# Supplementary material for: OGS2: genome re-annotation of the jewel wasp Nasonia vitripennis
Source: BMC Genomics. 2016 Aug 25;17(1):678. doi: 10.1186/s12864-016-2886-9 (PMC5000498; doi:10.1186/s12864-016-2886-9)
Supplement: Additional file 4: — OrthoDB6 BUSCO (Benchmarking Universal Single Copy Orthologs) genes present in multiple copies in OGS2. (XLS 51 kb) [file 12864_2016_2886_MOESM4_ESM.xls]

## Sheet: Table S3
	ODB6_OG_ID	geneID	NasoniaCopies
1	EOG60CFZW	Nasvi2EG011918	2
2	EOG60CFZW	Nasvi2EG016435	2
3	EOG60P2NX	Nasvi2EG037110	3
4	EOG60P2NX	Nasvi2EG037109	3
5	EOG60P2NX	Nasvi2EG016667	3
6	EOG60VT4H	Nasvi2EG008531	2
7	EOG60VT4H	Nasvi2EG008530	2
8	EOG60ZPCZ	Nasvi2EG007942	3
9	EOG60ZPCZ	Nasvi2EG031884	3
10	EOG60ZPCZ	Nasvi2EG021487	3
11	EOG612JMM	Nasvi2EG004007	2
12	EOG612JMM	Nasvi2EG004006	2
13	EOG618957	Nasvi2EG030321	2
14	EOG618957	Nasvi2EG029652	2
15	EOG61RN9K	Nasvi2EG009856	2
16	EOG61RN9K	Nasvi2EG009860	2
17	EOG61VHJ5	Nasvi2EG024023	2
18	EOG61VHJ5	Nasvi2EG015566	2
19	EOG61ZCRQ	Nasvi2EG030502	4
20	EOG61ZCRQ	Nasvi2EG014005	4
21	EOG61ZCRQ	Nasvi2EG018441	4
22	EOG61ZCRQ	Nasvi2EG011641	4
23	EOG62JM7N	Nasvi2EG020637	2
24	EOG62JM7N	Nasvi2EG008958	2
25	EOG62JM7X	Nasvi2EG010527	2
26	EOG62JM7X	Nasvi2EG010828	2
27	EOG62V6ZG	Nasvi2EG013806	2
28	EOG62V6ZG	Nasvi2EG021848	2
29	EOG63J9MP	Nasvi2EG029274	2
30	EOG63J9MP	Nasvi2EG001697	2
31	EOG63R23W	Nasvi2EG004999	2
32	EOG63R23W	Nasvi2EG005000	2
33	EOG63XSKD	Nasvi2EG018248	2
34	EOG63XSKD	Nasvi2EG010742	2
35	EOG641NS7	Nasvi2EG003498	2
36	EOG641NS7	Nasvi2EG003488	2
37	EOG641NSZ	Nasvi2EG001374	2
38	EOG641NSZ	Nasvi2EG036246	2
39	EOG64F4SG	Nasvi2EG001330	2
40	EOG64F4SG	Nasvi2EG006570	2
41	EOG64MW7B	Nasvi2EG001607	2
42	EOG64MW7B	Nasvi2EG004100	2
43	EOG651C5Z	Nasvi2EG025250	3
44	EOG651C5Z	Nasvi2EG021350	3
45	EOG651C5Z	Nasvi2EG021318	3
46	EOG6547F1	Nasvi2EG035550	2
47	EOG6547F1	Nasvi2EG002136	2
48	EOG659ZZD	Nasvi2EG017087	2
49	EOG659ZZD	Nasvi2EG017088	2
50	EOG65DV50	Nasvi2EG002471	2
51	EOG65DV50	Nasvi2EG014966	2
52	EOG65DV5W	Nasvi2EG033667	2
53	EOG65DV5W	Nasvi2EG035159	2
54	EOG65TB3J	Nasvi2EG016709	3
55	EOG65TB3J	Nasvi2EG021894	3
56	EOG65TB3J	Nasvi2EG010846	3
57	EOG65X6B0	Nasvi2EG003348	3
58	EOG65X6B0	Nasvi2EG013991	3
59	EOG65X6B0	Nasvi2EG008577	3
60	EOG65X6B8	Nasvi2EG035783	2
61	EOG65X6B8	Nasvi2EG037335	2
62	EOG6612K0	Nasvi2EG027026	3
63	EOG6612K0	Nasvi2EG025426	3
64	EOG6612K0	Nasvi2EG028434	3
65	EOG6612M2	Nasvi2EG001120	2
66	EOG6612M2	Nasvi2EG001439	2
67	EOG669P97	Nasvi2EG033544	2
68	EOG669P97	Nasvi2EG028068	2
69	EOG66Q57V	Nasvi2EG010886	2
70	EOG66Q57V	Nasvi2EG009567	2
71	EOG66T1GB	Nasvi2EG000520	2
72	EOG66T1GB	Nasvi2EG036919	2
73	EOG673N6W	Nasvi2EG035953	2
74	EOG673N6W	Nasvi2EG013515	2
75	EOG679CP2	Nasvi2EG008666	2
76	EOG679CP2	Nasvi2EG002758	2
77	EOG679CP4	Nasvi2EG009635	2
78	EOG679CP4	Nasvi2EG035912	2
79	EOG67H45Q	Nasvi2EG022639	2
80	EOG67H45Q	Nasvi2EG022638	2
81	EOG67M0DC	Nasvi2EG010641	2
82	EOG67M0DC	Nasvi2EG010064	2
83	EOG67PVN5	Nasvi2EG007987	2
84	EOG67PVN5	Nasvi2EG002429	2
85	EOG67PVNS	Nasvi2EG010849	2
86	EOG67PVNS	Nasvi2EG010192	2
87	EOG67SQWN	Nasvi2EG025234	2
88	EOG67SQWN	Nasvi2EG018863	2
89	EOG6866W6	Nasvi2EG019635	2
90	EOG6866W6	Nasvi2EG006611	2
91	EOG68932H	Nasvi2EG021378	2
92	EOG68932H	Nasvi2EG009283	2
93	EOG68GTJ8	Nasvi2EG004237	4
94	EOG68GTJ8	Nasvi2EG024225	4
95	EOG68GTJ8	Nasvi2EG029889	4
96	EOG68GTJ8	Nasvi2EG004238	4
97	EOG68KPSD	Nasvi2EG002303	2
98	EOG68KPSD	Nasvi2EG010871	2
99	EOG68KPSF	Nasvi2EG032091	3
100	EOG68KPSF	Nasvi2EG029180	3
101	EOG68KPSF	Nasvi2EG029178	3
102	EOG68PK1N	Nasvi2EG009446	2
103	EOG68PK1N	Nasvi2EG003585	2
104	EOG68W9J4	Nasvi2EG001215	2
105	EOG68W9J4	Nasvi2EG004851	2
106	EOG695X78	Nasvi2EG004706	2
107	EOG695X78	Nasvi2EG004709	2
108	EOG69P8D9	Nasvi2EG014422	2
109	EOG69P8D9	Nasvi2EG019447	2
110	EOG6BCC31	Nasvi2EG014122	4
111	EOG6BCC31	Nasvi2EG017398	4
112	EOG6BCC31	Nasvi2EG009091	4
113	EOG6BCC31	Nasvi2EG027265	4
114	EOG6BCC33	Nasvi2EG019439	2
115	EOG6BCC33	Nasvi2EG010437	2
116	EOG6BG7B0	Nasvi2EG024208	3
117	EOG6BG7B0	Nasvi2EG034809	3
118	EOG6BG7B0	Nasvi2EG031287	3
119	EOG6BVQ8X	Nasvi2EG004589	2
120	EOG6BVQ8X	Nasvi2EG016536	2
121	EOG6C8678	Nasvi2EG021517	3
122	EOG6C8678	Nasvi2EG026052	3
123	EOG6C8678	Nasvi2EG021504	3
124	EOG6CFXQ7	Nasvi2EG002537	2
125	EOG6CFXQ7	Nasvi2EG011502	2
126	EOG6CRJF6	Nasvi2EG019939	2
127	EOG6CRJF6	Nasvi2EG020439	2
128	EOG6CRJGP	Nasvi2EG002010	2
129	EOG6CRJGP	Nasvi2EG002009	2
130	EOG6CZ8WV	Nasvi2EG013123	2
131	EOG6CZ8WV	Nasvi2EG022309	2
132	EOG6D51DB	Nasvi2EG033634	2
133	EOG6D51DB	Nasvi2EG037332	2
134	EOG6DBRVG	Nasvi2EG003306	2
135	EOG6DBRVG	Nasvi2EG002233	2
136	EOG6DBRVZ	Nasvi2EG006971	2
137	EOG6DBRVZ	Nasvi2EG032522	2
138	EOG6DJHBH	Nasvi2EG000325	2
139	EOG6DJHBH	Nasvi2EG000326	2
140	EOG6DNCKN	Nasvi2EG028415	2
141	EOG6DNCKN	Nasvi2EG001016	2
142	EOG6F1VHX	Nasvi2EG016458	2
143	EOG6F1VHX	Nasvi2EG020655	2
144	EOG6F1VK4	Nasvi2EG008976	2
145	EOG6F1VK4	Nasvi2EG003409	2
146	EOG6FBG7V	Nasvi2EG035383	2
147	EOG6FBG7V	Nasvi2EG037328	2
148	EOG6FFBGS	Nasvi2EG005657	2
149	EOG6FFBGS	Nasvi2EG005652	2
150	EOG6FN30W	Nasvi2EG032656	4
151	EOG6FN30W	Nasvi2EG001606	4
152	EOG6FN30W	Nasvi2EG024636	4
153	EOG6FN30W	Nasvi2EG026318	4
154	EOG6FN319	Nasvi2EG004749	2
155	EOG6FN319	Nasvi2EG007601	2
156	EOG6FTTG6	Nasvi2EG001083	2
157	EOG6FTTG6	Nasvi2EG017572	2
158	EOG6FXPQ3	Nasvi2EG004996	2
159	EOG6FXPQ3	Nasvi2EG004995	2
160	EOG6G1JZH	Nasvi2EG010324	2
161	EOG6G1JZH	Nasvi2EG016411	2
162	EOG6G79DP	Nasvi2EG008975	3
163	EOG6G79DP	Nasvi2EG008972	3
164	EOG6G79DP	Nasvi2EG008977	3
165	EOG6GHX52	Nasvi2EG026495	2
166	EOG6GHX52	Nasvi2EG004672	2
167	EOG6GQNMS	Nasvi2EG010642	2
168	EOG6GQNMS	Nasvi2EG003002	2
169	EOG6H44KK	Nasvi2EG000988	2
170	EOG6H44KK	Nasvi2EG004143	2
171	EOG6H9W32	Nasvi2EG003825	2
172	EOG6H9W32	Nasvi2EG003824	2
173	EOG6HHMHB	Nasvi2EG024260	3
174	EOG6HHMHB	Nasvi2EG003465	3
175	EOG6HHMHB	Nasvi2EG019764	3
176	EOG6HQC0J	Nasvi2EG009062	2
177	EOG6HQC0J	Nasvi2EG009425	2
178	EOG6HX3G8	Nasvi2EG000366	2
179	EOG6HX3G8	Nasvi2EG000368	2
180	EOG6J9KFR	Nasvi2EG003678	2
181	EOG6J9KFR	Nasvi2EG022287	2
182	EOG6JDFNP	Nasvi2EG020743	4
183	EOG6JDFNP	Nasvi2EG020742	4
184	EOG6JDFNP	Nasvi2EG018250	4
185	EOG6JDFNP	Nasvi2EG014473	4
186	EOG6JDFQN	Nasvi2EG012209	2
187	EOG6JDFQN	Nasvi2EG002445	2
188	EOG6JSXPC	Nasvi2EG012737	2
189	EOG6JSXPC	Nasvi2EG012738	2
190	EOG6K98TT	Nasvi2EG009548	2
191	EOG6K98TT	Nasvi2EG023122	2
192	EOG6KD52K	Nasvi2EG026905	2
193	EOG6KD52K	Nasvi2EG026906	2
194	EOG6KD53F	Nasvi2EG006754	2
195	EOG6KD53F	Nasvi2EG002369	2
196	EOG6KH1B2	Nasvi2EG002832	2
197	EOG6KH1B2	Nasvi2EG002833	2
198	EOG6KKWJJ	Nasvi2EG015634	2
199	EOG6KKWJJ	Nasvi2EG015632	2
200	EOG6KSN1J	Nasvi2EG010548	3
201	EOG6KSN1J	Nasvi2EG010539	3
202	EOG6KSN1J	Nasvi2EG010540	3
203	EOG6KWH8D	Nasvi2EG030156	2
204	EOG6KWH8D	Nasvi2EG030155	2
205	EOG6M63ZF	Nasvi2EG011747	2
206	EOG6M63ZF	Nasvi2EG011746	2
207	EOG6M906G	Nasvi2EG006761	2
208	EOG6M906G	Nasvi2EG025272	2
209	EOG6MGQPG	Nasvi2EG024485	3
210	EOG6MGQPG	Nasvi2EG029852	3
211	EOG6MGQPG	Nasvi2EG012895	3
212	EOG6MGQPZ	Nasvi2EG036699	2
213	EOG6MGQPZ	Nasvi2EG009410	2
214	EOG6MKKX3	Nasvi2EG028515	2
215	EOG6MKKX3	Nasvi2EG028983	2
216	EOG6MKKXF	Nasvi2EG029030	5
217	EOG6MKKXF	Nasvi2EG024341	5
218	EOG6MKKXF	Nasvi2EG015154	5
219	EOG6MKKXF	Nasvi2EG030065	5
220	EOG6MKKXF	Nasvi2EG035823	5
221	EOG6MSBD7	Nasvi2EG016431	2
222	EOG6MSBD7	Nasvi2EG016669	2
223	EOG6N02W1	Nasvi2EG003628	2
224	EOG6N02W1	Nasvi2EG003626	2
225	EOG6NGF31	Nasvi2EG001427	2
226	EOG6NGF31	Nasvi2EG011247	2
227	EOG6NS1SR	Nasvi2EG008812	2
228	EOG6NS1SR	Nasvi2EG023151	2
229	EOG6NVX17	Nasvi2EG026090	2
230	EOG6NVX17	Nasvi2EG026082	2
231	EOG6NVX1P	Nasvi2EG013290	2
232	EOG6NVX1P	Nasvi2EG004855	2
233	EOG6P5HRX	Nasvi2EG019641	2
234	EOG6P5HRX	Nasvi2EG019642	2
235	EOG6PG4G1	Nasvi2EG027465	2
236	EOG6PG4G1	Nasvi2EG017810	2
237	EOG6PNVXN	Nasvi2EG013782	2
238	EOG6PNVXN	Nasvi2EG013783	2
239	EOG6PNVXS	Nasvi2EG007101	2
240	EOG6PNVXS	Nasvi2EG008590	2
241	EOG6PVMFF	Nasvi2EG011471	3
242	EOG6PVMFF	Nasvi2EG011475	3
243	EOG6PVMFF	Nasvi2EG011474	3
244	EOG6Q2BWT	Nasvi2EG014154	2
245	EOG6Q2BWT	Nasvi2EG014135	2
246	EOG6Q574K	Nasvi2EG021819	2
247	EOG6Q574K	Nasvi2EG037281	2
248	EOG6QJQ3H	Nasvi2EG003767	2
249	EOG6QJQ3H	Nasvi2EG035818	2
250	EOG6QRFKZ	Nasvi2EG008915	2
251	EOG6QRFKZ	Nasvi2EG003219	2
252	EOG6R229H	Nasvi2EG019966	2
253	EOG6R229H	Nasvi2EG019970	2
254	EOG6RBP13	Nasvi2EG010211	2
255	EOG6RBP13	Nasvi2EG005610	2
256	EOG6RJDH2	Nasvi2EG019351	2
257	EOG6RJDH2	Nasvi2EG028079	2
258	EOG6RJDJ9	Nasvi2EG002470	2
259	EOG6RJDJ9	Nasvi2EG002469	2
260	EOG6RN8QR	Nasvi2EG005926	2
261	EOG6RN8QR	Nasvi2EG005928	2
262	EOG6RR4ZD	Nasvi2EG021950	2
263	EOG6RR4ZD	Nasvi2EG029594	2
264	EOG6RV16X	Nasvi2EG026951	3
265	EOG6RV16X	Nasvi2EG015405	3
266	EOG6RV16X	Nasvi2EG032511	3
267	EOG6SF7MR	Nasvi2EG021261	2
268	EOG6SF7MR	Nasvi2EG035910	2
269	EOG6SJ3W7	Nasvi2EG006506	2
270	EOG6SJ3W7	Nasvi2EG011236	2
271	EOG6T1G33	Nasvi2EG018443	2
272	EOG6T1G33	Nasvi2EG012241	2
273	EOG6TMPGW	Nasvi2EG004700	2
274	EOG6TMPGW	Nasvi2EG004702	2
275	EOG6TTDZS	Nasvi2EG019661	2
276	EOG6TTDZS	Nasvi2EG012228	2
277	EOG6TX97K	Nasvi2EG007192	2
278	EOG6TX97K	Nasvi2EG009368	2
279	EOG6V15G4	Nasvi2EG008369	2
280	EOG6V15G4	Nasvi2EG008368	2
281	EOG6V6WZF	Nasvi2EG020736	7
282	EOG6V6WZF	Nasvi2EG018216	7
283	EOG6V6WZF	Nasvi2EG018217	7
284	EOG6V6WZF	Nasvi2EG018228	7
285	EOG6V6WZF	Nasvi2EG018219	7
286	EOG6V6WZF	Nasvi2EG018215	7
287	EOG6V6WZF	Nasvi2EG018213	7
288	EOG6V9S70	Nasvi2EG036371	2
289	EOG6V9S70	Nasvi2EG037308	2
290	EOG6VQ85R	Nasvi2EG021237	2
291	EOG6VQ85R	Nasvi2EG019893	2
292	EOG6WSTSB	Nasvi2EG029057	2
293	EOG6WSTSB	Nasvi2EG032752	2
294	EOG6X69QV	Nasvi2EG010906	2
295	EOG6X69QV	Nasvi2EG010904	2
296	EOG6XPNX6	Nasvi2EG007483	2
297	EOG6XPNX6	Nasvi2EG007480	2
298	EOG6XPNXT	Nasvi2EG030018	2
299	EOG6XPNXT	Nasvi2EG037341	2
300	EOG6XSJ55	Nasvi2EG027751	2
301	EOG6XSJ55	Nasvi2EG027749	2
302	EOG6XWDCM	Nasvi2EG020011	3
303	EOG6XWDCM	Nasvi2EG024386	3
304	EOG6XWDCM	Nasvi2EG024403	3
305	EOG6Z613K	Nasvi2EG010198	2
306	EOG6Z613K	Nasvi2EG018265	2
307	EOG6Z6156	Nasvi2EG013363	2
308	EOG6Z6156	Nasvi2EG013359	2
309	EOG6ZCRKB	Nasvi2EG007235	2
310	EOG6ZCRKB	Nasvi2EG017799	2
311	EOG6ZGMTC	Nasvi2EG022986	2
312	EOG6ZGMTC	Nasvi2EG025406	2
313	EOG6ZGMTV	Nasvi2EG019117	2
314	EOG6ZGMTV	Nasvi2EG033463	2
315	EOG6ZKH25	Nasvi2EG001402	2
316	EOG6ZKH25	Nasvi2EG001401	2

## Sheet: Column Headings
ODB6_OG_ID: Orthologous group name in OrthoDB6
geneID: gene ID in Nasonia OGS2.0
NasoniaCopies: Number of members of the same Orthologous Group in Nasonia OGS2.0
