# Supplementary material for: OGS2: genome re-annotation of the jewel wasp Nasonia vitripennis
Source: BMC Genomics. 2016 Aug 25;17(1):678. doi: 10.1186/s12864-016-2886-9 (PMC5000498; doi:10.1186/s12864-016-2886-9)
Supplement: Additional file 5: — Chain files, GFF mapping and transcript status of OGS2 on Nvit_2.1 genome assembly. (XLS 17233 kb) [file 12864_2016_2886_MOESM5_ESM.xls]

## Sheet: transcript.status
id	gene.status
Nasvi2EG000001t1	GOOD
Nasvi2EG000002t1	GOOD
Nasvi2EG000002t2	GOOD
Nasvi2EG000002t3	GOOD
Nasvi2EG000002t5	GOOD
Nasvi2EG000002t6	GOOD
Nasvi2EG000003t1	GOOD
Nasvi2EG000004t1	GOOD
Nasvi2EG000005t1	GOOD
Nasvi2EG000006t1	GOOD
Nasvi2EG000007t1	GOOD
Nasvi2EG000008t1	GOOD
Nasvi2EG000009t1	GOOD
Nasvi2EG000010t1	GOOD
Nasvi2EG000011t1	GOOD
Nasvi2EG000012t1	GOOD
Nasvi2EG000013t1	GOOD
Nasvi2EG000014t1	GOOD
Nasvi2EG000014t2	GOOD
Nasvi2EG000015t1	GOOD
Nasvi2EG000016t1	GOOD
Nasvi2EG000017t1	GOOD
Nasvi2EG000018t1	GOOD
Nasvi2EG000019t1	GOOD
Nasvi2EG000020t1	GOOD
Nasvi2EG000021t1	GOOD
Nasvi2EG000022t1	GOOD
Nasvi2EG000023t1	GOOD
Nasvi2EG000024t1	GOOD
Nasvi2EG000025t1	GOOD
Nasvi2EG000025t2	GOOD
Nasvi2EG000025t3	GOOD
Nasvi2EG000025t4	GOOD
Nasvi2EG000026t1	GOOD
Nasvi2EG000027t1	GOOD
Nasvi2EG000028t1	GOOD
Nasvi2EG000029t1	GOOD
Nasvi2EG000030t1	GOOD
Nasvi2EG000031t1	GOOD
Nasvi2EG000031t2	GOOD
Nasvi2EG000032t1	GOOD
Nasvi2EG000033t1	GOOD
Nasvi2EG000034t1	GOOD
Nasvi2EG000034t2	GOOD
Nasvi2EG000035t1	GOOD
Nasvi2EG000036t1	GOOD
Nasvi2EG000037t1	GOOD
Nasvi2EG000038t1	GOOD
Nasvi2EG000039t1	GOOD
Nasvi2EG000040t1	GOOD
Nasvi2EG000041t1	GOOD
Nasvi2EG000041t2	GOOD
Nasvi2EG000042t1	GOOD
Nasvi2EG000042t2	GOOD
Nasvi2EG000042t3	GOOD
Nasvi2EG000043t1	GOOD
Nasvi2EG000044t1	GOOD
Nasvi2EG000045t1	GOOD
Nasvi2EG000046t1	GOOD
Nasvi2EG000047t1	GOOD
Nasvi2EG000048t1	GOOD
Nasvi2EG000048t2	GOOD
Nasvi2EG000048t3	GOOD
Nasvi2EG000049t1	GOOD
Nasvi2EG000049t2	GOOD
Nasvi2EG000050t1	GOOD
Nasvi2EG000051t1	GOOD
Nasvi2EG000051t2	GOOD
Nasvi2EG000052t1	GOOD
Nasvi2EG000053t1	GOOD
Nasvi2EG000054t1	GOOD
Nasvi2EG000055t1	GOOD
Nasvi2EG000056t1	GOOD
Nasvi2EG000057t1	GOOD
Nasvi2EG000057t2	GOOD
Nasvi2EG000058t1	GOOD
Nasvi2EG000059t1	GOOD
Nasvi2EG000060t1	GOOD
Nasvi2EG000061t1	GOOD
Nasvi2EG000062t1	GOOD
Nasvi2EG000063t1	GOOD
Nasvi2EG000064t1	GOOD
Nasvi2EG000065t1	GOOD
Nasvi2EG000065t2	GOOD
Nasvi2EG000065t3	GOOD
Nasvi2EG000066t1	GOOD
Nasvi2EG000066t2	GOOD
Nasvi2EG000067t1	GOOD
Nasvi2EG000067t2	GOOD
Nasvi2EG000067t3	GOOD
Nasvi2EG000068t1	GOOD
Nasvi2EG000069t1	GOOD
Nasvi2EG000069t2	GOOD
Nasvi2EG000070t1	GOOD
Nasvi2EG000071t1	GOOD
Nasvi2EG000072t1	GOOD
Nasvi2EG000073t1	GOOD
Nasvi2EG000074t1	GOOD
Nasvi2EG000076t1	GOOD
Nasvi2EG000076t2	GOOD
Nasvi2EG000077t1	GOOD
Nasvi2EG000078t1	GOOD
Nasvi2EG000079t1	GOOD
Nasvi2EG000080t1	GOOD
Nasvi2EG000081t1	GOOD
Nasvi2EG000082t1	GOOD
Nasvi2EG000083t1	GOOD
Nasvi2EG000084t1	GOOD
Nasvi2EG000085t1	GOOD
Nasvi2EG000086t1	GOOD
Nasvi2EG000087t1	GOOD
Nasvi2EG000088t1	GOOD
Nasvi2EG000089t1	GOOD
Nasvi2EG000090t1	GOOD
Nasvi2EG000091t1	GOOD
Nasvi2EG000093t1	GOOD
Nasvi2EG000094t1	GOOD
Nasvi2EG000094t2	GOOD
Nasvi2EG000094t3	GOOD
Nasvi2EG000095t1	GOOD
Nasvi2EG000096t1	GOOD
Nasvi2EG000097t1	GOOD
Nasvi2EG000098t1	GOOD
Nasvi2EG000099t1	GOOD
Nasvi2EG000100t1	GOOD
Nasvi2EG000101t1	GOOD
Nasvi2EG000102t1	GOOD
Nasvi2EG000103t1	GOOD
Nasvi2EG000104t1	GOOD
Nasvi2EG000104t2	GOOD
Nasvi2EG000104t3	GOOD
Nasvi2EG000104t4	GOOD
Nasvi2EG000104t5	GOOD
Nasvi2EG000105t1	GOOD
Nasvi2EG000105t2	GOOD
Nasvi2EG000106t1	GOOD
Nasvi2EG000107t1	GOOD
Nasvi2EG000107t2	GOOD
Nasvi2EG000107t3	GOOD
Nasvi2EG000107t4	GOOD
Nasvi2EG000108t1	GOOD
Nasvi2EG000109t1	GOOD
Nasvi2EG000110t1	GOOD
Nasvi2EG000111t1	GOOD
Nasvi2EG000111t2	GOOD
Nasvi2EG000112t1	GOOD
Nasvi2EG000113t1	GOOD
Nasvi2EG000114t1	GOOD
Nasvi2EG000115t1	GOOD
Nasvi2EG000116t1	GOOD
Nasvi2EG000117t1	GOOD
Nasvi2EG000118t1	GOOD
Nasvi2EG000119t1	GOOD
Nasvi2EG000119t2	GOOD
Nasvi2EG000119t3	GOOD
Nasvi2EG000120t1	GOOD
Nasvi2EG000120t2	GOOD
Nasvi2EG000120t3	GOOD
Nasvi2EG000121t1	GOOD
Nasvi2EG000122t1	GOOD
Nasvi2EG000122t2	GOOD
Nasvi2EG000123t1	GOOD
Nasvi2EG000123t2	GOOD
Nasvi2EG000124t1	GOOD
Nasvi2EG000124t2	GOOD
Nasvi2EG000125t1	GOOD
Nasvi2EG000125t2	GOOD
Nasvi2EG000126t1	GOOD
Nasvi2EG000127t1	GOOD
Nasvi2EG000128t1	GOOD
Nasvi2EG000129t1	GOOD
Nasvi2EG000130t1	GOOD
Nasvi2EG000131t1	GOOD
Nasvi2EG000131t2	GOOD
Nasvi2EG000132t1	GOOD
Nasvi2EG000133t1	GOOD
Nasvi2EG000134t1	GOOD
Nasvi2EG000135t1	GOOD
Nasvi2EG000135t2	GOOD
Nasvi2EG000136t1	GOOD
Nasvi2EG000137t1	GOOD
Nasvi2EG000137t2	GOOD
Nasvi2EG000137t3	GOOD
Nasvi2EG000138t1	GOOD
Nasvi2EG000139t1	GOOD
Nasvi2EG000140t1	GOOD
Nasvi2EG000141t1	GOOD
Nasvi2EG000142t1	GOOD
Nasvi2EG000143t1	GOOD
Nasvi2EG000143t2	GOOD
Nasvi2EG000143t3	GOOD
Nasvi2EG000144t1	GOOD
Nasvi2EG000145t1	GOOD
Nasvi2EG000145t2	GOOD
Nasvi2EG000146t1	GOOD
Nasvi2EG000147t1	GOOD
Nasvi2EG000148t1	GOOD
Nasvi2EG000149t1	GOOD
Nasvi2EG000150t1	GOOD
Nasvi2EG000151t1	GOOD
Nasvi2EG000152t1	GOOD
Nasvi2EG000153t1	GOOD
Nasvi2EG000153t2	GOOD
Nasvi2EG000153t3	GOOD
Nasvi2EG000154t1	GOOD
Nasvi2EG000154t2	GOOD
Nasvi2EG000155t1	GOOD
Nasvi2EG000156t1	GOOD
Nasvi2EG000157t1	GOOD
Nasvi2EG000158t1	GOOD
Nasvi2EG000159t1	GOOD
Nasvi2EG000160t1	GOOD
Nasvi2EG000160t2	GOOD
Nasvi2EG000160t3	GOOD
Nasvi2EG000160t4	GOOD
Nasvi2EG000161t1	GOOD
Nasvi2EG000161t2	GOOD
Nasvi2EG000162t1	GOOD
Nasvi2EG000162t2	GOOD
Nasvi2EG000163t1	GOOD
Nasvi2EG000164t1	GOOD
Nasvi2EG000165t1	GOOD
Nasvi2EG000166t1	GOOD
Nasvi2EG000167t1	GOOD
Nasvi2EG000167t2	GOOD
Nasvi2EG000168t1	GOOD
Nasvi2EG000169t1	GOOD
Nasvi2EG000170t1	GOOD
Nasvi2EG000171t1	GOOD
Nasvi2EG000172t1	GOOD
Nasvi2EG000173t1	MISSING_EXON
Nasvi2EG000174t1	GOOD
Nasvi2EG000175t1	GOOD
Nasvi2EG000176t1	GOOD
Nasvi2EG000177t1	GOOD
Nasvi2EG000178t1	GOOD
Nasvi2EG000179t1	GOOD
Nasvi2EG000180t1	GOOD
Nasvi2EG000181t1	GOOD
Nasvi2EG000182t1	GOOD
Nasvi2EG000183t1	GOOD
Nasvi2EG000184t1	GOOD
Nasvi2EG000185t1	GOOD
Nasvi2EG000186t1	GOOD
Nasvi2EG000187t1	GOOD
Nasvi2EG000188t1	GOOD
Nasvi2EG000189t1	GOOD
Nasvi2EG000190t1	GOOD
Nasvi2EG000191t1	GOOD
Nasvi2EG000191t2	GOOD
Nasvi2EG000192t1	GOOD
Nasvi2EG000193t1	GOOD
Nasvi2EG000193t2	GOOD
Nasvi2EG000194t1	GOOD
Nasvi2EG000195t1	GOOD
Nasvi2EG000196t1	GOOD
Nasvi2EG000197t1	GOOD
Nasvi2EG000198t1	GOOD
Nasvi2EG000199t1	GOOD
Nasvi2EG000200t1	GOOD
Nasvi2EG000200t2	GOOD
Nasvi2EG000201t1	GOOD
Nasvi2EG000201t2	GOOD
Nasvi2EG000202t1	GOOD
Nasvi2EG000203t1	GOOD
Nasvi2EG000204t1	GOOD
Nasvi2EG000205t1	GOOD
Nasvi2EG000206t1	GOOD
Nasvi2EG000207t1	GOOD
Nasvi2EG000208t1	GOOD
Nasvi2EG000209t1	GOOD
Nasvi2EG000209t2	GOOD
Nasvi2EG000210t1	GOOD
Nasvi2EG000210t2	GOOD
Nasvi2EG000210t3	GOOD
Nasvi2EG000211t1	GOOD
Nasvi2EG000212t1	GOOD
Nasvi2EG000213t1	MISSING_EXON
Nasvi2EG000213t2	MISSING_EXON
Nasvi2EG000213t3	ALTERED_STRUCT
Nasvi2EG000214t1	GOOD
Nasvi2EG000215t1	GOOD
Nasvi2EG000216t1	GOOD
Nasvi2EG000216t2	GOOD
Nasvi2EG000217t1	GOOD
Nasvi2EG000218t1	GOOD
Nasvi2EG000219t1	GOOD
Nasvi2EG000220t1	GOOD
Nasvi2EG000221t1	GOOD
Nasvi2EG000222t1	GOOD
Nasvi2EG000223t1	GOOD
Nasvi2EG000224t1	GOOD
Nasvi2EG000225t1	GOOD
Nasvi2EG000226t1	GOOD
Nasvi2EG000227t1	GOOD
Nasvi2EG000228t1	GOOD
Nasvi2EG000229t1	GOOD
Nasvi2EG000230t1	GOOD
Nasvi2EG000230t2	GOOD
Nasvi2EG000231t1	GOOD
Nasvi2EG000232t1	GOOD
Nasvi2EG000233t1	GOOD
Nasvi2EG000234t1	GOOD
Nasvi2EG000235t1	GOOD
Nasvi2EG000235t2	GOOD
Nasvi2EG000236t1	GOOD
Nasvi2EG000236t2	GOOD
Nasvi2EG000237t1	GOOD
Nasvi2EG000237t2	GOOD
Nasvi2EG000237t3	GOOD
Nasvi2EG000238t1	GOOD
Nasvi2EG000239t1	GOOD
Nasvi2EG000240t1	GOOD
Nasvi2EG000241t1	GOOD
Nasvi2EG000241t2	GOOD
Nasvi2EG000242t1	GOOD
Nasvi2EG000243t1	GOOD
Nasvi2EG000243t2	GOOD
Nasvi2EG000244t1	GOOD
Nasvi2EG000245t1	GOOD
Nasvi2EG000246t1	GOOD
Nasvi2EG000246t2	GOOD
Nasvi2EG000247t1	GOOD
Nasvi2EG000248t1	GOOD
Nasvi2EG000249t1	GOOD
Nasvi2EG000249t2	GOOD
Nasvi2EG000250t1	GOOD
Nasvi2EG000251t1	GOOD
Nasvi2EG000251t2	GOOD
Nasvi2EG000252t1	GOOD
Nasvi2EG000253t1	GOOD
Nasvi2EG000254t1	GOOD
Nasvi2EG000255t1	GOOD
Nasvi2EG000256t1	GOOD
Nasvi2EG000256t2	GOOD
Nasvi2EG000256t3	GOOD
Nasvi2EG000257t1	GOOD
Nasvi2EG000258t1	GOOD
Nasvi2EG000259t1	GOOD
Nasvi2EG000259t2	GOOD
Nasvi2EG000259t3	GOOD
Nasvi2EG000259t4	GOOD
Nasvi2EG000260t1	GOOD
Nasvi2EG000261t1	GOOD
Nasvi2EG000262t1	GOOD
Nasvi2EG000262t2	GOOD
Nasvi2EG000263t1	GOOD
Nasvi2EG000264t1	GOOD
Nasvi2EG000265t1	GOOD
Nasvi2EG000265t2	GOOD
Nasvi2EG000265t3	GOOD
Nasvi2EG000266t1	GOOD
Nasvi2EG000267t1	GOOD
Nasvi2EG000268t1	GOOD
Nasvi2EG000269t1	GOOD
Nasvi2EG000270t1	GOOD
Nasvi2EG000271t1	GOOD
Nasvi2EG000272t1	GOOD
Nasvi2EG000273t1	GOOD
Nasvi2EG000274t1	GOOD
Nasvi2EG000275t1	GOOD
Nasvi2EG000276t1	GOOD
Nasvi2EG000277t1	GOOD
Nasvi2EG000278t1	GOOD
Nasvi2EG000279t1	GOOD
Nasvi2EG000280t1	GOOD
Nasvi2EG000281t1	GOOD
Nasvi2EG000282t1	GOOD
Nasvi2EG000283t1	GOOD
Nasvi2EG000283t2	GOOD
Nasvi2EG000284t1	GOOD
Nasvi2EG000285t1	GOOD
Nasvi2EG000286t1	GOOD
Nasvi2EG000287t1	GOOD
Nasvi2EG000288t1	GOOD
Nasvi2EG000289t1	GOOD
Nasvi2EG000289t2	GOOD
Nasvi2EG000289t3	GOOD
Nasvi2EG000289t4	GOOD
Nasvi2EG000289t5	GOOD
Nasvi2EG000290t1	GOOD
Nasvi2EG000290t2	GOOD
Nasvi2EG000291t1	GOOD
Nasvi2EG000292t1	GOOD
Nasvi2EG000293t1	GOOD
Nasvi2EG000294t1	GOOD
Nasvi2EG000295t1	GOOD
Nasvi2EG000295t2	GOOD
Nasvi2EG000296t1	GOOD
Nasvi2EG000296t2	GOOD
Nasvi2EG000297t1	GOOD
Nasvi2EG000298t1	GOOD
Nasvi2EG000299t1	GOOD
Nasvi2EG000301t1	GOOD
Nasvi2EG000301t2	GOOD
Nasvi2EG000301t3	GOOD
Nasvi2EG000301t4	GOOD
Nasvi2EG000302t1	GOOD
Nasvi2EG000303t1	GOOD
Nasvi2EG000304t1	GOOD
Nasvi2EG000305t1	GOOD
Nasvi2EG000306t1	GOOD
Nasvi2EG000307t1	GOOD
Nasvi2EG000308t1	GOOD
Nasvi2EG000308t2	GOOD
Nasvi2EG000309t1	GOOD
Nasvi2EG000310t1	GOOD
Nasvi2EG000310t2	GOOD
Nasvi2EG000311t1	GOOD
Nasvi2EG000312t1	GOOD
Nasvi2EG000312t2	GOOD
Nasvi2EG000313t1	GOOD
Nasvi2EG000313t2	GOOD
Nasvi2EG000314t1	GOOD
Nasvi2EG000314t2	GOOD
Nasvi2EG000315t1	GOOD
Nasvi2EG000316t1	GOOD
Nasvi2EG000316t2	GOOD
Nasvi2EG000317t1	GOOD
Nasvi2EG000318t1	GOOD
Nasvi2EG000319t1	GOOD
Nasvi2EG000320t1	GOOD
Nasvi2EG000321t1	GOOD
Nasvi2EG000322t1	GOOD
Nasvi2EG000322t2	GOOD
Nasvi2EG000322t3	GOOD
Nasvi2EG000322t4	GOOD
Nasvi2EG000322t5	GOOD
Nasvi2EG000322t6	GOOD
Nasvi2EG000322t7	GOOD
Nasvi2EG000323t1	GOOD
Nasvi2EG000324t1	GOOD
Nasvi2EG000324t2	GOOD
Nasvi2EG000324t3	GOOD
Nasvi2EG000324t4	GOOD
Nasvi2EG000325t1	GOOD
Nasvi2EG000326t1	GOOD
Nasvi2EG000328t1	GOOD
Nasvi2EG000329t1	GOOD
Nasvi2EG000330t1	GOOD
Nasvi2EG000331t1	GOOD
Nasvi2EG000331t2	GOOD
Nasvi2EG000331t3	GOOD
Nasvi2EG000332t1	GOOD
Nasvi2EG000332t2	GOOD
Nasvi2EG000332t3	GOOD
Nasvi2EG000333t1	GOOD
Nasvi2EG000334t1	GOOD
Nasvi2EG000335t1	GOOD
Nasvi2EG000336t1	GOOD
Nasvi2EG000336t2	GOOD
Nasvi2EG000336t3	GOOD
Nasvi2EG000336t4	GOOD
Nasvi2EG000337t1	GOOD
Nasvi2EG000338t1	GOOD
Nasvi2EG000339t1	GOOD
Nasvi2EG000340t1	GOOD
Nasvi2EG000341t1	GOOD
Nasvi2EG000342t1	GOOD
Nasvi2EG000343t1	GOOD
Nasvi2EG000344t1	GOOD
Nasvi2EG000344t2	GOOD
Nasvi2EG000345t1	GOOD
Nasvi2EG000346t1	GOOD
Nasvi2EG000347t1	GOOD
Nasvi2EG000349t1	GOOD
Nasvi2EG000350t1	GOOD
Nasvi2EG000351t1	GOOD
Nasvi2EG000352t1	GOOD
Nasvi2EG000353t1	GOOD
Nasvi2EG000354t1	GOOD
Nasvi2EG000355t1	GOOD
Nasvi2EG000356t1	GOOD
Nasvi2EG000357t1	GOOD
Nasvi2EG000358t1	GOOD
Nasvi2EG000359t1	GOOD
Nasvi2EG000360t1	GOOD
Nasvi2EG000361t1	GOOD
Nasvi2EG000361t2	GOOD
Nasvi2EG000361t3	GOOD
Nasvi2EG000362t1	GOOD
Nasvi2EG000363t1	GOOD
Nasvi2EG000363t2	GOOD
Nasvi2EG000363t3	GOOD
Nasvi2EG000364t1	GOOD
Nasvi2EG000364t2	GOOD
Nasvi2EG000364t3	GOOD
Nasvi2EG000364t4	GOOD
Nasvi2EG000365t1	GOOD
Nasvi2EG000366t1	GOOD
Nasvi2EG000366t2	GOOD
Nasvi2EG000366t3	GOOD
Nasvi2EG000367t1	GOOD
Nasvi2EG000368t1	GOOD
Nasvi2EG000369t1	GOOD
Nasvi2EG000370t1	GOOD
Nasvi2EG000371t1	GOOD
Nasvi2EG000372t1	GOOD
Nasvi2EG000373t1	GOOD
Nasvi2EG000374t1	GOOD
Nasvi2EG000375t1	GOOD
Nasvi2EG000376t1	GOOD
Nasvi2EG000377t1	GOOD
Nasvi2EG000377t2	GOOD
Nasvi2EG000377t3	GOOD
Nasvi2EG000377t4	GOOD
Nasvi2EG000378t1	GOOD
Nasvi2EG000379t1	GOOD
Nasvi2EG000380t1	GOOD
Nasvi2EG000381t1	GOOD
Nasvi2EG000382t1	GOOD
Nasvi2EG000383t1	GOOD
Nasvi2EG000384t1	GOOD
Nasvi2EG000385t1	GOOD
Nasvi2EG000386t1	GOOD
Nasvi2EG000387t1	GOOD
Nasvi2EG000387t2	GOOD
Nasvi2EG000388t1	GOOD
Nasvi2EG000388t2	GOOD
Nasvi2EG000389t1	GOOD
Nasvi2EG000390t1	GOOD
Nasvi2EG000391t1	GOOD
Nasvi2EG000392t1	GOOD
Nasvi2EG000393t1	GOOD
Nasvi2EG000394t1	GOOD
Nasvi2EG000395t1	GOOD
Nasvi2EG000396t1	GOOD
Nasvi2EG000397t1	GOOD
Nasvi2EG000398t1	GOOD
Nasvi2EG000399t1	GOOD
Nasvi2EG000400t1	GOOD
Nasvi2EG000400t2	GOOD
Nasvi2EG000400t3	GOOD
Nasvi2EG000400t5	GOOD
Nasvi2EG000401t1	GOOD
Nasvi2EG000402t1	GOOD
Nasvi2EG000404t1	GOOD
Nasvi2EG000404t2	GOOD
Nasvi2EG000404t3	GOOD
Nasvi2EG000404t4	GOOD
Nasvi2EG000405t1	GOOD
Nasvi2EG000407t1	GOOD
Nasvi2EG000408t1	GOOD
Nasvi2EG000409t1	GOOD
Nasvi2EG000410t1	GOOD
Nasvi2EG000411t1	GOOD
Nasvi2EG000412t1	GOOD
Nasvi2EG000412t2	GOOD
Nasvi2EG000413t1	GOOD
Nasvi2EG000414t1	GOOD
Nasvi2EG000415t1	GOOD
Nasvi2EG000416t1	GOOD
Nasvi2EG000417t1	GOOD
Nasvi2EG000417t2	GOOD
Nasvi2EG000418t1	GOOD
Nasvi2EG000418t2	GOOD
Nasvi2EG000419t1	GOOD
Nasvi2EG000419t2	GOOD
Nasvi2EG000420t1	GOOD
Nasvi2EG000420t2	GOOD
Nasvi2EG000421t1	GOOD
Nasvi2EG000422t1	GOOD
Nasvi2EG000423t1	GOOD
Nasvi2EG000424t1	GOOD
Nasvi2EG000425t1	GOOD
Nasvi2EG000426t1	GOOD
Nasvi2EG000426t2	GOOD
Nasvi2EG000426t3	GOOD
Nasvi2EG000427t1	GOOD
Nasvi2EG000427t2	GOOD
Nasvi2EG000427t3	GOOD
Nasvi2EG000427t4	GOOD
Nasvi2EG000428t1	GOOD
Nasvi2EG000429t1	GOOD
Nasvi2EG000430t1	GOOD
Nasvi2EG000431t1	GOOD
Nasvi2EG000432t1	GOOD
Nasvi2EG000432t2	GOOD
Nasvi2EG000433t1	GOOD
Nasvi2EG000434t1	GOOD
Nasvi2EG000435t1	GOOD
Nasvi2EG000436t1	GOOD
Nasvi2EG000436t2	GOOD
Nasvi2EG000437t1	GOOD
Nasvi2EG000438t1	GOOD
Nasvi2EG000438t2	GOOD
Nasvi2EG000439t1	GOOD
Nasvi2EG000440t1	GOOD
Nasvi2EG000440t2	GOOD
Nasvi2EG000441t1	GOOD
Nasvi2EG000442t1	GOOD
Nasvi2EG000443t1	GOOD
Nasvi2EG000443t2	GOOD
Nasvi2EG000444t1	GOOD
Nasvi2EG000445t1	GOOD
Nasvi2EG000445t2	GOOD
Nasvi2EG000446t1	GOOD
Nasvi2EG000447t1	GOOD
Nasvi2EG000447t2	GOOD
Nasvi2EG000448t1	GOOD
Nasvi2EG000448t2	GOOD
Nasvi2EG000449t1	GOOD
Nasvi2EG000449t2	GOOD
Nasvi2EG000449t3	GOOD
Nasvi2EG000450t1	GOOD
Nasvi2EG000451t1	GOOD
Nasvi2EG000451t2	GOOD
Nasvi2EG000451t3	GOOD
Nasvi2EG000451t4	GOOD
Nasvi2EG000451t5	GOOD
Nasvi2EG000452t1	GOOD
Nasvi2EG000453t1	GOOD
Nasvi2EG000454t1	GOOD
Nasvi2EG000454t2	GOOD
Nasvi2EG000455t1	GOOD
Nasvi2EG000456t1	GOOD
Nasvi2EG000457t1	GOOD
Nasvi2EG000457t2	GOOD
Nasvi2EG000457t3	GOOD
Nasvi2EG000457t4	GOOD
Nasvi2EG000457t5	GOOD
Nasvi2EG000458t1	GOOD
Nasvi2EG000459t1	GOOD
Nasvi2EG000460t1	GOOD
Nasvi2EG000461t1	GOOD
Nasvi2EG000461t2	GOOD
Nasvi2EG000462t1	GOOD
Nasvi2EG000463t1	GOOD
Nasvi2EG000464t1	GOOD
Nasvi2EG000464t2	GOOD
Nasvi2EG000464t3	GOOD
Nasvi2EG000464t4	GOOD
Nasvi2EG000464t5	GOOD
Nasvi2EG000464t6	GOOD
Nasvi2EG000465t1	GOOD
Nasvi2EG000466t1	GOOD
Nasvi2EG000466t2	GOOD
Nasvi2EG000466t3	GOOD
Nasvi2EG000466t4	GOOD
Nasvi2EG000466t5	GOOD
Nasvi2EG000467t1	GOOD
Nasvi2EG000468t1	GOOD
Nasvi2EG000469t1	GOOD
Nasvi2EG000469t2	GOOD
Nasvi2EG000470t1	GOOD
Nasvi2EG000470t2	GOOD
Nasvi2EG000471t1	GOOD
Nasvi2EG000472t1	GOOD
Nasvi2EG000473t1	GOOD
Nasvi2EG000474t1	GOOD
Nasvi2EG000475t1	GOOD
Nasvi2EG000476t1	GOOD
Nasvi2EG000477t1	GOOD
Nasvi2EG000478t1	GOOD
Nasvi2EG000479t1	GOOD
Nasvi2EG000480t1	GOOD
Nasvi2EG000481t1	GOOD
Nasvi2EG000482t1	GOOD
Nasvi2EG000483t1	GOOD
Nasvi2EG000484t1	GOOD
Nasvi2EG000485t1	GOOD
Nasvi2EG000486t1	GOOD
Nasvi2EG000486t2	GOOD
Nasvi2EG000487t1	GOOD
Nasvi2EG000487t2	GOOD
Nasvi2EG000488t1	GOOD
Nasvi2EG000489t1	GOOD
Nasvi2EG000490t1	GOOD
Nasvi2EG000490t2	GOOD
Nasvi2EG000490t3	GOOD
Nasvi2EG000490t4	GOOD
Nasvi2EG000490t5	GOOD
Nasvi2EG000490t6	GOOD
Nasvi2EG000490t7	GOOD
Nasvi2EG000490t8	GOOD
Nasvi2EG000491t1	GOOD
Nasvi2EG000492t1	GOOD
Nasvi2EG000493t1	ALTERED_STRUCT
Nasvi2EG000497t1	ALTERED_STRUCT
Nasvi2EG000497t2	GOOD
Nasvi2EG000498t1	GOOD
Nasvi2EG000499t1	GOOD
Nasvi2EG000499t2	GOOD
Nasvi2EG000499t3	GOOD
Nasvi2EG000500t1	GOOD
Nasvi2EG000500t2	GOOD
Nasvi2EG000500t3	GOOD
Nasvi2EG000501t1	GOOD
Nasvi2EG000502t1	GOOD
Nasvi2EG000503t1	GOOD
Nasvi2EG000504t1	GOOD
Nasvi2EG000505t1	GOOD
Nasvi2EG000506t1	GOOD
Nasvi2EG000506t2	GOOD
Nasvi2EG000506t3	GOOD
Nasvi2EG000507t1	GOOD
Nasvi2EG000508t1	GOOD
Nasvi2EG000509t1	GOOD
Nasvi2EG000509t2	GOOD
Nasvi2EG000510t1	GOOD
Nasvi2EG000510t2	GOOD
Nasvi2EG000511t1	GOOD
Nasvi2EG000512t1	GOOD
Nasvi2EG000512t2	GOOD
Nasvi2EG000512t3	GOOD
Nasvi2EG000512t4	GOOD
Nasvi2EG000514t1	GOOD
Nasvi2EG000515t1	GOOD
Nasvi2EG000516t1	GOOD
Nasvi2EG000517t1	GOOD
Nasvi2EG000518t1	GOOD
Nasvi2EG000520t1	GOOD
Nasvi2EG000520t2	GOOD
Nasvi2EG000521t1	GOOD
Nasvi2EG000522t1	GOOD
Nasvi2EG000523t1	GOOD
Nasvi2EG000524t1	GOOD
Nasvi2EG000525t1	GOOD
Nasvi2EG000526t1	GOOD
Nasvi2EG000528t1	GOOD
Nasvi2EG000529t1	GOOD
Nasvi2EG000530t1	GOOD
Nasvi2EG000531t1	GOOD
Nasvi2EG000533t1	GOOD
Nasvi2EG000534t1	GOOD
Nasvi2EG000535t1	GOOD
Nasvi2EG000537t1	GOOD
Nasvi2EG000539t1	GOOD
Nasvi2EG000541t1	GOOD
Nasvi2EG000543t1	GOOD
Nasvi2EG000546t1	GOOD
Nasvi2EG000548t1	GOOD
Nasvi2EG000549t1	GOOD
Nasvi2EG000550t1	GOOD
Nasvi2EG000551t1	GOOD
Nasvi2EG000552t1	GOOD
Nasvi2EG000552t2	GOOD
Nasvi2EG000552t3	GOOD
Nasvi2EG000553t1	GOOD
Nasvi2EG000554t1	GOOD
Nasvi2EG000555t1	GOOD
Nasvi2EG000559t1	GOOD
Nasvi2EG000559t2	GOOD
Nasvi2EG000560t1	GOOD
Nasvi2EG000560t2	GOOD
Nasvi2EG000560t3	GOOD
Nasvi2EG000560t4	GOOD
Nasvi2EG000561t1	GOOD
Nasvi2EG000562t1	GOOD
Nasvi2EG000563t1	GOOD
Nasvi2EG000564t1	GOOD
Nasvi2EG000565t1	GOOD
Nasvi2EG000566t1	GOOD
Nasvi2EG000567t1	GOOD
Nasvi2EG000568t1	GOOD
Nasvi2EG000569t1	GOOD
Nasvi2EG000570t1	GOOD
Nasvi2EG000571t1	GOOD
Nasvi2EG000572t1	GOOD
Nasvi2EG000573t1	GOOD
Nasvi2EG000574t1	GOOD
Nasvi2EG000574t2	GOOD
Nasvi2EG000574t3	GOOD
Nasvi2EG000575t1	GOOD
Nasvi2EG000575t2	GOOD
Nasvi2EG000575t3	GOOD
Nasvi2EG000575t4	GOOD
Nasvi2EG000576t1	GOOD
Nasvi2EG000577t1	GOOD
Nasvi2EG000578t1	GOOD
Nasvi2EG000578t2	GOOD
Nasvi2EG000578t3	GOOD
Nasvi2EG000579t1	GOOD
Nasvi2EG000580t1	ALTERED_STRUCT
Nasvi2EG000580t2	GOOD
Nasvi2EG000580t3	GOOD
Nasvi2EG000581t1	GOOD
Nasvi2EG000581t2	GOOD
Nasvi2EG000581t3	GOOD
Nasvi2EG000582t1	GOOD
Nasvi2EG000582t2	GOOD
Nasvi2EG000582t3	GOOD
Nasvi2EG000583t1	GOOD
Nasvi2EG000584t1	GOOD
Nasvi2EG000585t1	GOOD
Nasvi2EG000586t1	GOOD
Nasvi2EG000587t1	GOOD
Nasvi2EG000587t2	GOOD
Nasvi2EG000588t1	GOOD
Nasvi2EG000589t1	GOOD
Nasvi2EG000590t1	GOOD
Nasvi2EG000591t1	GOOD
Nasvi2EG000592t1	GOOD
Nasvi2EG000593t1	GOOD
Nasvi2EG000594t1	GOOD
Nasvi2EG000594t2	GOOD
Nasvi2EG000594t3	GOOD
Nasvi2EG000595t1	GOOD
Nasvi2EG000595t2	GOOD
Nasvi2EG000596t1	GOOD
Nasvi2EG000597t1	GOOD
Nasvi2EG000598t1	GOOD
Nasvi2EG000598t2	GOOD
Nasvi2EG000598t3	GOOD
Nasvi2EG000598t4	GOOD
Nasvi2EG000599t1	GOOD
Nasvi2EG000600t1	GOOD
Nasvi2EG000601t1	GOOD
Nasvi2EG000602t1	GOOD
Nasvi2EG000603t1	GOOD
Nasvi2EG000604t1	GOOD
Nasvi2EG000604t2	GOOD
Nasvi2EG000604t3	GOOD
Nasvi2EG000604t4	GOOD
Nasvi2EG000604t5	GOOD
Nasvi2EG000604t6	GOOD
Nasvi2EG000605t1	GOOD
Nasvi2EG000606t1	GOOD
Nasvi2EG000606t2	GOOD
Nasvi2EG000606t3	GOOD
Nasvi2EG000607t1	GOOD
Nasvi2EG000608t1	GOOD
Nasvi2EG000609t1	GOOD
Nasvi2EG000610t1	GOOD
Nasvi2EG000611t1	GOOD
Nasvi2EG000612t1	GOOD
Nasvi2EG000613t1	GOOD
Nasvi2EG000614t1	GOOD
Nasvi2EG000615t1	GOOD
Nasvi2EG000616t1	GOOD
Nasvi2EG000617t1	GOOD
Nasvi2EG000618t1	GOOD
Nasvi2EG000619t1	GOOD
Nasvi2EG000620t1	GOOD
Nasvi2EG000621t1	GOOD
Nasvi2EG000622t1	GOOD
Nasvi2EG000623t1	GOOD
Nasvi2EG000624t1	GOOD
Nasvi2EG000624t2	GOOD
Nasvi2EG000625t1	GOOD
Nasvi2EG000626t1	GOOD
Nasvi2EG000626t2	GOOD
Nasvi2EG000626t3	GOOD
Nasvi2EG000626t4	GOOD
Nasvi2EG000626t5	GOOD
Nasvi2EG000626t6	GOOD
Nasvi2EG000626t7	GOOD
Nasvi2EG000627t1	GOOD
Nasvi2EG000628t1	GOOD
Nasvi2EG000629t1	GOOD
Nasvi2EG000630t1	GOOD
Nasvi2EG000631t1	GOOD
Nasvi2EG000631t2	GOOD
Nasvi2EG000632t1	GOOD
Nasvi2EG000633t1	GOOD
Nasvi2EG000633t2	GOOD
Nasvi2EG000633t3	GOOD
Nasvi2EG000634t1	GOOD
Nasvi2EG000635t1	GOOD
Nasvi2EG000636t1	GOOD
Nasvi2EG000637t1	GOOD
Nasvi2EG000638t1	GOOD
Nasvi2EG000639t1	GOOD
Nasvi2EG000640t1	GOOD
Nasvi2EG000641t1	GOOD
Nasvi2EG000641t2	GOOD
Nasvi2EG000642t1	GOOD
Nasvi2EG000643t1	GOOD
Nasvi2EG000644t1	GOOD
Nasvi2EG000645t1	GOOD
Nasvi2EG000646t1	GOOD
Nasvi2EG000648t1	GOOD
Nasvi2EG000648t2	GOOD
Nasvi2EG000649t1	GOOD
Nasvi2EG000649t2	GOOD
Nasvi2EG000650t1	GOOD
Nasvi2EG000651t1	GOOD
Nasvi2EG000652t1	GOOD
Nasvi2EG000653t1	GOOD
Nasvi2EG000654t1	GOOD
Nasvi2EG000655t1	GOOD
Nasvi2EG000656t1	GOOD
Nasvi2EG000656t2	GOOD
Nasvi2EG000656t3	GOOD
Nasvi2EG000656t4	GOOD
Nasvi2EG000656t5	GOOD
Nasvi2EG000656t6	GOOD
Nasvi2EG000656t7	GOOD
Nasvi2EG000657t1	GOOD
Nasvi2EG000658t1	GOOD
Nasvi2EG000659t1	GOOD
Nasvi2EG000660t1	GOOD
Nasvi2EG000661t1	GOOD
Nasvi2EG000662t1	GOOD
Nasvi2EG000663t1	GOOD
Nasvi2EG000664t1	GOOD
Nasvi2EG000665t1	GOOD
Nasvi2EG000666t1	GOOD
Nasvi2EG000667t1	GOOD
Nasvi2EG000667t2	GOOD
Nasvi2EG000667t3	GOOD
Nasvi2EG000667t4	GOOD
Nasvi2EG000668t1	GOOD
Nasvi2EG000668t2	GOOD
Nasvi2EG000669t1	GOOD
Nasvi2EG000669t2	GOOD
Nasvi2EG000670t1	GOOD
Nasvi2EG000671t1	GOOD
Nasvi2EG000672t1	GOOD
Nasvi2EG000673t1	GOOD
Nasvi2EG000674t1	GOOD
Nasvi2EG000674t2	GOOD
Nasvi2EG000674t3	GOOD
Nasvi2EG000674t4	GOOD
Nasvi2EG000675t1	GOOD
Nasvi2EG000676t1	GOOD
Nasvi2EG000677t1	GOOD
Nasvi2EG000678t1	GOOD
Nasvi2EG000679t1	GOOD
Nasvi2EG000680t1	GOOD
Nasvi2EG000681t1	GOOD
Nasvi2EG000683t1	GOOD
Nasvi2EG000684t1	GOOD
Nasvi2EG000685t1	GOOD
Nasvi2EG000686t1	GOOD
Nasvi2EG000687t1	GOOD
Nasvi2EG000688t1	GOOD
Nasvi2EG000689t1	GOOD
Nasvi2EG000690t1	GOOD
Nasvi2EG000691t1	GOOD
Nasvi2EG000692t1	GOOD
Nasvi2EG000693t1	GOOD
Nasvi2EG000694t1	GOOD
Nasvi2EG000695t1	GOOD
Nasvi2EG000696t1	GOOD
Nasvi2EG000697t1	GOOD
Nasvi2EG000698t1	GOOD
Nasvi2EG000699t1	GOOD
Nasvi2EG000700t1	GOOD
Nasvi2EG000700t2	GOOD
Nasvi2EG000701t1	GOOD
Nasvi2EG000702t1	GOOD
Nasvi2EG000703t1	GOOD
Nasvi2EG000704t1	GOOD
Nasvi2EG000704t2	GOOD
Nasvi2EG000704t3	GOOD
Nasvi2EG000704t4	GOOD
Nasvi2EG000705t1	GOOD
Nasvi2EG000705t2	GOOD
Nasvi2EG000705t3	GOOD
Nasvi2EG000705t4	GOOD
Nasvi2EG000705t5	GOOD
Nasvi2EG000705t6	GOOD
Nasvi2EG000706t1	GOOD
Nasvi2EG000707t1	GOOD
Nasvi2EG000708t1	GOOD
Nasvi2EG000709t1	GOOD
Nasvi2EG000710t1	ALTERED_STRUCT
Nasvi2EG000711t1	GOOD
Nasvi2EG000712t1	GOOD
Nasvi2EG000713t1	GOOD
Nasvi2EG000714t1	GOOD
Nasvi2EG000715t1	GOOD
Nasvi2EG000716t1	GOOD
Nasvi2EG000716t2	GOOD
Nasvi2EG000717t1	GOOD
Nasvi2EG000718t1	GOOD
Nasvi2EG000718t2	GOOD
Nasvi2EG000719t1	GOOD
Nasvi2EG000720t1	GOOD
Nasvi2EG000721t1	GOOD
Nasvi2EG000721t2	GOOD
Nasvi2EG000722t1	GOOD
Nasvi2EG000722t2	GOOD
Nasvi2EG000723t1	GOOD
Nasvi2EG000724t1	GOOD
Nasvi2EG000725t1	GOOD
Nasvi2EG000726t1	GOOD
Nasvi2EG000727t1	GOOD
Nasvi2EG000728t1	GOOD
Nasvi2EG000729t1	GOOD
Nasvi2EG000730t1	GOOD
Nasvi2EG000731t1	GOOD
Nasvi2EG000731t2	GOOD
Nasvi2EG000731t3	GOOD
Nasvi2EG000731t4	GOOD
Nasvi2EG000731t5	GOOD
Nasvi2EG000731t6	GOOD
Nasvi2EG000732t1	GOOD
Nasvi2EG000733t1	GOOD
Nasvi2EG000734t1	GOOD
Nasvi2EG000735t1	GOOD
Nasvi2EG000736t1	GOOD
Nasvi2EG000738t1	GOOD
Nasvi2EG000738t2	GOOD
Nasvi2EG000738t3	GOOD
Nasvi2EG000739t1	GOOD
Nasvi2EG000740t1	GOOD
Nasvi2EG000741t1	GOOD
Nasvi2EG000742t1	GOOD
Nasvi2EG000743t1	GOOD
Nasvi2EG000743t2	GOOD
Nasvi2EG000744t1	GOOD
Nasvi2EG000745t1	GOOD
Nasvi2EG000745t2	GOOD
Nasvi2EG000746t1	GOOD
Nasvi2EG000746t2	GOOD
Nasvi2EG000746t3	GOOD
Nasvi2EG000747t1	GOOD
Nasvi2EG000748t1	GOOD
Nasvi2EG000749t1	GOOD
Nasvi2EG000750t1	GOOD
Nasvi2EG000751t1	GOOD
Nasvi2EG000752t1	GOOD
Nasvi2EG000753t1	GOOD
Nasvi2EG000754t1	GOOD
Nasvi2EG000754t2	GOOD
Nasvi2EG000755t1	GOOD
Nasvi2EG000756t1	GOOD
Nasvi2EG000757t1	GOOD
Nasvi2EG000758t1	GOOD
Nasvi2EG000759t1	GOOD
Nasvi2EG000760t1	GOOD
Nasvi2EG000760t2	GOOD
Nasvi2EG000761t1	GOOD
Nasvi2EG000762t1	GOOD
Nasvi2EG000763t1	GOOD
Nasvi2EG000764t1	GOOD
Nasvi2EG000765t1	GOOD
Nasvi2EG000766t1	GOOD
Nasvi2EG000767t1	GOOD
Nasvi2EG000768t1	GOOD
Nasvi2EG000769t1	GOOD
Nasvi2EG000770t1	GOOD
Nasvi2EG000771t1	GOOD
Nasvi2EG000772t1	GOOD
Nasvi2EG000773t1	GOOD
Nasvi2EG000774t1	GOOD
Nasvi2EG000775t1	GOOD
Nasvi2EG000776t1	GOOD
Nasvi2EG000777t1	GOOD
Nasvi2EG000778t1	GOOD
Nasvi2EG000779t1	GOOD
Nasvi2EG000780t1	GOOD
Nasvi2EG000781t1	GOOD
Nasvi2EG000782t1	GOOD
Nasvi2EG000783t1	GOOD
Nasvi2EG000784t1	GOOD
Nasvi2EG000784t2	GOOD
Nasvi2EG000785t1	GOOD
Nasvi2EG000786t1	GOOD
Nasvi2EG000787t1	GOOD
Nasvi2EG000788t1	GOOD
Nasvi2EG000789t1	GOOD
Nasvi2EG000789t2	GOOD
Nasvi2EG000790t1	GOOD
Nasvi2EG000791t1	GOOD
Nasvi2EG000791t2	GOOD
Nasvi2EG000791t3	GOOD
Nasvi2EG000792t1	GOOD
Nasvi2EG000793t1	GOOD
Nasvi2EG000794t1	GOOD
Nasvi2EG000794t2	GOOD
Nasvi2EG000794t3	GOOD
Nasvi2EG000795t1	GOOD
Nasvi2EG000795t2	GOOD
Nasvi2EG000796t1	GOOD
Nasvi2EG000797t1	GOOD
Nasvi2EG000797t2	GOOD
Nasvi2EG000797t3	GOOD
Nasvi2EG000797t4	GOOD
Nasvi2EG000798t1	GOOD
Nasvi2EG000799t1	GOOD
Nasvi2EG000800t1	GOOD
Nasvi2EG000801t1	GOOD
Nasvi2EG000801t2	GOOD
Nasvi2EG000802t1	GOOD
Nasvi2EG000802t2	GOOD
Nasvi2EG000803t1	GOOD
Nasvi2EG000803t2	GOOD
Nasvi2EG000803t3	GOOD
Nasvi2EG000804t1	GOOD
Nasvi2EG000805t1	GOOD
Nasvi2EG000806t1	GOOD
Nasvi2EG000807t1	GOOD
Nasvi2EG000808t1	GOOD
Nasvi2EG000809t1	GOOD
Nasvi2EG000809t2	GOOD
Nasvi2EG000810t1	GOOD
Nasvi2EG000811t1	GOOD
Nasvi2EG000812t1	GOOD
Nasvi2EG000813t1	GOOD
Nasvi2EG000814t1	GOOD
Nasvi2EG000815t1	GOOD
Nasvi2EG000816t1	GOOD
Nasvi2EG000817t1	GOOD
Nasvi2EG000818t1	GOOD
Nasvi2EG000819t1	GOOD
Nasvi2EG000819t2	GOOD
Nasvi2EG000819t3	GOOD
Nasvi2EG000820t1	GOOD
Nasvi2EG000821t1	GOOD
Nasvi2EG000822t1	GOOD
Nasvi2EG000823t1	GOOD
Nasvi2EG000824t1	GOOD
Nasvi2EG000824t10	GOOD
Nasvi2EG000824t11	GOOD
Nasvi2EG000824t12	GOOD
Nasvi2EG000824t2	GOOD
Nasvi2EG000824t3	GOOD
Nasvi2EG000824t4	GOOD
Nasvi2EG000824t5	GOOD
Nasvi2EG000824t6	GOOD
Nasvi2EG000824t7	GOOD
Nasvi2EG000824t8	GOOD
Nasvi2EG000824t9	GOOD
Nasvi2EG000825t1	GOOD
Nasvi2EG000826t1	GOOD
Nasvi2EG000827t1	GOOD
Nasvi2EG000828t1	GOOD
Nasvi2EG000828t2	GOOD
Nasvi2EG000829t1	GOOD
Nasvi2EG000830t1	GOOD
Nasvi2EG000831t1	GOOD
Nasvi2EG000833t1	GOOD
Nasvi2EG000834t1	GOOD
Nasvi2EG000835t1	GOOD
Nasvi2EG000836t1	GOOD
Nasvi2EG000837t1	GOOD
Nasvi2EG000838t1	GOOD
Nasvi2EG000839t1	GOOD
Nasvi2EG000841t1	GOOD
Nasvi2EG000842t1	GOOD
Nasvi2EG000843t1	GOOD
Nasvi2EG000844t1	GOOD
Nasvi2EG000845t1	GOOD
Nasvi2EG000847t1	GOOD
Nasvi2EG000848t1	GOOD
Nasvi2EG000849t1	GOOD
Nasvi2EG000850t1	GOOD
Nasvi2EG000850t2	GOOD
Nasvi2EG000851t1	GOOD
Nasvi2EG000851t2	GOOD
Nasvi2EG000851t3	GOOD
Nasvi2EG000852t1	GOOD
Nasvi2EG000852t2	GOOD
Nasvi2EG000852t3	GOOD
Nasvi2EG000853t1	GOOD
Nasvi2EG000854t1	GOOD
Nasvi2EG000855t1	GOOD
Nasvi2EG000856t1	GOOD
Nasvi2EG000857t1	GOOD
Nasvi2EG000858t1	GOOD
Nasvi2EG000859t1	GOOD
Nasvi2EG000859t2	GOOD
Nasvi2EG000859t3	GOOD
Nasvi2EG000859t4	GOOD
Nasvi2EG000860t1	GOOD
Nasvi2EG000861t1	GOOD
Nasvi2EG000862t1	GOOD
Nasvi2EG000863t1	GOOD
Nasvi2EG000863t2	GOOD
Nasvi2EG000863t3	GOOD
Nasvi2EG000863t4	GOOD
Nasvi2EG000863t5	GOOD
Nasvi2EG000863t6	GOOD
Nasvi2EG000863t7	GOOD
Nasvi2EG000863t8	GOOD
Nasvi2EG000864t1	GOOD
Nasvi2EG000865t1	GOOD
Nasvi2EG000865t2	GOOD
Nasvi2EG000866t1	GOOD
Nasvi2EG000866t2	GOOD
Nasvi2EG000866t3	GOOD
Nasvi2EG000867t1	GOOD
Nasvi2EG000867t2	GOOD
Nasvi2EG000868t1	GOOD
Nasvi2EG000869t1	GOOD
Nasvi2EG000870t1	GOOD
Nasvi2EG000871t1	GOOD
Nasvi2EG000872t1	GOOD
Nasvi2EG000873t1	GOOD
Nasvi2EG000873t2	GOOD
Nasvi2EG000873t3	GOOD
Nasvi2EG000873t4	GOOD
Nasvi2EG000874t1	GOOD
Nasvi2EG000875t1	GOOD
Nasvi2EG000875t2	GOOD
Nasvi2EG000876t1	GOOD
Nasvi2EG000877t1	GOOD
Nasvi2EG000878t1	GOOD
Nasvi2EG000878t2	GOOD
Nasvi2EG000879t1	GOOD
Nasvi2EG000879t2	GOOD
Nasvi2EG000879t3	GOOD
Nasvi2EG000881t1	GOOD
Nasvi2EG000881t2	GOOD
Nasvi2EG000882t1	GOOD
Nasvi2EG000883t1	GOOD
Nasvi2EG000883t2	GOOD
Nasvi2EG000883t3	GOOD
Nasvi2EG000884t1	GOOD
Nasvi2EG000885t1	GOOD
Nasvi2EG000886t1	GOOD
Nasvi2EG000887t1	GOOD
Nasvi2EG000888t1	GOOD
Nasvi2EG000888t2	GOOD
Nasvi2EG000888t3	GOOD
Nasvi2EG000889t1	GOOD
Nasvi2EG000890t1	GOOD
Nasvi2EG000890t2	GOOD
Nasvi2EG000891t1	GOOD
Nasvi2EG000892t1	GOOD
Nasvi2EG000893t1	GOOD
Nasvi2EG000894t1	GOOD
Nasvi2EG000895t1	GOOD
Nasvi2EG000895t2	GOOD
Nasvi2EG000896t1	GOOD
Nasvi2EG000897t1	GOOD
Nasvi2EG000897t2	GOOD
Nasvi2EG000898t1	GOOD
Nasvi2EG000899t1	GOOD
Nasvi2EG000900t1	GOOD
Nasvi2EG000901t1	GOOD
Nasvi2EG000902t1	GOOD
Nasvi2EG000903t1	GOOD
Nasvi2EG000904t1	GOOD
Nasvi2EG000905t1	GOOD
Nasvi2EG000906t1	GOOD
Nasvi2EG000907t1	GOOD
Nasvi2EG000908t1	GOOD
Nasvi2EG000909t1	GOOD
Nasvi2EG000910t1	GOOD
Nasvi2EG000912t1	GOOD
Nasvi2EG000913t1	GOOD
Nasvi2EG000914t1	GOOD
Nasvi2EG000915t1	GOOD
Nasvi2EG000916t1	GOOD
Nasvi2EG000917t1	GOOD
Nasvi2EG000918t1	GOOD
Nasvi2EG000919t1	GOOD
Nasvi2EG000920t1	GOOD
Nasvi2EG000922t1	GOOD
Nasvi2EG000923t1	GOOD
Nasvi2EG000923t2	GOOD
Nasvi2EG000923t3	GOOD
Nasvi2EG000924t1	GOOD
Nasvi2EG000925t1	GOOD
Nasvi2EG000926t1	GOOD
Nasvi2EG000927t1	GOOD
Nasvi2EG000928t1	GOOD
Nasvi2EG000928t2	GOOD
Nasvi2EG000929t1	GOOD
Nasvi2EG000930t1	GOOD
Nasvi2EG000931t1	GOOD
Nasvi2EG000932t1	GOOD
Nasvi2EG000933t1	GOOD
Nasvi2EG000934t1	GOOD
Nasvi2EG000935t1	GOOD
Nasvi2EG000936t1	GOOD
Nasvi2EG000940t1	GOOD
Nasvi2EG000941t1	ABSENT
Nasvi2EG000942t1	GOOD
Nasvi2EG000943t1	GOOD
Nasvi2EG000944t1	GOOD
Nasvi2EG000945t1	GOOD
Nasvi2EG000946t1	GOOD
Nasvi2EG000946t2	GOOD
Nasvi2EG000947t1	GOOD
Nasvi2EG000947t2	GOOD
Nasvi2EG000948t1	GOOD
Nasvi2EG000949t1	GOOD
Nasvi2EG000950t1	GOOD
Nasvi2EG000950t2	GOOD
Nasvi2EG000951t1	GOOD
Nasvi2EG000951t2	GOOD
Nasvi2EG000952t1	MISSING_EXON
Nasvi2EG000953t1	GOOD
Nasvi2EG000953t2	GOOD
Nasvi2EG000954t1	GOOD
Nasvi2EG000955t1	GOOD
Nasvi2EG000956t1	GOOD
Nasvi2EG000957t1	GOOD
Nasvi2EG000958t1	GOOD
Nasvi2EG000959t1	GOOD
Nasvi2EG000960t1	GOOD
Nasvi2EG000961t1	GOOD
Nasvi2EG000962t1	GOOD
Nasvi2EG000963t1	GOOD
Nasvi2EG000963t2	GOOD
Nasvi2EG000963t3	GOOD
Nasvi2EG000964t1	GOOD
Nasvi2EG000965t1	GOOD
Nasvi2EG000966t1	GOOD
Nasvi2EG000966t2	GOOD
Nasvi2EG000966t3	GOOD
Nasvi2EG000966t4	GOOD
Nasvi2EG000966t5	GOOD
Nasvi2EG000967t1	GOOD
Nasvi2EG000967t2	GOOD
Nasvi2EG000968t1	GOOD
Nasvi2EG000968t2	GOOD
Nasvi2EG000969t1	GOOD
Nasvi2EG000970t1	GOOD
Nasvi2EG000970t2	GOOD
Nasvi2EG000971t1	GOOD
Nasvi2EG000972t1	GOOD
Nasvi2EG000972t2	GOOD
Nasvi2EG000973t1	GOOD
Nasvi2EG000974t1	GOOD
Nasvi2EG000974t2	GOOD
Nasvi2EG000975t1	GOOD
Nasvi2EG000976t1	GOOD
Nasvi2EG000976t2	GOOD
Nasvi2EG000976t3	GOOD
Nasvi2EG000977t1	GOOD
Nasvi2EG000978t1	GOOD
Nasvi2EG000979t1	GOOD
Nasvi2EG000979t2	GOOD
Nasvi2EG000980t1	GOOD
Nasvi2EG000981t1	GOOD
Nasvi2EG000982t1	GOOD
Nasvi2EG000982t2	GOOD
Nasvi2EG000982t3	GOOD
Nasvi2EG000983t1	GOOD
Nasvi2EG000984t1	GOOD
Nasvi2EG000984t2	GOOD
Nasvi2EG000985t1	GOOD
Nasvi2EG000986t1	GOOD
Nasvi2EG000987t1	GOOD
Nasvi2EG000987t2	GOOD
Nasvi2EG000987t3	GOOD
Nasvi2EG000988t1	GOOD
Nasvi2EG000988t2	GOOD
Nasvi2EG000989t1	GOOD
Nasvi2EG000990t1	GOOD
Nasvi2EG000990t2	GOOD
Nasvi2EG000991t1	GOOD
Nasvi2EG000991t2	GOOD
Nasvi2EG000992t1	GOOD
Nasvi2EG000992t2	GOOD
Nasvi2EG000993t1	GOOD
Nasvi2EG000994t1	GOOD
Nasvi2EG000995t1	GOOD
Nasvi2EG000996t1	GOOD
Nasvi2EG000996t2	GOOD
Nasvi2EG000996t3	GOOD
Nasvi2EG000997t1	GOOD
Nasvi2EG000997t2	GOOD
Nasvi2EG000998t1	GOOD
Nasvi2EG000998t2	GOOD
Nasvi2EG000998t3	GOOD
Nasvi2EG000999t1	GOOD
Nasvi2EG001000t1	GOOD
Nasvi2EG001000t2	GOOD
Nasvi2EG001001t1	GOOD
Nasvi2EG001001t2	GOOD
Nasvi2EG001001t3	GOOD
Nasvi2EG001002t1	GOOD
Nasvi2EG001003t1	GOOD
Nasvi2EG001004t1	GOOD
Nasvi2EG001005t1	GOOD
Nasvi2EG001006t1	GOOD
Nasvi2EG001006t2	GOOD
Nasvi2EG001007t1	GOOD
Nasvi2EG001008t1	GOOD
Nasvi2EG001008t2	GOOD
Nasvi2EG001008t3	GOOD
Nasvi2EG001009t1	GOOD
Nasvi2EG001010t1	GOOD
Nasvi2EG001011t1	GOOD
Nasvi2EG001012t1	GOOD
Nasvi2EG001012t2	GOOD
Nasvi2EG001013t1	GOOD
Nasvi2EG001014t1	GOOD
Nasvi2EG001015t1	GOOD
Nasvi2EG001016t1	GOOD
Nasvi2EG001016t2	GOOD
Nasvi2EG001016t3	GOOD
Nasvi2EG001017t1	GOOD
Nasvi2EG001018t1	GOOD
Nasvi2EG001019t1	GOOD
Nasvi2EG001020t1	GOOD
Nasvi2EG001021t1	GOOD
Nasvi2EG001022t1	GOOD
Nasvi2EG001023t1	GOOD
Nasvi2EG001023t3	GOOD
Nasvi2EG001023t4	GOOD
Nasvi2EG001023t5	GOOD
Nasvi2EG001024t1	GOOD
Nasvi2EG001025t1	GOOD
Nasvi2EG001026t1	GOOD
Nasvi2EG001027t1	GOOD
Nasvi2EG001027t2	GOOD
Nasvi2EG001027t3	GOOD
Nasvi2EG001028t1	GOOD
Nasvi2EG001029t1	GOOD
Nasvi2EG001030t1	GOOD
Nasvi2EG001031t1	GOOD
Nasvi2EG001032t1	GOOD
Nasvi2EG001033t1	GOOD
Nasvi2EG001033t2	GOOD
Nasvi2EG001033t3	GOOD
Nasvi2EG001033t4	GOOD
Nasvi2EG001034t1	GOOD
Nasvi2EG001035t1	GOOD
Nasvi2EG001036t1	GOOD
Nasvi2EG001037t1	GOOD
Nasvi2EG001037t2	GOOD
Nasvi2EG001038t1	GOOD
Nasvi2EG001039t1	GOOD
Nasvi2EG001040t1	GOOD
Nasvi2EG001041t1	GOOD
Nasvi2EG001042t1	GOOD
Nasvi2EG001043t1	GOOD
Nasvi2EG001044t1	GOOD
Nasvi2EG001045t1	GOOD
Nasvi2EG001047t1	GOOD
Nasvi2EG001048t1	GOOD
Nasvi2EG001048t2	GOOD
Nasvi2EG001049t1	GOOD
Nasvi2EG001050t1	GOOD
Nasvi2EG001050t2	GOOD
Nasvi2EG001051t1	GOOD
Nasvi2EG001052t1	GOOD
Nasvi2EG001052t2	GOOD
Nasvi2EG001052t3	GOOD
Nasvi2EG001052t4	GOOD
Nasvi2EG001053t1	GOOD
Nasvi2EG001053t2	GOOD
Nasvi2EG001053t3	GOOD
Nasvi2EG001053t4	GOOD
Nasvi2EG001054t1	GOOD
Nasvi2EG001055t1	GOOD
Nasvi2EG001056t1	GOOD
Nasvi2EG001057t1	GOOD
Nasvi2EG001057t2	GOOD
Nasvi2EG001057t3	GOOD
Nasvi2EG001058t1	GOOD
Nasvi2EG001059t1	GOOD
Nasvi2EG001060t1	GOOD
Nasvi2EG001060t2	GOOD
Nasvi2EG001061t1	GOOD
Nasvi2EG001061t2	GOOD
Nasvi2EG001062t1	GOOD
Nasvi2EG001063t1	GOOD
Nasvi2EG001064t1	GOOD
Nasvi2EG001065t1	GOOD
Nasvi2EG001066t1	GOOD
Nasvi2EG001067t1	GOOD
Nasvi2EG001068t1	GOOD
Nasvi2EG001069t1	GOOD
Nasvi2EG001070t1	GOOD
Nasvi2EG001071t1	GOOD
Nasvi2EG001072t1	GOOD
Nasvi2EG001073t1	GOOD
Nasvi2EG001074t1	GOOD
Nasvi2EG001075t1	GOOD
Nasvi2EG001075t2	GOOD
Nasvi2EG001075t3	GOOD
Nasvi2EG001075t4	GOOD
Nasvi2EG001075t5	GOOD
Nasvi2EG001075t6	GOOD
Nasvi2EG001075t7	GOOD
Nasvi2EG001075t8	GOOD
Nasvi2EG001076t1	GOOD
Nasvi2EG001077t1	GOOD
Nasvi2EG001077t2	GOOD
Nasvi2EG001079t1	GOOD
Nasvi2EG001080t1	GOOD
Nasvi2EG001081t1	GOOD
Nasvi2EG001081t2	GOOD
Nasvi2EG001081t3	GOOD
Nasvi2EG001082t1	GOOD
Nasvi2EG001083t1	GOOD
Nasvi2EG001084t1	GOOD
Nasvi2EG001085t1	GOOD
Nasvi2EG001085t2	GOOD
Nasvi2EG001086t1	GOOD
Nasvi2EG001087t1	GOOD
Nasvi2EG001087t2	GOOD
Nasvi2EG001087t3	GOOD
Nasvi2EG001088t1	GOOD
Nasvi2EG001088t2	GOOD
Nasvi2EG001089t1	GOOD
Nasvi2EG001090t1	GOOD
Nasvi2EG001091t1	GOOD
Nasvi2EG001091t2	GOOD
Nasvi2EG001092t1	GOOD
Nasvi2EG001093t1	GOOD
Nasvi2EG001094t1	GOOD
Nasvi2EG001094t2	GOOD
Nasvi2EG001095t1	GOOD
Nasvi2EG001096t1	GOOD
Nasvi2EG001096t2	GOOD
Nasvi2EG001097t1	GOOD
Nasvi2EG001098t1	GOOD
Nasvi2EG001099t1	GOOD
Nasvi2EG001099t2	GOOD
Nasvi2EG001100t1	GOOD
Nasvi2EG001101t1	GOOD
Nasvi2EG001101t2	GOOD
Nasvi2EG001102t1	GOOD
Nasvi2EG001103t1	ALTERED_STRUCT
Nasvi2EG001104t1	GOOD
Nasvi2EG001104t2	GOOD
Nasvi2EG001107t1	GOOD
Nasvi2EG001107t2	GOOD
Nasvi2EG001108t1	GOOD
Nasvi2EG001109t1	GOOD
Nasvi2EG001110t1	GOOD
Nasvi2EG001110t2	GOOD
Nasvi2EG001110t3	GOOD
Nasvi2EG001110t4	GOOD
Nasvi2EG001110t5	GOOD
Nasvi2EG001111t1	GOOD
Nasvi2EG001112t1	GOOD
Nasvi2EG001113t1	GOOD
Nasvi2EG001114t1	GOOD
Nasvi2EG001115t1	GOOD
Nasvi2EG001115t2	GOOD
Nasvi2EG001115t3	GOOD
Nasvi2EG001115t4	GOOD
Nasvi2EG001116t1	GOOD
Nasvi2EG001117t1	GOOD
Nasvi2EG001118t1	GOOD
Nasvi2EG001119t1	GOOD
Nasvi2EG001120t1	GOOD
Nasvi2EG001121t1	GOOD
Nasvi2EG001122t1	GOOD
Nasvi2EG001123t1	GOOD
Nasvi2EG001124t1	ALTERED_STRUCT
Nasvi2EG001125t1	GOOD
Nasvi2EG001126t1	GOOD
Nasvi2EG001127t1	GOOD
Nasvi2EG001128t1	GOOD
Nasvi2EG001129t1	GOOD
Nasvi2EG001130t1	GOOD
Nasvi2EG001131t1	GOOD
Nasvi2EG001132t1	GOOD
Nasvi2EG001133t1	GOOD
Nasvi2EG001134t1	GOOD
Nasvi2EG001135t1	GOOD
Nasvi2EG001136t1	GOOD
Nasvi2EG001137t1	GOOD
Nasvi2EG001138t1	GOOD
Nasvi2EG001138t2	GOOD
Nasvi2EG001139t1	GOOD
Nasvi2EG001139t2	GOOD
Nasvi2EG001139t3	GOOD
Nasvi2EG001139t4	GOOD
Nasvi2EG001140t1	GOOD
Nasvi2EG001141t1	GOOD
Nasvi2EG001141t2	GOOD
Nasvi2EG001142t1	GOOD
Nasvi2EG001143t1	GOOD
Nasvi2EG001144t1	GOOD
Nasvi2EG001147t1	GOOD
Nasvi2EG001148t1	GOOD
Nasvi2EG001149t1	GOOD
Nasvi2EG001150t1	GOOD
Nasvi2EG001150t2	GOOD
Nasvi2EG001151t1	GOOD
Nasvi2EG001151t2	GOOD
Nasvi2EG001152t1	GOOD
Nasvi2EG001152t2	GOOD
Nasvi2EG001153t1	GOOD
Nasvi2EG001154t1	GOOD
Nasvi2EG001155t1	GOOD
Nasvi2EG001156t1	GOOD
Nasvi2EG001157t1	GOOD
Nasvi2EG001158t1	GOOD
Nasvi2EG001158t2	GOOD
Nasvi2EG001159t1	GOOD
Nasvi2EG001160t1	GOOD
Nasvi2EG001162t1	GOOD
Nasvi2EG001163t1	GOOD
Nasvi2EG001164t1	GOOD
Nasvi2EG001165t1	GOOD
Nasvi2EG001166t1	GOOD
Nasvi2EG001167t1	GOOD
Nasvi2EG001167t2	GOOD
Nasvi2EG001168t1	GOOD
Nasvi2EG001168t2	GOOD
Nasvi2EG001168t3	GOOD
Nasvi2EG001169t1	GOOD
Nasvi2EG001169t2	GOOD
Nasvi2EG001169t3	GOOD
Nasvi2EG001170t1	GOOD
Nasvi2EG001171t1	GOOD
Nasvi2EG001172t1	GOOD
Nasvi2EG001173t1	GOOD
Nasvi2EG001174t1	GOOD
Nasvi2EG001175t1	GOOD
Nasvi2EG001176t1	GOOD
Nasvi2EG001176t2	GOOD
Nasvi2EG001176t3	GOOD
Nasvi2EG001177t1	GOOD
Nasvi2EG001177t2	GOOD
Nasvi2EG001178t1	GOOD
Nasvi2EG001178t2	GOOD
Nasvi2EG001178t3	GOOD
Nasvi2EG001178t4	GOOD
Nasvi2EG001178t5	GOOD
Nasvi2EG001179t1	GOOD
Nasvi2EG001180t1	GOOD
Nasvi2EG001181t1	GOOD
Nasvi2EG001181t2	GOOD
Nasvi2EG001182t1	GOOD
Nasvi2EG001182t2	GOOD
Nasvi2EG001183t1	GOOD
Nasvi2EG001184t1	GOOD
Nasvi2EG001185t1	GOOD
Nasvi2EG001186t1	GOOD
Nasvi2EG001187t1	GOOD
Nasvi2EG001187t2	GOOD
Nasvi2EG001188t1	GOOD
Nasvi2EG001188t2	GOOD
Nasvi2EG001189t1	GOOD
Nasvi2EG001190t1	GOOD
Nasvi2EG001191t1	GOOD
Nasvi2EG001192t1	GOOD
Nasvi2EG001193t1	GOOD
Nasvi2EG001194t1	GOOD
Nasvi2EG001195t1	GOOD
Nasvi2EG001196t1	GOOD
Nasvi2EG001196t2	GOOD
Nasvi2EG001197t1	GOOD
Nasvi2EG001198t1	GOOD
Nasvi2EG001198t2	GOOD
Nasvi2EG001198t3	GOOD
Nasvi2EG001199t1	GOOD
Nasvi2EG001200t1	GOOD
Nasvi2EG001200t2	GOOD
Nasvi2EG001201t1	GOOD
Nasvi2EG001203t1	GOOD
Nasvi2EG001204t1	GOOD
Nasvi2EG001205t1	GOOD
Nasvi2EG001206t1	GOOD
Nasvi2EG001206t2	GOOD
Nasvi2EG001207t1	GOOD
Nasvi2EG001208t1	GOOD
Nasvi2EG001208t2	GOOD
Nasvi2EG001209t1	GOOD
Nasvi2EG001210t1	GOOD
Nasvi2EG001211t1	GOOD
Nasvi2EG001212t1	GOOD
Nasvi2EG001213t1	GOOD
Nasvi2EG001214t1	GOOD
Nasvi2EG001215t1	GOOD
Nasvi2EG001216t1	GOOD
Nasvi2EG001217t1	GOOD
Nasvi2EG001218t1	GOOD
Nasvi2EG001219t1	GOOD
Nasvi2EG001220t1	GOOD
Nasvi2EG001221t1	GOOD
Nasvi2EG001222t1	GOOD
Nasvi2EG001223t1	GOOD
Nasvi2EG001231t1	GOOD
Nasvi2EG001232t1	GOOD
Nasvi2EG001233t1	GOOD
Nasvi2EG001233t2	GOOD
Nasvi2EG001234t1	GOOD
Nasvi2EG001235t1	GOOD
Nasvi2EG001236t1	GOOD
Nasvi2EG001237t1	GOOD
Nasvi2EG001238t1	GOOD
Nasvi2EG001239t1	GOOD
Nasvi2EG001240t1	GOOD
Nasvi2EG001241t1	GOOD
Nasvi2EG001242t1	GOOD
Nasvi2EG001243t1	GOOD
Nasvi2EG001244t1	GOOD
Nasvi2EG001245t1	GOOD
Nasvi2EG001246t1	GOOD
Nasvi2EG001247t1	GOOD
Nasvi2EG001248t1	GOOD
Nasvi2EG001249t1	GOOD
Nasvi2EG001249t2	GOOD
Nasvi2EG001252t1	GOOD
Nasvi2EG001253t1	GOOD
Nasvi2EG001253t2	GOOD
Nasvi2EG001253t3	GOOD
Nasvi2EG001253t4	GOOD
Nasvi2EG001253t5	GOOD
Nasvi2EG001254t1	GOOD
Nasvi2EG001254t10	GOOD
Nasvi2EG001254t11	GOOD
Nasvi2EG001254t12	GOOD
Nasvi2EG001254t13	GOOD
Nasvi2EG001254t2	GOOD
Nasvi2EG001254t3	GOOD
Nasvi2EG001254t4	GOOD
Nasvi2EG001254t5	GOOD
Nasvi2EG001254t6	GOOD
Nasvi2EG001254t7	GOOD
Nasvi2EG001254t8	GOOD
Nasvi2EG001254t9	GOOD
Nasvi2EG001255t1	GOOD
Nasvi2EG001256t1	GOOD
Nasvi2EG001257t1	GOOD
Nasvi2EG001258t1	GOOD
Nasvi2EG001259t1	GOOD
Nasvi2EG001260t1	GOOD
Nasvi2EG001261t1	MISSING_EXON
Nasvi2EG001262t1	GOOD
Nasvi2EG001263t1	GOOD
Nasvi2EG001263t2	GOOD
Nasvi2EG001264t1	GOOD
Nasvi2EG001264t2	GOOD
Nasvi2EG001265t1	GOOD
Nasvi2EG001266t1	GOOD
Nasvi2EG001267t1	GOOD
Nasvi2EG001267t2	GOOD
Nasvi2EG001268t1	GOOD
Nasvi2EG001269t1	GOOD
Nasvi2EG001269t2	GOOD
Nasvi2EG001270t1	GOOD
Nasvi2EG001271t1	GOOD
Nasvi2EG001271t2	GOOD
Nasvi2EG001272t1	GOOD
Nasvi2EG001273t1	GOOD
Nasvi2EG001274t1	GOOD
Nasvi2EG001275t1	GOOD
Nasvi2EG001276t1	GOOD
Nasvi2EG001280t1	GOOD
Nasvi2EG001282t1	GOOD
Nasvi2EG001283t1	GOOD
Nasvi2EG001284t1	GOOD
Nasvi2EG001284t2	GOOD
Nasvi2EG001285t1	GOOD
Nasvi2EG001286t1	GOOD
Nasvi2EG001287t1	GOOD
Nasvi2EG001287t2	GOOD
Nasvi2EG001287t3	GOOD
Nasvi2EG001287t4	GOOD
Nasvi2EG001287t5	GOOD
Nasvi2EG001288t1	GOOD
Nasvi2EG001288t2	GOOD
Nasvi2EG001288t3	GOOD
Nasvi2EG001288t4	GOOD
Nasvi2EG001288t5	GOOD
Nasvi2EG001288t6	GOOD
Nasvi2EG001288t7	GOOD
Nasvi2EG001288t8	GOOD
Nasvi2EG001289t1	GOOD
Nasvi2EG001290t1	GOOD
Nasvi2EG001291t1	GOOD
Nasvi2EG001291t2	GOOD
Nasvi2EG001291t3	GOOD
Nasvi2EG001291t4	GOOD
Nasvi2EG001291t5	GOOD
Nasvi2EG001292t1	GOOD
Nasvi2EG001294t1	GOOD
Nasvi2EG001295t1	GOOD
Nasvi2EG001295t2	GOOD
Nasvi2EG001295t3	GOOD
Nasvi2EG001296t1	GOOD
Nasvi2EG001297t1	GOOD
Nasvi2EG001298t1	GOOD
Nasvi2EG001299t1	GOOD
Nasvi2EG001299t2	GOOD
Nasvi2EG001300t1	GOOD
Nasvi2EG001301t1	GOOD
Nasvi2EG001302t1	GOOD
Nasvi2EG001303t1	GOOD
Nasvi2EG001304t1	GOOD
Nasvi2EG001305t1	GOOD
Nasvi2EG001306t1	GOOD
Nasvi2EG001307t1	GOOD
Nasvi2EG001307t2	GOOD
Nasvi2EG001308t1	GOOD
Nasvi2EG001309t1	GOOD
Nasvi2EG001309t2	GOOD
Nasvi2EG001309t3	GOOD
Nasvi2EG001310t1	GOOD
Nasvi2EG001310t2	GOOD
Nasvi2EG001311t1	GOOD
Nasvi2EG001311t2	GOOD
Nasvi2EG001311t3	GOOD
Nasvi2EG001312t1	GOOD
Nasvi2EG001313t1	GOOD
Nasvi2EG001313t2	GOOD
Nasvi2EG001314t1	GOOD
Nasvi2EG001314t2	GOOD
Nasvi2EG001314t3	GOOD
Nasvi2EG001315t1	GOOD
Nasvi2EG001316t1	GOOD
Nasvi2EG001317t1	GOOD
Nasvi2EG001318t1	GOOD
Nasvi2EG001318t2	GOOD
Nasvi2EG001318t3	GOOD
Nasvi2EG001318t4	GOOD
Nasvi2EG001318t5	GOOD
Nasvi2EG001318t6	GOOD
Nasvi2EG001318t7	GOOD
Nasvi2EG001318t8	GOOD
Nasvi2EG001319t1	GOOD
Nasvi2EG001320t1	GOOD
Nasvi2EG001321t1	GOOD
Nasvi2EG001323t1	GOOD
Nasvi2EG001323t2	GOOD
Nasvi2EG001323t3	GOOD
Nasvi2EG001325t1	GOOD
Nasvi2EG001326t1	GOOD
Nasvi2EG001328t1	GOOD
Nasvi2EG001329t1	GOOD
Nasvi2EG001330t1	GOOD
Nasvi2EG001331t1	GOOD
Nasvi2EG001331t2	GOOD
Nasvi2EG001331t3	GOOD
Nasvi2EG001332t1	GOOD
Nasvi2EG001333t1	GOOD
Nasvi2EG001333t2	GOOD
Nasvi2EG001333t3	GOOD
Nasvi2EG001334t1	GOOD
Nasvi2EG001335t1	GOOD
Nasvi2EG001336t1	GOOD
Nasvi2EG001337t1	GOOD
Nasvi2EG001338t1	GOOD
Nasvi2EG001339t1	GOOD
Nasvi2EG001339t2	GOOD
Nasvi2EG001339t3	GOOD
Nasvi2EG001340t1	GOOD
Nasvi2EG001341t1	GOOD
Nasvi2EG001342t1	GOOD
Nasvi2EG001342t2	GOOD
Nasvi2EG001342t3	GOOD
Nasvi2EG001343t1	GOOD
Nasvi2EG001344t1	GOOD
Nasvi2EG001344t2	GOOD
Nasvi2EG001344t3	GOOD
Nasvi2EG001344t4	GOOD
Nasvi2EG001344t5	GOOD
Nasvi2EG001345t1	GOOD
Nasvi2EG001345t2	GOOD
Nasvi2EG001346t1	GOOD
Nasvi2EG001347t1	GOOD
Nasvi2EG001348t1	GOOD
Nasvi2EG001349t1	GOOD
Nasvi2EG001349t2	GOOD
Nasvi2EG001350t1	GOOD
Nasvi2EG001351t1	GOOD
Nasvi2EG001352t1	GOOD
Nasvi2EG001352t2	GOOD
Nasvi2EG001352t3	GOOD
Nasvi2EG001353t1	GOOD
Nasvi2EG001354t1	GOOD
Nasvi2EG001355t1	GOOD
Nasvi2EG001355t2	GOOD
Nasvi2EG001356t1	GOOD
Nasvi2EG001357t1	GOOD
Nasvi2EG001359t1	GOOD
Nasvi2EG001360t1	GOOD
Nasvi2EG001361t1	GOOD
Nasvi2EG001361t2	GOOD
Nasvi2EG001361t3	GOOD
Nasvi2EG001361t4	GOOD
Nasvi2EG001362t1	GOOD
Nasvi2EG001362t2	GOOD
Nasvi2EG001362t3	GOOD
Nasvi2EG001363t1	GOOD
Nasvi2EG001364t1	GOOD
Nasvi2EG001365t1	GOOD
Nasvi2EG001366t1	GOOD
Nasvi2EG001367t1	GOOD
Nasvi2EG001368t1	GOOD
Nasvi2EG001369t1	GOOD
Nasvi2EG001370t1	GOOD
Nasvi2EG001372t1	GOOD
Nasvi2EG001373t1	GOOD
Nasvi2EG001374t1	GOOD
Nasvi2EG001375t1	GOOD
Nasvi2EG001376t1	GOOD
Nasvi2EG001377t1	GOOD
Nasvi2EG001378t1	GOOD
Nasvi2EG001379t1	GOOD
Nasvi2EG001380t1	GOOD
Nasvi2EG001381t1	GOOD
Nasvi2EG001382t1	GOOD
Nasvi2EG001382t2	GOOD
Nasvi2EG001382t3	GOOD
Nasvi2EG001382t4	GOOD
Nasvi2EG001382t5	GOOD
Nasvi2EG001382t6	GOOD
Nasvi2EG001382t7	GOOD
Nasvi2EG001382t8	GOOD
Nasvi2EG001382t9	GOOD
Nasvi2EG001383t1	GOOD
Nasvi2EG001384t1	GOOD
Nasvi2EG001385t1	GOOD
Nasvi2EG001386t1	GOOD
Nasvi2EG001387t1	GOOD
Nasvi2EG001388t1	GOOD
Nasvi2EG001389t1	GOOD
Nasvi2EG001390t1	GOOD
Nasvi2EG001391t1	GOOD
Nasvi2EG001392t1	GOOD
Nasvi2EG001392t2	GOOD
Nasvi2EG001392t3	GOOD
Nasvi2EG001392t4	GOOD
Nasvi2EG001392t5	GOOD
Nasvi2EG001393t1	GOOD
Nasvi2EG001394t1	GOOD
Nasvi2EG001394t2	GOOD
Nasvi2EG001394t3	GOOD
Nasvi2EG001395t1	GOOD
Nasvi2EG001396t1	GOOD
Nasvi2EG001396t2	GOOD
Nasvi2EG001397t1	GOOD
Nasvi2EG001397t2	GOOD
Nasvi2EG001397t3	GOOD
Nasvi2EG001398t1	GOOD
Nasvi2EG001399t1	GOOD
Nasvi2EG001399t2	GOOD
Nasvi2EG001400t1	GOOD
Nasvi2EG001401t1	GOOD
Nasvi2EG001402t1	GOOD
Nasvi2EG001403t1	GOOD
Nasvi2EG001404t1	GOOD
Nasvi2EG001405t1	GOOD
Nasvi2EG001406t1	GOOD
Nasvi2EG001406t2	GOOD
Nasvi2EG001407t1	GOOD
Nasvi2EG001408t1	GOOD
Nasvi2EG001408t2	GOOD
Nasvi2EG001408t3	GOOD
Nasvi2EG001409t1	GOOD
Nasvi2EG001409t2	GOOD
Nasvi2EG001410t1	GOOD
Nasvi2EG001411t1	GOOD
Nasvi2EG001412t1	GOOD
Nasvi2EG001413t1	GOOD
Nasvi2EG001414t1	GOOD
Nasvi2EG001415t1	GOOD
Nasvi2EG001415t2	GOOD
Nasvi2EG001416t1	GOOD
Nasvi2EG001417t1	GOOD
Nasvi2EG001417t2	GOOD
Nasvi2EG001418t1	GOOD
Nasvi2EG001419t1	GOOD
Nasvi2EG001420t1	GOOD
Nasvi2EG001421t1	GOOD
Nasvi2EG001421t2	GOOD
Nasvi2EG001422t1	GOOD
Nasvi2EG001422t2	GOOD
Nasvi2EG001422t4	GOOD
Nasvi2EG001422t5	GOOD
Nasvi2EG001423t1	GOOD
Nasvi2EG001423t2	GOOD
Nasvi2EG001423t3	GOOD
Nasvi2EG001424t1	GOOD
Nasvi2EG001425t1	GOOD
Nasvi2EG001426t1	GOOD
Nasvi2EG001427t1	GOOD
Nasvi2EG001427t2	GOOD
Nasvi2EG001427t3	GOOD
Nasvi2EG001428t1	GOOD
Nasvi2EG001429t1	GOOD
Nasvi2EG001429t2	GOOD
Nasvi2EG001430t1	GOOD
Nasvi2EG001431t1	GOOD
Nasvi2EG001432t1	GOOD
Nasvi2EG001433t1	GOOD
Nasvi2EG001433t2	GOOD
Nasvi2EG001433t3	GOOD
Nasvi2EG001434t1	GOOD
Nasvi2EG001435t1	GOOD
Nasvi2EG001435t2	GOOD
Nasvi2EG001436t1	GOOD
Nasvi2EG001436t2	GOOD
Nasvi2EG001436t3	GOOD
Nasvi2EG001437t1	GOOD
Nasvi2EG001438t1	GOOD
Nasvi2EG001439t1	GOOD
Nasvi2EG001439t2	GOOD
Nasvi2EG001440t1	GOOD
Nasvi2EG001441t1	GOOD
Nasvi2EG001442t1	GOOD
Nasvi2EG001443t1	GOOD
Nasvi2EG001444t1	GOOD
Nasvi2EG001444t2	GOOD
Nasvi2EG001444t3	GOOD
Nasvi2EG001444t4	GOOD
Nasvi2EG001444t5	GOOD
Nasvi2EG001445t1	GOOD
Nasvi2EG001446t1	GOOD
Nasvi2EG001446t2	GOOD
Nasvi2EG001447t1	GOOD
Nasvi2EG001448t1	GOOD
Nasvi2EG001449t1	GOOD
Nasvi2EG001450t1	GOOD
Nasvi2EG001451t1	GOOD
Nasvi2EG001451t2	GOOD
Nasvi2EG001452t1	GOOD
Nasvi2EG001453t1	GOOD
Nasvi2EG001459t1	GOOD
Nasvi2EG001459t2	GOOD
Nasvi2EG001459t3	GOOD
[truncated: 42,165 more rows]

## Sheet: NV10toNV21.chain
chain 17555087 SCAFFOLD199 277176 + 0 277176 NW_001815680.1 277176 + 0 277176 187
90000	27582	27582
27242	2783	2783
40693	49595	49595
39281
chain 3893 SCAFFOLD1012 15815 + 15363 15404 NW_001815680.1 277176 - 187135 187176 80385
41
chain 3182620 SCAFFOLD559 48677 + 0 48677 NW_001819680.1 48677 + 0 48677 661
19070	1571	1571
5379	9227	9227
3793	2541	2541
7096
chain 4439450 SCAFFOLD595 48311 + 0 48311 NW_001820080.1 48311 + 0 48311 533
48311
chain 39944786 SCAFFOLD64 568500 + 0 568500 NW_001820360.1 568500 + 0 568500 85
18792	24117	24117
21836	1571	1571
65494	4579	4579
18166	1382	1382
97821	1289	1289
50155	6293	6293
31808	6210	6210
34462	2035	2035
1735	11160	11160
10068	1883	1883
24874	20124	20124
51569	49228	49228
11849
chain 38143194 SCAFFOLD73 519713 + 0 519713 NW_001820460.1 519713 + 0 519713 88
23971	1551	1551
14732	22402	22402
18778	65431	65431
8078	57	57
24066	1070	1070
114436	1565	1565
88863	80	80
3588	1919	1919
53603	6240	6240
49261	425	425
19597
chain 6881822 SCAFFOLD469 81460 + 0 81460 NW_001818680.1 81460 + 0 81460 400
4511	1716	1716
32058	2619	2619
40556
chain 1195201 SCAFFOLD1710 13218 + 0 13218 NW_001815360.1 13218 + 0 13218 1292
13218
chain 556548 SCAFFOLD2016 5865 + 0 5865 NW_001815700.1 5865 + 0 5865 2261
5865
chain 10497899 SCAFFOLD289 213718 + 0 213718 NW_001816680.1 213718 + 0 213718 296
9321	1410	1410
18969	11057	11057
23106	11480	11480
22955	53766	53766
7715	1258	1258
1636	13082	13082
37963
chain 7842627 SCAFFOLD397 109276 + 0 109276 NW_001817880.1 109276 + 0 109276 370
25162	4838	4838
29768	1775	1775
13457	16764	16764
17512
chain 35614462 SCAFFOLD82 491662 + 0 491662 NW_001820560.1 491662 + 0 491662 92
24662	2166	2166
1535	3663	3663
832	3041	3041
42189	2031	2031
59116	1466	1466
33873	1042	1042
40619	33765	33765
6005	7088	7088
46714	879	879
1332	20359	20359
103433	25765	25765
28297	352	352
1438
chain 32118134 SCAFFOLD91 594701 + 0 594701 NW_001820660.1 594701 + 0 594701 108
18675	1481	1481
1611	10212	10212
48206	30938	30938
1811	2294	2294
9772	238	238
34762	670	670
57960	48539	48539
6648	1355	1355
15390	33213	33213
20689	536	536
9808	23631	23631
13808	71074	71074
105915	764	764
24701
chain 7594898 SCAFFOLD298 179449 + 0 179449 NW_001816780.1 179449 + 0 179449 376
16678	87714	87714
43754	3700	3700
23151	1442	1442
3010
chain 3961460 SCAFFOLD379 52312 + 0 52312 NW_001817680.1 52312 + 0 52312 570
52312
chain 6770145 SCAFFOLD388 100147 + 0 100147 NW_001817780.1 100147 + 0 100147 404
14855	2580	2580
964	5797	5797
27377	18918	18918
29656
chain 3621785 SCAFFOLD478 38210 + 0 38210 NW_001818780.1 38210 + 0 38210 604
38210
chain 3179950 SCAFFOLD487 147519 + 0 147519 NW_001818880.1 147519 + 0 147519 662
21825	108825	108825
16869
chain 2181027 SCAFFOLD496 25100 + 0 25100 NW_001818980.1 25100 + 0 25100 851
14341	659	659
10100
chain 4317114 SCAFFOLD568 57577 + 0 57577 NW_001819780.1 57577 + 0 57577 542
31627	10829	10829
15121
chain 1636332 SCAFFOLD577 17340 + 0 17340 NW_001819880.1 17340 + 0 17340 1025
17340
chain 971020 SCAFFOLD586 11356 + 0 11356 NW_001819980.1 11356 + 0 11356 1504
9563	724	724
1069
chain 11362073 SCAFFOLD631 160701 + 0 160701 NW_001820340.1 160701 + 0 160701 279
87899	36594	36594
36208
chain 1961881 SCAFFOLD668 22548 + 0 22548 NW_001820380.1 22548 + 0 22548 917
4022	1248	1248
17278
chain 944167 SCAFFOLD686 10135 + 0 10135 NW_001820400.1 10135 + 0 10135 1537
10135
chain 1760911 SCAFFOLD703 20668 + 0 20668 NW_001820420.1 20668 + 0 20668 985
20668
chain 3240349 SCAFFOLD721 55087 + 0 55000 NW_001820440.1 55087 + 0 55000 655
27004	16991	16991
4898	1447	1447
4660
chain 3097 SCAFFOLD1788 4978 + 329 370 NW_001820440.1 55087 + 55000 55041 205964
41
chain 1297812 SCAFFOLD758 19346 + 0 19346 NW_001820480.1 19346 + 0 19346 1211
1623	3760	3760
13963
chain 1394301 SCAFFOLD776 14886 + 0 14886 NW_001820500.1 14886 + 0 14886 1143
14886
chain 662801 SCAFFOLD794 8289 + 0 8289 NW_001820520.1 8289 + 0 8289 1982
4695	753	753
2841
chain 845824 SCAFFOLD811 11783 + 0 11783 NW_001820540.1 11783 + 0 11783 1677
8250	1847	1847
1686
chain 1818008 SCAFFOLD848 133114 + 0 19996 NW_001820580.1 133114 + 0 19996 966
19996
chain 105557 SCAFFOLD848 133114 + 132002 133114 NW_001820580.1 133114 + 132002 133114 26813
1112
chain 3507268 SCAFFOLD866 38317 + 0 38317 NW_001820600.1 38317 + 0 38317 613
38317
chain 1347181 SCAFFOLD884 18153 + 0 18153 NW_001820620.1 18153 + 0 18153 1179
15000	1825	1825
1328
chain 1117339 SCAFFOLD901 11838 + 0 11838 NW_001820640.1 11838 + 0 11838 1361
11838
chain 786459 SCAFFOLD938 9585 + 0 9585 NW_001820680.1 9585 + 0 9585 1772
9585
chain 920295 SCAFFOLD956 13190 + 0 13190 NW_001820700.1 13190 + 0 13190 1577
13190
chain 770699 SCAFFOLD974 9186 + 0 9186 NW_001820720.1 9186 + 0 9186 1804
9186
chain 575424 SCAFFOLD992 10740 + 0 10740 NW_001820740.1 10740 + 0 10740 2204
10740
chain 2497554 SCAFFOLD1008 26915 + 0 26915 NW_001814580.1 26915 + 0 26915 767
26915
chain 1587856 SCAFFOLD1026 17087 + 0 17087 NW_001814600.1 17087 + 0 17087 1047
14917	130	130
2040
chain 503337 SCAFFOLD1044 5981 + 0 5981 NW_001814620.1 5981 + 0 5981 2469
5981
chain 718371 SCAFFOLD1062 7614 + 0 7614 NW_001814640.1 7614 + 0 7614 1893
7614
chain 475152 SCAFFOLD1080 9106 + 0 9106 NW_001814660.1 9106 + 0 9106 2588
9106
chain 893466 SCAFFOLD1116 11413 + 0 11413 NW_001814700.1 11413 + 0 11413 1615
8164	1836	1836
1413
chain 2459445 SCAFFOLD1134 26158 + 0 26158 NW_001814720.1 26158 + 0 26158 777
26158
chain 1011355 SCAFFOLD1152 11464 + 0 11464 NW_001814740.1 11464 + 0 11464 1456
9889	724	724
851
chain 1136515 SCAFFOLD1170 14550 + 0 14550 NW_001814760.1 14550 + 0 14550 1343
14550
chain 1221401 SCAFFOLD1189 14099 + 0 14099 NW_001814780.1 14099 + 0 14099 1274
14099
chain 614593 SCAFFOLD1206 8352 + 0 8352 NW_001814800.1 8352 + 0 8352 2101
8352
chain 1401375 SCAFFOLD1224 15164 + 0 15164 NW_001814820.1 15164 + 0 15164 1138
15164
chain 2165242 SCAFFOLD1242 48147 + 0 48147 NW_001814840.1 48147 + 0 48147 860
11955	24232	24232
11960
chain 1680987 SCAFFOLD1260 18198 + 0 18198 NW_001814860.1 18198 + 0 18198 1012
14727	273	273
3198
chain 3806 SCAFFOLD2047 19128 + 8732 8776 NW_001814860.1 18198 + 14954 15000 2520
9	0	1
25	0	1
10
chain 2218832 SCAFFOLD1279 24584 + 0 24584 NW_001814880.1 24584 + 0 24584 837
24584
chain 869562 SCAFFOLD1297 9810 + 0 9810 NW_001814900.1 9810 + 0 9810 1648
4795	205	205
4810
chain 2357040 SCAFFOLD1314 25132 + 0 25132 NW_001814920.1 25132 + 0 25132 806
25132
chain 606134 SCAFFOLD1332 8805 + 0 8805 NW_001814940.1 8805 + 0 8805 2120
4977	1717	1717
2111
chain 1356117 SCAFFOLD1350 14801 + 0 14801 NW_001814960.1 14801 + 0 14801 1169
14801
chain 1446205 SCAFFOLD1369 15394 + 0 15394 NW_001814980.1 15394 + 0 15394 1111
15394
chain 529400 SCAFFOLD1387 5922 + 0 5922 NW_001815000.1 5922 + 0 5922 2347
5922
chain 984433 SCAFFOLD1404 11202 + 0 11202 NW_001815020.1 11202 + 0 11202 1484
11202
chain 376399 SCAFFOLD1422 5461 + 0 5461 NW_001815040.1 5461 + 0 5461 3573
5461
chain 4094605 SCAFFOLD1440 43381 + 0 43381 NW_001815060.1 43381 + 0 43381 561
43381
chain 661355 SCAFFOLD1459 7064 + 0 7064 NW_001815080.1 7064 + 0 7064 1988
7064
chain 378056 SCAFFOLD1477 5295 + 0 5295 NW_001815100.1 5295 + 0 5295 3547
5295
chain 465254 SCAFFOLD1495 5895 + 0 5895 NW_001815120.1 5895 + 0 5895 2644
5895
chain 279928 SCAFFOLD1512 5350 + 0 5350 NW_001815140.1 5350 + 0 5350 6387
5350
chain 620790 SCAFFOLD1530 8129 + 0 8129 NW_001815160.1 8129 + 0 8129 2087
8129
chain 601636 SCAFFOLD1549 6426 + 0 6426 NW_001815180.1 6426 + 0 6426 2135
6426
chain 355437 SCAFFOLD1567 3762 + 0 3762 NW_001815200.2 3762 - 0 3762 4008
3762
chain 372702 SCAFFOLD1585 5078 + 0 5000 NW_001815220.1 5078 + 0 5000 3647
5000
chain 914934 SCAFFOLD1602 9633 + 0 9633 NW_001815240.1 9633 + 0 9633 1587
9633
chain 1261223 SCAFFOLD1620 13360 + 0 13360 NW_001815260.1 13360 + 0 13360 1236
13360
chain 219808 SCAFFOLD1639 142786 + 0 2332 NW_001815280.1 142786 + 0 2332 9522
2332
chain 571040 SCAFFOLD1639 142786 + 136712 142786 NW_001815280.1 142786 + 136712 142786 2220
6074
chain 346015 SCAFFOLD1657 5756 + 0 5756 NW_001815300.1 5756 + 0 5756 4237
5756
chain 204405 SCAFFOLD1675 2166 + 0 2166 NW_001815320.1 2166 + 0 2166 10599
2166
chain 528555 SCAFFOLD1693 6193 + 0 6193 NW_001815340.1 6193 + 0 6193 2350
6193
chain 3498660 SCAFFOLD1729 36950 + 0 36950 NW_001815380.1 36950 + 0 36950 614
36950
chain 1201911 SCAFFOLD1747 14191 + 0 14191 NW_001815400.1 14191 + 0 14191 1284
14191
chain 415113 SCAFFOLD1765 4380 + 0 4380 NW_001815420.2 4380 - 0 4380 3036
4380
chain 212144 SCAFFOLD1783 4155 + 0 4155 NW_001815440.1 4155 + 0 4155 10029
4155
chain 1192997 SCAFFOLD1800 12602 + 0 12602 NW_001815460.1 12602 + 0 12602 1296
12602
chain 646420 SCAFFOLD1819 7050 + 0 7050 NW_001815480.1 7050 + 0 7050 2027
7050
chain 270604 SCAFFOLD1837 2863 + 0 2863 NW_001815500.2 2863 - 0 2863 6784
2863
chain 1241418 SCAFFOLD1855 136390 + 0 13134 NW_001815520.1 136390 + 0 13134 1256
13134
chain 168597 SCAFFOLD1855 136390 + 134599 136390 NW_001815520.1 136390 + 134599 136390 14019
1791
chain 740669 SCAFFOLD1873 9081 + 0 9081 NW_001815540.1 9081 + 0 9081 1861
9081
chain 1640880 SCAFFOLD1891 17415 + 0 17415 NW_001815560.1 17415 + 0 17415 1022
17415
chain 501188 SCAFFOLD1909 5342 + 0 5342 NW_001815580.1 5342 + 0 5342 2482
5342
chain 168556 SCAFFOLD1927 1777 + 0 1777 NW_001815600.1 1777 + 0 1777 14021
1777
chain 443406 SCAFFOLD1945 5912 + 0 5912 NW_001815620.1 5912 + 0 5912 2782
5912
chain 865466 SCAFFOLD1963 9477 + 0 9477 NW_001815640.1 9477 + 0 9477 1655
9477
chain 559649 SCAFFOLD1981 6202 + 0 6202 NW_001815660.1 6202 + 0 6202 2251
6202
chain 228341 SCAFFOLD2034 5216 + 0 5216 NW_001815720.1 5216 + 0 5216 8971
5216
chain 667650 SCAFFOLD2052 7091 + 0 7091 NW_001815740.1 7091 + 0 7091 1975
7091
chain 200056 SCAFFOLD2070 4408 + 0 4408 NW_001815760.1 4408 + 0 4408 10939
4408
chain 1131576 SCAFFOLD2089 13816 + 0 13816 NW_001815780.1 13816 + 0 13816 1353
13816
chain 1723084 SCAFFOLD2106 18318 + 0 18318 NW_001815800.1 18318 + 0 18318 998
18318
chain 270527 SCAFFOLD2124 5019 + 0 5000 NW_001815820.1 5019 + 0 5000 6788
5000
chain 700517 SCAFFOLD2142 7513 + 0 7513 NW_001815840.1 7513 + 0 7513 1918
7513
chain 869548 SCAFFOLD2160 9243 + 0 9243 NW_001815860.1 9243 + 0 9243 1649
9243
chain 1277398 SCAFFOLD2179 14763 + 0 14763 NW_001815880.1 14763 + 0 14763 1226
14763
chain 1009217 SCAFFOLD2197 11913 + 0 11913 NW_001815900.1 11913 + 0 11913 1459
11913
chain 602925 SCAFFOLD2214 6428 + 0 6428 NW_001815920.1 6428 + 0 6428 2131
6428
chain 1650541 SCAFFOLD2232 18198 + 0 18198 NW_001815940.1 18198 + 0 18198 1020
18198
chain 753413 SCAFFOLD2250 9711 + 0 9711 NW_001815960.1 9711 + 0 9711 1836
9711
chain 1858800 SCAFFOLD2269 19745 + 0 19745 NW_001815980.1 19745 + 0 19745 954
19745
chain 132924 SCAFFOLD2287 1407 + 0 1407 NW_001816000.1 1407 + 0 1407 19557
1407
chain 16402 SCAFFOLD351 259258 + 38672 38847 NW_001816020.1 175 - 0 175 237409
175
chain 93756 SCAFFOLD2322 1002 + 0 1002 NW_001816040.1 1002 + 0 1002 31306
1002
chain 143474 SCAFFOLD2340 1517 + 0 1517 NW_001816060.1 1517 + 0 1517 17597
1517
chain 161823 SCAFFOLD2359 1713 + 0 1713 NW_001816080.1 1713 + 0 1713 14869
1713
chain 183034 SCAFFOLD2377 1927 + 0 1927 NW_001816100.1 1927 + 0 1927 12487
1927
chain 411112 SCAFFOLD2395 4339 + 0 4339 NW_001816120.1 4339 + 0 4339 3081
4339
chain 120683 SCAFFOLD2412 1262 + 0 1262 NW_001816140.1 1262 + 0 1262 22287
1262
chain 2680345 SCAFFOLD2430 28369 + 0 28369 NW_001816160.1 28369 + 0 28369 731
28369
chain 117839 SCAFFOLD2449 1262 + 0 1262 NW_001816180.1 1262 + 0 1262 23073
1262
chain 478929 SCAFFOLD2467 5124 + 0 5124 NW_001816200.1 5124 + 0 5124 2574
5124
chain 249146 SCAFFOLD2485 2645 + 0 2645 NW_001816220.1 2645 + 0 2645 7764
2645
chain 142849 SCAFFOLD2502 1504 + 0 1504 NW_001816240.1 1504 + 0 1504 17706
1504
chain 122331 SCAFFOLD2520 1290 + 0 1290 NW_001816260.1 1290 + 0 1290 21879
1290
chain 102235 SCAFFOLD2539 1084 + 0 1084 NW_001816280.1 1084 + 0 1084 27983
1084
chain 82476 SCAFFOLD2557 882 + 0 882 NW_001816300.1 882 + 0 882 36949
882
chain 129410 SCAFFOLD2575 1340 + 0 1340 NW_001816320.1 1340 + 0 1340 20256
1340
chain 470372 SCAFFOLD2593 5025 + 0 5000 NW_001816340.1 5025 + 0 5000 2619
5000
chain 2355 SCAFFOLD715 23838 + 23597 23622 NW_001816340.1 5025 + 5000 5025 102615
25
chain 138362 SCAFFOLD2610 1490 + 0 1490 NW_001816360.1 1490 + 0 1490 18509
1490
chain 172058 SCAFFOLD2629 1814 + 0 1814 NW_001816380.1 1814 + 0 1814 13638
1814
chain 660057 SCAFFOLD2647 6972 + 0 6972 NW_001816400.1 6972 + 0 6972 1992
6972
chain 80256 SCAFFOLD2665 858 + 0 858 NW_001816420.1 858 + 0 858 38280
858
chain 1342537 SCAFFOLD2683 14200 + 0 14200 NW_001816440.1 14200 + 0 14200 1186
14200
chain 135028 SCAFFOLD2700 1432 + 0 1432 NW_001816460.1 1432 + 0 1432 19125
1432
chain 201090 SCAFFOLD2719 2136 + 0 2136 NW_001816480.1 2136 + 0 2136 10866
2136
chain 84788 SCAFFOLD2737 899 + 0 899 NW_001816500.1 899 + 0 899 35655
899
chain 273701 SCAFFOLD2755 2927 + 0 2927 NW_001816520.1 2927 + 0 2927 6645
2927
chain 167766 SCAFFOLD2773 1770 + 0 1770 NW_001816540.1 1770 + 0 1770 14120
1770
chain 71961 SCAFFOLD2791 762 + 0 762 NW_001816560.1 762 + 0 762 43841
762
chain 115814 SCAFFOLD2809 1226 + 0 1226 NW_001816580.1 1226 + 0 1226 23622
1226
chain 86304 SCAFFOLD2827 921 + 0 921 NW_001816600.1 921 + 0 921 34886
921
chain 406962 SCAFFOLD2845 4284 + 0 4284 NW_001816620.1 4284 + 0 4284 3132
4284
chain 225895 SCAFFOLD2863 2398 + 0 2398 NW_001816640.1 2398 + 0 2398 9125
2398
chain 83418 SCAFFOLD2881 879 + 0 879 NW_001816660.1 879 + 0 879 36366
879
chain 82890 SCAFFOLD2917 864 + 0 864 NW_001816700.1 864 + 0 864 36672
864
chain 118249 SCAFFOLD2935 1240 + 0 1240 NW_001816720.1 1240 + 0 1240 22978
1240
chain 208888 SCAFFOLD2953 2203 + 0 2203 NW_001816740.1 2203 + 0 2203 10269
2203
chain 99531 SCAFFOLD2971 1053 + 0 1053 NW_001816760.1 1053 + 0 1053 28992
1053
chain 78028 SCAFFOLD3006 817 + 0 817 NW_001816800.1 817 + 0 817 39597
817
chain 171707 SCAFFOLD3024 1814 + 0 1814 NW_001816820.1 1814 + 0 1814 13680
1814
chain 298137 SCAFFOLD3042 3162 + 0 3162 NW_001816840.1 3162 + 0 3162 5717
3162
chain 147578 SCAFFOLD3060 1562 + 0 1562 NW_001816860.1 1562 + 0 1562 16946
1562
chain 131251 SCAFFOLD3079 1381 + 0 1381 NW_001816880.1 1381 + 0 1381 19866
1381
chain 122315 SCAFFOLD3097 1292 + 0 1292 NW_001816900.1 1292 + 0 1292 21885
1292
chain 176562 SCAFFOLD3114 1872 + 0 1872 NW_001816920.1 1872 + 0 1872 13120
1872
chain 137006 SCAFFOLD3132 1439 + 0 1439 NW_001816940.1 1439 + 0 1439 18721
1439
chain 93408 SCAFFOLD3150 996 + 0 996 NW_001816960.1 996 + 0 996 31441
996
chain 145776 SCAFFOLD3170 1560 + 0 1560 NW_001816980.1 1560 + 0 1560 17229
1560
chain 168380 SCAFFOLD3188 1763 + 0 1763 NW_001817000.1 1763 + 0 1763 14045
1763
chain 92517 SCAFFOLD3205 978 + 0 978 NW_001817020.1 978 + 0 978 31873
978
chain 134835 SCAFFOLD3223 1428 + 0 1428 NW_001817040.1 1428 + 0 1428 19169
1428
chain 155977 SCAFFOLD3241 1645 + 0 1645 NW_001817060.1 1645 + 0 1645 15664
1645
chain 86499 SCAFFOLD3260 909 + 0 909 NW_001817080.1 909 + 0 909 34780
909
chain 89963 SCAFFOLD3278 962 + 0 962 NW_001817100.1 962 + 0 962 33057
962
chain 78764 SCAFFOLD3296 842 + 0 842 NW_001817120.1 842 + 0 842 39131
842
chain 106373 SCAFFOLD3313 1136 + 0 1136 NW_001817140.1 1136 + 0 1136 26533
1136
chain 189671 SCAFFOLD3331 2003 + 0 2003 NW_001817160.1 2003 + 0 2003 11849
2003
chain 83242 SCAFFOLD847 48405 + 40042 40925 NW_001817180.1 883 + 0 883 36472
883
chain 137478 SCAFFOLD3368 1452 + 0 1452 NW_001817200.1 1452 + 0 1452 18647
1452
chain 277438 SCAFFOLD3386 2929 + 0 2929 NW_001817220.1 2929 + 0 2929 6478
2929
chain 147026 SCAFFOLD3403 1550 + 0 1550 NW_001817240.1 1550 + 0 1550 17052
1550
chain 87163 SCAFFOLD3421 916 + 0 916 NW_001817260.1 916 + 0 916 34446
916
chain 74186 SCAFFOLD480 46341 + 25372 26154 NW_001817280.1 782 + 0 782 42269
782
chain 147125 SCAFFOLD3458 1559 + 0 1559 NW_001817300.1 1559 + 0 1559 17026
1559
chain 148158 SCAFFOLD3476 1575 + 0 1575 NW_001817320.1 1575 + 0 1575 16860
1575
chain 100245 SCAFFOLD3494 1065 + 0 1065 NW_001817340.1 1065 + 0 1065 28733
1065
chain 178756 SCAFFOLD3511 1879 + 0 1879 NW_001817360.1 1879 + 0 1879 12909
1879
chain 104521 SCAFFOLD3530 1102 + 0 1102 NW_001817380.1 1102 + 0 1102 27164
1102
chain 173112 SCAFFOLD3548 1815 + 0 1815 NW_001817400.1 1815 + 0 1815 13515
1815
chain 137579 SCAFFOLD3566 1454 + 0 1454 NW_001817420.1 1454 + 0 1454 18636
1454
chain 85529 SCAFFOLD3584 893 + 0 893 NW_001817440.1 893 + 0 893 35283
893
chain 979985 SCAFFOLD3601 10451 + 0 10451 NW_001817460.1 10451 + 0 10451 1489
10451
chain 139849 SCAFFOLD3620 1474 + 0 1474 NW_001817480.1 1474 + 0 1474 18238
1474
chain 109794 SCAFFOLD3638 1173 + 0 1173 NW_001817500.1 1173 + 0 1173 25394
1173
chain 80869 SCAFFOLD3656 841 + 0 841 NW_001817520.1 841 + 0 841 37942
841
chain 87097 SCAFFOLD3674 904 + 0 904 NW_001817540.1 904 + 0 904 34482
904
chain 88136 SCAFFOLD3692 917 + 0 917 NW_001817560.1 917 + 0 917 33949
917
chain 77380 SCAFFOLD3710 817 + 0 817 NW_001817580.1 817 + 0 817 40019
817
chain 90439 SCAFFOLD3728 961 + 0 961 NW_001817600.1 961 + 0 961 32826
961
chain 118537 SCAFFOLD3746 1249 + 0 1249 NW_001817620.1 1249 + 0 1249 22879
1249
chain 149909 SCAFFOLD3764 1580 + 0 1580 NW_001817640.1 1580 + 0 1580 16582
1580
chain 106705 SCAFFOLD3782 1126 + 0 1126 NW_001817660.1 1126 + 0 1126 26429
1126
chain 80765 SCAFFOLD3818 854 + 0 854 NW_001817700.1 854 + 0 854 38000
854
chain 156393 SCAFFOLD3836 1629 + 0 1629 NW_001817720.1 1629 + 0 1629 15601
1629
chain 107555 SCAFFOLD3854 1148 + 0 1148 NW_001817740.1 1148 + 0 1148 26120
1148
chain 192673 SCAFFOLD3872 2026 + 0 2026 NW_001817760.1 2026 + 0 2026 11552
2026
chain 102768 SCAFFOLD3908 1095 + 0 1095 NW_001817800.1 1095 + 0 1095 27757
1095
chain 130708 SCAFFOLD3926 1387 + 0 1387 NW_001817820.1 1387 + 0 1387 19971
1387
chain 72243 SCAFFOLD3944 765 + 0 765 NW_001817840.1 765 + 0 765 43644
765
chain 674809 SCAFFOLD3962 7189 + 0 7189 NW_001817860.1 7189 + 0 7189 1959
7189
chain 138626 SCAFFOLD3999 1484 + 0 1484 NW_001817900.1 1484 + 0 1484 18473
1484
chain 216894 SCAFFOLD4015 2280 + 0 2280 NW_001817920.1 2280 + 0 2280 9718
2280
chain 106450 SCAFFOLD4033 1132 + 0 1132 NW_001817940.1 1132 + 0 1132 26511
1132
chain 81950 SCAFFOLD4051 869 + 0 869 NW_001817960.1 869 + 0 869 37260
869
chain 132102 SCAFFOLD4070 1377 + 0 1377 NW_001817980.1 1377 + 0 1377 19723
1377
chain 143457 SCAFFOLD4088 1527 + 0 1527 NW_001818000.1 1527 + 0 1527 17601
1527
chain 123645 SCAFFOLD4105 1317 + 0 1317 NW_001818020.1 1317 + 0 1317 21551
1317
chain 88664 SCAFFOLD4123 932 + 0 932 NW_001818040.1 932 + 0 932 33699
932
chain 698468 SCAFFOLD4141 7340 + 0 7340 NW_001818060.1 7340 + 0 7340 1924
7340
chain 222890 SCAFFOLD4160 2363 + 0 2363 NW_001818080.1 2363 + 0 2363 9331
2363
chain 177081 SCAFFOLD4178 1869 + 0 1869 NW_001818100.1 1869 + 0 1869 13071
1869
chain 289029 SCAFFOLD4196 3063 + 0 3063 NW_001818120.1 3063 + 0 3063 6061
3063
chain 63215 SCAFFOLD4213 665 + 0 665 NW_001818140.1 665 + 0 665 51056
665
chain 94668 SCAFFOLD4231 1005 + 0 1005 NW_001818160.1 1005 + 0 1005 30889
1005
chain 122066 SCAFFOLD4250 1304 + 0 1304 NW_001818180.1 1304 + 0 1304 21959
1304
chain 145590 SCAFFOLD4268 1545 + 0 1545 NW_001818200.1 1545 + 0 1545 17264
1545
chain 80822 SCAFFOLD4286 848 + 0 848 NW_001818220.1 848 + 0 848 37962
848
chain 571239 SCAFFOLD4303 6075 + 0 6075 NW_001818240.1 6075 + 0 6075 2218
6075
chain 111159 SCAFFOLD4321 1161 + 0 1161 NW_001818260.1 1161 + 0 1161 24956
1161
chain 160586 SCAFFOLD4340 1700 + 0 1700 NW_001818280.1 1700 + 0 1700 15041
1700
chain 105399 SCAFFOLD4358 1125 + 0 1125 NW_001818300.1 1125 + 0 1125 26874
1125
chain 103901 SCAFFOLD4376 1103 + 0 1103 NW_001818320.1 1103 + 0 1103 27360
1103
chain 112075 SCAFFOLD4394 1186 + 0 1186 NW_001818340.1 1186 + 0 1186 24706
1186
chain 69465 SCAFFOLD4411 732 + 0 732 NW_001818360.1 732 + 0 732 45647
732
chain 110936 SCAFFOLD4430 1172 + 0 1172 NW_001818380.1 1172 + 0 1172 25037
1172
chain 183522 SCAFFOLD4448 1947 + 0 1947 NW_001818400.1 1947 + 0 1947 12441
1947
chain 90610 SCAFFOLD4466 952 + 0 952 NW_001818420.1 952 + 0 952 32751
952
chain 146741 SCAFFOLD4484 1562 + 0 1562 NW_001818440.1 1562 + 0 1562 17101
1562
chain 187463 SCAFFOLD4501 1991 + 0 1991 NW_001818460.1 1991 + 0 1991 12056
1991
chain 78497 SCAFFOLD4520 827 + 0 827 NW_001818480.1 827 + 0 827 39283
827
chain 256216 SCAFFOLD4538 2686 + 0 2686 NW_001818500.1 2686 + 0 2686 7415
2686
chain 92814 SCAFFOLD4556 987 + 0 987 NW_001818520.1 987 + 0 987 31724
987
chain 74639 SCAFFOLD4574 794 + 0 794 NW_001818540.1 794 + 0 794 41945
794
chain 94173 SCAFFOLD4592 1005 + 0 1005 NW_001818560.1 1005 + 0 1005 31116
1005
chain 100445 SCAFFOLD4610 1040 + 0 1040 NW_001818580.1 1040 + 0 1040 28665
1040
chain 207399 SCAFFOLD4628 2199 + 0 2199 NW_001818600.1 2199 + 0 2199 10370
2199
chain 100254 SCAFFOLD4646 1065 + 0 1065 NW_001818620.1 1065 + 0 1065 28732
1065
chain 217381 SCAFFOLD4664 2317 + 0 2317 NW_001818640.1 2317 + 0 2317 9681
2317
chain 660725 SCAFFOLD4682 6983 + 0 6983 NW_001818660.1 6983 + 0 6983 1991
6983
chain 88507 SCAFFOLD4718 937 + 0 937 NW_001818700.1 937 + 0 937 33775
937
chain 96776 SCAFFOLD4736 1016 + 0 1016 NW_001818720.1 1016 + 0 1016 30038
1016
chain 299852 SCAFFOLD4754 3203 + 0 3203 NW_001818740.1 3203 + 0 3203 5640
3203
chain 85169 SCAFFOLD4772 902 + 0 902 NW_001818760.1 902 + 0 902 35460
902
chain 119218 SCAFFOLD4808 1273 + 0 1273 NW_001818800.1 1273 + 0 1273 22700
1273
chain 115773 SCAFFOLD4827 1230 + 0 1230 NW_001818820.1 1230 + 0 1230 23637
1230
chain 106160 SCAFFOLD4845 1130 + 0 1130 NW_001818840.1 1130 + 0 1130 26617
1130
chain 442124 SCAFFOLD4863 4670 + 0 4670 NW_001818860.1 4670 + 0 4670 2791
4670
chain 97059 SCAFFOLD4900 1029 + 0 1029 NW_001818900.1 1029 + 0 1029 29935
1029
chain 105707 SCAFFOLD4917 1118 + 0 1118 NW_001818920.1 1118 + 0 1118 26767
1118
chain 1021261 SCAFFOLD4936 10759 + 0 10759 NW_001818940.1 10759 + 0 10759 1447
10759
chain 202539 SCAFFOLD4954 2163 + 0 2163 NW_001818960.1 2163 + 0 2163 10757
2163
chain 477122 SCAFFOLD4991 5020 + 0 5000 NW_001819000.1 5020 + 0 5000 2581
5000
chain 84130 SCAFFOLD5007 898 + 0 898 NW_001819020.1 898 + 0 898 36006
898
chain 81723 SCAFFOLD5025 867 + 0 867 NW_001819040.1 867 + 0 867 37385
867
chain 103868 SCAFFOLD340 142340 + 137933 139039 NW_001819060.1 1106 + 0 1106 27379
1106
chain 99441 SCAFFOLD5062 1062 + 0 1062 NW_001819080.1 1062 + 0 1062 29023
1062
chain 110141 SCAFFOLD5080 1169 + 0 1169 NW_001819100.1 1169 + 0 1169 25288
1169
chain 1928519 SCAFFOLD5098 20366 + 0 20366 NW_001819120.1 20366 + 0 20366 932
20366
chain 96907 SCAFFOLD5115 1030 + 0 1030 NW_001819140.1 1030 + 0 1030 29990
1030
chain 69850 SCAFFOLD5870 2999 + 1662 2401 NW_001819160.1 739 + 0 739 45332
739
chain 77247 SCAFFOLD5152 810 + 0 810 NW_001819180.1 810 + 0 810 40100
810
chain 96955 SCAFFOLD5170 1024 + 0 1024 NW_001819200.1 1024 + 0 1024 29971
1024
chain 74794 SCAFFOLD5188 796 + 0 796 NW_001819220.1 796 + 0 796 41820
796
chain 435404 SCAFFOLD5205 4619 + 0 4619 NW_001819240.1 4619 + 0 4619 2840
4619
chain 90450 SCAFFOLD5223 954 + 0 954 NW_001819260.1 954 + 0 954 32817
954
chain 106960 SCAFFOLD5242 1138 + 0 1138 NW_001819280.1 1138 + 0 1138 26318
1138
chain 78843 SCAFFOLD5260 840 + 0 840 NW_001819300.1 840 + 0 840 39083
840
chain 118612 SCAFFOLD5278 1243 + 0 1243 NW_001819320.1 1243 + 0 1243 22859
1243
chain 104082 SCAFFOLD5296 1104 + 0 1104 NW_001819340.1 1104 + 0 1104 27303
1104
chain 95009 SCAFFOLD5313 995 + 0 995 NW_001819360.1 995 + 0 995 30735
995
chain 112424 SCAFFOLD5332 1193 + 0 1193 NW_001819380.1 1193 + 0 1193 24607
1193
chain 557526 SCAFFOLD5350 5934 + 0 5934 NW_001819400.1 5934 + 0 5934 2257
5934
chain 266303 SCAFFOLD5368 2810 + 0 2810 NW_001819420.1 2810 + 0 2810 6958
2810
chain 151977 SCAFFOLD5386 1623 + 0 1623 NW_001819440.1 1623 + 0 1623 16285
1623
chain 77116 SCAFFOLD5403 814 + 0 814 NW_001819460.1 814 + 0 814 40180
814
chain 180680 SCAFFOLD5422 1913 + 0 1913 NW_001819480.1 1913 + 0 1913 12721
1913
chain 72401 SCAFFOLD5440 761 + 0 761 NW_001819500.1 761 + 0 761 43527
761
chain 121840 SCAFFOLD5458 1285 + 0 1285 NW_001819520.1 1285 + 0 1285 22015
1285
chain 158714 SCAFFOLD5476 1682 + 0 1682 NW_001819540.1 1682 + 0 1682 15285
1682
chain 90025 SCAFFOLD5494 952 + 0 952 NW_001819560.1 952 + 0 952 33032
952
chain 91625 SCAFFOLD5512 959 + 0 959 NW_001819580.1 959 + 0 959 32297
959
chain 108249 SCAFFOLD5530 1131 + 0 1131 NW_001819600.1 1131 + 0 1131 25878
1131
chain 73385 SCAFFOLD5548 764 + 0 764 NW_001819620.1 764 + 0 764 42858
764
chain 129569 SCAFFOLD5566 1364 + 0 1364 NW_001819640.1 1364 + 0 1364 20227
1364
chain 474629 SCAFFOLD5584 5014 + 0 5000 NW_001819660.1 5014 + 0 5000 2590
5000
chain 67973 SCAFFOLD5620 716 + 0 716 NW_001819700.1 716 + 0 716 46843
716
chain 83755 SCAFFOLD5638 874 + 0 874 NW_001819720.1 874 + 0 874 36184
874
chain 145681 SCAFFOLD5656 1537 + 0 1537 NW_001819740.1 1537 + 0 1537 17249
1537
chain 123531 SCAFFOLD5674 1320 + 0 1320 NW_001819760.1 1320 + 0 1320 21582
1320
chain 119305 SCAFFOLD5710 1270 + 0 1270 NW_001819800.1 1270 + 0 1270 22677
1270
chain 126995 SCAFFOLD5728 1337 + 0 1337 NW_001819820.1 1337 + 0 1337 20789
1337
chain 120995 SCAFFOLD5746 1286 + 0 1286 NW_001819840.1 1286 + 0 1286 22209
1286
chain 123987 SCAFFOLD5764 1299 + 0 1299 NW_001819860.1 1299 + 0 1299 21480
1299
chain 526816 SCAFFOLD5801 5545 + 0 5545 NW_001819900.1 5545 + 0 5545 2355
5545
chain 420843 SCAFFOLD5818 4440 + 0 4440 NW_001819920.1 4440 + 0 4440 2974
4440
chain 366373 SCAFFOLD5836 3880 + 0 3880 NW_001819940.1 3880 + 0 3880 3769
3880
chain 317929 SCAFFOLD5854 3361 + 0 3361 NW_001819960.1 3361 + 0 3361 5015
3361
chain 253354 SCAFFOLD5891 2686 + 0 2686 NW_001820000.1 2686 + 0 2686 7564
2686
chain 227251 SCAFFOLD5908 2395 + 0 2395 NW_001820020.1 2395 + 0 2395 9043
2395
chain 203518 SCAFFOLD5926 2161 + 0 2161 NW_001820040.1 2161 + 0 2161 10674
2161
chain 180329 SCAFFOLD5944 1886 + 0 1886 NW_001820060.1 1886 + 0 1886 12758
1886
chain 154934 SCAFFOLD165 224245 + 127316 128953 NW_001820100.1 1637 - 0 1637 15820
1637
chain 147251 SCAFFOLD354 211448 + 175689 177248 NW_001820120.1 1559 - 0 1559 17006
1559
chain 137469 SCAFFOLD6015 1470 + 0 1470 NW_001820140.1 1470 + 0 1470 18649
1470
chain 132266 SCAFFOLD6033 1388 + 0 1388 NW_001820160.1 1388 + 0 1388 19685
1388
chain 123377 SCAFFOLD6052 1319 + 0 1319 NW_001820180.1 1319 + 0 1319 21616
1319
chain 118783 SCAFFOLD6070 1261 + 0 1261 NW_001820200.1 1261 + 0 1261 22820
1261
chain 111229 SCAFFOLD6088 1177 + 0 1177 NW_001820220.1 1177 + 0 1177 24935
1177
chain 103575 SCAFFOLD6105 1101 + 0 1101 NW_001820240.1 1101 + 0 1101 27488
1101
chain 98278 SCAFFOLD365 63949 + 2417 3459 NW_001820260.1 1042 - 0 1042 29449
1042
chain 90340 SCAFFOLD6142 961 + 0 961 NW_001820280.1 961 + 0 961 32873
961
chain 86381 SCAFFOLD6160 917 + 0 917 NW_001820300.1 917 + 0 917 34844
917
chain 77956 SCAFFOLD6178 826 + 0 826 NW_001820320.1 826 + 0 826 39650
826
chain 1663521 SCAFFOLD604 45036 + 0 45000 NW_001820181.1 45036 + 0 45000 1015
8026	24061	24061
12913
chain 1023659 SCAFFOLD2233 11579 + 0 11579 NW_001815941.1 11579 + 0 11579 1445
11579
chain 15886729 SCAFFOLD145 350035 + 0 350000 NW_001815081.1 350035 + 0 350000 208
13552	11674	11674
49012	3687	3687
6877	64486	64486
58060	87652	87652
55000
chain 4563 SCAFFOLD376 153694 + 58299 58355 NW_001815081.1 350035 + 294912 294968 278730
56
chain 1161 SCAFFOLD4566 1729 + 1074 1109 NW_001815081.1 350035 + 350000 350035 61214
35
chain 18056038 SCAFFOLD190 361349 + 0 361349 NW_001815581.1 361349 + 0 361349 183
12838	23805	23805
33910	14447	14447
11262	46219	46219
16149	2124	2124
2880	1878	1878
48809	50153	50153
9578	2923	2923
10487	6450	6450
9138	7842	7842
50457
chain 17709114 SCAFFOLD226 360974 + 0 360974 NW_001815981.1 360974 + 0 360974 186
49367	7282	7282
25056	16606	16606
32954	40202	40202
23511	751	751
4122	701	701
16929	94142	94142
49351
chain 3592993 SCAFFOLD415 165538 + 0 165538 NW_001818081.1 165538 + 0 165538 607
13575	94233	94233
8121	21505	21505
7489	77	77
20538
chain 5149632 SCAFFOLD505 57793 + 0 57793 NW_001819081.1 57793 + 0 57793 488
54136	1643	1643
2014
chain 18516936 SCAFFOLD172 275464 + 0 275464 NW_001815381.1 275464 + 0 275464 181
34432	1626	1626
14091	17658	17658
1837	1246	1246
98946	21949	21949
1741	1702	1702
6241	4518	4518
28034	2961	2961
1273	13978	13978
11087	1796	1796
10348
chain 13343621 SCAFFOLD217 209356 + 0 209356 NW_001815881.1 209356 + 0 209356 231
5000	42664	42664
37128	958	958
33638	7777	7777
22377	1774	1774
33347	1290	1290
3716	1346	1346
3273	1836	1836
13232
chain 10017735 SCAFFOLD253 224141 + 0 224141 NW_001816281.1 224141 + 0 224141 302
46553	46327	46327
21427	4731	4731
4891	1602	1602
9270	1882	1882
27776	54227	54227
5455
chain 102455676 SCAFFOLD37 1332023 + 0 1332023 NW_001817681.2 1331658 + 0 1331658 43
33133	4245	4245
53169	25846	25846
7502	16675	16675
34583	6126	6126
22369	7547	7547
97978	1751	1751
74076	62	62
53690	22651	22651
8563	354	354
149078	2084	2084
33259	488	488
54295	1300	1300
4164	50	50
58004	5014	5014
19546	32931	32931
19467	87	87
4866	759	759
28878	749	384
20630	7222	7222
76809	182	182
129601	1420	1420
88604	20491	20491
5450	48951	48951
47324
chain 3109 SCAFFOLD1199 5894 + 115 148 NW_001817681.2 1331658 + 989635 989668 312963
33
chain 11790098 SCAFFOLD433 143222 + 0 143222 NW_001818281.1 143222 + 0 143222 262
49974	50	50
56740	13582	13582
22876
chain 67974761 SCAFFOLD55 802719 + 0 802719 NW_001819681.1 802719 + 0 802719 56
127444	9075	9075
27866	2594	2594
47030	1841	1841
43703	458	458
151413	12266	12266
67831	5842	5842
9587	20311	20311
87739	65	65
104919	50	50
74495	1513	1513
6677
chain 1532587 SCAFFOLD722 17910 + 0 17910 NW_001820441.1 17910 + 0 17910 1069
17910
chain 10940829 SCAFFOLD334 141463 + 0 141463 NW_001817181.1 141463 + 0 141463 288
12131	20058	20058
87159	1481	1481
20634
chain 35393179 SCAFFOLD109 482899 + 0 482899 NW_001814681.1 482899 + 0 482899 94
34565	1450	1450
2422	21271	21271
99646	751	751
39298	1146	1146
22581	2306	2306
1094	4523	4523
63207	2084	2084
55686	15342	15342
64824	35416	35416
15287
chain 19144590 SCAFFOLD118 508574 + 0 508574 NW_001814781.1 508574 + 0 508574 177
18649	1658	1658
47287	91884	91884
59757	57963	57963
6583	1929	1929
58880	2381	2381
24656	123219	123219
13728
chain 22367466 SCAFFOLD154 295932 + 0 295932 NW_001815181.1 295932 + 0 295932 162
27279	23154	23154
23564	7097	7097
58890	50	50
57771	19700	19700
37391	555	555
40481
chain 14378044 SCAFFOLD208 173189 + 0 173189 NW_001815781.1 173189 + 0 173189 222
9752	659	659
11891	3849	3849
24968	4121	4121
19710	504	504
3807	2103	2103
23586	1302	1302
66937
chain 13001017 SCAFFOLD280 194325 + 0 194325 NW_001816581.1 194325 + 0 194325 238
12888	22941	22941
14113	791	791
8670	1659	1659
7367	4627	4627
21598	22253	22253
73015	540	540
3863
chain 12252109 SCAFFOLD307 158656 + 0 158656 NW_001816881.1 158656 + 0 158656 251
18921	2486	2486
62170	3342	3342
27319	17822	17822
17743	771	771
8082
chain 12201092 SCAFFOLD343 143164 + 0 143164 NW_001817281.1 143164 + 0 143164 253
67604	2648	2648
72912
chain 1757478 SCAFFOLD1153 18715 + 0 18715 NW_001814741.1 18715 + 0 18715 987
18715
chain 481792 SCAFFOLD1225 5665 + 0 5665 NW_001814821.1 5665 + 0 5665 2564
5665
chain 1964629 SCAFFOLD1315 23521 + 0 23521 NW_001814921.1 23521 + 0 23521 914
15000	2434	2434
6087
chain 20750499 SCAFFOLD136 246926 + 0 246926 NW_001814981.1 246926 + 0 246926 170
55378	7394	7394
93950	10209	10209
17259	810	810
61926
chain 12284112 SCAFFOLD262 352240 + 0 352240 NW_001816381.1 352240 + 0 352240 249
18984	78574	78574
26943	1220	1220
72514	100708	100708
8084	3438	3438
8986	23215	23215
9574
chain 9445888 SCAFFOLD271 238048 + 0 238048 NW_001816481.1 238048 + 0 238048 320
24635	115946	115946
23621	2168	2168
26090	9495	9495
33045	1388	1388
1660
chain 4177645 SCAFFOLD361 49030 + 0 49030 NW_001817481.1 49030 + 0 49030 551
24986	429	429
23615
chain 13135775 SCAFFOLD244 161596 + 0 161596 NW_001816181.1 161596 + 0 161596 237
48890	1343	1343
4695	949	949
8907	1796	1796
65438	13718	13718
15860
chain 2409049 SCAFFOLD532 30348 + 0 30348 NW_001819381.1 30348 + 0 30348 791
4543	1055	1055
4402	1481	1481
18867
chain 31826889 SCAFFOLD163 381988 + 0 381988 NW_001815281.1 381988 + 0 381988 109
16996	27899	27899
55062	50	50
12444	3663	3663
33830	56	56
4969	100	100
5567	4727	4727
216625
chain 3286596 SCAFFOLD795 36336 + 0 36336 NW_001820521.1 36336 + 0 36336 646
36336
chain 16850214 SCAFFOLD235 294932 + 0 294932 NW_001816081.1 294932 + 0 294932 193
69325	3109	3109
20128	37601	37601
21062	12903	12903
10703	26381	26381
12364	21611	21611
59745
chain 5351572 SCAFFOLD316 59497 + 0 59497 NW_001816981.1 59497 + 0 59497 472
59497
chain 7419934 SCAFFOLD325 145570 + 0 145570 NW_001817081.1 145570 + 0 145570 382
4233	881	881
9688	250	250
29868	1444	1444
12326	57650	57650
12966	1259	1259
15005
chain 9401884 SCAFFOLD352 187585 + 0 187585 NW_001817381.1 187585 + 0 187585 322
4404	1026	1026
8318	2120	2120
64581	7172	7172
10079	70321	70321
1083	2349	2349
16132
chain 6863025 SCAFFOLD370 89598 + 0 89598 NW_001817581.1 89598 + 0 89598 401
13524	2000	2000
17104	2975	2975
14397	2046	2046
8611	8821	8821
20120
chain 4643180 SCAFFOLD406 98759 + 0 98759 NW_001817981.1 98759 + 0 98759 519
36085	19092	19092
10158	24501	24501
8923
chain 6488007 SCAFFOLD424 166779 + 0 166779 NW_001818181.1 166779 + 0 166779 417
32917	88618	88618
22699	1507	1507
21038
chain 3078347 SCAFFOLD442 152387 + 0 152387 NW_001818381.1 152387 + 0 152387 680
19043	112239	112239
5924	3009	3009
4725	485	485
6962
chain 4707129 SCAFFOLD451 58817 + 0 58817 NW_001818481.1 58817 + 0 58817 514
4961	1027	1027
8512	3439	3439
40878
chain 2543293 SCAFFOLD460 32197 + 0 32197 NW_001818581.1 32197 + 0 32197 755
24643	2561	2561
1727	1527	1527
1739
chain 6846635 SCAFFOLD514 145906 + 0 145906 NW_001819181.1 145906 + 0 145906 402
4249	811	811
38864	68735	68735
33247
chain 3733428 SCAFFOLD523 45258 + 0 45258 NW_001819281.1 45258 + 0 45258 589
4894	1008	1008
39356
chain 4322624 SCAFFOLD541 72708 + 0 72708 NW_001819481.1 72708 + 0 72708 541
16548	25010	25010
31150
chain 128262 SCAFFOLD550 192771 + 0 1335 NW_001819581.1 192771 + 0 1335 20495
1335
chain 5260978 SCAFFOLD550 192771 + 127804 192771 NW_001819581.1 192771 + 127804 192771 487
11198	1304	1304
1323	6959	6959
41390	50	50
2743
chain 2473026 SCAFFOLD613 30106 + 0 30106 NW_001820281.1 30106 + 0 30106 773
30106
chain 2545943 SCAFFOLD632 32009 + 0 32009 NW_001820341.1 32009 + 0 32009 754
4814	895	895
17934	2623	2623
5743
chain 1450610 SCAFFOLD650 17608 + 0 17608 NW_001820361.1 17608 + 0 17608 1107
17608
chain 3663887 SCAFFOLD669 57898 + 0 57898 NW_001820381.1 57898 + 0 57898 595
9174	16223	16223
13429	1598	1598
17474
chain 2424216 SCAFFOLD687 26688 + 0 26688 NW_001820401.1 26688 + 0 26688 785
19951	236	236
6501
chain 4827620 SCAFFOLD704 52216 + 0 52216 NW_001820421.1 52216 + 0 52216 506
52216
chain 3450472 SCAFFOLD740 139810 + 0 139810 NW_001820461.1 139810 + 0 139810 624
22207	15519	15519
11651	82471	82471
7962
chain 6026057 SCAFFOLD759 66390 + 0 66390 NW_001820481.1 66390 + 0 66390 438
66390
chain 2424136 SCAFFOLD777 54359 + 0 54359 NW_001820501.1 54359 + 0 54359 786
15104	27703	27703
11552
chain 890473 SCAFFOLD812 13315 + 0 13315 NW_001820541.1 13315 + 0 13315 1620
13315
chain 1030881 SCAFFOLD830 13101 + 0 13101 NW_001820561.1 13101 + 0 13101 1435
13101
chain 847433 SCAFFOLD849 10855 + 0 10855 NW_001820581.1 10855 + 0 10855 1675
10855
chain 3874676 SCAFFOLD867 42971 + 0 42971 NW_001820601.1 42971 + 0 42971 578
42971
chain 929772 SCAFFOLD885 11154 + 0 11154 NW_001820621.1 11154 + 0 11154 1565
8851	1210	1210
1093
chain 682741 SCAFFOLD902 7296 + 0 7296 NW_001820641.1 7296 + 0 7296 1945
7296
chain 1350540 SCAFFOLD920 15706 + 0 15706 NW_001820661.1 15706 + 0 15706 1176
15706
chain 1299723 SCAFFOLD939 14651 + 0 14651 NW_001820681.1 14651 + 0 14651 1210
14651
chain 633090 SCAFFOLD957 8828 + 0 8828 NW_001820701.1 8828 + 0 8828 2061
8828
chain 2334706 SCAFFOLD975 28344 + 0 28344 NW_001820721.1 28344 + 0 28344 818
4642	1974	1974
21728
chain 1736324 SCAFFOLD993 18468 + 0 18468 NW_001820741.1 18468 + 0 18468 993
18468
chain 1107832 SCAFFOLD1009 11790 + 0 11790 NW_001814581.1 11790 + 0 11790 1369
11790
chain 1248393 SCAFFOLD1027 13449 + 0 13449 NW_001814601.1 13449 + 0 13449 1251
13449
chain 2308532 SCAFFOLD1045 27805 + 0 27805 NW_001814621.1 27805 + 0 27805 822
8606	2322	2322
16877
chain 880512 SCAFFOLD1063 9330 + 0 9330 NW_001814641.1 9330 + 0 9330 1637
9330
chain 2393819 SCAFFOLD1081 25397 + 0 25397 NW_001814661.1 25397 + 0 25397 796
25397
chain 941147 SCAFFOLD1117 11408 + 0 11408 NW_001814701.1 11408 + 0 11408 1545
11408
chain 652158 SCAFFOLD1171 8021 + 0 8021 NW_001814761.1 8021 + 0 8021 2008
8021
chain 645808 SCAFFOLD1207 7466 + 0 7466 NW_001814801.1 7466 + 0 7466 2028
7466
chain 3134427 SCAFFOLD1243 53799 + 0 53799 NW_001814841.1 53799 + 0 53799 671
7375	19727	19727
26697
chain 1155017 SCAFFOLD1261 13822 + 0 13822 NW_001814861.1 13822 + 0 13822 1322
13822
chain 566608 SCAFFOLD1298 6739 + 0 6739 NW_001814901.1 6739 + 0 6739 2229
6739
chain 725574 SCAFFOLD1333 8276 + 0 8276 NW_001814941.1 8276 + 0 8276 1878
8276
chain 1318572 SCAFFOLD1351 13986 + 0 13986 NW_001814961.1 13986 + 0 13986 1196
13986
chain 832033 SCAFFOLD1388 11128 + 0 11128 NW_001815001.1 11128 + 0 11128 1693
4677	2237	2237
4214
chain 1469801 SCAFFOLD1405 15901 + 0 15901 NW_001815021.1 15901 + 0 15901 1096
15901
chain 1769957 SCAFFOLD1423 19236 + 0 19236 NW_001815041.1 19236 + 0 19236 978
9477	523	523
9236
chain 918235 SCAFFOLD1441 9780 + 0 9780 NW_001815061.1 9780 + 0 9780 1581
9780
chain 1041304 SCAFFOLD1478 11088 + 0 11088 NW_001815101.1 11088 + 0 11088 1426
11088
chain 800796 SCAFFOLD1496 8481 + 0 8481 NW_001815121.1 8481 + 0 8481 1740
8481
chain 397841 SCAFFOLD1513 5127 + 0 5127 NW_001815141.1 5127 + 0 5127 3259
5127
chain 774875 SCAFFOLD1531 8219 + 0 8219 NW_001815161.1 8219 + 0 8219 1790
8219
chain 385166 SCAFFOLD1568 4079 + 0 4079 NW_001815201.1 4079 + 0 4079 3430
4079
chain 211502 SCAFFOLD1586 4668 + 0 4668 NW_001815221.1 4668 + 0 4668 10082
4668
chain 398082 SCAFFOLD1603 5914 + 0 5914 NW_001815241.1 5914 + 0 5914 3255
5914
chain 269204 SCAFFOLD1621 5135 + 0 5135 NW_001815261.1 5135 + 0 5135 6833
5135
chain 1357918 SCAFFOLD1658 14535 + 0 14535 NW_001815301.1 14535 + 0 14535 1164
14535
chain 515813 SCAFFOLD1676 6530 + 0 6530 NW_001815321.1 6530 + 0 6530 2405
6530
chain 2294759 SCAFFOLD1694 24509 + 0 24509 NW_001815341.1 24509 + 0 24509 825
24509
chain 802138 SCAFFOLD1711 8586 + 0 8586 NW_001815361.1 8586 + 0 8586 1736
8586
chain 503529 SCAFFOLD1748 6403 + 0 6403 NW_001815401.1 6403 + 0 6403 2466
6403
chain 201107 SCAFFOLD1766 2117 + 0 2117 NW_001815421.2 2117 - 0 2117 10861
2117
chain 432633 SCAFFOLD1784 5308 + 0 5308 NW_001815441.1 5308 + 0 5308 2864
5308
chain 282998 SCAFFOLD1801 4866 + 0 4866 NW_001815461.1 4866 + 0 4866 6280
4866
chain 265577 SCAFFOLD1838 4790 + 0 4790 NW_001815501.1 4790 + 0 4790 6991
4790
chain 662396 SCAFFOLD1856 8547 + 0 8547 NW_001815521.1 8547 + 0 8547 1984
4128	1513	1513
2906
chain 273882 SCAFFOLD1874 4279 + 0 4279 NW_001815541.1 4279 + 0 4279 6637
4279
chain 303517 SCAFFOLD1892 4680 + 0 4680 NW_001815561.1 4680 + 0 4680 5496
4680
chain 633037 SCAFFOLD1928 8690 + 0 8690 NW_001815601.1 8690 + 0 8690 2062
8690
chain 373333 SCAFFOLD1946 6093 + 0 6093 NW_001815621.1 6093 + 0 6093 3628
6093
chain 1038924 SCAFFOLD1964 11582 + 0 11582 NW_001815641.1 11582 + 0 11582 1429
11582
chain 256682 SCAFFOLD1982 5432 + 0 5432 NW_001815661.1 5432 + 0 5432 7390
5432
chain 2067320 SCAFFOLD2017 22012 + 0 22012 NW_001815701.1 22012 + 0 22012 884
22012
chain 3263473 SCAFFOLD2035 35169 + 0 35169 NW_001815721.1 35169 + 0 35169 650
35169
chain 778374 SCAFFOLD2053 8969 + 0 8969 NW_001815741.1 8969 + 0 8969 1785
8969
chain 212666 SCAFFOLD2071 3638 + 0 3638 NW_001815761.1 3638 + 0 3638 9994
3638
chain 1219522 SCAFFOLD2107 23664 + 0 23664 NW_001815801.1 23664 + 0 23664 1275
10565	10362	10362
2737
chain 678474 SCAFFOLD2125 7232 + 0 7232 NW_001815821.1 7232 + 0 7232 1955
7232
chain 1689552 SCAFFOLD2143 18320 + 0 18320 NW_001815841.1 18320 + 0 18320 1010
18320
chain 893089 SCAFFOLD2161 12945 + 0 12945 NW_001815861.1 12945 + 0 12945 1617
7289	3315	3315
2341
chain 465961 SCAFFOLD2198 4963 + 0 4963 NW_001815901.2 4963 - 0 4963 2641
4963
chain 792159 SCAFFOLD2215 8489 + 0 8489 NW_001815921.1 8489 + 0 8489 1765
8489
chain 994256 SCAFFOLD2251 10547 + 0 10547 NW_001815961.1 10547 + 0 10547 1476
10547
chain 93131 SCAFFOLD2288 989 + 0 989 NW_001816001.1 989 + 0 989 31567
989
chain 96276 SCAFFOLD2305 1029 + 0 1029 NW_001816021.1 1029 + 0 1029 30246
1029
chain 80469 SCAFFOLD2323 864 + 0 864 NW_001816041.1 864 + 0 864 38157
864
chain 110246 SCAFFOLD2341 1166 + 0 1166 NW_001816061.1 1166 + 0 1166 25246
1166
chain 102606 SCAFFOLD2378 1086 + 0 1086 NW_001816101.1 1086 + 0 1086 27822
1086
chain 85329 SCAFFOLD2396 900 + 0 900 NW_001816121.1 900 + 0 900 35370
900
chain 73149 SCAFFOLD2413 780 + 0 780 NW_001816141.1 780 + 0 780 43010
780
chain 89644 SCAFFOLD2431 958 + 0 958 NW_001816161.1 958 + 0 958 33195
958
chain 59932 SCAFFOLD2468 640 + 0 640 NW_001816201.1 640 + 0 640 54367
640
chain 349074 SCAFFOLD2486 3717 + 0 3717 NW_001816221.1 3717 + 0 3717 4158
3717
chain 86942 SCAFFOLD2503 920 + 0 920 NW_001816241.1 920 + 0 920 34557
920
chain 121596 SCAFFOLD85 760097 + 338532 339825 NW_001816261.1 1293 - 0 1293 22073
1293
chain 84712 SCAFFOLD2558 895 + 0 895 NW_001816301.1 895 + 0 895 35705
895
chain 95656 SCAFFOLD2576 1003 + 0 1003 NW_001816321.1 1003 + 0 1003 30493
1003
chain 79944 SCAFFOLD2594 843 + 0 843 NW_001816341.1 843 + 0 843 38467
843
chain 187035 SCAFFOLD2611 1977 + 0 1977 NW_001816361.1 1977 + 0 1977 12106
1977
chain 148231 SCAFFOLD2648 1567 + 0 1567 NW_001816401.1 1567 + 0 1567 16845
1567
chain 130648 SCAFFOLD2666 1381 + 0 1381 NW_001816421.1 1381 + 0 1381 19982
1381
chain 142582 SCAFFOLD2684 1525 + 0 1525 NW_001816441.1 1525 + 0 1525 17761
1525
chain 369207 SCAFFOLD2701 3879 + 0 3879 NW_001816461.1 3879 + 0 3879 3707
3879
chain 108486 SCAFFOLD2738 1152 + 0 1152 NW_001816501.1 1152 + 0 1152 25796
1152
chain 86809 SCAFFOLD2756 913 + 0 913 NW_001816521.1 913 + 0 913 34635
913
chain 127854 SCAFFOLD2774 1359 + 0 1359 NW_001816541.1 1359 + 0 1359 20589
1359
chain 120397 SCAFFOLD2792 1282 + 0 1282 NW_001816561.1 1282 + 0 1282 22369
1282
chain 115449 SCAFFOLD2828 1221 + 0 1221 NW_001816601.1 1221 + 0 1221 23711
1221
chain 116526 SCAFFOLD2846 1236 + 0 1236 NW_001816621.1 1236 + 0 1236 23412
1236
chain 151478 SCAFFOLD2864 1601 + 0 1601 NW_001816641.1 1601 + 0 1601 16357
1601
chain 152316 SCAFFOLD2882 1611 + 0 1611 NW_001816661.1 1611 + 0 1611 16238
1611
chain 93086 SCAFFOLD2918 989 + 0 989 NW_001816701.1 989 + 0 989 31589
989
chain 102199 SCAFFOLD2936 1075 + 0 1075 NW_001816721.1 1075 + 0 1075 28001
1075
chain 102598 SCAFFOLD2954 1087 + 0 1087 NW_001816741.1 1087 + 0 1087 27825
1087
chain 123368 SCAFFOLD2972 1319 + 0 1319 NW_001816761.1 1319 + 0 1319 21620
1319
chain 92529 SCAFFOLD2990 981 + 0 981 NW_001816781.1 981 + 0 981 31869
981
chain 154480 SCAFFOLD3007 1624 + 0 1624 NW_001816801.1 1624 + 0 1624 15892
1624
chain 138678 SCAFFOLD3025 1464 + 0 1464 NW_001816821.1 1464 + 0 1464 18461
1464
chain 136986 SCAFFOLD3043 1455 + 0 1455 NW_001816841.1 1455 + 0 1455 18726
1455
chain 140972 SCAFFOLD3061 1490 + 0 1490 NW_001816861.1 1490 + 0 1490 18032
1490
chain 138180 SCAFFOLD3098 1461 + 0 1461 NW_001816901.1 1461 + 0 1461 18538
1461
chain 245632 SCAFFOLD3115 2596 + 0 2596 NW_001816921.1 2596 + 0 2596 7938
2596
chain 102409 SCAFFOLD3133 1087 + 0 1087 NW_001816941.1 1087 + 0 1087 27911
1087
chain 89530 SCAFFOLD3151 943 + 0 943 NW_001816961.1 943 + 0 943 33255
943
chain 138255 SCAFFOLD3189 1464 + 0 1464 NW_001817001.1 1464 + 0 1464 18522
1464
chain 291932 SCAFFOLD3206 3077 + 0 3077 NW_001817021.1 3077 + 0 3077 5956
3077
chain 113788 SCAFFOLD3224 1198 + 0 1198 NW_001817041.1 1198 + 0 1198 24202
1198
chain 95732 SCAFFOLD3242 1007 + 0 1007 NW_001817061.1 1007 + 0 1007 30455
1007
chain 119503 SCAFFOLD3279 1261 + 0 1261 NW_001817101.1 1261 + 0 1261 22617
1261
chain 65486 SCAFFOLD3297 695 + 0 695 NW_001817121.1 695 + 0 695 48926
695
chain 562382 SCAFFOLD3314 5957 + 0 5957 NW_001817141.1 5957 + 0 5957 2244
5957
chain 663474 SCAFFOLD3332 7086 + 0 7086 NW_001817161.1 7086 + 0 7086 1979
7086
chain 134520 SCAFFOLD3369 1419 + 0 1419 NW_001817201.1 1419 + 0 1419 19229
1419
chain 424311 SCAFFOLD3387 4533 + 0 4533 NW_001817221.1 4533 + 0 4533 2942
4533
chain 98562 SCAFFOLD3404 1038 + 0 1038 NW_001817241.1 1038 + 0 1038 29343
1038
chain 91442 SCAFFOLD3422 956 + 0 956 NW_001817261.1 956 + 0 956 32378
956
chain 76259 SCAFFOLD626 58981 + 13656 14468 NW_001817301.1 812 + 0 812 40772
812
chain 64194 SCAFFOLD3477 690 + 0 690 NW_001817321.1 690 + 0 690 50094
690
chain 125160 SCAFFOLD3495 1320 + 0 1320 NW_001817341.1 1320 + 0 1320 21189
1320
chain 148084 SCAFFOLD3512 1555 + 0 1555 NW_001817361.1 1555 + 0 1555 16870
1555
chain 74745 SCAFFOLD3549 792 + 0 792 NW_001817401.1 792 + 0 792 41866
792
chain 531389 SCAFFOLD3567 5627 + 0 5627 NW_001817421.1 5627 + 0 5627 2337
5627
chain 115929 SCAFFOLD3585 1233 + 0 1233 NW_001817441.1 1233 + 0 1233 23593
1233
chain 142530 SCAFFOLD3602 1500 + 0 1500 NW_001817461.1 1500 + 0 1500 17765
1500
chain 79048 SCAFFOLD3639 847 + 0 847 NW_001817501.1 847 + 0 847 38972
847
chain 84651 SCAFFOLD3657 906 + 0 906 NW_001817521.1 906 + 0 906 35728
906
chain 108360 SCAFFOLD3675 1125 + 0 1125 NW_001817541.1 1125 + 0 1125 25847
1125
chain 102352 SCAFFOLD3693 1084 + 0 1084 NW_001817561.1 1084 + 0 1084 27936
1084
chain 91149 SCAFFOLD3729 960 + 0 960 NW_001817601.1 960 + 0 960 32502
960
chain 132106 SCAFFOLD3747 1408 + 0 1408 NW_001817621.1 1408 + 0 1408 19722
1408
chain 126691 SCAFFOLD3765 1339 + 0 1339 NW_001817641.1 1339 + 0 1339 20857
1339
chain 100537 SCAFFOLD3783 1060 + 0 1060 NW_001817661.1 1060 + 0 1060 28636
1060
chain 237679 SCAFFOLD3819 2518 + 0 2518 NW_001817701.1 2518 + 0 2518 8403
2518
chain 153575 SCAFFOLD3837 1628 + 0 1628 NW_001817721.1 1628 + 0 1628 16011
1628
chain 75923 SCAFFOLD3855 809 + 0 809 NW_001817741.1 809 + 0 809 40991
809
chain 82548 SCAFFOLD3873 873 + 0 873 NW_001817761.1 873 + 0 873 36898
873
chain 100472 SCAFFOLD3891 1076 + 0 1076 NW_001817781.1 1076 + 0 1076 28658
1076
chain 78501 SCAFFOLD3909 831 + 0 831 NW_001817801.1 831 + 0 831 39281
831
chain 130009 SCAFFOLD3927 1372 + 0 1372 NW_001817821.1 1372 + 0 1372 20116
1372
chain 112005 SCAFFOLD3963 1197 + 0 1197 NW_001817861.1 1197 + 0 1197 24725
1197
chain 105707 SCAFFOLD3981 1127 + 0 1127 NW_001817881.1 1127 + 0 1127 26766
1127
chain 129643 SCAFFOLD4000 1375 + 0 1375 NW_001817901.1 1375 + 0 1375 20212
1375
chain 119204 SCAFFOLD4016 1268 + 0 1268 NW_001817921.1 1268 + 0 1268 22703
1268
chain 956829 SCAFFOLD4034 10110 + 0 10110 NW_001817941.1 10110 + 0 10110 1522
10110
chain 46497 SCAFFOLD4052 498 + 0 498 NW_001817961.1 498 + 0 498 73312
498
chain 149683 SCAFFOLD4089 1579 + 0 1579 NW_001818001.1 1579 + 0 1579 16609
1579
chain 334831 SCAFFOLD4106 3559 + 0 3559 NW_001818021.1 3559 + 0 3559 4522
3559
chain 95381 SCAFFOLD4124 1007 + 0 1007 NW_001818041.1 1007 + 0 1007 30596
1007
chain 72279 SCAFFOLD4142 774 + 0 774 NW_001818061.1 774 + 0 774 43606
774
chain 138685 SCAFFOLD4179 1480 + 0 1480 NW_001818101.1 1480 + 0 1480 18459
1480
chain 90940 SCAFFOLD4197 958 + 0 958 NW_001818121.1 958 + 0 958 32608
958
chain 96661 SCAFFOLD4214 1027 + 0 1027 NW_001818141.1 1027 + 0 1027 30095
1027
chain 98137 SCAFFOLD4232 1036 + 0 1036 NW_001818161.1 1036 + 0 1036 29505
1036
chain 642109 SCAFFOLD4269 6817 + 0 6817 NW_001818201.1 6817 + 0 6817 2035
6817
chain 94318 SCAFFOLD4287 1006 + 0 1006 NW_001818221.1 1006 + 0 1006 31050
1006
chain 83007 SCAFFOLD4304 873 + 0 873 NW_001818241.1 873 + 0 873 36595
873
chain 105229 SCAFFOLD4322 1117 + 0 1117 NW_001818261.1 1117 + 0 1117 26927
1117
chain 86142 SCAFFOLD4359 921 + 0 921 NW_001818301.1 921 + 0 921 34962
921
chain 129310 SCAFFOLD4377 1366 + 0 1366 NW_001818321.1 1366 + 0 1366 20277
1366
chain 278404 SCAFFOLD4395 2968 + 0 2968 NW_001818341.1 2968 + 0 2968 6441
2968
chain 81746 SCAFFOLD4412 863 + 0 863 NW_001818361.1 863 + 0 863 37375
863
chain 123241 SCAFFOLD4449 1318 + 0 1318 NW_001818401.1 1318 + 0 1318 21647
1318
chain 48477 SCAFFOLD4467 516 + 0 516 NW_001818421.1 516 + 0 516 69753
516
chain 154643 SCAFFOLD4485 1616 + 0 1616 NW_001818441.1 1616 + 0 1616 15860
1616
chain 87637 SCAFFOLD4502 922 + 0 922 NW_001818461.1 922 + 0 922 34198
922
chain 108464 SCAFFOLD4539 1139 + 0 1139 NW_001818501.1 1139 + 0 1139 25810
1139
chain 98317 SCAFFOLD4557 1027 + 0 1027 NW_001818521.1 1027 + 0 1027 29429
1027
chain 127042 SCAFFOLD4575 1348 + 0 1348 NW_001818541.1 1348 + 0 1348 20771
1348
chain 259789 SCAFFOLD4593 2740 + 0 2740 NW_001818561.1 2740 + 0 2740 7246
2740
chain 226357 SCAFFOLD4629 2383 + 0 2383 NW_001818601.1 2383 + 0 2383 9104
2383
chain 100058 SCAFFOLD4647 1058 + 0 1058 NW_001818621.1 1058 + 0 1058 28803
1058
chain 625777 SCAFFOLD4665 6631 + 0 6631 NW_001818641.1 6631 + 0 6631 2078
6631
chain 207479 SCAFFOLD4683 2207 + 0 2207 NW_001818661.1 2207 + 0 2207 10362
2207
chain 68168 SCAFFOLD4719 722 + 0 722 NW_001818701.1 722 + 0 722 46682
722
chain 92137 SCAFFOLD4737 976 + 0 976 NW_001818721.1 976 + 0 976 32039
976
chain 135677 SCAFFOLD4755 1433 + 0 1433 NW_001818741.1 1433 + 0 1433 18991
1433
chain 799587 SCAFFOLD4773 8496 + 0 8496 NW_001818761.1 8496 + 0 8496 1743
8496
chain 122770 SCAFFOLD4791 1315 + 0 1315 NW_001818781.1 1315 + 0 1315 21765
1315
chain 75329 SCAFFOLD4809 800 + 0 800 NW_001818801.1 800 + 0 800 41422
800
chain 751977 SCAFFOLD4828 8028 + 0 8028 NW_001818821.1 8028 + 0 8028 1840
8028
chain 110360 SCAFFOLD4846 1172 + 0 1172 NW_001818841.1 1172 + 0 1172 25208
1172
chain 156930 SCAFFOLD4864 1680 + 0 1680 NW_001818861.1 1680 + 0 1680 15530
1680
chain 136006 SCAFFOLD4882 1447 + 0 1447 NW_001818881.1 1447 + 0 1447 18919
1447
chain 158418 SCAFFOLD4901 1674 + 0 1674 NW_001818901.1 1674 + 0 1674 15328
1674
chain 117996 SCAFFOLD4918 1248 + 0 1248 NW_001818921.1 1248 + 0 1248 23040
1248
chain 74723 SCAFFOLD4937 788 + 0 788 NW_001818941.1 788 + 0 788 41883
788
chain 123799 SCAFFOLD4955 1309 + 0 1309 NW_001818961.1 1309 + 0 1309 21520
1309
chain 103039 SCAFFOLD4973 1087 + 0 1087 NW_001818981.1 1087 + 0 1087 27664
1087
chain 144430 SCAFFOLD4992 1528 + 0 1528 NW_001819001.1 1528 + 0 1528 17443
1528
chain 130536 SCAFFOLD5008 1377 + 0 1377 NW_001819021.1 1377 + 0 1377 20005
1377
chain 75169 SCAFFOLD5026 784 + 0 784 NW_001819041.1 784 + 0 784 41543
784
chain 113930 SCAFFOLD5044 1214 + 0 1214 NW_001819061.1 1214 + 0 1214 24167
1214
chain 161160 SCAFFOLD5081 1707 + 0 1707 NW_001819101.1 1707 + 0 1707 14965
1707
chain 89931 SCAFFOLD5099 957 + 0 957 NW_001819121.1 957 + 0 957 33068
957
chain 78446 SCAFFOLD5116 839 + 0 839 NW_001819141.1 839 + 0 839 39317
839
chain 82166 SCAFFOLD5134 878 + 0 878 NW_001819161.1 878 + 0 878 37134
878
chain 86893 SCAFFOLD5171 925 + 0 925 NW_001819201.1 925 + 0 925 34593
925
chain 150456 SCAFFOLD5189 1614 + 0 1614 NW_001819221.1 1614 + 0 1614 16495
1614
chain 218295 SCAFFOLD5206 2295 + 0 2295 NW_001819241.1 2295 + 0 2295 9621
2295
chain 490035 SCAFFOLD5224 5187 + 0 5187 NW_001819261.1 5187 + 0 5187 2532
5187
chain 550421 SCAFFOLD5261 5795 + 0 5795 NW_001819301.1 5795 + 0 5795 2281
5795
chain 95149 SCAFFOLD5279 1009 + 0 1009 NW_001819321.1 1009 + 0 1009 30676
1009
chain 121156 SCAFFOLD5297 1285 + 0 1285 NW_001819341.1 1285 + 0 1285 22176
1285
chain 80559 SCAFFOLD5314 855 + 0 855 NW_001819361.1 855 + 0 855 38114
855
chain 106355 SCAFFOLD1574 29938 + 15353 16480 NW_001819401.1 1127 - 0 1127 26545
1127
chain 149039 SCAFFOLD5369 1574 + 0 1574 NW_001819421.1 1574 + 0 1574 16716
1574
chain 84549 SCAFFOLD5387 894 + 0 894 NW_001819441.1 894 + 0 894 35783
894
chain 178904 SCAFFOLD5404 1892 + 0 1892 NW_001819461.1 1892 + 0 1892 12887
1892
chain 105150 SCAFFOLD5441 1119 + 0 1119 NW_001819501.1 1119 + 0 1119 26953
1119
chain 123431 SCAFFOLD5459 1301 + 0 1301 NW_001819521.1 1301 + 0 1301 21604
1301
chain 381884 SCAFFOLD5477 4046 + 0 4046 NW_001819541.1 4046 + 0 4046 3479
4046
chain 452718 SCAFFOLD5495 4797 + 0 4797 NW_001819561.1 4797 + 0 4797 2715
4797
chain 75674 SCAFFOLD5531 803 + 0 803 NW_001819601.1 803 + 0 803 41177
803
chain 99163 SCAFFOLD5549 1054 + 0 1054 NW_001819621.1 1054 + 0 1054 29113
1054
chain 69279 SCAFFOLD5567 735 + 0 735 NW_001819641.1 735 + 0 735 45795
735
chain 145931 SCAFFOLD5585 1535 + 0 1535 NW_001819661.1 1535 + 0 1535 17203
1535
chain 363023 SCAFFOLD5621 3869 + 0 3869 NW_001819701.1 3869 + 0 3869 3839
3869
chain 209104 SCAFFOLD5639 2221 + 0 2221 NW_001819721.1 2221 + 0 2221 10253
2221
chain 82042 SCAFFOLD5657 871 + 0 871 NW_001819741.1 871 + 0 871 37205
871
chain 133926 SCAFFOLD5675 1410 + 0 1410 NW_001819761.1 1410 + 0 1410 19353
1410
chain 125508 SCAFFOLD5693 1335 + 0 1335 NW_001819781.1 1335 + 0 1335 21105
1335
chain 131177 SCAFFOLD5711 1379 + 0 1379 NW_001819801.1 1379 + 0 1379 19880
1379
chain 80632 SCAFFOLD5729 838 + 0 838 NW_001819821.1 838 + 0 838 38084
838
chain 193197 SCAFFOLD5747 2055 + 0 2055 NW_001819841.1 2055 + 0 2055 11503
2055
chain 80260 SCAFFOLD5765 844 + 0 844 NW_001819861.1 844 + 0 844 38279
844
chain 167166 SCAFFOLD5783 1764 + 0 1764 NW_001819881.1 1764 + 0 1764 14201
1764
chain 517130 SCAFFOLD5802 5471 + 0 5471 NW_001819901.1 5471 + 0 5471 2399
5471
chain 418060 SCAFFOLD5819 4429 + 0 4429 NW_001819921.1 4429 + 0 4429 3000
4429
chain 362805 SCAFFOLD5837 3849 + 0 3849 NW_001819941.1 3849 + 0 3849 3847
3849
chain 314273 SCAFFOLD5855 3323 + 0 3323 NW_001819961.1 3323 + 0 3323 5130
3323
chain 281237 SCAFFOLD5873 2984 + 0 2984 NW_001819981.1 2984 + 0 2984 6348
2984
chain 252878 SCAFFOLD5892 2669 + 0 2669 NW_001820001.1 2669 + 0 2669 7583
2669
chain 224495 SCAFFOLD5909 2384 + 0 2384 NW_001820021.1 2384 + 0 2384 9221
2384
chain 203550 SCAFFOLD5927 2148 + 0 2148 NW_001820041.1 2148 + 0 2148 10672
2148
chain 176689 SCAFFOLD5945 1864 + 0 1864 NW_001820061.1 1864 + 0 1864 13110
1864
chain 162776 SCAFFOLD5963 1712 + 0 1712 NW_001820081.1 1712 + 0 1712 14729
1712
chain 154430 SCAFFOLD5982 1637 + 0 1637 NW_001820101.1 1637 + 0 1637 15899
1637
chain 147825 SCAFFOLD6000 1557 + 0 1557 NW_001820121.1 1557 + 0 1557 16912
1557
chain 139349 SCAFFOLD6016 1469 + 0 1469 NW_001820141.1 1469 + 0 1469 18333
1469
chain 130060 SCAFFOLD128 429229 + 6161 7548 NW_001820161.1 1387 - 0 1387 20104
1387
chain 117683 SCAFFOLD329 108722 + 40513 41763 NW_001820201.1 1250 + 0 1250 23119
1250
chain 110198 SCAFFOLD1800 12602 + 1559 2731 NW_001820221.1 1172 + 0 1172 25262
1172
chain 102483 SCAFFOLD6106 1089 + 0 1089 NW_001820241.1 1089 + 0 1089 27882
1089
chain 97314 SCAFFOLD629 65031 + 41678 42719 NW_001820261.1 1041 - 0 1041 29855
1041
chain 85688 SCAFFOLD6161 908 + 0 908 NW_001820301.1 908 + 0 908 35191
908
chain 76370 SCAFFOLD6179 806 + 0 806 NW_001820321.1 806 + 0 806 40673
806
chain 335206 SCAFFOLD2487 3574 + 0 3574 NW_001816222.1 3574 + 0 3574 4506
3574
chain 2089464 SCAFFOLD1910 139279 + 0 22173 NW_001815582.1 139279 + 0 22173 876
22173
chain 89426 SCAFFOLD1910 139279 + 138332 139279 NW_001815582.1 139279 + 138332 139279 33326
947
chain 10657873 SCAFFOLD399 143744 + 0 143744 NW_001817902.1 143744 + 0 143744 294
59728	2038	2038
11566	2468	2468
15436	17855	17855
19083	2845	2845
12725
chain 31719388 SCAFFOLD84 714915 + 0 714915 NW_001820582.1 714915 + 0 714915 110
34885	1898	1898
32886	68207	68207
27628	115181	115181
27860	5486	5486
32013	18303	18303
5906	40077	40077
18050	2427	2427
4180	614	614
26481	9266	9266
8652	530	530
3849	685	685
43088	31848	31848
35616	17474	17474
21470	462	462
16855	31623	31623
31415
chain 2133052 SCAFFOLD1587 24139 + 0 24139 NW_001815222.1 24139 + 0 24139 865
24139
chain 884133 SCAFFOLD1082 9342 + 0 9342 NW_001814662.1 9342 + 0 9342 1630
9342
chain 3091275 SCAFFOLD1532 33424 + 0 33424 NW_001815162.1 33424 + 0 33424 678
33424
chain 4964916 SCAFFOLD651 70048 + 0 70000 NW_001820362.1 70048 + 0 70000 498
22208	14811	14811
32981
chain 29565040 SCAFFOLD75 419902 + 0 419902 NW_001820482.1 419902 + 0 419902 119
65201	11424	11424
893	2551	2551
13681	1602	1602
35366	16594	16594
40565	6763	6763
17108	11662	11662
1072	1558	1558
73960	938	938
8211	1753	1753
13490	24788	24788
26785	7038	7038
21294	1622	1622
13983
chain 48190265 SCAFFOLD66 619455 + 0 619455 NW_001820382.1 619455 + 0 619455 70
4965	4663	4663
40717	17888	17888
11036	1672	1672
3921	3235	3235
91732	537	537
29416	1446	1446
20978	12854	12854
40091	39849	39849
19122	1339	1339
49535	50	50
108629	1835	1835
34340	318	318
8022	2851	2851
42810	2075	2075
23529
chain 4330061 SCAFFOLD579 79820 + 0 79820 NW_001819902.1 79820 + 0 79820 540
5000	86	86
30512	29527	29527
14695
chain 287957452 SCAFFOLD10 3221311 + 0 3221311 NW_001814682.1 3221311 + 0 3221311 14
104744	655	655
39434	604	604
54741	11081	11081
3676	165	165
81035	7558	7558
19136	3147	3147
2661	2480	2480
108720	177	177
167749	8993	8993
52643	4712	4712
110270	1042	1042
117228	7719	7719
93703	927	927
29359	1462	1462
144156	50	50
33777	1699	1699
204266	317	317
83189	19018	19018
1314	2867	2867
152630	1250	1250
389188	1455	1455
293985	645	645
161142	8462	8462
54066	1152	1152
13957	2341	2341
56623	11641	11641
72268	2924	2924
229759	692	692
138581	771	771
68934	1251	1251
31120
chain 5842103 SCAFFOLD489 64104 + 0 64104 NW_001818902.1 64104 + 0 64104 444
64104
chain 2292487 SCAFFOLD498 27362 + 0 27362 NW_001819002.1 27362 + 0 27362 827
27362
chain 1851388 SCAFFOLD588 46182 + 0 46182 NW_001820002.1 46182 + 0 46182 956
3236	25529	25529
6218	50	50
11149
chain 1048100 SCAFFOLD597 11988 + 0 11988 NW_001820102.1 11988 + 0 11988 1419
9961	306	306
1721
chain 3051535 SCAFFOLD633 32510 + 0 32510 NW_001820342.1 32510 + 0 32510 687
32510
chain 6270595 SCAFFOLD688 73419 + 0 73419 NW_001820402.1 73419 + 0 73419 425
39505	500	500
9584	1988	1988
2798	2923	2923
16121
chain 2078798 SCAFFOLD705 53046 + 0 53046 NW_001820422.1 53046 + 0 53046 882
3997	28822	28822
20227
chain 652198 SCAFFOLD723 6971 + 0 6971 NW_001820442.1 6971 + 0 6971 2007
6971
chain 1172646 SCAFFOLD741 13312 + 0 13312 NW_001820462.1 13312 + 0 13312 1311
13312
chain 2149848 SCAFFOLD778 22662 + 0 22662 NW_001820502.1 22662 + 0 22662 862
22662
chain 1356208 SCAFFOLD796 18907 + 0 18907 NW_001820522.1 18907 + 0 18907 1168
14545	1251	1251
3111
chain 2609697 SCAFFOLD813 28005 + 0 28005 NW_001820542.1 28005 + 0 28005 743
28005
chain 3252809 SCAFFOLD831 36265 + 0 36265 NW_001820562.1 36265 + 0 36265 654
36265
chain 1415509 SCAFFOLD868 18844 + 0 18844 NW_001820602.1 18844 + 0 18844 1130
4764	1049	1049
13031
chain 711942 SCAFFOLD886 9010 + 0 9010 NW_001820622.1 9010 + 0 9010 1898
9010
chain 1357501 SCAFFOLD903 14251 + 0 14251 NW_001820642.1 14251 + 0 14251 1165
14251
chain 2778895 SCAFFOLD921 31854 + 0 31854 NW_001820662.1 31854 + 0 31854 719
24455	545	545
6854
chain 1213075 SCAFFOLD958 14980 + 0 14980 NW_001820702.1 14980 + 0 14980 1279
14980
chain 1229302 SCAFFOLD976 15161 + 0 15161 NW_001820722.1 15161 + 0 15161 1264
15161
chain 1114561 SCAFFOLD994 12035 + 0 12035 NW_001820742.1 12035 + 0 12035 1364
12035
chain 4747406 SCAFFOLD1028 55983 + 0 55983 NW_001814602.1 55983 + 0 55983 511
29709	5158	5158
21116
chain 1455557 SCAFFOLD1046 18234 + 0 18234 NW_001814622.1 18234 + 0 18234 1102
18234
chain 562226 SCAFFOLD1064 8791 + 0 8791 NW_001814642.1 8791 + 0 8791 2245
8791
chain 261531 SCAFFOLD1118 2763 + 0 2763 NW_001814702.2 2763 - 0 2763 7172
2763
chain 1925766 SCAFFOLD1136 48167 + 0 48167 NW_001814722.1 48167 + 0 48167 933
14128	26749	26749
7290
chain 2668077 SCAFFOLD1154 28382 + 0 28382 NW_001814742.1 28382 + 0 28382 735
28382
chain 1278637 SCAFFOLD1172 15656 + 0 15656 NW_001814762.1 15656 + 0 15656 1225
15656
chain 981976 SCAFFOLD1190 10363 + 0 10363 NW_001814782.1 10363 + 0 10363 1488
10363
chain 498960 SCAFFOLD1208 5351 + 0 5351 NW_001814802.1 5351 + 0 5351 2492
5351
chain 1011090 SCAFFOLD1226 12279 + 0 12279 NW_001814822.1 12279 + 0 12279 1457
9577	981	981
1721
chain 735013 SCAFFOLD1244 11114 + 0 11114 NW_001814842.1 11114 + 0 11114 1867
8632	1375	1375
1107
chain 1453378 SCAFFOLD1262 17666 + 0 17666 NW_001814862.1 17666 + 0 17666 1105
14374	1407	1407
1885
chain 677696 SCAFFOLD1280 7377 + 0 7377 NW_001814882.1 7377 + 0 7377 1957
7377
chain 597729 SCAFFOLD1299 8045 + 0 8045 NW_001814902.1 8045 + 0 8045 2145
8045
chain 1466283 SCAFFOLD1316 15542 + 0 15542 NW_001814922.1 15542 + 0 15542 1097
15542
chain 974973 SCAFFOLD1334 11319 + 0 11319 NW_001814942.1 11319 + 0 11319 1499
11319
chain 1482042 SCAFFOLD1352 16745 + 0 16745 NW_001814962.1 16745 + 0 16745 1088
16745
chain 519734 SCAFFOLD1370 9634 + 0 9634 NW_001814982.1 9634 + 0 9634 2382
9634
chain 1344926 SCAFFOLD1389 14182 + 0 14182 NW_001815002.1 14182 + 0 14182 1181
14182
chain 457032 SCAFFOLD1406 4854 + 0 4854 NW_001815022.1 4854 + 0 4854 2693
4854
chain 472234 SCAFFOLD1424 5951 + 0 5951 NW_001815042.1 5951 + 0 5951 2614
5951
chain 1694522 SCAFFOLD1442 17921 + 0 17921 NW_001815062.1 17921 + 0 17921 1008
17921
chain 383624 SCAFFOLD1460 7367 + 0 7367 NW_001815082.1 7367 + 0 7367 3452
3464	3188	3188
715
chain 679534 SCAFFOLD1479 8008 + 0 8008 NW_001815102.1 8008 + 0 8008 1952
8008
chain 418821 SCAFFOLD1497 6638 + 0 6638 NW_001815122.1 6638 + 0 6638 2993
6638
chain 298152 SCAFFOLD1514 5226 + 0 5226 NW_001815142.1 5226 + 0 5226 5716
5226
chain 134699 SCAFFOLD1550 1427 + 0 1427 NW_001815182.1 1427 + 0 1427 19200
1427
chain 1639113 SCAFFOLD1569 18725 + 0 18725 NW_001815202.1 18725 + 0 18725 1023
3747	1293	1293
13685
chain 937747 SCAFFOLD1604 10058 + 0 10000 NW_001815242.1 10058 + 0 10000 1549
10000
chain 1894 SCAFFOLD1877 28077 + 1327 1370 NW_001815242.1 10058 - 15 58 2808
43
chain 257961 SCAFFOLD1622 2748 + 0 2748 NW_001815262.1 2748 + 0 2748 7329
2748
chain 234092 SCAFFOLD1640 2495 + 0 2495 NW_001815282.1 2495 + 0 2495 8595
2495
chain 383213 SCAFFOLD1659 5934 + 0 5934 NW_001815302.1 5934 + 0 5934 3455
5934
chain 236850 SCAFFOLD1677 5187 + 0 5187 NW_001815322.1 5187 + 0 5187 8439
5187
chain 485120 SCAFFOLD1695 5200 + 0 5200 NW_001815342.1 5200 + 0 5200 2551
5200
chain 881149 SCAFFOLD1712 9337 + 0 9337 NW_001815362.1 9337 + 0 9337 1635
9337
chain 245351 SCAFFOLD1730 5229 + 0 5229 NW_001815382.1 5229 + 0 5229 7950
5229
chain 771682 SCAFFOLD1749 8936 + 0 8936 NW_001815402.1 8936 + 0 8936 1802
8936
chain 333664 SCAFFOLD1767 6108 + 0 6108 NW_001815422.1 6108 + 0 6108 4556
6108
chain 556664 SCAFFOLD1785 6430 + 0 6430 NW_001815442.1 6430 + 0 6430 2260
6430
chain 1628975 SCAFFOLD1802 17350 + 0 17350 NW_001815462.1 17350 + 0 17350 1030
17350
chain 634922 SCAFFOLD1820 8471 + 0 8471 NW_001815482.1 8471 + 0 8471 2056
8471
chain 367130 SCAFFOLD1839 5663 + 0 5663 NW_001815502.1 5663 + 0 5663 3753
5663
chain 969806 SCAFFOLD1857 10253 + 0 10253 NW_001815522.1 10253 + 0 10253 1506
10253
chain 801609 SCAFFOLD1875 8801 + 0 8801 NW_001815542.1 8801 + 0 8801 1737
8801
chain 317637 SCAFFOLD1893 4689 + 0 4689 NW_001815562.1 4689 + 0 4689 5028
4689
chain 900752 SCAFFOLD1929 9739 + 0 9739 NW_001815602.1 9739 + 0 9739 1603
9739
chain 314131 SCAFFOLD1947 4361 + 0 4361 NW_001815622.1 4361 + 0 4361 5138
4361
chain 205880 SCAFFOLD1965 2174 + 0 2174 NW_001815642.2 2174 - 0 2174 10482
2174
chain 2203656 SCAFFOLD1983 23091 + 0 23091 NW_001815662.1 23091 + 0 23091 843
23091
chain 580931 SCAFFOLD2018 6155 + 0 6155 NW_001815702.2 6155 - 0 6155 2186
6155
chain 4194406 SCAFFOLD2036 44308 + 0 44308 NW_001815722.1 44308 + 0 44308 550
44308
chain 238906 SCAFFOLD2054 5284 + 0 5284 NW_001815742.1 5284 + 0 5284 8334
5284
chain 341155 SCAFFOLD2072 3619 + 0 3619 NW_001815762.1 3619 + 0 3619 4355
3619
chain 614467 SCAFFOLD2090 6499 + 0 6499 NW_001815782.1 6499 + 0 6499 2102
6499
chain 671749 SCAFFOLD2108 7176 + 0 7176 NW_001815802.1 7176 + 0 7176 1966
7176
chain 957790 SCAFFOLD2126 11741 + 0 11741 NW_001815822.1 11741 + 0 11741 1520
9093	1510	1510
1138
chain 478276 SCAFFOLD2144 5334 + 0 5334 NW_001815842.1 5334 + 0 5334 2576
5334
chain 509718 SCAFFOLD2162 6617 + 0 6617 NW_001815862.1 6617 + 0 6617 2444
3788	1230	1230
1599
chain 341551 SCAFFOLD2180 3619 + 0 3619 NW_001815882.2 3619 - 0 3619 4344
3619
chain 511737 SCAFFOLD2199 6767 + 0 6767 NW_001815902.1 6767 + 0 6767 2428
6767
chain 706181 SCAFFOLD2216 8460 + 0 8460 NW_001815922.1 8460 + 0 8460 1906
4559	928	928
2973
chain 884966 SCAFFOLD2234 10680 + 0 10680 NW_001815942.1 10680 + 0 10680 1629
10680
chain 425110 SCAFFOLD2252 4648 + 0 4648 NW_001815962.1 4648 + 0 4648 2937
4648
chain 534707 SCAFFOLD2270 7268 + 0 7268 NW_001815982.1 7268 + 0 7268 2329
7268
chain 304692 SCAFFOLD2289 3219 + 0 3219 NW_001816002.1 3219 + 0 3219 5467
3219
chain 333179 SCAFFOLD2306 3500 + 0 3500 NW_001816022.1 3500 + 0 3500 4565
3500
chain 134714 SCAFFOLD2324 1433 + 0 1433 NW_001816042.1 1433 + 0 1433 19199
1433
chain 113269 SCAFFOLD2342 1192 + 0 1192 NW_001816062.1 1192 + 0 1192 24371
1192
chain 88324 SCAFFOLD2360 943 + 0 943 NW_001816082.1 943 + 0 943 33862
943
chain 84642 SCAFFOLD2379 897 + 0 897 NW_001816102.1 897 + 0 897 35736
897
chain 58237 SCAFFOLD2397 619 + 0 619 NW_001816122.1 619 + 0 619 56252
619
chain 288420 SCAFFOLD2414 3066 + 0 3066 NW_001816142.1 3066 + 0 3066 6077
3066
chain 155254 SCAFFOLD2432 1651 + 0 1651 NW_001816162.1 1651 + 0 1651 15761
1651
chain 95575 SCAFFOLD2450 994 + 0 994 NW_001816182.1 994 + 0 994 30529
994
chain 79284 SCAFFOLD2469 849 + 0 849 NW_001816202.1 849 + 0 849 38847
849
chain 91390 SCAFFOLD2504 976 + 0 976 NW_001816242.1 976 + 0 976 32403
976
chain 163089 SCAFFOLD2522 1719 + 0 1719 NW_001816262.1 1719 + 0 1719 14704
1719
chain 516791 SCAFFOLD2540 5429 + 0 5429 NW_001816282.1 5429 + 0 5429 2402
5429
chain 98321 SCAFFOLD2559 1031 + 0 1031 NW_001816302.1 1031 + 0 1031 29427
1031
chain 86220 SCAFFOLD2577 900 + 0 900 NW_001816322.1 900 + 0 900 34920
900
chain 253363 SCAFFOLD2612 2695 + 0 2695 NW_001816362.1 2695 + 0 2695 7563
2695
chain 210183 SCAFFOLD2630 2220 + 0 2220 NW_001816382.1 2220 + 0 2220 10174
2220
chain 91035 SCAFFOLD2649 954 + 0 954 NW_001816402.1 954 + 0 954 32567
954
chain 139548 SCAFFOLD2667 1479 + 0 1479 NW_001816422.1 1479 + 0 1479 18286
1479
chain 106923 SCAFFOLD2685 1137 + 0 1137 NW_001816442.1 1137 + 0 1137 26336
1137
chain 122913 SCAFFOLD2702 1305 + 0 1305 NW_001816462.1 1305 + 0 1305 21728
1305
chain 82902 SCAFFOLD2720 876 + 0 876 NW_001816482.1 876 + 0 876 36665
876
chain 118796 SCAFFOLD2739 1256 + 0 1256 NW_001816502.1 1256 + 0 1256 22817
1256
chain 117939 SCAFFOLD2757 1236 + 0 1236 NW_001816522.1 1236 + 0 1236 23050
1236
chain 113055 SCAFFOLD2775 1203 + 0 1203 NW_001816542.1 1203 + 0 1203 24439
1203
chain 108216 SCAFFOLD2793 1152 + 0 1152 NW_001816562.1 1152 + 0 1152 25888
1152
chain 80079 SCAFFOLD2810 843 + 0 843 NW_001816582.1 843 + 0 843 38392
843
chain 80381 SCAFFOLD2829 839 + 0 839 NW_001816602.1 839 + 0 839 38198
839
chain 74326 SCAFFOLD2847 778 + 0 778 NW_001816622.1 778 + 0 778 42156
778
chain 186086 SCAFFOLD2865 1973 + 0 1973 NW_001816642.1 1973 + 0 1973 12175
1973
chain 89781 SCAFFOLD2883 951 + 0 951 NW_001816662.1 951 + 0 951 33139
951
chain 462095 SCAFFOLD2900 4850 + 0 4850 NW_001816682.1 4850 + 0 4850 2667
4850
chain 76514 SCAFFOLD2919 806 + 0 806 NW_001816702.1 806 + 0 806 40572
806
chain 143921 SCAFFOLD2937 1523 + 0 1523 NW_001816722.1 1523 + 0 1523 17526
1523
chain 108582 SCAFFOLD2955 1140 + 0 1140 NW_001816742.1 1140 + 0 1140 25757
1140
chain 106994 SCAFFOLD2973 1136 + 0 1136 NW_001816762.1 1136 + 0 1136 26302
1136
chain 106704 SCAFFOLD2991 1125 + 0 1125 NW_001816782.1 1125 + 0 1125 26430
1125
chain 97548 SCAFFOLD3008 1059 + 0 1059 NW_001816802.1 1059 + 0 1059 29758
1059
chain 91137 SCAFFOLD3026 966 + 0 966 NW_001816822.1 966 + 0 966 32506
966
chain 125360 SCAFFOLD3044 1340 + 0 1340 NW_001816842.1 1340 + 0 1340 21134
1340
chain 119498 SCAFFOLD3062 1265 + 0 1265 NW_001816862.1 1265 + 0 1265 22618
1265
chain 100833 SCAFFOLD3080 1068 + 0 1068 NW_001816882.1 1068 + 0 1068 28509
1068
chain 62669 SCAFFOLD2118 5372 + 4107 4775 NW_001816902.1 668 - 0 668 51584
668
chain 552140 SCAFFOLD3116 5795 + 0 5795 NW_001816922.1 5795 + 0 5795 2274
5795
chain 138647 SCAFFOLD3134 1469 + 0 1469 NW_001816942.1 1469 + 0 1469 18466
1469
chain 155203 SCAFFOLD3152 1654 + 0 1654 NW_001816962.1 1654 + 0 1654 15772
1654
chain 95163 SCAFFOLD3171 1005 + 0 1005 NW_001816982.1 1005 + 0 1005 30670
1005
chain 124709 SCAFFOLD3190 1319 + 0 1319 NW_001817002.1 1319 + 0 1319 21299
1319
chain 98803 SCAFFOLD3207 1045 + 0 1045 NW_001817022.1 1045 + 0 1045 29250
1045
chain 98247 SCAFFOLD3225 1047 + 0 1047 NW_001817042.1 1047 + 0 1047 29464
1047
chain 1095317 SCAFFOLD3243 11618 + 0 11618 NW_001817062.1 11618 + 0 11618 1379
11618
chain 101328 SCAFFOLD3261 1059 + 0 1059 NW_001817082.1 1059 + 0 1059 28334
1059
chain 294852 SCAFFOLD3280 3126 + 0 3126 NW_001817102.1 3126 + 0 3126 5848
3126
chain 340680 SCAFFOLD3298 3585 + 0 3585 NW_001817122.1 3585 + 0 3585 4373
3585
chain 109290 SCAFFOLD3315 1155 + 0 1155 NW_001817142.1 1155 + 0 1155 25559
1155
chain 86557 SCAFFOLD3333 931 + 0 931 NW_001817162.1 931 + 0 931 34754
931
chain 73234 SCAFFOLD196 164578 + 128015 128799 NW_001817182.1 784 - 0 784 42951
784
chain 329369 SCAFFOLD3370 3461 + 0 3461 NW_001817202.1 3461 + 0 3461 4675
3461
chain 156734 SCAFFOLD3388 1664 + 0 1664 NW_001817222.1 1664 + 0 1664 15553
1664
chain 332687 SCAFFOLD3405 3530 + 0 3530 NW_001817242.1 3530 + 0 3530 4581
3530
chain 158150 SCAFFOLD3423 1676 + 0 1676 NW_001817262.1 1676 + 0 1676 15363
1676
chain 172509 SCAFFOLD3441 1824 + 0 1824 NW_001817282.1 1824 + 0 1824 13591
1824
chain 121511 SCAFFOLD3460 1298 + 0 1298 NW_001817302.1 1298 + 0 1298 22096
1298
chain 111849 SCAFFOLD3478 1185 + 0 1185 NW_001817322.1 1185 + 0 1185 24770
1185
chain 142636 SCAFFOLD3496 1498 + 0 1498 NW_001817342.1 1498 + 0 1498 17755
1498
chain 99130 SCAFFOLD3513 1048 + 0 1048 NW_001817362.1 1048 + 0 1048 29130
1048
chain 134782 SCAFFOLD3531 1429 + 0 1429 NW_001817382.1 1429 + 0 1429 19187
1429
chain 301343 SCAFFOLD3550 3191 + 0 3191 NW_001817402.1 3191 + 0 3191 5584
3191
chain 216173 SCAFFOLD3568 2279 + 0 2279 NW_001817422.1 2279 + 0 2279 9760
2279
chain 123097 SCAFFOLD3586 1309 + 0 1309 NW_001817442.1 1309 + 0 1309 21685
1309
chain 143636 SCAFFOLD3603 1517 + 0 1517 NW_001817462.1 1517 + 0 1517 17567
1517
chain 132263 SCAFFOLD3621 1403 + 0 1403 NW_001817482.1 1403 + 0 1403 19686
1403
chain 104856 SCAFFOLD3640 1113 + 0 1113 NW_001817502.1 1113 + 0 1113 27060
1113
chain 129779 SCAFFOLD3658 1367 + 0 1367 NW_001817522.1 1367 + 0 1367 20169
1367
chain 122990 SCAFFOLD3676 1301 + 0 1301 NW_001817542.1 1301 + 0 1301 21713
1301
chain 138734 SCAFFOLD3694 1466 + 0 1466 NW_001817562.1 1466 + 0 1466 18448
1466
chain 67289 SCAFFOLD3711 707 + 0 707 NW_001817582.1 707 + 0 707 47395
707
chain 127248 SCAFFOLD3730 1347 + 0 1347 NW_001817602.1 1347 + 0 1347 20730
1347
chain 93342 SCAFFOLD3748 984 + 0 984 NW_001817622.1 984 + 0 984 31480
984
chain 119030 SCAFFOLD3766 1256 + 0 1256 NW_001817642.1 1256 + 0 1256 22748
1256
chain 113539 SCAFFOLD3784 1210 + 0 1210 NW_001817662.1 1210 + 0 1210 24276
1210
chain 108045 SCAFFOLD3801 1143 + 0 1143 NW_001817682.1 1143 + 0 1143 25948
1143
chain 109971 SCAFFOLD3820 1161 + 0 1161 NW_001817702.1 1161 + 0 1161 25338
1161
chain 75192 SCAFFOLD3838 798 + 0 798 NW_001817722.1 798 + 0 798 41524
798
chain 162205 SCAFFOLD3856 1708 + 0 1708 NW_001817742.1 1708 + 0 1708 14818
1708
chain 71949 SCAFFOLD3874 750 + 0 750 NW_001817762.1 750 + 0 750 43846
750
[truncated: 14,341 more rows]

## Sheet: NV21toNV10.chain
##gapPenalties=axtChain O=400 E=30
##matrix=axtChain 16 91,-114,-31,-123,-114,100,-125,-31,-31,-125,100,-114,-123,-31,-114,91
chain 17555087 NW_001815680.1 277176 + 0 277176 SCAFFOLD199 277176 + 0 277176 187
90000	27582	27582
27242	2783	2783
40693	49595	49595
39281
chain 3893 NW_001815680.1 277176 + 90000 90041 SCAFFOLD1012 15815 - 411 452 80385
41
chain 3182620 NW_001819680.1 48677 + 0 48677 SCAFFOLD559 48677 + 0 48677 661
19070	1571	1571
5379	9227	9227
3793	2541	2541
7096
chain 4439450 NW_001820080.1 48311 + 0 48311 SCAFFOLD595 48311 + 0 48311 533
48311
chain 39944786 NW_001820360.1 568500 + 0 568500 SCAFFOLD64 568500 + 0 568500 85
18792	24117	24117
21836	1571	1571
65494	4579	4579
18166	1382	1382
97821	1289	1289
50155	6293	6293
31808	6210	6210
34462	2035	2035
1735	11160	11160
10068	1883	1883
24874	20124	20124
51569	49228	49228
11849
chain 38143194 NW_001820460.1 519713 + 0 519713 SCAFFOLD73 519713 + 0 519713 88
23971	1551	1551
14732	22402	22402
18778	65431	65431
8078	57	57
24066	1070	1070
114436	1565	1565
88863	80	80
3588	1919	1919
53603	6240	6240
49261	425	425
19597
chain 6881822 NW_001818680.1 81460 + 0 81460 SCAFFOLD469 81460 + 0 81460 400
4511	1716	1716
32058	2619	2619
40556
chain 1195201 NW_001815360.1 13218 + 0 13218 SCAFFOLD1710 13218 + 0 13218 1292
13218
chain 556548 NW_001815700.1 5865 + 0 5865 SCAFFOLD2016 5865 + 0 5865 2261
5865
chain 10497899 NW_001816680.1 213718 + 0 213718 SCAFFOLD289 213718 + 0 213718 296
9321	1410	1410
18969	11057	11057
23106	11480	11480
22955	53766	53766
7715	1258	1258
1636	13082	13082
37963
chain 7842627 NW_001817880.1 109276 + 0 109276 SCAFFOLD397 109276 + 0 109276 370
25162	4838	4838
29768	1775	1775
13457	16764	16764
17512
chain 35614462 NW_001820560.1 491662 + 0 491662 SCAFFOLD82 491662 + 0 491662 92
24662	2166	2166
1535	3663	3663
832	3041	3041
42189	2031	2031
59116	1466	1466
33873	1042	1042
40619	33765	33765
6005	7088	7088
46714	879	879
1332	20359	20359
103433	25765	25765
28297	352	352
1438
chain 32118134 NW_001820660.1 594701 + 0 594701 SCAFFOLD91 594701 + 0 594701 108
18675	1481	1481
1611	10212	10212
48206	30938	30938
1811	2294	2294
9772	238	238
34762	670	670
57960	48539	48539
6648	1355	1355
15390	33213	33213
20689	536	536
9808	23631	23631
13808	71074	71074
105915	764	764
24701
chain 7594898 NW_001816780.1 179449 + 0 179449 SCAFFOLD298 179449 + 0 179449 376
16678	87714	87714
43754	3700	3700
23151	1442	1442
3010
chain 3961460 NW_001817680.1 52312 + 0 52312 SCAFFOLD379 52312 + 0 52312 570
52312
chain 6770145 NW_001817780.1 100147 + 0 100147 SCAFFOLD388 100147 + 0 100147 404
14855	2580	2580
964	5797	5797
27377	18918	18918
29656
chain 3621785 NW_001818780.1 38210 + 0 38210 SCAFFOLD478 38210 + 0 38210 604
38210
chain 3179950 NW_001818880.1 147519 + 0 147519 SCAFFOLD487 147519 + 0 147519 662
21825	108825	108825
16869
chain 2181027 NW_001818980.1 25100 + 0 25100 SCAFFOLD496 25100 + 0 25100 851
14341	659	659
10100
chain 4317114 NW_001819780.1 57577 + 0 57577 SCAFFOLD568 57577 + 0 57577 542
31627	10829	10829
15121
chain 1636332 NW_001819880.1 17340 + 0 17340 SCAFFOLD577 17340 + 0 17340 1025
17340
chain 971020 NW_001819980.1 11356 + 0 11356 SCAFFOLD586 11356 + 0 11356 1504
9563	724	724
1069
chain 11362073 NW_001820340.1 160701 + 0 160701 SCAFFOLD631 160701 + 0 160701 279
87899	36594	36594
36208
chain 1961881 NW_001820380.1 22548 + 0 22548 SCAFFOLD668 22548 + 0 22548 917
4022	1248	1248
17278
chain 944167 NW_001820400.1 10135 + 0 10135 SCAFFOLD686 10135 + 0 10135 1537
10135
chain 1760911 NW_001820420.1 20668 + 0 20668 SCAFFOLD703 20668 + 0 20668 985
20668
chain 3240349 NW_001820440.1 55087 + 0 55000 SCAFFOLD721 55087 + 0 55000 655
27004	16991	16991
4898	1447	1447
4660
chain 3097 NW_001820440.1 55087 + 55000 55041 SCAFFOLD1788 4978 + 329 370 205964
41
chain 1297812 NW_001820480.1 19346 + 0 19346 SCAFFOLD758 19346 + 0 19346 1211
1623	3760	3760
13963
chain 1394301 NW_001820500.1 14886 + 0 14886 SCAFFOLD776 14886 + 0 14886 1143
14886
chain 662801 NW_001820520.1 8289 + 0 8289 SCAFFOLD794 8289 + 0 8289 1982
4695	753	753
2841
chain 845824 NW_001820540.1 11783 + 0 11783 SCAFFOLD811 11783 + 0 11783 1677
8250	1847	1847
1686
chain 1818008 NW_001820580.1 133114 + 0 19996 SCAFFOLD848 133114 + 0 19996 966
19996
chain 105557 NW_001820580.1 133114 + 132002 133114 SCAFFOLD848 133114 + 132002 133114 26813
1112
chain 3507268 NW_001820600.1 38317 + 0 38317 SCAFFOLD866 38317 + 0 38317 613
38317
chain 1347181 NW_001820620.1 18153 + 0 18153 SCAFFOLD884 18153 + 0 18153 1179
15000	1825	1825
1328
chain 1117339 NW_001820640.1 11838 + 0 11838 SCAFFOLD901 11838 + 0 11838 1361
11838
chain 786459 NW_001820680.1 9585 + 0 9585 SCAFFOLD938 9585 + 0 9585 1772
9585
chain 920295 NW_001820700.1 13190 + 0 13190 SCAFFOLD956 13190 + 0 13190 1577
13190
chain 770699 NW_001820720.1 9186 + 0 9186 SCAFFOLD974 9186 + 0 9186 1804
9186
chain 575424 NW_001820740.1 10740 + 0 10740 SCAFFOLD992 10740 + 0 10740 2204
10740
chain 2497554 NW_001814580.1 26915 + 0 26915 SCAFFOLD1008 26915 + 0 26915 767
26915
chain 1587856 NW_001814600.1 17087 + 0 17087 SCAFFOLD1026 17087 + 0 17087 1047
14917	130	130
2040
chain 503337 NW_001814620.1 5981 + 0 5981 SCAFFOLD1044 5981 + 0 5981 2469
5981
chain 718371 NW_001814640.1 7614 + 0 7614 SCAFFOLD1062 7614 + 0 7614 1893
7614
chain 475152 NW_001814660.1 9106 + 0 9106 SCAFFOLD1080 9106 + 0 9106 2588
9106
chain 893466 NW_001814700.1 11413 + 0 11413 SCAFFOLD1116 11413 + 0 11413 1615
8164	1836	1836
1413
chain 2459445 NW_001814720.1 26158 + 0 26158 SCAFFOLD1134 26158 + 0 26158 777
26158
chain 1011355 NW_001814740.1 11464 + 0 11464 SCAFFOLD1152 11464 + 0 11464 1456
9889	724	724
851
chain 1136515 NW_001814760.1 14550 + 0 14550 SCAFFOLD1170 14550 + 0 14550 1343
14550
chain 1221401 NW_001814780.1 14099 + 0 14099 SCAFFOLD1189 14099 + 0 14099 1274
14099
chain 614593 NW_001814800.1 8352 + 0 8352 SCAFFOLD1206 8352 + 0 8352 2101
8352
chain 1401375 NW_001814820.1 15164 + 0 15164 SCAFFOLD1224 15164 + 0 15164 1138
15164
chain 2165242 NW_001814840.1 48147 + 0 48147 SCAFFOLD1242 48147 + 0 48147 860
11955	24232	24232
11960
chain 1680987 NW_001814860.1 18198 + 0 18198 SCAFFOLD1260 18198 + 0 18198 1012
14727	273	273
3198
chain 3806 NW_001814860.1 18198 + 14954 15000 SCAFFOLD2047 19128 + 8732 8776 2520
9	1	0
25	1	0
10
chain 2218832 NW_001814880.1 24584 + 0 24584 SCAFFOLD1279 24584 + 0 24584 837
24584
chain 869562 NW_001814900.1 9810 + 0 9810 SCAFFOLD1297 9810 + 0 9810 1648
4795	205	205
4810
chain 2357040 NW_001814920.1 25132 + 0 25132 SCAFFOLD1314 25132 + 0 25132 806
25132
chain 606134 NW_001814940.1 8805 + 0 8805 SCAFFOLD1332 8805 + 0 8805 2120
4977	1717	1717
2111
chain 1356117 NW_001814960.1 14801 + 0 14801 SCAFFOLD1350 14801 + 0 14801 1169
14801
chain 1446205 NW_001814980.1 15394 + 0 15394 SCAFFOLD1369 15394 + 0 15394 1111
15394
chain 529400 NW_001815000.1 5922 + 0 5922 SCAFFOLD1387 5922 + 0 5922 2347
5922
chain 984433 NW_001815020.1 11202 + 0 11202 SCAFFOLD1404 11202 + 0 11202 1484
11202
chain 376399 NW_001815040.1 5461 + 0 5461 SCAFFOLD1422 5461 + 0 5461 3573
5461
chain 4094605 NW_001815060.1 43381 + 0 43381 SCAFFOLD1440 43381 + 0 43381 561
43381
chain 661355 NW_001815080.1 7064 + 0 7064 SCAFFOLD1459 7064 + 0 7064 1988
7064
chain 378056 NW_001815100.1 5295 + 0 5295 SCAFFOLD1477 5295 + 0 5295 3547
5295
chain 465254 NW_001815120.1 5895 + 0 5895 SCAFFOLD1495 5895 + 0 5895 2644
5895
chain 279928 NW_001815140.1 5350 + 0 5350 SCAFFOLD1512 5350 + 0 5350 6387
5350
chain 620790 NW_001815160.1 8129 + 0 8129 SCAFFOLD1530 8129 + 0 8129 2087
8129
chain 601636 NW_001815180.1 6426 + 0 6426 SCAFFOLD1549 6426 + 0 6426 2135
6426
chain 355437 NW_001815200.2 3762 + 0 3762 SCAFFOLD1567 3762 - 0 3762 4008
3762
chain 372702 NW_001815220.1 5078 + 0 5000 SCAFFOLD1585 5078 + 0 5000 3647
5000
chain 914934 NW_001815240.1 9633 + 0 9633 SCAFFOLD1602 9633 + 0 9633 1587
9633
chain 1261223 NW_001815260.1 13360 + 0 13360 SCAFFOLD1620 13360 + 0 13360 1236
13360
chain 219808 NW_001815280.1 142786 + 0 2332 SCAFFOLD1639 142786 + 0 2332 9522
2332
chain 571040 NW_001815280.1 142786 + 136712 142786 SCAFFOLD1639 142786 + 136712 142786 2220
6074
chain 346015 NW_001815300.1 5756 + 0 5756 SCAFFOLD1657 5756 + 0 5756 4237
5756
chain 204405 NW_001815320.1 2166 + 0 2166 SCAFFOLD1675 2166 + 0 2166 10599
2166
chain 528555 NW_001815340.1 6193 + 0 6193 SCAFFOLD1693 6193 + 0 6193 2350
6193
chain 3498660 NW_001815380.1 36950 + 0 36950 SCAFFOLD1729 36950 + 0 36950 614
36950
chain 1201911 NW_001815400.1 14191 + 0 14191 SCAFFOLD1747 14191 + 0 14191 1284
14191
chain 415113 NW_001815420.2 4380 + 0 4380 SCAFFOLD1765 4380 - 0 4380 3036
4380
chain 212144 NW_001815440.1 4155 + 0 4155 SCAFFOLD1783 4155 + 0 4155 10029
4155
chain 1192997 NW_001815460.1 12602 + 0 12602 SCAFFOLD1800 12602 + 0 12602 1296
12602
chain 646420 NW_001815480.1 7050 + 0 7050 SCAFFOLD1819 7050 + 0 7050 2027
7050
chain 270604 NW_001815500.2 2863 + 0 2863 SCAFFOLD1837 2863 - 0 2863 6784
2863
chain 1241418 NW_001815520.1 136390 + 0 13134 SCAFFOLD1855 136390 + 0 13134 1256
13134
chain 168597 NW_001815520.1 136390 + 134599 136390 SCAFFOLD1855 136390 + 134599 136390 14019
1791
chain 740669 NW_001815540.1 9081 + 0 9081 SCAFFOLD1873 9081 + 0 9081 1861
9081
chain 1640880 NW_001815560.1 17415 + 0 17415 SCAFFOLD1891 17415 + 0 17415 1022
17415
chain 501188 NW_001815580.1 5342 + 0 5342 SCAFFOLD1909 5342 + 0 5342 2482
5342
chain 168556 NW_001815600.1 1777 + 0 1777 SCAFFOLD1927 1777 + 0 1777 14021
1777
chain 443406 NW_001815620.1 5912 + 0 5912 SCAFFOLD1945 5912 + 0 5912 2782
5912
chain 865466 NW_001815640.1 9477 + 0 9477 SCAFFOLD1963 9477 + 0 9477 1655
9477
chain 559649 NW_001815660.1 6202 + 0 6202 SCAFFOLD1981 6202 + 0 6202 2251
6202
chain 228341 NW_001815720.1 5216 + 0 5216 SCAFFOLD2034 5216 + 0 5216 8971
5216
chain 667650 NW_001815740.1 7091 + 0 7091 SCAFFOLD2052 7091 + 0 7091 1975
7091
chain 200056 NW_001815760.1 4408 + 0 4408 SCAFFOLD2070 4408 + 0 4408 10939
4408
chain 1131576 NW_001815780.1 13816 + 0 13816 SCAFFOLD2089 13816 + 0 13816 1353
13816
chain 1723084 NW_001815800.1 18318 + 0 18318 SCAFFOLD2106 18318 + 0 18318 998
18318
chain 270527 NW_001815820.1 5019 + 0 5000 SCAFFOLD2124 5019 + 0 5000 6788
5000
chain 700517 NW_001815840.1 7513 + 0 7513 SCAFFOLD2142 7513 + 0 7513 1918
7513
chain 869548 NW_001815860.1 9243 + 0 9243 SCAFFOLD2160 9243 + 0 9243 1649
9243
chain 1277398 NW_001815880.1 14763 + 0 14763 SCAFFOLD2179 14763 + 0 14763 1226
14763
chain 1009217 NW_001815900.1 11913 + 0 11913 SCAFFOLD2197 11913 + 0 11913 1459
11913
chain 602925 NW_001815920.1 6428 + 0 6428 SCAFFOLD2214 6428 + 0 6428 2131
6428
chain 1650541 NW_001815940.1 18198 + 0 18198 SCAFFOLD2232 18198 + 0 18198 1020
18198
chain 753413 NW_001815960.1 9711 + 0 9711 SCAFFOLD2250 9711 + 0 9711 1836
9711
chain 1858800 NW_001815980.1 19745 + 0 19745 SCAFFOLD2269 19745 + 0 19745 954
19745
chain 132924 NW_001816000.1 1407 + 0 1407 SCAFFOLD2287 1407 + 0 1407 19557
1407
chain 16402 NW_001816020.1 175 + 0 175 SCAFFOLD351 259258 - 220411 220586 237409
175
chain 93756 NW_001816040.1 1002 + 0 1002 SCAFFOLD2322 1002 + 0 1002 31306
1002
chain 143474 NW_001816060.1 1517 + 0 1517 SCAFFOLD2340 1517 + 0 1517 17597
1517
chain 161823 NW_001816080.1 1713 + 0 1713 SCAFFOLD2359 1713 + 0 1713 14869
1713
chain 183034 NW_001816100.1 1927 + 0 1927 SCAFFOLD2377 1927 + 0 1927 12487
1927
chain 411112 NW_001816120.1 4339 + 0 4339 SCAFFOLD2395 4339 + 0 4339 3081
4339
chain 120683 NW_001816140.1 1262 + 0 1262 SCAFFOLD2412 1262 + 0 1262 22287
1262
chain 2680345 NW_001816160.1 28369 + 0 28369 SCAFFOLD2430 28369 + 0 28369 731
28369
chain 117839 NW_001816180.1 1262 + 0 1262 SCAFFOLD2449 1262 + 0 1262 23073
1262
chain 478929 NW_001816200.1 5124 + 0 5124 SCAFFOLD2467 5124 + 0 5124 2574
5124
chain 249146 NW_001816220.1 2645 + 0 2645 SCAFFOLD2485 2645 + 0 2645 7764
2645
chain 142849 NW_001816240.1 1504 + 0 1504 SCAFFOLD2502 1504 + 0 1504 17706
1504
chain 122331 NW_001816260.1 1290 + 0 1290 SCAFFOLD2520 1290 + 0 1290 21879
1290
chain 102235 NW_001816280.1 1084 + 0 1084 SCAFFOLD2539 1084 + 0 1084 27983
1084
chain 82476 NW_001816300.1 882 + 0 882 SCAFFOLD2557 882 + 0 882 36949
882
chain 129410 NW_001816320.1 1340 + 0 1340 SCAFFOLD2575 1340 + 0 1340 20256
1340
chain 470372 NW_001816340.1 5025 + 0 5000 SCAFFOLD2593 5025 + 0 5000 2619
5000
chain 2355 NW_001816340.1 5025 + 5000 5025 SCAFFOLD715 23838 + 23597 23622 102615
25
chain 138362 NW_001816360.1 1490 + 0 1490 SCAFFOLD2610 1490 + 0 1490 18509
1490
chain 172058 NW_001816380.1 1814 + 0 1814 SCAFFOLD2629 1814 + 0 1814 13638
1814
chain 660057 NW_001816400.1 6972 + 0 6972 SCAFFOLD2647 6972 + 0 6972 1992
6972
chain 80256 NW_001816420.1 858 + 0 858 SCAFFOLD2665 858 + 0 858 38280
858
chain 1342537 NW_001816440.1 14200 + 0 14200 SCAFFOLD2683 14200 + 0 14200 1186
14200
chain 135028 NW_001816460.1 1432 + 0 1432 SCAFFOLD2700 1432 + 0 1432 19125
1432
chain 201090 NW_001816480.1 2136 + 0 2136 SCAFFOLD2719 2136 + 0 2136 10866
2136
chain 84788 NW_001816500.1 899 + 0 899 SCAFFOLD2737 899 + 0 899 35655
899
chain 273701 NW_001816520.1 2927 + 0 2927 SCAFFOLD2755 2927 + 0 2927 6645
2927
chain 167766 NW_001816540.1 1770 + 0 1770 SCAFFOLD2773 1770 + 0 1770 14120
1770
chain 71961 NW_001816560.1 762 + 0 762 SCAFFOLD2791 762 + 0 762 43841
762
chain 115814 NW_001816580.1 1226 + 0 1226 SCAFFOLD2809 1226 + 0 1226 23622
1226
chain 86304 NW_001816600.1 921 + 0 921 SCAFFOLD2827 921 + 0 921 34886
921
chain 406962 NW_001816620.1 4284 + 0 4284 SCAFFOLD2845 4284 + 0 4284 3132
4284
chain 225895 NW_001816640.1 2398 + 0 2398 SCAFFOLD2863 2398 + 0 2398 9125
2398
chain 83418 NW_001816660.1 879 + 0 879 SCAFFOLD2881 879 + 0 879 36366
879
chain 82890 NW_001816700.1 864 + 0 864 SCAFFOLD2917 864 + 0 864 36672
864
chain 118249 NW_001816720.1 1240 + 0 1240 SCAFFOLD2935 1240 + 0 1240 22978
1240
chain 208888 NW_001816740.1 2203 + 0 2203 SCAFFOLD2953 2203 + 0 2203 10269
2203
chain 99531 NW_001816760.1 1053 + 0 1053 SCAFFOLD2971 1053 + 0 1053 28992
1053
chain 78028 NW_001816800.1 817 + 0 817 SCAFFOLD3006 817 + 0 817 39597
817
chain 171707 NW_001816820.1 1814 + 0 1814 SCAFFOLD3024 1814 + 0 1814 13680
1814
chain 298137 NW_001816840.1 3162 + 0 3162 SCAFFOLD3042 3162 + 0 3162 5717
3162
chain 147578 NW_001816860.1 1562 + 0 1562 SCAFFOLD3060 1562 + 0 1562 16946
1562
chain 131251 NW_001816880.1 1381 + 0 1381 SCAFFOLD3079 1381 + 0 1381 19866
1381
chain 122315 NW_001816900.1 1292 + 0 1292 SCAFFOLD3097 1292 + 0 1292 21885
1292
chain 176562 NW_001816920.1 1872 + 0 1872 SCAFFOLD3114 1872 + 0 1872 13120
1872
chain 137006 NW_001816940.1 1439 + 0 1439 SCAFFOLD3132 1439 + 0 1439 18721
1439
chain 93408 NW_001816960.1 996 + 0 996 SCAFFOLD3150 996 + 0 996 31441
996
chain 145776 NW_001816980.1 1560 + 0 1560 SCAFFOLD3170 1560 + 0 1560 17229
1560
chain 168380 NW_001817000.1 1763 + 0 1763 SCAFFOLD3188 1763 + 0 1763 14045
1763
chain 92517 NW_001817020.1 978 + 0 978 SCAFFOLD3205 978 + 0 978 31873
978
chain 134835 NW_001817040.1 1428 + 0 1428 SCAFFOLD3223 1428 + 0 1428 19169
1428
chain 155977 NW_001817060.1 1645 + 0 1645 SCAFFOLD3241 1645 + 0 1645 15664
1645
chain 86499 NW_001817080.1 909 + 0 909 SCAFFOLD3260 909 + 0 909 34780
909
chain 89963 NW_001817100.1 962 + 0 962 SCAFFOLD3278 962 + 0 962 33057
962
chain 78764 NW_001817120.1 842 + 0 842 SCAFFOLD3296 842 + 0 842 39131
842
chain 106373 NW_001817140.1 1136 + 0 1136 SCAFFOLD3313 1136 + 0 1136 26533
1136
chain 189671 NW_001817160.1 2003 + 0 2003 SCAFFOLD3331 2003 + 0 2003 11849
2003
chain 83242 NW_001817180.1 883 + 0 883 SCAFFOLD847 48405 + 40042 40925 36472
883
chain 137478 NW_001817200.1 1452 + 0 1452 SCAFFOLD3368 1452 + 0 1452 18647
1452
chain 277438 NW_001817220.1 2929 + 0 2929 SCAFFOLD3386 2929 + 0 2929 6478
2929
chain 147026 NW_001817240.1 1550 + 0 1550 SCAFFOLD3403 1550 + 0 1550 17052
1550
chain 87163 NW_001817260.1 916 + 0 916 SCAFFOLD3421 916 + 0 916 34446
916
chain 74186 NW_001817280.1 782 + 0 782 SCAFFOLD480 46341 + 25372 26154 42269
782
chain 147125 NW_001817300.1 1559 + 0 1559 SCAFFOLD3458 1559 + 0 1559 17026
1559
chain 148158 NW_001817320.1 1575 + 0 1575 SCAFFOLD3476 1575 + 0 1575 16860
1575
chain 100245 NW_001817340.1 1065 + 0 1065 SCAFFOLD3494 1065 + 0 1065 28733
1065
chain 178756 NW_001817360.1 1879 + 0 1879 SCAFFOLD3511 1879 + 0 1879 12909
1879
chain 104521 NW_001817380.1 1102 + 0 1102 SCAFFOLD3530 1102 + 0 1102 27164
1102
chain 173112 NW_001817400.1 1815 + 0 1815 SCAFFOLD3548 1815 + 0 1815 13515
1815
chain 137579 NW_001817420.1 1454 + 0 1454 SCAFFOLD3566 1454 + 0 1454 18636
1454
chain 85529 NW_001817440.1 893 + 0 893 SCAFFOLD3584 893 + 0 893 35283
893
chain 979985 NW_001817460.1 10451 + 0 10451 SCAFFOLD3601 10451 + 0 10451 1489
10451
chain 139849 NW_001817480.1 1474 + 0 1474 SCAFFOLD3620 1474 + 0 1474 18238
1474
chain 109794 NW_001817500.1 1173 + 0 1173 SCAFFOLD3638 1173 + 0 1173 25394
1173
chain 80869 NW_001817520.1 841 + 0 841 SCAFFOLD3656 841 + 0 841 37942
841
chain 87097 NW_001817540.1 904 + 0 904 SCAFFOLD3674 904 + 0 904 34482
904
chain 88136 NW_001817560.1 917 + 0 917 SCAFFOLD3692 917 + 0 917 33949
917
chain 77380 NW_001817580.1 817 + 0 817 SCAFFOLD3710 817 + 0 817 40019
817
chain 90439 NW_001817600.1 961 + 0 961 SCAFFOLD3728 961 + 0 961 32826
961
chain 118537 NW_001817620.1 1249 + 0 1249 SCAFFOLD3746 1249 + 0 1249 22879
1249
chain 149909 NW_001817640.1 1580 + 0 1580 SCAFFOLD3764 1580 + 0 1580 16582
1580
chain 106705 NW_001817660.1 1126 + 0 1126 SCAFFOLD3782 1126 + 0 1126 26429
1126
chain 80765 NW_001817700.1 854 + 0 854 SCAFFOLD3818 854 + 0 854 38000
854
chain 156393 NW_001817720.1 1629 + 0 1629 SCAFFOLD3836 1629 + 0 1629 15601
1629
chain 107555 NW_001817740.1 1148 + 0 1148 SCAFFOLD3854 1148 + 0 1148 26120
1148
chain 192673 NW_001817760.1 2026 + 0 2026 SCAFFOLD3872 2026 + 0 2026 11552
2026
chain 102768 NW_001817800.1 1095 + 0 1095 SCAFFOLD3908 1095 + 0 1095 27757
1095
chain 130708 NW_001817820.1 1387 + 0 1387 SCAFFOLD3926 1387 + 0 1387 19971
1387
chain 72243 NW_001817840.1 765 + 0 765 SCAFFOLD3944 765 + 0 765 43644
765
chain 674809 NW_001817860.1 7189 + 0 7189 SCAFFOLD3962 7189 + 0 7189 1959
7189
chain 138626 NW_001817900.1 1484 + 0 1484 SCAFFOLD3999 1484 + 0 1484 18473
1484
chain 216894 NW_001817920.1 2280 + 0 2280 SCAFFOLD4015 2280 + 0 2280 9718
2280
chain 106450 NW_001817940.1 1132 + 0 1132 SCAFFOLD4033 1132 + 0 1132 26511
1132
chain 81950 NW_001817960.1 869 + 0 869 SCAFFOLD4051 869 + 0 869 37260
869
chain 132102 NW_001817980.1 1377 + 0 1377 SCAFFOLD4070 1377 + 0 1377 19723
1377
chain 143457 NW_001818000.1 1527 + 0 1527 SCAFFOLD4088 1527 + 0 1527 17601
1527
chain 123645 NW_001818020.1 1317 + 0 1317 SCAFFOLD4105 1317 + 0 1317 21551
1317
chain 88664 NW_001818040.1 932 + 0 932 SCAFFOLD4123 932 + 0 932 33699
932
chain 698468 NW_001818060.1 7340 + 0 7340 SCAFFOLD4141 7340 + 0 7340 1924
7340
chain 222890 NW_001818080.1 2363 + 0 2363 SCAFFOLD4160 2363 + 0 2363 9331
2363
chain 177081 NW_001818100.1 1869 + 0 1869 SCAFFOLD4178 1869 + 0 1869 13071
1869
chain 289029 NW_001818120.1 3063 + 0 3063 SCAFFOLD4196 3063 + 0 3063 6061
3063
chain 63215 NW_001818140.1 665 + 0 665 SCAFFOLD4213 665 + 0 665 51056
665
chain 94668 NW_001818160.1 1005 + 0 1005 SCAFFOLD4231 1005 + 0 1005 30889
1005
chain 122066 NW_001818180.1 1304 + 0 1304 SCAFFOLD4250 1304 + 0 1304 21959
1304
chain 145590 NW_001818200.1 1545 + 0 1545 SCAFFOLD4268 1545 + 0 1545 17264
1545
chain 80822 NW_001818220.1 848 + 0 848 SCAFFOLD4286 848 + 0 848 37962
848
chain 571239 NW_001818240.1 6075 + 0 6075 SCAFFOLD4303 6075 + 0 6075 2218
6075
chain 111159 NW_001818260.1 1161 + 0 1161 SCAFFOLD4321 1161 + 0 1161 24956
1161
chain 160586 NW_001818280.1 1700 + 0 1700 SCAFFOLD4340 1700 + 0 1700 15041
1700
chain 105399 NW_001818300.1 1125 + 0 1125 SCAFFOLD4358 1125 + 0 1125 26874
1125
chain 103901 NW_001818320.1 1103 + 0 1103 SCAFFOLD4376 1103 + 0 1103 27360
1103
chain 112075 NW_001818340.1 1186 + 0 1186 SCAFFOLD4394 1186 + 0 1186 24706
1186
chain 69465 NW_001818360.1 732 + 0 732 SCAFFOLD4411 732 + 0 732 45647
732
chain 110936 NW_001818380.1 1172 + 0 1172 SCAFFOLD4430 1172 + 0 1172 25037
1172
chain 183522 NW_001818400.1 1947 + 0 1947 SCAFFOLD4448 1947 + 0 1947 12441
1947
chain 90610 NW_001818420.1 952 + 0 952 SCAFFOLD4466 952 + 0 952 32751
952
chain 146741 NW_001818440.1 1562 + 0 1562 SCAFFOLD4484 1562 + 0 1562 17101
1562
chain 187463 NW_001818460.1 1991 + 0 1991 SCAFFOLD4501 1991 + 0 1991 12056
1991
chain 78497 NW_001818480.1 827 + 0 827 SCAFFOLD4520 827 + 0 827 39283
827
chain 256216 NW_001818500.1 2686 + 0 2686 SCAFFOLD4538 2686 + 0 2686 7415
2686
chain 92814 NW_001818520.1 987 + 0 987 SCAFFOLD4556 987 + 0 987 31724
987
chain 74639 NW_001818540.1 794 + 0 794 SCAFFOLD4574 794 + 0 794 41945
794
chain 94173 NW_001818560.1 1005 + 0 1005 SCAFFOLD4592 1005 + 0 1005 31116
1005
chain 100445 NW_001818580.1 1040 + 0 1040 SCAFFOLD4610 1040 + 0 1040 28665
1040
chain 207399 NW_001818600.1 2199 + 0 2199 SCAFFOLD4628 2199 + 0 2199 10370
2199
chain 100254 NW_001818620.1 1065 + 0 1065 SCAFFOLD4646 1065 + 0 1065 28732
1065
chain 217381 NW_001818640.1 2317 + 0 2317 SCAFFOLD4664 2317 + 0 2317 9681
2317
chain 660725 NW_001818660.1 6983 + 0 6983 SCAFFOLD4682 6983 + 0 6983 1991
6983
chain 88507 NW_001818700.1 937 + 0 937 SCAFFOLD4718 937 + 0 937 33775
937
chain 96776 NW_001818720.1 1016 + 0 1016 SCAFFOLD4736 1016 + 0 1016 30038
1016
chain 299852 NW_001818740.1 3203 + 0 3203 SCAFFOLD4754 3203 + 0 3203 5640
3203
chain 85169 NW_001818760.1 902 + 0 902 SCAFFOLD4772 902 + 0 902 35460
902
chain 119218 NW_001818800.1 1273 + 0 1273 SCAFFOLD4808 1273 + 0 1273 22700
1273
chain 115773 NW_001818820.1 1230 + 0 1230 SCAFFOLD4827 1230 + 0 1230 23637
1230
chain 106160 NW_001818840.1 1130 + 0 1130 SCAFFOLD4845 1130 + 0 1130 26617
1130
chain 442124 NW_001818860.1 4670 + 0 4670 SCAFFOLD4863 4670 + 0 4670 2791
4670
chain 97059 NW_001818900.1 1029 + 0 1029 SCAFFOLD4900 1029 + 0 1029 29935
1029
chain 105707 NW_001818920.1 1118 + 0 1118 SCAFFOLD4917 1118 + 0 1118 26767
1118
chain 1021261 NW_001818940.1 10759 + 0 10759 SCAFFOLD4936 10759 + 0 10759 1447
10759
chain 202539 NW_001818960.1 2163 + 0 2163 SCAFFOLD4954 2163 + 0 2163 10757
2163
chain 477122 NW_001819000.1 5020 + 0 5000 SCAFFOLD4991 5020 + 0 5000 2581
5000
chain 84130 NW_001819020.1 898 + 0 898 SCAFFOLD5007 898 + 0 898 36006
898
chain 81723 NW_001819040.1 867 + 0 867 SCAFFOLD5025 867 + 0 867 37385
867
chain 103868 NW_001819060.1 1106 + 0 1106 SCAFFOLD340 142340 + 137933 139039 27379
1106
chain 99441 NW_001819080.1 1062 + 0 1062 SCAFFOLD5062 1062 + 0 1062 29023
1062
chain 110141 NW_001819100.1 1169 + 0 1169 SCAFFOLD5080 1169 + 0 1169 25288
1169
chain 1928519 NW_001819120.1 20366 + 0 20366 SCAFFOLD5098 20366 + 0 20366 932
20366
chain 96907 NW_001819140.1 1030 + 0 1030 SCAFFOLD5115 1030 + 0 1030 29990
1030
chain 69850 NW_001819160.1 739 + 0 739 SCAFFOLD5870 2999 + 1662 2401 45332
739
chain 77247 NW_001819180.1 810 + 0 810 SCAFFOLD5152 810 + 0 810 40100
810
chain 96955 NW_001819200.1 1024 + 0 1024 SCAFFOLD5170 1024 + 0 1024 29971
1024
chain 74794 NW_001819220.1 796 + 0 796 SCAFFOLD5188 796 + 0 796 41820
796
chain 435404 NW_001819240.1 4619 + 0 4619 SCAFFOLD5205 4619 + 0 4619 2840
4619
chain 90450 NW_001819260.1 954 + 0 954 SCAFFOLD5223 954 + 0 954 32817
954
chain 106960 NW_001819280.1 1138 + 0 1138 SCAFFOLD5242 1138 + 0 1138 26318
1138
chain 78843 NW_001819300.1 840 + 0 840 SCAFFOLD5260 840 + 0 840 39083
840
chain 118612 NW_001819320.1 1243 + 0 1243 SCAFFOLD5278 1243 + 0 1243 22859
1243
chain 104082 NW_001819340.1 1104 + 0 1104 SCAFFOLD5296 1104 + 0 1104 27303
1104
chain 95009 NW_001819360.1 995 + 0 995 SCAFFOLD5313 995 + 0 995 30735
995
chain 112424 NW_001819380.1 1193 + 0 1193 SCAFFOLD5332 1193 + 0 1193 24607
1193
chain 557526 NW_001819400.1 5934 + 0 5934 SCAFFOLD5350 5934 + 0 5934 2257
5934
chain 266303 NW_001819420.1 2810 + 0 2810 SCAFFOLD5368 2810 + 0 2810 6958
2810
chain 151977 NW_001819440.1 1623 + 0 1623 SCAFFOLD5386 1623 + 0 1623 16285
1623
chain 77116 NW_001819460.1 814 + 0 814 SCAFFOLD5403 814 + 0 814 40180
814
chain 180680 NW_001819480.1 1913 + 0 1913 SCAFFOLD5422 1913 + 0 1913 12721
1913
chain 72401 NW_001819500.1 761 + 0 761 SCAFFOLD5440 761 + 0 761 43527
761
chain 121840 NW_001819520.1 1285 + 0 1285 SCAFFOLD5458 1285 + 0 1285 22015
1285
chain 158714 NW_001819540.1 1682 + 0 1682 SCAFFOLD5476 1682 + 0 1682 15285
1682
chain 90025 NW_001819560.1 952 + 0 952 SCAFFOLD5494 952 + 0 952 33032
952
chain 91625 NW_001819580.1 959 + 0 959 SCAFFOLD5512 959 + 0 959 32297
959
chain 108249 NW_001819600.1 1131 + 0 1131 SCAFFOLD5530 1131 + 0 1131 25878
1131
chain 73385 NW_001819620.1 764 + 0 764 SCAFFOLD5548 764 + 0 764 42858
764
chain 129569 NW_001819640.1 1364 + 0 1364 SCAFFOLD5566 1364 + 0 1364 20227
1364
chain 474629 NW_001819660.1 5014 + 0 5000 SCAFFOLD5584 5014 + 0 5000 2590
5000
chain 67973 NW_001819700.1 716 + 0 716 SCAFFOLD5620 716 + 0 716 46843
716
chain 83755 NW_001819720.1 874 + 0 874 SCAFFOLD5638 874 + 0 874 36184
874
chain 145681 NW_001819740.1 1537 + 0 1537 SCAFFOLD5656 1537 + 0 1537 17249
1537
chain 123531 NW_001819760.1 1320 + 0 1320 SCAFFOLD5674 1320 + 0 1320 21582
1320
chain 119305 NW_001819800.1 1270 + 0 1270 SCAFFOLD5710 1270 + 0 1270 22677
1270
chain 126995 NW_001819820.1 1337 + 0 1337 SCAFFOLD5728 1337 + 0 1337 20789
1337
chain 120995 NW_001819840.1 1286 + 0 1286 SCAFFOLD5746 1286 + 0 1286 22209
1286
chain 123987 NW_001819860.1 1299 + 0 1299 SCAFFOLD5764 1299 + 0 1299 21480
1299
chain 526816 NW_001819900.1 5545 + 0 5545 SCAFFOLD5801 5545 + 0 5545 2355
5545
chain 420843 NW_001819920.1 4440 + 0 4440 SCAFFOLD5818 4440 + 0 4440 2974
4440
chain 366373 NW_001819940.1 3880 + 0 3880 SCAFFOLD5836 3880 + 0 3880 3769
3880
chain 317929 NW_001819960.1 3361 + 0 3361 SCAFFOLD5854 3361 + 0 3361 5015
3361
chain 253354 NW_001820000.1 2686 + 0 2686 SCAFFOLD5891 2686 + 0 2686 7564
2686
chain 227251 NW_001820020.1 2395 + 0 2395 SCAFFOLD5908 2395 + 0 2395 9043
2395
chain 203518 NW_001820040.1 2161 + 0 2161 SCAFFOLD5926 2161 + 0 2161 10674
2161
chain 180329 NW_001820060.1 1886 + 0 1886 SCAFFOLD5944 1886 + 0 1886 12758
1886
chain 154934 NW_001820100.1 1637 + 0 1637 SCAFFOLD165 224245 - 95292 96929 15820
1637
chain 147251 NW_001820120.1 1559 + 0 1559 SCAFFOLD354 211448 - 34200 35759 17006
1559
chain 137469 NW_001820140.1 1470 + 0 1470 SCAFFOLD6015 1470 + 0 1470 18649
1470
chain 132266 NW_001820160.1 1388 + 0 1388 SCAFFOLD6033 1388 + 0 1388 19685
1388
chain 123377 NW_001820180.1 1319 + 0 1319 SCAFFOLD6052 1319 + 0 1319 21616
1319
chain 118783 NW_001820200.1 1261 + 0 1261 SCAFFOLD6070 1261 + 0 1261 22820
1261
chain 111229 NW_001820220.1 1177 + 0 1177 SCAFFOLD6088 1177 + 0 1177 24935
1177
chain 103575 NW_001820240.1 1101 + 0 1101 SCAFFOLD6105 1101 + 0 1101 27488
1101
chain 98278 NW_001820260.1 1042 + 0 1042 SCAFFOLD365 63949 - 60490 61532 29449
1042
chain 90340 NW_001820280.1 961 + 0 961 SCAFFOLD6142 961 + 0 961 32873
961
chain 86381 NW_001820300.1 917 + 0 917 SCAFFOLD6160 917 + 0 917 34844
917
chain 77956 NW_001820320.1 826 + 0 826 SCAFFOLD6178 826 + 0 826 39650
826
##gapPenalties=axtChain O=400 E=30
##matrix=axtChain 16 91,-114,-31,-123,-114,100,-125,-31,-31,-125,100,-114,-123,-31,-114,91
chain 1663521 NW_001820181.1 45036 + 0 45000 SCAFFOLD604 45036 + 0 45000 1015
8026	24061	24061
12913
chain 1023659 NW_001815941.1 11579 + 0 11579 SCAFFOLD2233 11579 + 0 11579 1445
11579
chain 15886729 NW_001815081.1 350035 + 0 350000 SCAFFOLD145 350035 + 0 350000 208
13552	11674	11674
49012	3687	3687
6877	64486	64486
58060	87652	87652
55000
chain 4563 NW_001815081.1 350035 + 294912 294968 SCAFFOLD376 153694 + 58299 58355 278730
56
chain 1161 NW_001815081.1 350035 + 350000 350035 SCAFFOLD4566 1729 + 1074 1109 61214
35
chain 18056038 NW_001815581.1 361349 + 0 361349 SCAFFOLD190 361349 + 0 361349 183
12838	23805	23805
33910	14447	14447
11262	46219	46219
16149	2124	2124
2880	1878	1878
48809	50153	50153
9578	2923	2923
10487	6450	6450
9138	7842	7842
50457
chain 17709114 NW_001815981.1 360974 + 0 360974 SCAFFOLD226 360974 + 0 360974 186
49367	7282	7282
25056	16606	16606
32954	40202	40202
23511	751	751
4122	701	701
16929	94142	94142
49351
chain 3592993 NW_001818081.1 165538 + 0 165538 SCAFFOLD415 165538 + 0 165538 607
13575	94233	94233
8121	21505	21505
7489	77	77
20538
chain 5149632 NW_001819081.1 57793 + 0 57793 SCAFFOLD505 57793 + 0 57793 488
54136	1643	1643
2014
chain 18516936 NW_001815381.1 275464 + 0 275464 SCAFFOLD172 275464 + 0 275464 181
34432	1626	1626
14091	17658	17658
1837	1246	1246
98946	21949	21949
1741	1702	1702
6241	4518	4518
28034	2961	2961
1273	13978	13978
11087	1796	1796
10348
chain 13343621 NW_001815881.1 209356 + 0 209356 SCAFFOLD217 209356 + 0 209356 231
5000	42664	42664
37128	958	958
33638	7777	7777
22377	1774	1774
33347	1290	1290
3716	1346	1346
3273	1836	1836
13232
chain 10017735 NW_001816281.1 224141 + 0 224141 SCAFFOLD253 224141 + 0 224141 302
46553	46327	46327
21427	4731	4731
4891	1602	1602
9270	1882	1882
27776	54227	54227
5455
chain 102455676 NW_001817681.2 1331658 + 0 1331658 SCAFFOLD37 1332023 + 0 1332023 43
33133	4245	4245
53169	25846	25846
7502	16675	16675
34583	6126	6126
22369	7547	7547
97978	1751	1751
74076	62	62
53690	22651	22651
8563	354	354
149078	2084	2084
33259	488	488
54295	1300	1300
4164	50	50
58004	5014	5014
19546	32931	32931
19467	87	87
4866	759	759
28878	384	749
20630	7222	7222
76809	182	182
129601	1420	1420
88604	20491	20491
5450	48951	48951
47324
chain 3109 NW_001817681.2 1331658 + 989635 989668 SCAFFOLD1199 5894 + 115 148 312963
33
chain 11790098 NW_001818281.1 143222 + 0 143222 SCAFFOLD433 143222 + 0 143222 262
49974	50	50
56740	13582	13582
22876
chain 67974761 NW_001819681.1 802719 + 0 802719 SCAFFOLD55 802719 + 0 802719 56
127444	9075	9075
27866	2594	2594
47030	1841	1841
43703	458	458
151413	12266	12266
67831	5842	5842
9587	20311	20311
87739	65	65
104919	50	50
74495	1513	1513
6677
chain 1532587 NW_001820441.1 17910 + 0 17910 SCAFFOLD722 17910 + 0 17910 1069
17910
chain 10940829 NW_001817181.1 141463 + 0 141463 SCAFFOLD334 141463 + 0 141463 288
12131	20058	20058
87159	1481	1481
20634
chain 35393179 NW_001814681.1 482899 + 0 482899 SCAFFOLD109 482899 + 0 482899 94
34565	1450	1450
2422	21271	21271
99646	751	751
39298	1146	1146
22581	2306	2306
1094	4523	4523
63207	2084	2084
55686	15342	15342
64824	35416	35416
15287
chain 19144590 NW_001814781.1 508574 + 0 508574 SCAFFOLD118 508574 + 0 508574 177
18649	1658	1658
47287	91884	91884
59757	57963	57963
6583	1929	1929
58880	2381	2381
24656	123219	123219
13728
chain 22367466 NW_001815181.1 295932 + 0 295932 SCAFFOLD154 295932 + 0 295932 162
27279	23154	23154
23564	7097	7097
58890	50	50
57771	19700	19700
37391	555	555
40481
chain 14378044 NW_001815781.1 173189 + 0 173189 SCAFFOLD208 173189 + 0 173189 222
9752	659	659
11891	3849	3849
24968	4121	4121
19710	504	504
3807	2103	2103
23586	1302	1302
66937
chain 13001017 NW_001816581.1 194325 + 0 194325 SCAFFOLD280 194325 + 0 194325 238
12888	22941	22941
14113	791	791
8670	1659	1659
7367	4627	4627
21598	22253	22253
73015	540	540
3863
chain 12252109 NW_001816881.1 158656 + 0 158656 SCAFFOLD307 158656 + 0 158656 251
18921	2486	2486
62170	3342	3342
27319	17822	17822
17743	771	771
8082
chain 12201092 NW_001817281.1 143164 + 0 143164 SCAFFOLD343 143164 + 0 143164 253
67604	2648	2648
72912
chain 1757478 NW_001814741.1 18715 + 0 18715 SCAFFOLD1153 18715 + 0 18715 987
18715
chain 481792 NW_001814821.1 5665 + 0 5665 SCAFFOLD1225 5665 + 0 5665 2564
5665
chain 1964629 NW_001814921.1 23521 + 0 23521 SCAFFOLD1315 23521 + 0 23521 914
15000	2434	2434
6087
chain 20750499 NW_001814981.1 246926 + 0 246926 SCAFFOLD136 246926 + 0 246926 170
55378	7394	7394
93950	10209	10209
17259	810	810
61926
chain 12284112 NW_001816381.1 352240 + 0 352240 SCAFFOLD262 352240 + 0 352240 249
18984	78574	78574
26943	1220	1220
72514	100708	100708
8084	3438	3438
8986	23215	23215
9574
chain 9445888 NW_001816481.1 238048 + 0 238048 SCAFFOLD271 238048 + 0 238048 320
24635	115946	115946
23621	2168	2168
26090	9495	9495
33045	1388	1388
1660
chain 4177645 NW_001817481.1 49030 + 0 49030 SCAFFOLD361 49030 + 0 49030 551
24986	429	429
23615
chain 13135775 NW_001816181.1 161596 + 0 161596 SCAFFOLD244 161596 + 0 161596 237
48890	1343	1343
4695	949	949
8907	1796	1796
65438	13718	13718
15860
chain 2409049 NW_001819381.1 30348 + 0 30348 SCAFFOLD532 30348 + 0 30348 791
4543	1055	1055
4402	1481	1481
18867
chain 31826889 NW_001815281.1 381988 + 0 381988 SCAFFOLD163 381988 + 0 381988 109
16996	27899	27899
55062	50	50
12444	3663	3663
33830	56	56
4969	100	100
5567	4727	4727
216625
chain 3286596 NW_001820521.1 36336 + 0 36336 SCAFFOLD795 36336 + 0 36336 646
36336
chain 16850214 NW_001816081.1 294932 + 0 294932 SCAFFOLD235 294932 + 0 294932 193
69325	3109	3109
20128	37601	37601
21062	12903	12903
10703	26381	26381
12364	21611	21611
59745
chain 5351572 NW_001816981.1 59497 + 0 59497 SCAFFOLD316 59497 + 0 59497 472
59497
chain 7419934 NW_001817081.1 145570 + 0 145570 SCAFFOLD325 145570 + 0 145570 382
4233	881	881
9688	250	250
29868	1444	1444
12326	57650	57650
12966	1259	1259
15005
chain 9401884 NW_001817381.1 187585 + 0 187585 SCAFFOLD352 187585 + 0 187585 322
4404	1026	1026
8318	2120	2120
64581	7172	7172
10079	70321	70321
1083	2349	2349
16132
chain 6863025 NW_001817581.1 89598 + 0 89598 SCAFFOLD370 89598 + 0 89598 401
13524	2000	2000
17104	2975	2975
14397	2046	2046
8611	8821	8821
20120
chain 4643180 NW_001817981.1 98759 + 0 98759 SCAFFOLD406 98759 + 0 98759 519
36085	19092	19092
10158	24501	24501
8923
chain 6488007 NW_001818181.1 166779 + 0 166779 SCAFFOLD424 166779 + 0 166779 417
32917	88618	88618
22699	1507	1507
21038
chain 3078347 NW_001818381.1 152387 + 0 152387 SCAFFOLD442 152387 + 0 152387 680
19043	112239	112239
5924	3009	3009
4725	485	485
6962
chain 4707129 NW_001818481.1 58817 + 0 58817 SCAFFOLD451 58817 + 0 58817 514
4961	1027	1027
8512	3439	3439
40878
chain 2543293 NW_001818581.1 32197 + 0 32197 SCAFFOLD460 32197 + 0 32197 755
24643	2561	2561
1727	1527	1527
1739
chain 6846635 NW_001819181.1 145906 + 0 145906 SCAFFOLD514 145906 + 0 145906 402
4249	811	811
38864	68735	68735
33247
chain 3733428 NW_001819281.1 45258 + 0 45258 SCAFFOLD523 45258 + 0 45258 589
4894	1008	1008
39356
chain 4322624 NW_001819481.1 72708 + 0 72708 SCAFFOLD541 72708 + 0 72708 541
16548	25010	25010
31150
chain 128262 NW_001819581.1 192771 + 0 1335 SCAFFOLD550 192771 + 0 1335 20495
1335
chain 5260978 NW_001819581.1 192771 + 127804 192771 SCAFFOLD550 192771 + 127804 192771 487
11198	1304	1304
1323	6959	6959
41390	50	50
2743
chain 2473026 NW_001820281.1 30106 + 0 30106 SCAFFOLD613 30106 + 0 30106 773
30106
chain 2545943 NW_001820341.1 32009 + 0 32009 SCAFFOLD632 32009 + 0 32009 754
4814	895	895
17934	2623	2623
5743
chain 1450610 NW_001820361.1 17608 + 0 17608 SCAFFOLD650 17608 + 0 17608 1107
17608
chain 3663887 NW_001820381.1 57898 + 0 57898 SCAFFOLD669 57898 + 0 57898 595
9174	16223	16223
13429	1598	1598
17474
chain 2424216 NW_001820401.1 26688 + 0 26688 SCAFFOLD687 26688 + 0 26688 785
19951	236	236
6501
chain 4827620 NW_001820421.1 52216 + 0 52216 SCAFFOLD704 52216 + 0 52216 506
52216
chain 3450472 NW_001820461.1 139810 + 0 139810 SCAFFOLD740 139810 + 0 139810 624
22207	15519	15519
11651	82471	82471
7962
chain 6026057 NW_001820481.1 66390 + 0 66390 SCAFFOLD759 66390 + 0 66390 438
66390
chain 2424136 NW_001820501.1 54359 + 0 54359 SCAFFOLD777 54359 + 0 54359 786
15104	27703	27703
11552
chain 890473 NW_001820541.1 13315 + 0 13315 SCAFFOLD812 13315 + 0 13315 1620
13315
chain 1030881 NW_001820561.1 13101 + 0 13101 SCAFFOLD830 13101 + 0 13101 1435
13101
chain 847433 NW_001820581.1 10855 + 0 10855 SCAFFOLD849 10855 + 0 10855 1675
10855
chain 3874676 NW_001820601.1 42971 + 0 42971 SCAFFOLD867 42971 + 0 42971 578
42971
chain 929772 NW_001820621.1 11154 + 0 11154 SCAFFOLD885 11154 + 0 11154 1565
8851	1210	1210
1093
chain 682741 NW_001820641.1 7296 + 0 7296 SCAFFOLD902 7296 + 0 7296 1945
7296
chain 1350540 NW_001820661.1 15706 + 0 15706 SCAFFOLD920 15706 + 0 15706 1176
15706
chain 1299723 NW_001820681.1 14651 + 0 14651 SCAFFOLD939 14651 + 0 14651 1210
14651
chain 633090 NW_001820701.1 8828 + 0 8828 SCAFFOLD957 8828 + 0 8828 2061
8828
chain 2334706 NW_001820721.1 28344 + 0 28344 SCAFFOLD975 28344 + 0 28344 818
4642	1974	1974
21728
chain 1736324 NW_001820741.1 18468 + 0 18468 SCAFFOLD993 18468 + 0 18468 993
18468
chain 1107832 NW_001814581.1 11790 + 0 11790 SCAFFOLD1009 11790 + 0 11790 1369
11790
chain 1248393 NW_001814601.1 13449 + 0 13449 SCAFFOLD1027 13449 + 0 13449 1251
13449
chain 2308532 NW_001814621.1 27805 + 0 27805 SCAFFOLD1045 27805 + 0 27805 822
8606	2322	2322
16877
chain 880512 NW_001814641.1 9330 + 0 9330 SCAFFOLD1063 9330 + 0 9330 1637
9330
chain 2393819 NW_001814661.1 25397 + 0 25397 SCAFFOLD1081 25397 + 0 25397 796
25397
chain 941147 NW_001814701.1 11408 + 0 11408 SCAFFOLD1117 11408 + 0 11408 1545
11408
chain 652158 NW_001814761.1 8021 + 0 8021 SCAFFOLD1171 8021 + 0 8021 2008
8021
chain 645808 NW_001814801.1 7466 + 0 7466 SCAFFOLD1207 7466 + 0 7466 2028
7466
chain 3134427 NW_001814841.1 53799 + 0 53799 SCAFFOLD1243 53799 + 0 53799 671
7375	19727	19727
26697
chain 1155017 NW_001814861.1 13822 + 0 13822 SCAFFOLD1261 13822 + 0 13822 1322
13822
chain 566608 NW_001814901.1 6739 + 0 6739 SCAFFOLD1298 6739 + 0 6739 2229
6739
chain 725574 NW_001814941.1 8276 + 0 8276 SCAFFOLD1333 8276 + 0 8276 1878
8276
chain 1318572 NW_001814961.1 13986 + 0 13986 SCAFFOLD1351 13986 + 0 13986 1196
13986
chain 832033 NW_001815001.1 11128 + 0 11128 SCAFFOLD1388 11128 + 0 11128 1693
4677	2237	2237
4214
chain 1469801 NW_001815021.1 15901 + 0 15901 SCAFFOLD1405 15901 + 0 15901 1096
15901
chain 1769957 NW_001815041.1 19236 + 0 19236 SCAFFOLD1423 19236 + 0 19236 978
9477	523	523
9236
chain 918235 NW_001815061.1 9780 + 0 9780 SCAFFOLD1441 9780 + 0 9780 1581
9780
chain 1041304 NW_001815101.1 11088 + 0 11088 SCAFFOLD1478 11088 + 0 11088 1426
11088
chain 800796 NW_001815121.1 8481 + 0 8481 SCAFFOLD1496 8481 + 0 8481 1740
8481
chain 397841 NW_001815141.1 5127 + 0 5127 SCAFFOLD1513 5127 + 0 5127 3259
5127
chain 774875 NW_001815161.1 8219 + 0 8219 SCAFFOLD1531 8219 + 0 8219 1790
8219
chain 385166 NW_001815201.1 4079 + 0 4079 SCAFFOLD1568 4079 + 0 4079 3430
4079
chain 211502 NW_001815221.1 4668 + 0 4668 SCAFFOLD1586 4668 + 0 4668 10082
4668
chain 398082 NW_001815241.1 5914 + 0 5914 SCAFFOLD1603 5914 + 0 5914 3255
5914
chain 269204 NW_001815261.1 5135 + 0 5135 SCAFFOLD1621 5135 + 0 5135 6833
5135
chain 1357918 NW_001815301.1 14535 + 0 14535 SCAFFOLD1658 14535 + 0 14535 1164
14535
chain 515813 NW_001815321.1 6530 + 0 6530 SCAFFOLD1676 6530 + 0 6530 2405
6530
chain 2294759 NW_001815341.1 24509 + 0 24509 SCAFFOLD1694 24509 + 0 24509 825
24509
chain 802138 NW_001815361.1 8586 + 0 8586 SCAFFOLD1711 8586 + 0 8586 1736
8586
chain 503529 NW_001815401.1 6403 + 0 6403 SCAFFOLD1748 6403 + 0 6403 2466
6403
chain 201107 NW_001815421.2 2117 + 0 2117 SCAFFOLD1766 2117 - 0 2117 10861
2117
chain 432633 NW_001815441.1 5308 + 0 5308 SCAFFOLD1784 5308 + 0 5308 2864
5308
chain 282998 NW_001815461.1 4866 + 0 4866 SCAFFOLD1801 4866 + 0 4866 6280
4866
chain 265577 NW_001815501.1 4790 + 0 4790 SCAFFOLD1838 4790 + 0 4790 6991
4790
chain 662396 NW_001815521.1 8547 + 0 8547 SCAFFOLD1856 8547 + 0 8547 1984
4128	1513	1513
2906
chain 273882 NW_001815541.1 4279 + 0 4279 SCAFFOLD1874 4279 + 0 4279 6637
4279
chain 303517 NW_001815561.1 4680 + 0 4680 SCAFFOLD1892 4680 + 0 4680 5496
4680
chain 633037 NW_001815601.1 8690 + 0 8690 SCAFFOLD1928 8690 + 0 8690 2062
8690
chain 373333 NW_001815621.1 6093 + 0 6093 SCAFFOLD1946 6093 + 0 6093 3628
6093
chain 1038924 NW_001815641.1 11582 + 0 11582 SCAFFOLD1964 11582 + 0 11582 1429
11582
chain 256682 NW_001815661.1 5432 + 0 5432 SCAFFOLD1982 5432 + 0 5432 7390
5432
chain 2067320 NW_001815701.1 22012 + 0 22012 SCAFFOLD2017 22012 + 0 22012 884
22012
chain 3263473 NW_001815721.1 35169 + 0 35169 SCAFFOLD2035 35169 + 0 35169 650
35169
chain 778374 NW_001815741.1 8969 + 0 8969 SCAFFOLD2053 8969 + 0 8969 1785
8969
chain 212666 NW_001815761.1 3638 + 0 3638 SCAFFOLD2071 3638 + 0 3638 9994
3638
chain 1219522 NW_001815801.1 23664 + 0 23664 SCAFFOLD2107 23664 + 0 23664 1275
10565	10362	10362
2737
chain 678474 NW_001815821.1 7232 + 0 7232 SCAFFOLD2125 7232 + 0 7232 1955
7232
chain 1689552 NW_001815841.1 18320 + 0 18320 SCAFFOLD2143 18320 + 0 18320 1010
18320
chain 893089 NW_001815861.1 12945 + 0 12945 SCAFFOLD2161 12945 + 0 12945 1617
7289	3315	3315
2341
chain 465961 NW_001815901.2 4963 + 0 4963 SCAFFOLD2198 4963 - 0 4963 2641
4963
chain 792159 NW_001815921.1 8489 + 0 8489 SCAFFOLD2215 8489 + 0 8489 1765
8489
chain 994256 NW_001815961.1 10547 + 0 10547 SCAFFOLD2251 10547 + 0 10547 1476
10547
chain 93131 NW_001816001.1 989 + 0 989 SCAFFOLD2288 989 + 0 989 31567
989
chain 96276 NW_001816021.1 1029 + 0 1029 SCAFFOLD2305 1029 + 0 1029 30246
1029
chain 80469 NW_001816041.1 864 + 0 864 SCAFFOLD2323 864 + 0 864 38157
864
chain 110246 NW_001816061.1 1166 + 0 1166 SCAFFOLD2341 1166 + 0 1166 25246
1166
chain 102606 NW_001816101.1 1086 + 0 1086 SCAFFOLD2378 1086 + 0 1086 27822
1086
chain 85329 NW_001816121.1 900 + 0 900 SCAFFOLD2396 900 + 0 900 35370
900
chain 73149 NW_001816141.1 780 + 0 780 SCAFFOLD2413 780 + 0 780 43010
780
chain 89644 NW_001816161.1 958 + 0 958 SCAFFOLD2431 958 + 0 958 33195
958
chain 59932 NW_001816201.1 640 + 0 640 SCAFFOLD2468 640 + 0 640 54367
640
chain 349074 NW_001816221.1 3717 + 0 3717 SCAFFOLD2486 3717 + 0 3717 4158
3717
chain 86942 NW_001816241.1 920 + 0 920 SCAFFOLD2503 920 + 0 920 34557
920
chain 121596 NW_001816261.1 1293 + 0 1293 SCAFFOLD85 760097 - 420272 421565 22073
1293
chain 84712 NW_001816301.1 895 + 0 895 SCAFFOLD2558 895 + 0 895 35705
895
chain 95656 NW_001816321.1 1003 + 0 1003 SCAFFOLD2576 1003 + 0 1003 30493
1003
chain 79944 NW_001816341.1 843 + 0 843 SCAFFOLD2594 843 + 0 843 38467
843
chain 187035 NW_001816361.1 1977 + 0 1977 SCAFFOLD2611 1977 + 0 1977 12106
1977
chain 148231 NW_001816401.1 1567 + 0 1567 SCAFFOLD2648 1567 + 0 1567 16845
1567
chain 130648 NW_001816421.1 1381 + 0 1381 SCAFFOLD2666 1381 + 0 1381 19982
1381
chain 142582 NW_001816441.1 1525 + 0 1525 SCAFFOLD2684 1525 + 0 1525 17761
1525
chain 369207 NW_001816461.1 3879 + 0 3879 SCAFFOLD2701 3879 + 0 3879 3707
3879
chain 108486 NW_001816501.1 1152 + 0 1152 SCAFFOLD2738 1152 + 0 1152 25796
1152
chain 86809 NW_001816521.1 913 + 0 913 SCAFFOLD2756 913 + 0 913 34635
913
chain 127854 NW_001816541.1 1359 + 0 1359 SCAFFOLD2774 1359 + 0 1359 20589
1359
chain 120397 NW_001816561.1 1282 + 0 1282 SCAFFOLD2792 1282 + 0 1282 22369
1282
chain 115449 NW_001816601.1 1221 + 0 1221 SCAFFOLD2828 1221 + 0 1221 23711
1221
chain 116526 NW_001816621.1 1236 + 0 1236 SCAFFOLD2846 1236 + 0 1236 23412
1236
chain 151478 NW_001816641.1 1601 + 0 1601 SCAFFOLD2864 1601 + 0 1601 16357
1601
chain 152316 NW_001816661.1 1611 + 0 1611 SCAFFOLD2882 1611 + 0 1611 16238
1611
chain 93086 NW_001816701.1 989 + 0 989 SCAFFOLD2918 989 + 0 989 31589
989
chain 102199 NW_001816721.1 1075 + 0 1075 SCAFFOLD2936 1075 + 0 1075 28001
1075
chain 102598 NW_001816741.1 1087 + 0 1087 SCAFFOLD2954 1087 + 0 1087 27825
1087
chain 123368 NW_001816761.1 1319 + 0 1319 SCAFFOLD2972 1319 + 0 1319 21620
1319
chain 92529 NW_001816781.1 981 + 0 981 SCAFFOLD2990 981 + 0 981 31869
981
chain 154480 NW_001816801.1 1624 + 0 1624 SCAFFOLD3007 1624 + 0 1624 15892
1624
chain 138678 NW_001816821.1 1464 + 0 1464 SCAFFOLD3025 1464 + 0 1464 18461
1464
chain 136986 NW_001816841.1 1455 + 0 1455 SCAFFOLD3043 1455 + 0 1455 18726
1455
chain 140972 NW_001816861.1 1490 + 0 1490 SCAFFOLD3061 1490 + 0 1490 18032
1490
chain 138180 NW_001816901.1 1461 + 0 1461 SCAFFOLD3098 1461 + 0 1461 18538
1461
chain 245632 NW_001816921.1 2596 + 0 2596 SCAFFOLD3115 2596 + 0 2596 7938
2596
chain 102409 NW_001816941.1 1087 + 0 1087 SCAFFOLD3133 1087 + 0 1087 27911
1087
chain 89530 NW_001816961.1 943 + 0 943 SCAFFOLD3151 943 + 0 943 33255
943
chain 138255 NW_001817001.1 1464 + 0 1464 SCAFFOLD3189 1464 + 0 1464 18522
1464
chain 291932 NW_001817021.1 3077 + 0 3077 SCAFFOLD3206 3077 + 0 3077 5956
3077
chain 113788 NW_001817041.1 1198 + 0 1198 SCAFFOLD3224 1198 + 0 1198 24202
1198
chain 95732 NW_001817061.1 1007 + 0 1007 SCAFFOLD3242 1007 + 0 1007 30455
1007
chain 119503 NW_001817101.1 1261 + 0 1261 SCAFFOLD3279 1261 + 0 1261 22617
1261
chain 65486 NW_001817121.1 695 + 0 695 SCAFFOLD3297 695 + 0 695 48926
695
chain 562382 NW_001817141.1 5957 + 0 5957 SCAFFOLD3314 5957 + 0 5957 2244
5957
chain 663474 NW_001817161.1 7086 + 0 7086 SCAFFOLD3332 7086 + 0 7086 1979
7086
chain 134520 NW_001817201.1 1419 + 0 1419 SCAFFOLD3369 1419 + 0 1419 19229
1419
chain 424311 NW_001817221.1 4533 + 0 4533 SCAFFOLD3387 4533 + 0 4533 2942
4533
chain 98562 NW_001817241.1 1038 + 0 1038 SCAFFOLD3404 1038 + 0 1038 29343
1038
chain 91442 NW_001817261.1 956 + 0 956 SCAFFOLD3422 956 + 0 956 32378
956
chain 76259 NW_001817301.1 812 + 0 812 SCAFFOLD626 58981 + 13656 14468 40772
812
chain 64194 NW_001817321.1 690 + 0 690 SCAFFOLD3477 690 + 0 690 50094
690
chain 125160 NW_001817341.1 1320 + 0 1320 SCAFFOLD3495 1320 + 0 1320 21189
1320
chain 148084 NW_001817361.1 1555 + 0 1555 SCAFFOLD3512 1555 + 0 1555 16870
1555
chain 74745 NW_001817401.1 792 + 0 792 SCAFFOLD3549 792 + 0 792 41866
792
chain 531389 NW_001817421.1 5627 + 0 5627 SCAFFOLD3567 5627 + 0 5627 2337
5627
chain 115929 NW_001817441.1 1233 + 0 1233 SCAFFOLD3585 1233 + 0 1233 23593
1233
chain 142530 NW_001817461.1 1500 + 0 1500 SCAFFOLD3602 1500 + 0 1500 17765
1500
chain 79048 NW_001817501.1 847 + 0 847 SCAFFOLD3639 847 + 0 847 38972
847
chain 84651 NW_001817521.1 906 + 0 906 SCAFFOLD3657 906 + 0 906 35728
906
chain 108360 NW_001817541.1 1125 + 0 1125 SCAFFOLD3675 1125 + 0 1125 25847
1125
chain 102352 NW_001817561.1 1084 + 0 1084 SCAFFOLD3693 1084 + 0 1084 27936
1084
chain 91149 NW_001817601.1 960 + 0 960 SCAFFOLD3729 960 + 0 960 32502
960
chain 132106 NW_001817621.1 1408 + 0 1408 SCAFFOLD3747 1408 + 0 1408 19722
1408
chain 126691 NW_001817641.1 1339 + 0 1339 SCAFFOLD3765 1339 + 0 1339 20857
1339
chain 100537 NW_001817661.1 1060 + 0 1060 SCAFFOLD3783 1060 + 0 1060 28636
1060
chain 237679 NW_001817701.1 2518 + 0 2518 SCAFFOLD3819 2518 + 0 2518 8403
2518
chain 153575 NW_001817721.1 1628 + 0 1628 SCAFFOLD3837 1628 + 0 1628 16011
1628
chain 75923 NW_001817741.1 809 + 0 809 SCAFFOLD3855 809 + 0 809 40991
809
chain 82548 NW_001817761.1 873 + 0 873 SCAFFOLD3873 873 + 0 873 36898
873
chain 100472 NW_001817781.1 1076 + 0 1076 SCAFFOLD3891 1076 + 0 1076 28658
1076
chain 78501 NW_001817801.1 831 + 0 831 SCAFFOLD3909 831 + 0 831 39281
831
chain 130009 NW_001817821.1 1372 + 0 1372 SCAFFOLD3927 1372 + 0 1372 20116
1372
chain 112005 NW_001817861.1 1197 + 0 1197 SCAFFOLD3963 1197 + 0 1197 24725
1197
chain 105707 NW_001817881.1 1127 + 0 1127 SCAFFOLD3981 1127 + 0 1127 26766
1127
chain 129643 NW_001817901.1 1375 + 0 1375 SCAFFOLD4000 1375 + 0 1375 20212
1375
chain 119204 NW_001817921.1 1268 + 0 1268 SCAFFOLD4016 1268 + 0 1268 22703
1268
chain 956829 NW_001817941.1 10110 + 0 10110 SCAFFOLD4034 10110 + 0 10110 1522
10110
chain 46497 NW_001817961.1 498 + 0 498 SCAFFOLD4052 498 + 0 498 73312
498
chain 149683 NW_001818001.1 1579 + 0 1579 SCAFFOLD4089 1579 + 0 1579 16609
1579
chain 334831 NW_001818021.1 3559 + 0 3559 SCAFFOLD4106 3559 + 0 3559 4522
3559
chain 95381 NW_001818041.1 1007 + 0 1007 SCAFFOLD4124 1007 + 0 1007 30596
1007
chain 72279 NW_001818061.1 774 + 0 774 SCAFFOLD4142 774 + 0 774 43606
774
chain 138685 NW_001818101.1 1480 + 0 1480 SCAFFOLD4179 1480 + 0 1480 18459
1480
chain 90940 NW_001818121.1 958 + 0 958 SCAFFOLD4197 958 + 0 958 32608
958
chain 96661 NW_001818141.1 1027 + 0 1027 SCAFFOLD4214 1027 + 0 1027 30095
1027
chain 98137 NW_001818161.1 1036 + 0 1036 SCAFFOLD4232 1036 + 0 1036 29505
1036
chain 642109 NW_001818201.1 6817 + 0 6817 SCAFFOLD4269 6817 + 0 6817 2035
6817
chain 94318 NW_001818221.1 1006 + 0 1006 SCAFFOLD4287 1006 + 0 1006 31050
1006
chain 83007 NW_001818241.1 873 + 0 873 SCAFFOLD4304 873 + 0 873 36595
873
chain 105229 NW_001818261.1 1117 + 0 1117 SCAFFOLD4322 1117 + 0 1117 26927
1117
chain 86142 NW_001818301.1 921 + 0 921 SCAFFOLD4359 921 + 0 921 34962
921
chain 129310 NW_001818321.1 1366 + 0 1366 SCAFFOLD4377 1366 + 0 1366 20277
1366
chain 278404 NW_001818341.1 2968 + 0 2968 SCAFFOLD4395 2968 + 0 2968 6441
2968
chain 81746 NW_001818361.1 863 + 0 863 SCAFFOLD4412 863 + 0 863 37375
863
chain 123241 NW_001818401.1 1318 + 0 1318 SCAFFOLD4449 1318 + 0 1318 21647
1318
chain 48477 NW_001818421.1 516 + 0 516 SCAFFOLD4467 516 + 0 516 69753
516
chain 154643 NW_001818441.1 1616 + 0 1616 SCAFFOLD4485 1616 + 0 1616 15860
1616
chain 87637 NW_001818461.1 922 + 0 922 SCAFFOLD4502 922 + 0 922 34198
922
chain 108464 NW_001818501.1 1139 + 0 1139 SCAFFOLD4539 1139 + 0 1139 25810
1139
chain 98317 NW_001818521.1 1027 + 0 1027 SCAFFOLD4557 1027 + 0 1027 29429
1027
chain 127042 NW_001818541.1 1348 + 0 1348 SCAFFOLD4575 1348 + 0 1348 20771
1348
chain 259789 NW_001818561.1 2740 + 0 2740 SCAFFOLD4593 2740 + 0 2740 7246
2740
chain 226357 NW_001818601.1 2383 + 0 2383 SCAFFOLD4629 2383 + 0 2383 9104
2383
chain 100058 NW_001818621.1 1058 + 0 1058 SCAFFOLD4647 1058 + 0 1058 28803
1058
chain 625777 NW_001818641.1 6631 + 0 6631 SCAFFOLD4665 6631 + 0 6631 2078
6631
chain 207479 NW_001818661.1 2207 + 0 2207 SCAFFOLD4683 2207 + 0 2207 10362
2207
chain 68168 NW_001818701.1 722 + 0 722 SCAFFOLD4719 722 + 0 722 46682
722
chain 92137 NW_001818721.1 976 + 0 976 SCAFFOLD4737 976 + 0 976 32039
976
chain 135677 NW_001818741.1 1433 + 0 1433 SCAFFOLD4755 1433 + 0 1433 18991
1433
chain 799587 NW_001818761.1 8496 + 0 8496 SCAFFOLD4773 8496 + 0 8496 1743
8496
chain 122770 NW_001818781.1 1315 + 0 1315 SCAFFOLD4791 1315 + 0 1315 21765
1315
chain 75329 NW_001818801.1 800 + 0 800 SCAFFOLD4809 800 + 0 800 41422
800
chain 751977 NW_001818821.1 8028 + 0 8028 SCAFFOLD4828 8028 + 0 8028 1840
8028
chain 110360 NW_001818841.1 1172 + 0 1172 SCAFFOLD4846 1172 + 0 1172 25208
1172
chain 156930 NW_001818861.1 1680 + 0 1680 SCAFFOLD4864 1680 + 0 1680 15530
1680
chain 136006 NW_001818881.1 1447 + 0 1447 SCAFFOLD4882 1447 + 0 1447 18919
1447
chain 158418 NW_001818901.1 1674 + 0 1674 SCAFFOLD4901 1674 + 0 1674 15328
1674
chain 117996 NW_001818921.1 1248 + 0 1248 SCAFFOLD4918 1248 + 0 1248 23040
1248
chain 74723 NW_001818941.1 788 + 0 788 SCAFFOLD4937 788 + 0 788 41883
788
chain 123799 NW_001818961.1 1309 + 0 1309 SCAFFOLD4955 1309 + 0 1309 21520
1309
chain 103039 NW_001818981.1 1087 + 0 1087 SCAFFOLD4973 1087 + 0 1087 27664
1087
chain 144430 NW_001819001.1 1528 + 0 1528 SCAFFOLD4992 1528 + 0 1528 17443
1528
chain 130536 NW_001819021.1 1377 + 0 1377 SCAFFOLD5008 1377 + 0 1377 20005
1377
chain 75169 NW_001819041.1 784 + 0 784 SCAFFOLD5026 784 + 0 784 41543
784
chain 113930 NW_001819061.1 1214 + 0 1214 SCAFFOLD5044 1214 + 0 1214 24167
1214
chain 161160 NW_001819101.1 1707 + 0 1707 SCAFFOLD5081 1707 + 0 1707 14965
1707
chain 89931 NW_001819121.1 957 + 0 957 SCAFFOLD5099 957 + 0 957 33068
957
chain 78446 NW_001819141.1 839 + 0 839 SCAFFOLD5116 839 + 0 839 39317
839
chain 82166 NW_001819161.1 878 + 0 878 SCAFFOLD5134 878 + 0 878 37134
878
chain 86893 NW_001819201.1 925 + 0 925 SCAFFOLD5171 925 + 0 925 34593
925
chain 150456 NW_001819221.1 1614 + 0 1614 SCAFFOLD5189 1614 + 0 1614 16495
1614
chain 218295 NW_001819241.1 2295 + 0 2295 SCAFFOLD5206 2295 + 0 2295 9621
2295
chain 490035 NW_001819261.1 5187 + 0 5187 SCAFFOLD5224 5187 + 0 5187 2532
5187
chain 550421 NW_001819301.1 5795 + 0 5795 SCAFFOLD5261 5795 + 0 5795 2281
5795
chain 95149 NW_001819321.1 1009 + 0 1009 SCAFFOLD5279 1009 + 0 1009 30676
1009
chain 121156 NW_001819341.1 1285 + 0 1285 SCAFFOLD5297 1285 + 0 1285 22176
1285
chain 80559 NW_001819361.1 855 + 0 855 SCAFFOLD5314 855 + 0 855 38114
855
chain 106355 NW_001819401.1 1127 + 0 1127 SCAFFOLD1574 29938 - 13458 14585 26545
1127
chain 149039 NW_001819421.1 1574 + 0 1574 SCAFFOLD5369 1574 + 0 1574 16716
1574
chain 84549 NW_001819441.1 894 + 0 894 SCAFFOLD5387 894 + 0 894 35783
894
chain 178904 NW_001819461.1 1892 + 0 1892 SCAFFOLD5404 1892 + 0 1892 12887
1892
chain 105150 NW_001819501.1 1119 + 0 1119 SCAFFOLD5441 1119 + 0 1119 26953
1119
chain 123431 NW_001819521.1 1301 + 0 1301 SCAFFOLD5459 1301 + 0 1301 21604
1301
chain 381884 NW_001819541.1 4046 + 0 4046 SCAFFOLD5477 4046 + 0 4046 3479
4046
chain 452718 NW_001819561.1 4797 + 0 4797 SCAFFOLD5495 4797 + 0 4797 2715
4797
chain 75674 NW_001819601.1 803 + 0 803 SCAFFOLD5531 803 + 0 803 41177
803
chain 99163 NW_001819621.1 1054 + 0 1054 SCAFFOLD5549 1054 + 0 1054 29113
1054
chain 69279 NW_001819641.1 735 + 0 735 SCAFFOLD5567 735 + 0 735 45795
735
chain 145931 NW_001819661.1 1535 + 0 1535 SCAFFOLD5585 1535 + 0 1535 17203
1535
chain 363023 NW_001819701.1 3869 + 0 3869 SCAFFOLD5621 3869 + 0 3869 3839
3869
chain 209104 NW_001819721.1 2221 + 0 2221 SCAFFOLD5639 2221 + 0 2221 10253
2221
chain 82042 NW_001819741.1 871 + 0 871 SCAFFOLD5657 871 + 0 871 37205
871
chain 133926 NW_001819761.1 1410 + 0 1410 SCAFFOLD5675 1410 + 0 1410 19353
1410
chain 125508 NW_001819781.1 1335 + 0 1335 SCAFFOLD5693 1335 + 0 1335 21105
1335
chain 131177 NW_001819801.1 1379 + 0 1379 SCAFFOLD5711 1379 + 0 1379 19880
1379
chain 80632 NW_001819821.1 838 + 0 838 SCAFFOLD5729 838 + 0 838 38084
838
chain 193197 NW_001819841.1 2055 + 0 2055 SCAFFOLD5747 2055 + 0 2055 11503
2055
chain 80260 NW_001819861.1 844 + 0 844 SCAFFOLD5765 844 + 0 844 38279
844
chain 167166 NW_001819881.1 1764 + 0 1764 SCAFFOLD5783 1764 + 0 1764 14201
1764
chain 517130 NW_001819901.1 5471 + 0 5471 SCAFFOLD5802 5471 + 0 5471 2399
5471
chain 418060 NW_001819921.1 4429 + 0 4429 SCAFFOLD5819 4429 + 0 4429 3000
4429
chain 362805 NW_001819941.1 3849 + 0 3849 SCAFFOLD5837 3849 + 0 3849 3847
3849
chain 314273 NW_001819961.1 3323 + 0 3323 SCAFFOLD5855 3323 + 0 3323 5130
3323
chain 281237 NW_001819981.1 2984 + 0 2984 SCAFFOLD5873 2984 + 0 2984 6348
2984
chain 252878 NW_001820001.1 2669 + 0 2669 SCAFFOLD5892 2669 + 0 2669 7583
2669
chain 224495 NW_001820021.1 2384 + 0 2384 SCAFFOLD5909 2384 + 0 2384 9221
2384
chain 203550 NW_001820041.1 2148 + 0 2148 SCAFFOLD5927 2148 + 0 2148 10672
2148
chain 176689 NW_001820061.1 1864 + 0 1864 SCAFFOLD5945 1864 + 0 1864 13110
1864
chain 162776 NW_001820081.1 1712 + 0 1712 SCAFFOLD5963 1712 + 0 1712 14729
1712
chain 154430 NW_001820101.1 1637 + 0 1637 SCAFFOLD5982 1637 + 0 1637 15899
1637
chain 147825 NW_001820121.1 1557 + 0 1557 SCAFFOLD6000 1557 + 0 1557 16912
1557
chain 139349 NW_001820141.1 1469 + 0 1469 SCAFFOLD6016 1469 + 0 1469 18333
1469
chain 130060 NW_001820161.1 1387 + 0 1387 SCAFFOLD128 429229 - 421681 423068 20104
1387
chain 117683 NW_001820201.1 1250 + 0 1250 SCAFFOLD329 108722 + 40513 41763 23119
1250
chain 110198 NW_001820221.1 1172 + 0 1172 SCAFFOLD1800 12602 + 1559 2731 25262
1172
chain 102483 NW_001820241.1 1089 + 0 1089 SCAFFOLD6106 1089 + 0 1089 27882
1089
chain 97314 NW_001820261.1 1041 + 0 1041 SCAFFOLD629 65031 - 22312 23353 29855
1041
chain 85688 NW_001820301.1 908 + 0 908 SCAFFOLD6161 908 + 0 908 35191
908
chain 76370 NW_001820321.1 806 + 0 806 SCAFFOLD6179 806 + 0 806 40673
806
##gapPenalties=axtChain O=400 E=30
##matrix=axtChain 16 91,-114,-31,-123,-114,100,-125,-31,-31,-125,100,-114,-123,-31,-114,91
chain 335206 NW_001816222.1 3574 + 0 3574 SCAFFOLD2487 3574 + 0 3574 4506
3574
chain 2089464 NW_001815582.1 139279 + 0 22173 SCAFFOLD1910 139279 + 0 22173 876
22173
chain 89426 NW_001815582.1 139279 + 138332 139279 SCAFFOLD1910 139279 + 138332 139279 33326
947
chain 10657873 NW_001817902.1 143744 + 0 143744 SCAFFOLD399 143744 + 0 143744 294
59728	2038	2038
11566	2468	2468
15436	17855	17855
19083	2845	2845
12725
chain 31719388 NW_001820582.1 714915 + 0 714915 SCAFFOLD84 714915 + 0 714915 110
34885	1898	1898
32886	68207	68207
27628	115181	115181
27860	5486	5486
32013	18303	18303
5906	40077	40077
18050	2427	2427
4180	614	614
26481	9266	9266
8652	530	530
3849	685	685
43088	31848	31848
35616	17474	17474
21470	462	462
16855	31623	31623
31415
chain 2133052 NW_001815222.1 24139 + 0 24139 SCAFFOLD1587 24139 + 0 24139 865
24139
chain 884133 NW_001814662.1 9342 + 0 9342 SCAFFOLD1082 9342 + 0 9342 1630
9342
chain 3091275 NW_001815162.1 33424 + 0 33424 SCAFFOLD1532 33424 + 0 33424 678
33424
chain 4964916 NW_001820362.1 70048 + 0 70000 SCAFFOLD651 70048 + 0 70000 498
22208	14811	14811
32981
chain 29565040 NW_001820482.1 419902 + 0 419902 SCAFFOLD75 419902 + 0 419902 119
65201	11424	11424
893	2551	2551
13681	1602	1602
35366	16594	16594
40565	6763	6763
17108	11662	11662
1072	1558	1558
73960	938	938
8211	1753	1753
13490	24788	24788
26785	7038	7038
21294	1622	1622
13983
chain 48190265 NW_001820382.1 619455 + 0 619455 SCAFFOLD66 619455 + 0 619455 70
4965	4663	4663
40717	17888	17888
11036	1672	1672
3921	3235	3235
91732	537	537
29416	1446	1446
20978	12854	12854
40091	39849	39849
19122	1339	1339
49535	50	50
108629	1835	1835
34340	318	318
8022	2851	2851
42810	2075	2075
23529
chain 4330061 NW_001819902.1 79820 + 0 79820 SCAFFOLD579 79820 + 0 79820 540
5000	86	86
30512	29527	29527
14695
chain 287957452 NW_001814682.1 3221311 + 0 3221311 SCAFFOLD10 3221311 + 0 3221311 14
104744	655	655
39434	604	604
54741	11081	11081
3676	165	165
81035	7558	7558
19136	3147	3147
2661	2480	2480
108720	177	177
167749	8993	8993
52643	4712	4712
110270	1042	1042
117228	7719	7719
93703	927	927
29359	1462	1462
144156	50	50
33777	1699	1699
204266	317	317
83189	19018	19018
1314	2867	2867
152630	1250	1250
389188	1455	1455
293985	645	645
161142	8462	8462
54066	1152	1152
13957	2341	2341
56623	11641	11641
72268	2924	2924
229759	692	692
138581	771	771
68934	1251	1251
31120
chain 5842103 NW_001818902.1 64104 + 0 64104 SCAFFOLD489 64104 + 0 64104 444
64104
chain 2292487 NW_001819002.1 27362 + 0 27362 SCAFFOLD498 27362 + 0 27362 827
27362
chain 1851388 NW_001820002.1 46182 + 0 46182 SCAFFOLD588 46182 + 0 46182 956
3236	25529	25529
6218	50	50
11149
chain 1048100 NW_001820102.1 11988 + 0 11988 SCAFFOLD597 11988 + 0 11988 1419
9961	306	306
1721
chain 3051535 NW_001820342.1 32510 + 0 32510 SCAFFOLD633 32510 + 0 32510 687
32510
chain 6270595 NW_001820402.1 73419 + 0 73419 SCAFFOLD688 73419 + 0 73419 425
39505	500	500
9584	1988	1988
2798	2923	2923
16121
chain 2078798 NW_001820422.1 53046 + 0 53046 SCAFFOLD705 53046 + 0 53046 882
3997	28822	28822
20227
chain 652198 NW_001820442.1 6971 + 0 6971 SCAFFOLD723 6971 + 0 6971 2007
6971
chain 1172646 NW_001820462.1 13312 + 0 13312 SCAFFOLD741 13312 + 0 13312 1311
13312
chain 2149848 NW_001820502.1 22662 + 0 22662 SCAFFOLD778 22662 + 0 22662 862
22662
chain 1356208 NW_001820522.1 18907 + 0 18907 SCAFFOLD796 18907 + 0 18907 1168
14545	1251	1251
3111
chain 2609697 NW_001820542.1 28005 + 0 28005 SCAFFOLD813 28005 + 0 28005 743
28005
chain 3252809 NW_001820562.1 36265 + 0 36265 SCAFFOLD831 36265 + 0 36265 654
36265
chain 1415509 NW_001820602.1 18844 + 0 18844 SCAFFOLD868 18844 + 0 18844 1130
4764	1049	1049
13031
chain 711942 NW_001820622.1 9010 + 0 9010 SCAFFOLD886 9010 + 0 9010 1898
9010
chain 1357501 NW_001820642.1 14251 + 0 14251 SCAFFOLD903 14251 + 0 14251 1165
14251
chain 2778895 NW_001820662.1 31854 + 0 31854 SCAFFOLD921 31854 + 0 31854 719
24455	545	545
6854
chain 1213075 NW_001820702.1 14980 + 0 14980 SCAFFOLD958 14980 + 0 14980 1279
14980
chain 1229302 NW_001820722.1 15161 + 0 15161 SCAFFOLD976 15161 + 0 15161 1264
15161
chain 1114561 NW_001820742.1 12035 + 0 12035 SCAFFOLD994 12035 + 0 12035 1364
12035
chain 4747406 NW_001814602.1 55983 + 0 55983 SCAFFOLD1028 55983 + 0 55983 511
29709	5158	5158
21116
chain 1455557 NW_001814622.1 18234 + 0 18234 SCAFFOLD1046 18234 + 0 18234 1102
18234
chain 562226 NW_001814642.1 8791 + 0 8791 SCAFFOLD1064 8791 + 0 8791 2245
8791
chain 261531 NW_001814702.2 2763 + 0 2763 SCAFFOLD1118 2763 - 0 2763 7172
2763
chain 1925766 NW_001814722.1 48167 + 0 48167 SCAFFOLD1136 48167 + 0 48167 933
14128	26749	26749
7290
chain 2668077 NW_001814742.1 28382 + 0 28382 SCAFFOLD1154 28382 + 0 28382 735
28382
chain 1278637 NW_001814762.1 15656 + 0 15656 SCAFFOLD1172 15656 + 0 15656 1225
15656
chain 981976 NW_001814782.1 10363 + 0 10363 SCAFFOLD1190 10363 + 0 10363 1488
10363
chain 498960 NW_001814802.1 5351 + 0 5351 SCAFFOLD1208 5351 + 0 5351 2492
5351
chain 1011090 NW_001814822.1 12279 + 0 12279 SCAFFOLD1226 12279 + 0 12279 1457
9577	981	981
1721
chain 735013 NW_001814842.1 11114 + 0 11114 SCAFFOLD1244 11114 + 0 11114 1867
8632	1375	1375
1107
chain 1453378 NW_001814862.1 17666 + 0 17666 SCAFFOLD1262 17666 + 0 17666 1105
14374	1407	1407
1885
chain 677696 NW_001814882.1 7377 + 0 7377 SCAFFOLD1280 7377 + 0 7377 1957
7377
chain 597729 NW_001814902.1 8045 + 0 8045 SCAFFOLD1299 8045 + 0 8045 2145
8045
chain 1466283 NW_001814922.1 15542 + 0 15542 SCAFFOLD1316 15542 + 0 15542 1097
15542
chain 974973 NW_001814942.1 11319 + 0 11319 SCAFFOLD1334 11319 + 0 11319 1499
11319
chain 1482042 NW_001814962.1 16745 + 0 16745 SCAFFOLD1352 16745 + 0 16745 1088
16745
chain 519734 NW_001814982.1 9634 + 0 9634 SCAFFOLD1370 9634 + 0 9634 2382
9634
chain 1344926 NW_001815002.1 14182 + 0 14182 SCAFFOLD1389 14182 + 0 14182 1181
14182
chain 457032 NW_001815022.1 4854 + 0 4854 SCAFFOLD1406 4854 + 0 4854 2693
4854
chain 472234 NW_001815042.1 5951 + 0 5951 SCAFFOLD1424 5951 + 0 5951 2614
5951
chain 1694522 NW_001815062.1 17921 + 0 17921 SCAFFOLD1442 17921 + 0 17921 1008
17921
chain 383624 NW_001815082.1 7367 + 0 7367 SCAFFOLD1460 7367 + 0 7367 3452
3464	3188	3188
715
chain 679534 NW_001815102.1 8008 + 0 8008 SCAFFOLD1479 8008 + 0 8008 1952
8008
chain 418821 NW_001815122.1 6638 + 0 6638 SCAFFOLD1497 6638 + 0 6638 2993
6638
chain 298152 NW_001815142.1 5226 + 0 5226 SCAFFOLD1514 5226 + 0 5226 5716
5226
chain 134699 NW_001815182.1 1427 + 0 1427 SCAFFOLD1550 1427 + 0 1427 19200
1427
chain 1639113 NW_001815202.1 18725 + 0 18725 SCAFFOLD1569 18725 + 0 18725 1023
3747	1293	1293
13685
chain 937747 NW_001815242.1 10058 + 0 10000 SCAFFOLD1604 10058 + 0 10000 1549
10000
chain 1894 NW_001815242.1 10058 + 10000 10043 SCAFFOLD1877 28077 - 26707 26750 2808
43
chain 257961 NW_001815262.1 2748 + 0 2748 SCAFFOLD1622 2748 + 0 2748 7329
2748
chain 234092 NW_001815282.1 2495 + 0 2495 SCAFFOLD1640 2495 + 0 2495 8595
2495
chain 383213 NW_001815302.1 5934 + 0 5934 SCAFFOLD1659 5934 + 0 5934 3455
5934
chain 236850 NW_001815322.1 5187 + 0 5187 SCAFFOLD1677 5187 + 0 5187 8439
5187
chain 485120 NW_001815342.1 5200 + 0 5200 SCAFFOLD1695 5200 + 0 5200 2551
5200
chain 881149 NW_001815362.1 9337 + 0 9337 SCAFFOLD1712 9337 + 0 9337 1635
9337
chain 245351 NW_001815382.1 5229 + 0 5229 SCAFFOLD1730 5229 + 0 5229 7950
5229
chain 771682 NW_001815402.1 8936 + 0 8936 SCAFFOLD1749 8936 + 0 8936 1802
8936
chain 333664 NW_001815422.1 6108 + 0 6108 SCAFFOLD1767 6108 + 0 6108 4556
6108
chain 556664 NW_001815442.1 6430 + 0 6430 SCAFFOLD1785 6430 + 0 6430 2260
6430
chain 1628975 NW_001815462.1 17350 + 0 17350 SCAFFOLD1802 17350 + 0 17350 1030
17350
chain 634922 NW_001815482.1 8471 + 0 8471 SCAFFOLD1820 8471 + 0 8471 2056
8471
chain 367130 NW_001815502.1 5663 + 0 5663 SCAFFOLD1839 5663 + 0 5663 3753
5663
chain 969806 NW_001815522.1 10253 + 0 10253 SCAFFOLD1857 10253 + 0 10253 1506
10253
chain 801609 NW_001815542.1 8801 + 0 8801 SCAFFOLD1875 8801 + 0 8801 1737
8801
chain 317637 NW_001815562.1 4689 + 0 4689 SCAFFOLD1893 4689 + 0 4689 5028
4689
chain 900752 NW_001815602.1 9739 + 0 9739 SCAFFOLD1929 9739 + 0 9739 1603
9739
chain 314131 NW_001815622.1 4361 + 0 4361 SCAFFOLD1947 4361 + 0 4361 5138
4361
chain 205880 NW_001815642.2 2174 + 0 2174 SCAFFOLD1965 2174 - 0 2174 10482
2174
chain 2203656 NW_001815662.1 23091 + 0 23091 SCAFFOLD1983 23091 + 0 23091 843
23091
chain 580931 NW_001815702.2 6155 + 0 6155 SCAFFOLD2018 6155 - 0 6155 2186
6155
chain 4194406 NW_001815722.1 44308 + 0 44308 SCAFFOLD2036 44308 + 0 44308 550
44308
chain 238906 NW_001815742.1 5284 + 0 5284 SCAFFOLD2054 5284 + 0 5284 8334
5284
chain 341155 NW_001815762.1 3619 + 0 3619 SCAFFOLD2072 3619 + 0 3619 4355
3619
chain 614467 NW_001815782.1 6499 + 0 6499 SCAFFOLD2090 6499 + 0 6499 2102
6499
chain 671749 NW_001815802.1 7176 + 0 7176 SCAFFOLD2108 7176 + 0 7176 1966
7176
chain 957790 NW_001815822.1 11741 + 0 11741 SCAFFOLD2126 11741 + 0 11741 1520
9093	1510	1510
1138
chain 478276 NW_001815842.1 5334 + 0 5334 SCAFFOLD2144 5334 + 0 5334 2576
5334
chain 509718 NW_001815862.1 6617 + 0 6617 SCAFFOLD2162 6617 + 0 6617 2444
3788	1230	1230
1599
chain 341551 NW_001815882.2 3619 + 0 3619 SCAFFOLD2180 3619 - 0 3619 4344
3619
chain 511737 NW_001815902.1 6767 + 0 6767 SCAFFOLD2199 6767 + 0 6767 2428
6767
chain 706181 NW_001815922.1 8460 + 0 8460 SCAFFOLD2216 8460 + 0 8460 1906
4559	928	928
2973
chain 884966 NW_001815942.1 10680 + 0 10680 SCAFFOLD2234 10680 + 0 10680 1629
10680
chain 425110 NW_001815962.1 4648 + 0 4648 SCAFFOLD2252 4648 + 0 4648 2937
4648
chain 534707 NW_001815982.1 7268 + 0 7268 SCAFFOLD2270 7268 + 0 7268 2329
7268
chain 304692 NW_001816002.1 3219 + 0 3219 SCAFFOLD2289 3219 + 0 3219 5467
3219
chain 333179 NW_001816022.1 3500 + 0 3500 SCAFFOLD2306 3500 + 0 3500 4565
3500
chain 134714 NW_001816042.1 1433 + 0 1433 SCAFFOLD2324 1433 + 0 1433 19199
1433
chain 113269 NW_001816062.1 1192 + 0 1192 SCAFFOLD2342 1192 + 0 1192 24371
1192
chain 88324 NW_001816082.1 943 + 0 943 SCAFFOLD2360 943 + 0 943 33862
943
chain 84642 NW_001816102.1 897 + 0 897 SCAFFOLD2379 897 + 0 897 35736
897
chain 58237 NW_001816122.1 619 + 0 619 SCAFFOLD2397 619 + 0 619 56252
619
chain 288420 NW_001816142.1 3066 + 0 3066 SCAFFOLD2414 3066 + 0 3066 6077
3066
chain 155254 NW_001816162.1 1651 + 0 1651 SCAFFOLD2432 1651 + 0 1651 15761
1651
chain 95575 NW_001816182.1 994 + 0 994 SCAFFOLD2450 994 + 0 994 30529
994
chain 79284 NW_001816202.1 849 + 0 849 SCAFFOLD2469 849 + 0 849 38847
849
chain 91390 NW_001816242.1 976 + 0 976 SCAFFOLD2504 976 + 0 976 32403
976
chain 163089 NW_001816262.1 1719 + 0 1719 SCAFFOLD2522 1719 + 0 1719 14704
1719
chain 516791 NW_001816282.1 5429 + 0 5429 SCAFFOLD2540 5429 + 0 5429 2402
5429
chain 98321 NW_001816302.1 1031 + 0 1031 SCAFFOLD2559 1031 + 0 1031 29427
1031
chain 86220 NW_001816322.1 900 + 0 900 SCAFFOLD2577 900 + 0 900 34920
900
chain 253363 NW_001816362.1 2695 + 0 2695 SCAFFOLD2612 2695 + 0 2695 7563
2695
chain 210183 NW_001816382.1 2220 + 0 2220 SCAFFOLD2630 2220 + 0 2220 10174
2220
chain 91035 NW_001816402.1 954 + 0 954 SCAFFOLD2649 954 + 0 954 32567
954
chain 139548 NW_001816422.1 1479 + 0 1479 SCAFFOLD2667 1479 + 0 1479 18286
1479
chain 106923 NW_001816442.1 1137 + 0 1137 SCAFFOLD2685 1137 + 0 1137 26336
1137
chain 122913 NW_001816462.1 1305 + 0 1305 SCAFFOLD2702 1305 + 0 1305 21728
1305
chain 82902 NW_001816482.1 876 + 0 876 SCAFFOLD2720 876 + 0 876 36665
876
chain 118796 NW_001816502.1 1256 + 0 1256 SCAFFOLD2739 1256 + 0 1256 22817
1256
chain 117939 NW_001816522.1 1236 + 0 1236 SCAFFOLD2757 1236 + 0 1236 23050
1236
chain 113055 NW_001816542.1 1203 + 0 1203 SCAFFOLD2775 1203 + 0 1203 24439
1203
chain 108216 NW_001816562.1 1152 + 0 1152 SCAFFOLD2793 1152 + 0 1152 25888
1152
chain 80079 NW_001816582.1 843 + 0 843 SCAFFOLD2810 843 + 0 843 38392
843
chain 80381 NW_001816602.1 839 + 0 839 SCAFFOLD2829 839 + 0 839 38198
839
chain 74326 NW_001816622.1 778 + 0 778 SCAFFOLD2847 778 + 0 778 42156
778
chain 186086 NW_001816642.1 1973 + 0 1973 SCAFFOLD2865 1973 + 0 1973 12175
1973
chain 89781 NW_001816662.1 951 + 0 951 SCAFFOLD2883 951 + 0 951 33139
951
chain 462095 NW_001816682.1 4850 + 0 4850 SCAFFOLD2900 4850 + 0 4850 2667
4850
chain 76514 NW_001816702.1 806 + 0 806 SCAFFOLD2919 806 + 0 806 40572
806
chain 143921 NW_001816722.1 1523 + 0 1523 SCAFFOLD2937 1523 + 0 1523 17526
1523
chain 108582 NW_001816742.1 1140 + 0 1140 SCAFFOLD2955 1140 + 0 1140 25757
1140
chain 106994 NW_001816762.1 1136 + 0 1136 SCAFFOLD2973 1136 + 0 1136 26302
1136
chain 106704 NW_001816782.1 1125 + 0 1125 SCAFFOLD2991 1125 + 0 1125 26430
1125
chain 97548 NW_001816802.1 1059 + 0 1059 SCAFFOLD3008 1059 + 0 1059 29758
1059
chain 91137 NW_001816822.1 966 + 0 966 SCAFFOLD3026 966 + 0 966 32506
966
chain 125360 NW_001816842.1 1340 + 0 1340 SCAFFOLD3044 1340 + 0 1340 21134
1340
chain 119498 NW_001816862.1 1265 + 0 1265 SCAFFOLD3062 1265 + 0 1265 22618
1265
chain 100833 NW_001816882.1 1068 + 0 1068 SCAFFOLD3080 1068 + 0 1068 28509
1068
chain 62669 NW_001816902.1 668 + 0 668 SCAFFOLD2118 5372 - 597 1265 51584
668
chain 552140 NW_001816922.1 5795 + 0 5795 SCAFFOLD3116 5795 + 0 5795 2274
5795
chain 138647 NW_001816942.1 1469 + 0 1469 SCAFFOLD3134 1469 + 0 1469 18466
1469
chain 155203 NW_001816962.1 1654 + 0 1654 SCAFFOLD3152 1654 + 0 1654 15772
1654
chain 95163 NW_001816982.1 1005 + 0 1005 SCAFFOLD3171 1005 + 0 1005 30670
1005
chain 124709 NW_001817002.1 1319 + 0 1319 SCAFFOLD3190 1319 + 0 1319 21299
1319
chain 98803 NW_001817022.1 1045 + 0 1045 SCAFFOLD3207 1045 + 0 1045 29250
1045
chain 98247 NW_001817042.1 1047 + 0 1047 SCAFFOLD3225 1047 + 0 1047 29464
1047
chain 1095317 NW_001817062.1 11618 + 0 11618 SCAFFOLD3243 11618 + 0 11618 1379
11618
chain 101328 NW_001817082.1 1059 + 0 1059 SCAFFOLD3261 1059 + 0 1059 28334
1059
chain 294852 NW_001817102.1 3126 + 0 3126 SCAFFOLD3280 3126 + 0 3126 5848
3126
chain 340680 NW_001817122.1 3585 + 0 3585 SCAFFOLD3298 3585 + 0 3585 4373
3585
chain 109290 NW_001817142.1 1155 + 0 1155 SCAFFOLD3315 1155 + 0 1155 25559
1155
chain 86557 NW_001817162.1 931 + 0 931 SCAFFOLD3333 931 + 0 931 34754
931
chain 73234 NW_001817182.1 784 + 0 784 SCAFFOLD196 164578 - 35779 36563 42951
784
chain 329369 NW_001817202.1 3461 + 0 3461 SCAFFOLD3370 3461 + 0 3461 4675
3461
chain 156734 NW_001817222.1 1664 + 0 1664 SCAFFOLD3388 1664 + 0 1664 15553
1664
chain 332687 NW_001817242.1 3530 + 0 3530 SCAFFOLD3405 3530 + 0 3530 4581
3530
chain 158150 NW_001817262.1 1676 + 0 1676 SCAFFOLD3423 1676 + 0 1676 15363
1676
chain 172509 NW_001817282.1 1824 + 0 1824 SCAFFOLD3441 1824 + 0 1824 13591
1824
chain 121511 NW_001817302.1 1298 + 0 1298 SCAFFOLD3460 1298 + 0 1298 22096
1298
chain 111849 NW_001817322.1 1185 + 0 1185 SCAFFOLD3478 1185 + 0 1185 24770
1185
chain 142636 NW_001817342.1 1498 + 0 1498 SCAFFOLD3496 1498 + 0 1498 17755
1498
chain 99130 NW_001817362.1 1048 + 0 1048 SCAFFOLD3513 1048 + 0 1048 29130
1048
chain 134782 NW_001817382.1 1429 + 0 1429 SCAFFOLD3531 1429 + 0 1429 19187
1429
chain 301343 NW_001817402.1 3191 + 0 3191 SCAFFOLD3550 3191 + 0 3191 5584
3191
chain 216173 NW_001817422.1 2279 + 0 2279 SCAFFOLD3568 2279 + 0 2279 9760
2279
chain 123097 NW_001817442.1 1309 + 0 1309 SCAFFOLD3586 1309 + 0 1309 21685
1309
chain 143636 NW_001817462.1 1517 + 0 1517 SCAFFOLD3603 1517 + 0 1517 17567
1517
chain 132263 NW_001817482.1 1403 + 0 1403 SCAFFOLD3621 1403 + 0 1403 19686
1403
chain 104856 NW_001817502.1 1113 + 0 1113 SCAFFOLD3640 1113 + 0 1113 27060
1113
chain 129779 NW_001817522.1 1367 + 0 1367 SCAFFOLD3658 1367 + 0 1367 20169
1367
chain 122990 NW_001817542.1 1301 + 0 1301 SCAFFOLD3676 1301 + 0 1301 21713
1301
chain 138734 NW_001817562.1 1466 + 0 1466 SCAFFOLD3694 1466 + 0 1466 18448
1466
chain 67289 NW_001817582.1 707 + 0 707 SCAFFOLD3711 707 + 0 707 47395
707
chain 127248 NW_001817602.1 1347 + 0 1347 SCAFFOLD3730 1347 + 0 1347 20730
1347
chain 93342 NW_001817622.1 984 + 0 984 SCAFFOLD3748 984 + 0 984 31480
984
chain 119030 NW_001817642.1 1256 + 0 1256 SCAFFOLD3766 1256 + 0 1256 22748
1256
chain 113539 NW_001817662.1 1210 + 0 1210 SCAFFOLD3784 1210 + 0 1210 24276
1210
chain 108045 NW_001817682.1 1143 + 0 1143 SCAFFOLD3801 1143 + 0 1143 25948
1143
chain 109971 NW_001817702.1 1161 + 0 1161 SCAFFOLD3820 1161 + 0 1161 25338
1161
[truncated: 14,381 more rows]

## Sheet: nvit_ogs2_on_nvit21.gff
NC_015867.2	evg11t	exon	24146644	24146806	187	+	.	Parent=Nasvi2EG000002t1;rseq=163/163,b5nvit1v2Svelbig0Loc16t1;intr=24;ref=153/163,NV10001-RA;tar=155/163
NC_015867.2	evg11t	exon	24181598	24181725	164	+	.	Parent=Nasvi2EG000002t1;rseq=128/128,b5nvit1cuf83c_Gsc1g263t3;intr=36;ref=128/128,NV10001-RA;tar=107/128
NC_015867.2	evg11t	CDS	24181693	24181725	0	+	0	Parent=Nasvi2EG000002t1;
NC_015867.2	evg11t	exon	24183716	24183845	142	+	.	Parent=Nasvi2EG000002t1;rseq=130/130,b5nvit1cuf83c_Gsc1g263t3;intr=12;ref=130/130,NV10001-RA;tar=128/130
NC_015867.2	evg11t	CDS	24183716	24183845	0	+	0	Parent=Nasvi2EG000002t1;
NC_015867.2	evg11t	exon	24249614	24249746	149	+	.	Parent=Nasvi2EG000002t1;rseq=133/133,b5nvit1v4aSallLoc18t2;intr=16;ref=133/133,NV10001-RA
NC_015867.2	evg11t	CDS	24249614	24249746	0	+	2	Parent=Nasvi2EG000002t1;
NC_015867.2	evg11t	exon	24251350	24251470	149	+	.	Parent=Nasvi2EG000002t1;rseq=121/121,b5nvit1v2Svelbig0Loc16t1;intr=28;ref=121/121,NV10001-RA
NC_015867.2	evg11t	CDS	24251350	24251470	0	+	1	Parent=Nasvi2EG000002t1;
NC_015867.2	evg11t	exon	24253296	24253460	206	+	.	Parent=Nasvi2EG000002t1;rseq=165/165,b5nvit1v2Svelbig0Loc16t1;intr=41;ref=165/165,NV10001-RA
NC_015867.2	evg11t	CDS	24253296	24253460	0	+	0	Parent=Nasvi2EG000002t1;
NC_015867.2	evg11t	exon	24254345	24254557	268	+	.	Parent=Nasvi2EG000002t1;rseq=213/213,b5nvit1v2Svelbig0Loc16t1;intr=55;ref=213/213,NV10001-RA
NC_015867.2	evg11t	CDS	24254345	24254557	0	+	0	Parent=Nasvi2EG000002t1;
NC_015867.2	evg11t	exon	24257985	24258092	180	+	.	Parent=Nasvi2EG000002t1;rseq=108/108,b5nvit1v2Svelbig0Loc16t1;intr=72;ref=108/108,NV10001-RA
NC_015867.2	evg11t	CDS	24257985	24258092	0	+	0	Parent=Nasvi2EG000002t1;
NC_015867.2	evg11t	exon	24258277	24258387	172	+	.	Parent=Nasvi2EG000002t1;rseq=111/111,b5nvit1v2Svelbig0Loc16t1;intr=61;ref=111/111,NV10001-RA
NC_015867.2	evg11t	CDS	24258277	24258387	0	+	0	Parent=Nasvi2EG000002t1;
NC_015867.2	evg11t	exon	24258481	24258604	177	+	.	Parent=Nasvi2EG000002t1;rseq=124/124,b5nvit1v2Svelbig0Loc16t1;intr=53;ref=124/124,NV10001-RA;tar=80/124
NC_015867.2	evg11t	CDS	24258481	24258604	0	+	0	Parent=Nasvi2EG000002t1;
NC_015867.2	evg11t	exon	24259146	24259240	150	+	.	Parent=Nasvi2EG000002t1;rseq=95/95,b5nvit1v2Svelbig0Loc16t1;intr=55;ref=95/95,NV10001-RA;tar=46/95
NC_015867.2	evg11t	CDS	24259146	24259240	0	+	2	Parent=Nasvi2EG000002t1;
NC_015867.2	evg11t	exon	24261436	24261659	249	+	.	Parent=Nasvi2EG000002t1;rseq=224/224,b5nvit1v2Svelbig0Loc16t1;intr=25;ref=224/224,NV10001-RA;tar=91/224
NC_015867.2	evg11t	CDS	24261436	24261659	0	+	0	Parent=Nasvi2EG000002t1;
NC_015867.2	evg11t	exon	24261785	24261994	231	+	.	Parent=Nasvi2EG000002t1;rseq=210/210,b5nvit1v2Svelbig0Loc16t1;intr=21;ref=210/210,NV10001-RA;tar=96/210
NC_015867.2	evg11t	CDS	24261785	24261994	0	+	1	Parent=Nasvi2EG000002t1;
NC_015867.2	evg11t	exon	24263395	24263593	229	+	.	Parent=Nasvi2EG000002t1;rseq=199/199,b5nvit1v2Svelbig0Loc16t1;intr=30;ref=199/199,NV10001-RA
NC_015867.2	evg11t	CDS	24263395	24263593	0	+	1	Parent=Nasvi2EG000002t1;
NC_015867.2	evg11t	exon	24263952	24264196	283	+	.	Parent=Nasvi2EG000002t1;rseq=245/245,b5nvit1v2Svelbig0Loc16t1;intr=38;ref=245/245,NV10001-RA;tar=126/245
NC_015867.2	evg11t	CDS	24263952	24264196	0	+	0	Parent=Nasvi2EG000002t1;
NC_015867.2	evg11t	exon	24265589	24265835	285	+	.	Parent=Nasvi2EG000002t1;rseq=247/247,b5nvit1v2Svelbig0Loc16t1;intr=38;ref=247/247,NV10001-RA;tar=186/247
NC_015867.2	evg11t	CDS	24265589	24265835	0	+	1	Parent=Nasvi2EG000002t1;
NC_015867.2	evg11t	exon	24266176	24266250	105	+	.	Parent=Nasvi2EG000002t1;rseq=75/75,b5nvit1v2Svelbig0Loc16t2;intr=30;ref=75/75,NV10001-RA
NC_015867.2	evg11t	CDS	24266176	24266250	0	+	0	Parent=Nasvi2EG000002t1;
NC_015867.2	evg11t	exon	24269270	24270040	793	+	.	Parent=Nasvi2EG000002t1;rseq=771/771,b5nvit1v2Svelbig0Loc16t1;intr=22;ref=407/771,NV10001-RA;tar=715/771
NC_015867.2	evg11t	CDS	24269270	24269344	0	+	0	Parent=Nasvi2EG000002t1;
NC_015867.2	evg11ta	exon	24146644	24146806	100	+	.	Parent=Nasvi2EG000002t2;intr=24
NC_015867.2	evg11ta	exon	24181598	24181725	100	+	.	Parent=Nasvi2EG000002t2;intr=36
NC_015867.2	evg11ta	CDS	24181693	24181725	.	+	0	Parent=Nasvi2EG000002t2;
NC_015867.2	evg11ta	exon	24183716	24183845	100	+	.	Parent=Nasvi2EG000002t2;intr=12
NC_015867.2	evg11ta	CDS	24183716	24183845	.	+	0	Parent=Nasvi2EG000002t2;
NC_015867.2	evg11ta	exon	24249614	24249746	100	+	.	Parent=Nasvi2EG000002t2;intr=16
NC_015867.2	evg11ta	CDS	24249614	24249746	.	+	2	Parent=Nasvi2EG000002t2;
NC_015867.2	evg11ta	exon	24251350	24251470	100	+	.	Parent=Nasvi2EG000002t2;intr=28
NC_015867.2	evg11ta	CDS	24251350	24251470	.	+	1	Parent=Nasvi2EG000002t2;
NC_015867.2	evg11ta	exon	24253296	24253460	100	+	.	Parent=Nasvi2EG000002t2;intr=41
NC_015867.2	evg11ta	CDS	24253296	24253460	.	+	0	Parent=Nasvi2EG000002t2;
NC_015867.2	evg11ta	exon	24254345	24254557	100	+	.	Parent=Nasvi2EG000002t2;intr=55
NC_015867.2	evg11ta	CDS	24254345	24254557	.	+	0	Parent=Nasvi2EG000002t2;
NC_015867.2	evg11ta	exon	24257985	24258092	100	+	.	Parent=Nasvi2EG000002t2;intr=72
NC_015867.2	evg11ta	CDS	24257985	24258092	.	+	0	Parent=Nasvi2EG000002t2;
NC_015867.2	evg11ta	exon	24258277	24258387	100	+	.	Parent=Nasvi2EG000002t2;intr=61
NC_015867.2	evg11ta	CDS	24258277	24258387	.	+	0	Parent=Nasvi2EG000002t2;
NC_015867.2	evg11ta	exon	24258481	24258604	100	+	.	Parent=Nasvi2EG000002t2;intr=53
NC_015867.2	evg11ta	CDS	24258481	24258604	.	+	0	Parent=Nasvi2EG000002t2;
NC_015867.2	evg11ta	exon	24259146	24259240	100	+	.	Parent=Nasvi2EG000002t2;intr=55
NC_015867.2	evg11ta	CDS	24259146	24259240	.	+	2	Parent=Nasvi2EG000002t2;
NC_015867.2	evg11ta	exon	24261436	24261659	100	+	.	Parent=Nasvi2EG000002t2;intr=25
NC_015867.2	evg11ta	CDS	24261436	24261659	.	+	0	Parent=Nasvi2EG000002t2;
NC_015867.2	evg11ta	exon	24261785	24261994	100	+	.	Parent=Nasvi2EG000002t2;intr=21
NC_015867.2	evg11ta	CDS	24261785	24261994	.	+	1	Parent=Nasvi2EG000002t2;
NC_015867.2	evg11ta	exon	24263395	24263593	100	+	.	Parent=Nasvi2EG000002t2;intr=30
NC_015867.2	evg11ta	CDS	24263395	24263593	.	+	1	Parent=Nasvi2EG000002t2;
NC_015867.2	evg11ta	exon	24263952	24264196	100	+	.	Parent=Nasvi2EG000002t2;intr=38
NC_015867.2	evg11ta	CDS	24263952	24264196	.	+	0	Parent=Nasvi2EG000002t2;
NC_015867.2	evg11ta	exon	24265589	24265835	100	+	.	Parent=Nasvi2EG000002t2;intr=38
NC_015867.2	evg11ta	CDS	24265589	24265835	.	+	1	Parent=Nasvi2EG000002t2;
NC_015867.2	evg11ta	exon	24266161	24266250	100	+	.	Parent=Nasvi2EG000002t2;intr=+27
NC_015867.2	evg11ta	CDS	24266161	24266175	.	+	0	Parent=Nasvi2EG000002t2;
NC_015867.2	evg11ta	exon	24267456	24267510	100	+	.	Parent=Nasvi2EG000002t2;intr=18
NC_015867.2	evg11ta	exon	24269270	24270040	100	+	.	Parent=Nasvi2EG000002t2;intr=22
NC_015867.2	evg11ta	exon	24146652	24146806	2.93	+	.	Parent=Nasvi2EG000002t3;xi=1;intr=24
NC_015867.2	evg11ta	exon	24181598	24181725	2.93	+	.	Parent=Nasvi2EG000002t3;xi=2;intr=36
NC_015867.2	evg11ta	CDS	24181693	24181725	.	+	0	Parent=Nasvi2EG000002t3;
NC_015867.2	evg11ta	exon	24183716	24183845	2.93	+	.	Parent=Nasvi2EG000002t3;xi=3;intr=12
NC_015867.2	evg11ta	CDS	24183716	24183845	.	+	0	Parent=Nasvi2EG000002t3;
NC_015867.2	evg11ta	exon	24249614	24249746	2.93	+	.	Parent=Nasvi2EG000002t3;xi=4;intr=16
NC_015867.2	evg11ta	CDS	24249614	24249746	.	+	2	Parent=Nasvi2EG000002t3;
NC_015867.2	evg11ta	exon	24251350	24251470	2.93	+	.	Parent=Nasvi2EG000002t3;xi=5;intr=28
NC_015867.2	evg11ta	CDS	24251350	24251470	.	+	1	Parent=Nasvi2EG000002t3;
NC_015867.2	evg11ta	exon	24253296	24253460	2.93	+	.	Parent=Nasvi2EG000002t3;xi=6;intr=41
NC_015867.2	evg11ta	CDS	24253296	24253460	.	+	0	Parent=Nasvi2EG000002t3;
NC_015867.2	evg11ta	exon	24254345	24254557	2.93	+	.	Parent=Nasvi2EG000002t3;xi=7;intr=55
NC_015867.2	evg11ta	CDS	24254345	24254557	.	+	0	Parent=Nasvi2EG000002t3;
NC_015867.2	evg11ta	exon	24257985	24258092	2.93	+	.	Parent=Nasvi2EG000002t3;xi=8;intr=72
NC_015867.2	evg11ta	CDS	24257985	24258092	.	+	0	Parent=Nasvi2EG000002t3;
NC_015867.2	evg11ta	exon	24258277	24258387	2.93	+	.	Parent=Nasvi2EG000002t3;xi=9;intr=61
NC_015867.2	evg11ta	CDS	24258277	24258387	.	+	0	Parent=Nasvi2EG000002t3;
NC_015867.2	evg11ta	exon	24258481	24258604	2.93	+	.	Parent=Nasvi2EG000002t3;xi=10;intr=53
NC_015867.2	evg11ta	CDS	24258481	24258604	.	+	0	Parent=Nasvi2EG000002t3;
NC_015867.2	evg11ta	exon	24259146	24259240	2.93	+	.	Parent=Nasvi2EG000002t3;xi=11;intr=55
NC_015867.2	evg11ta	CDS	24259146	24259240	.	+	2	Parent=Nasvi2EG000002t3;
NC_015867.2	evg11ta	exon	24261436	24261659	2.93	+	.	Parent=Nasvi2EG000002t3;xi=12;intr=25
NC_015867.2	evg11ta	CDS	24261436	24261659	.	+	0	Parent=Nasvi2EG000002t3;
NC_015867.2	evg11ta	exon	24261785	24261994	2.93	+	.	Parent=Nasvi2EG000002t3;xi=13;intr=21
NC_015867.2	evg11ta	CDS	24261785	24261994	.	+	1	Parent=Nasvi2EG000002t3;
NC_015867.2	evg11ta	exon	24263395	24263593	2.93	+	.	Parent=Nasvi2EG000002t3;xi=14;intr=30
NC_015867.2	evg11ta	CDS	24263395	24263593	.	+	1	Parent=Nasvi2EG000002t3;
NC_015867.2	evg11ta	exon	24263952	24264196	2.93	+	.	Parent=Nasvi2EG000002t3;xi=15;intr=38
NC_015867.2	evg11ta	CDS	24263952	24264196	.	+	0	Parent=Nasvi2EG000002t3;
NC_015867.2	evg11ta	exon	24265589	24265835	2.93	+	.	Parent=Nasvi2EG000002t3;xi=16;intr=38
NC_015867.2	evg11ta	CDS	24265589	24265835	.	+	1	Parent=Nasvi2EG000002t3;
NC_015867.2	evg11ta	exon	24266161	24266250	2.93	+	.	Parent=Nasvi2EG000002t3;xi=17;intr=+27
NC_015867.2	evg11ta	CDS	24266161	24266175	.	+	0	Parent=Nasvi2EG000002t3;
NC_015867.2	evg11ta	exon	24269270	24270019	2.93	+	.	Parent=Nasvi2EG000002t3;xi=18;intr=22
NC_015867.2	evg11ta	exon	24146666	24146806	1.14	+	.	Parent=Nasvi2EG000002t5;xi=1;intr=24
NC_015867.2	evg11ta	exon	24181598	24181728	1.14	+	.	Parent=Nasvi2EG000002t5;xi=2;intr=24
NC_015867.2	evg11ta	CDS	24181693	24181728	.	+	0	Parent=Nasvi2EG000002t5;
NC_015867.2	evg11ta	exon	24183719	24183845	1.14	+	.	Parent=Nasvi2EG000002t5;xi=3;
NC_015867.2	evg11ta	CDS	24183719	24183845	.	+	0	Parent=Nasvi2EG000002t5;
NC_015867.2	evg11ta	exon	24249614	24249746	1.14	+	.	Parent=Nasvi2EG000002t5;xi=4;intr=16
NC_015867.2	evg11ta	CDS	24249614	24249746	.	+	2	Parent=Nasvi2EG000002t5;
NC_015867.2	evg11ta	exon	24251350	24251470	1.14	+	.	Parent=Nasvi2EG000002t5;xi=5;intr=28
NC_015867.2	evg11ta	CDS	24251350	24251470	.	+	1	Parent=Nasvi2EG000002t5;
NC_015867.2	evg11ta	exon	24253296	24253460	1.14	+	.	Parent=Nasvi2EG000002t5;xi=6;intr=41
NC_015867.2	evg11ta	CDS	24253296	24253460	.	+	0	Parent=Nasvi2EG000002t5;
NC_015867.2	evg11ta	exon	24254345	24254557	1.14	+	.	Parent=Nasvi2EG000002t5;xi=7;intr=55
NC_015867.2	evg11ta	CDS	24254345	24254557	.	+	0	Parent=Nasvi2EG000002t5;
NC_015867.2	evg11ta	exon	24257985	24258094	1.14	+	.	Parent=Nasvi2EG000002t5;xi=8;intr=72
NC_015867.2	evg11ta	CDS	24257985	24258094	.	+	0	Parent=Nasvi2EG000002t5;
NC_015867.2	evg11ta	exon	24258279	24258387	1.14	+	.	Parent=Nasvi2EG000002t5;xi=9;intr=61
NC_015867.2	evg11ta	CDS	24258279	24258387	.	+	1	Parent=Nasvi2EG000002t5;
NC_015867.2	evg11ta	exon	24258481	24258604	1.14	+	.	Parent=Nasvi2EG000002t5;xi=10;intr=53
NC_015867.2	evg11ta	CDS	24258481	24258604	.	+	0	Parent=Nasvi2EG000002t5;
NC_015867.2	evg11ta	exon	24259146	24259240	1.14	+	.	Parent=Nasvi2EG000002t5;xi=11;intr=55
NC_015867.2	evg11ta	CDS	24259146	24259240	.	+	2	Parent=Nasvi2EG000002t5;
NC_015867.2	evg11ta	exon	24261436	24261659	1.14	+	.	Parent=Nasvi2EG000002t5;xi=12;intr=25
NC_015867.2	evg11ta	CDS	24261436	24261659	.	+	0	Parent=Nasvi2EG000002t5;
NC_015867.2	evg11ta	exon	24261785	24261994	1.14	+	.	Parent=Nasvi2EG000002t5;xi=13;intr=21
NC_015867.2	evg11ta	CDS	24261785	24261994	.	+	1	Parent=Nasvi2EG000002t5;
NC_015867.2	evg11ta	exon	24263395	24263593	1.14	+	.	Parent=Nasvi2EG000002t5;xi=14;intr=30
NC_015867.2	evg11ta	CDS	24263395	24263593	.	+	1	Parent=Nasvi2EG000002t5;
NC_015867.2	evg11ta	exon	24263952	24264196	1.14	+	.	Parent=Nasvi2EG000002t5;xi=15;intr=38
NC_015867.2	evg11ta	CDS	24263952	24264196	.	+	0	Parent=Nasvi2EG000002t5;
NC_015867.2	evg11ta	exon	24265589	24265835	1.14	+	.	Parent=Nasvi2EG000002t5;xi=16;intr=38
NC_015867.2	evg11ta	CDS	24265589	24265835	.	+	1	Parent=Nasvi2EG000002t5;
NC_015867.2	evg11ta	exon	24266176	24266250	1.14	+	.	Parent=Nasvi2EG000002t5;xi=17;intr=30
NC_015867.2	evg11ta	CDS	24266176	24266250	.	+	0	Parent=Nasvi2EG000002t5;
NC_015867.2	evg11ta	exon	24269270	24270019	1.14	+	.	Parent=Nasvi2EG000002t5;xi=18;intr=22
NC_015867.2	evg11ta	CDS	24269270	24269344	.	+	0	Parent=Nasvi2EG000002t5;
NC_015867.2	evg11ta	exon	24146666	24146806	2.31	+	.	Parent=Nasvi2EG000002t6;xi=1;intr=24
NC_015867.2	evg11ta	exon	24181598	24181728	2.31	+	.	Parent=Nasvi2EG000002t6;xi=2;intr=24
NC_015867.2	evg11ta	CDS	24181693	24181728	.	+	0	Parent=Nasvi2EG000002t6;
NC_015867.2	evg11ta	exon	24183719	24183845	2.31	+	.	Parent=Nasvi2EG000002t6;xi=3;
NC_015867.2	evg11ta	CDS	24183719	24183845	.	+	0	Parent=Nasvi2EG000002t6;
NC_015867.2	evg11ta	exon	24249614	24249746	2.31	+	.	Parent=Nasvi2EG000002t6;xi=4;intr=16
NC_015867.2	evg11ta	CDS	24249614	24249746	.	+	2	Parent=Nasvi2EG000002t6;
NC_015867.2	evg11ta	exon	24251350	24251470	2.31	+	.	Parent=Nasvi2EG000002t6;xi=5;intr=28
NC_015867.2	evg11ta	CDS	24251350	24251470	.	+	1	Parent=Nasvi2EG000002t6;
NC_015867.2	evg11ta	exon	24253296	24253460	2.31	+	.	Parent=Nasvi2EG000002t6;xi=6;intr=41
NC_015867.2	evg11ta	CDS	24253296	24253460	.	+	0	Parent=Nasvi2EG000002t6;
NC_015867.2	evg11ta	exon	24254345	24254557	2.31	+	.	Parent=Nasvi2EG000002t6;xi=7;intr=55
NC_015867.2	evg11ta	CDS	24254345	24254557	.	+	0	Parent=Nasvi2EG000002t6;
NC_015867.2	evg11ta	exon	24257985	24258098	2.31	+	.	Parent=Nasvi2EG000002t6;xi=8;intr=-46
NC_015867.2	evg11ta	CDS	24257985	24258098	.	+	0	Parent=Nasvi2EG000002t6;
NC_015867.2	evg11ta	exon	24258283	24258387	2.31	+	.	Parent=Nasvi2EG000002t6;xi=9;intr=15
NC_015867.2	evg11ta	CDS	24258283	24258387	.	+	0	Parent=Nasvi2EG000002t6;
NC_015867.2	evg11ta	exon	24258481	24258604	2.31	+	.	Parent=Nasvi2EG000002t6;xi=10;intr=53
NC_015867.2	evg11ta	CDS	24258481	24258604	.	+	0	Parent=Nasvi2EG000002t6;
NC_015867.2	evg11ta	exon	24259146	24259240	2.31	+	.	Parent=Nasvi2EG000002t6;xi=11;intr=55
NC_015867.2	evg11ta	CDS	24259146	24259240	.	+	2	Parent=Nasvi2EG000002t6;
NC_015867.2	evg11ta	exon	24261436	24261659	2.31	+	.	Parent=Nasvi2EG000002t6;xi=12;intr=25
NC_015867.2	evg11ta	CDS	24261436	24261659	.	+	0	Parent=Nasvi2EG000002t6;
NC_015867.2	evg11ta	exon	24261785	24261994	2.31	+	.	Parent=Nasvi2EG000002t6;xi=13;intr=21
NC_015867.2	evg11ta	CDS	24261785	24261994	.	+	1	Parent=Nasvi2EG000002t6;
NC_015867.2	evg11ta	exon	24263395	24263593	2.31	+	.	Parent=Nasvi2EG000002t6;xi=14;intr=30
NC_015867.2	evg11ta	CDS	24263395	24263593	.	+	1	Parent=Nasvi2EG000002t6;
NC_015867.2	evg11ta	exon	24263952	24264199	2.31	+	.	Parent=Nasvi2EG000002t6;xi=15;intr=17
NC_015867.2	evg11ta	CDS	24263952	24264199	.	+	0	Parent=Nasvi2EG000002t6;
NC_015867.2	evg11ta	exon	24265592	24265835	2.31	+	.	Parent=Nasvi2EG000002t6;xi=16;intr=17
NC_015867.2	evg11ta	CDS	24265592	24265835	.	+	1	Parent=Nasvi2EG000002t6;
NC_015867.2	evg11ta	exon	24266161	24266250	2.31	+	.	Parent=Nasvi2EG000002t6;xi=17;intr=+27
NC_015867.2	evg11ta	CDS	24266161	24266175	.	+	0	Parent=Nasvi2EG000002t6;
NC_015867.2	evg11ta	exon	24269270	24270019	2.31	+	.	Parent=Nasvi2EG000002t6;xi=18;intr=22
NC_015867.2	evg11u	exon	24161212	24161645	434	-	.	Parent=Nasvi2EG000003t1;xi=1;rseq=434/434,b5nvit1cuf13_Gsc1g56t1
NC_015867.2	evg11u	CDS	24161213	24161644	.	-	0	Parent=Nasvi2EG000003t1
NC_015867.2	evg11u	exon	24190840	24191076	100	+	.	Parent=Nasvi2EG000001t1;targ=nvit1v2Svelbig0Loc9t1 1 237 +
NC_015867.2	evg11u	exon	24198918	24199028	100	+	.	Parent=Nasvi2EG000001t1;targ=nvit1v2Svelbig0Loc9t1 238 348 +
NC_015867.2	evg11u	CDS	24198974	24199028	.	+	0	Parent=Nasvi2EG000001t1
NC_015867.2	evg11u	exon	24200564	24201732	100	+	.	Parent=Nasvi2EG000001t1;targ=nvit1v2Svelbig0Loc9t1 349 1517 +
NC_015867.2	evg11u	CDS	24200564	24201732	.	+	2	Parent=Nasvi2EG000001t1
NC_015867.2	evg11u	exon	24202112	24203283	99	+	.	Parent=Nasvi2EG000001t1;targ=nvit1v2Svelbig0Loc9t1 1518 2689 +
NC_015867.2	evg11u	CDS	24202112	24202297	.	+	0	Parent=Nasvi2EG000001t1
NC_015867.2	evg11t	exon	24205879	24206078	0	-	.	Parent=Nasvi2EG000004t1
NC_015867.2	evg11t	CDS	24206027	24206078	0	-	1	Parent=Nasvi2EG000004t1
NC_015867.2	evg11t	exon	24206162	24206490	0	-	.	Parent=Nasvi2EG000004t1
NC_015867.2	evg11t	CDS	24206162	24206490	0	-	0	Parent=Nasvi2EG000004t1
NC_015867.2	evg11t	exon	24206537	24207400	0	-	.	Parent=Nasvi2EG000004t1;tar=111/864
NC_015867.2	evg11t	CDS	24206537	24207400	0	-	0	Parent=Nasvi2EG000004t1
NC_015867.2	evg11t	exon	24207495	24207668	0	-	.	Parent=Nasvi2EG000004t1
NC_015867.2	evg11t	CDS	24207495	24207668	0	-	0	Parent=Nasvi2EG000004t1
NC_015867.2	evg11t	exon	24207770	24207901	0	-	.	Parent=Nasvi2EG000004t1
NC_015867.2	evg11t	CDS	24207770	24207901	0	-	0	Parent=Nasvi2EG000004t1
NC_015867.2	evg11t	exon	24207980	24208067	0	-	.	Parent=Nasvi2EG000004t1
NC_015867.2	evg11t	CDS	24207980	24208067	0	-	1	Parent=Nasvi2EG000004t1
NC_015867.2	evg11t	exon	24208140	24208270	0	-	.	Parent=Nasvi2EG000004t1
NC_015867.2	evg11t	CDS	24208140	24208270	0	-	0	Parent=Nasvi2EG000004t1
NC_015867.2	evg11t	exon	24208395	24208535	0	-	.	Parent=Nasvi2EG000004t1
NC_015867.2	evg11t	CDS	24208395	24208535	0	-	0	Parent=Nasvi2EG000004t1
NC_015867.2	evg11t	exon	24208595	24208716	0	-	.	Parent=Nasvi2EG000004t1
NC_015867.2	evg11t	CDS	24208595	24208716	0	-	2	Parent=Nasvi2EG000004t1
NC_015867.2	evg11t	exon	24208849	24208962	0	-	.	Parent=Nasvi2EG000004t1
NC_015867.2	evg11t	CDS	24208849	24208962	0	-	2	Parent=Nasvi2EG000004t1
NC_015867.2	evg11t	exon	24209045	24209368	0	-	.	Parent=Nasvi2EG000004t1
NC_015867.2	evg11t	CDS	24209045	24209368	0	-	2	Parent=Nasvi2EG000004t1;pro=324/324,Chr1p19.anopheles_AGAP002803-PA.2
NC_015867.2	evg11t	exon	24210768	24210849	0	-	.	Parent=Nasvi2EG000004t1
NC_015867.2	evg11t	CDS	24210768	24210849	0	-	0	Parent=Nasvi2EG000004t1
NC_015867.2	evg11t	exon	24210938	24211229	0	-	.	Parent=Nasvi2EG000004t1
NC_015867.2	evg11t	CDS	24210938	24210967	0	-	0	Parent=Nasvi2EG000004t1
NC_015867.2	evg11u	exon	24212824	24214959	884	-	.	Parent=Nasvi2EG000005t1;tar=174/2136;terepeat=884/2136
NC_015867.2	evg11u	CDS	24214231	24214680	0	-	0	Parent=Nasvi2EG000005t1;
NC_015867.2	evg11t	exon	24270224	24270324	101	+	.	Parent=Nasvi2EG000006t1;rseq=101/101,b5nvit1cuf83c_Gsc1g4t1;tar=101/101
NC_015867.2	evg11t	CDS	24270281	24270324	0	+	0	Parent=Nasvi2EG000006t1;tar=44/44
NC_015867.2	evg11t	exon	24288910	24289040	0	+	.	Parent=Nasvi2EG000006t1;
NC_015867.2	evg11t	CDS	24288910	24289040	0	+	1	Parent=Nasvi2EG000006t1;
NC_015867.2	evg11t	exon	24300563	24301115	0	+	.	Parent=Nasvi2EG000006t1;ref=185/553,NV10001-RA
NC_015867.2	evg11t	CDS	24300563	24300747	0	+	2	Parent=Nasvi2EG000006t1;
NC_015867.2	evg11t	exon	24306468	24306934	0	-	.	Parent=Nasvi2EG000007t1;
NC_015867.2	evg11t	CDS	24306754	24306934	0	-	1	Parent=Nasvi2EG000007t1;
NC_015867.2	evg11t	exon	24309507	24310072	103	-	.	Parent=Nasvi2EG000007t1;rseq=103/566,b5nvit1cuf13_Gsc1g12t1
NC_015867.2	evg11t	CDS	24309507	24310042	0	-	0	Parent=Nasvi2EG000007t1;
NC_015867.2	evg11t	exon	24311019	24311457	160	-	.	Parent=Nasvi2EG000007t1;rseq=160/439,b5nvit1v3S2big0Loc3797t1
NC_015867.2	evg11t	exon	24313333	24314928	132	-	.	Parent=Nasvi2EG000007t1;rseq=132/1596,b5nvit1v4aSallLoc64770t6
NC_015867.2	evg11t	exon	24308284	24308421	0	+	.	Parent=Nasvi2EG000008t1;
NC_015867.2	evg11t	CDS	24308353	24308421	0	+	0	Parent=Nasvi2EG000008t1;
NC_015867.2	evg11t	exon	24308655	24308708	0	+	.	Parent=Nasvi2EG000008t1;
NC_015867.2	evg11t	CDS	24308655	24308708	0	+	0	Parent=Nasvi2EG000008t1;
NC_015867.2	evg11t	exon	24308763	24308804	0	+	.	Parent=Nasvi2EG000008t1;
NC_015867.2	evg11t	CDS	24308763	24308804	0	+	0	Parent=Nasvi2EG000008t1;
NC_015867.2	evg11t	exon	24308895	24308919	0	+	.	Parent=Nasvi2EG000008t1;
NC_015867.2	evg11t	CDS	24308895	24308919	0	+	0	Parent=Nasvi2EG000008t1;
NC_015867.2	evg11t	exon	24345774	24345810	26	+	.	Parent=Nasvi2EG000008t1;rseq=26/37,b5nvit1v4aSallLoc77787t1
NC_015867.2	evg11t	CDS	24345774	24345810	0	+	2	Parent=Nasvi2EG000008t1;
NC_015867.2	evg11t	exon	24372133	24372220	0	+	.	Parent=Nasvi2EG000008t1;tar=11/88
NC_015867.2	evg11t	CDS	24372133	24372160	0	+	1	Parent=Nasvi2EG000008t1;
NC_015867.2	evg11t	exon	24317989	24320075	467	+	.	Parent=Nasvi2EG000009t1;rseq=467/2087,b5nvit1v2Svelbig0Loc44t1,b5nvit1v4aSallLoc27t7;tar=393/2087
NC_015867.2	evg11t	CDS	24318066	24318395	0	+	0	Parent=Nasvi2EG000009t1;tar=46/330
NC_015867.2	evg11t	exon	24335678	24338898	100	-	.	Parent=Nasvi2EG000010t1;rseq=100/3221,b5nvit1cuf13_Gsc1g331t1;tar=1604/3221
NC_015867.2	evg11t	CDS	24337336	24337536	0	-	0	Parent=Nasvi2EG000010t1;
NC_015867.2	evg11t	exon	24340071	24341851	0	-	.	Parent=Nasvi2EG000010t1;tar=504/1781
NC_015867.2	evg11u	exon	24335842	24337319	117	+	.	Parent=Nasvi2EG000011t1;rseq=117/1478,b5nvit1cuf13_Gsc1g331t1,b5nvit1v2Svelbig0Loc30t1,b5nvit1v2Svelbig0Loc31t1,b5nvit1v3S2big0Loc3015t1;tar=1471/1478
NC_015867.2	evg11u	CDS	24337157	24337319	0	+	0	Parent=Nasvi2EG000011t1
NC_015867.2	evg11u	exon	24341080	24341396	0	+	.	Parent=Nasvi2EG000011t1;tar=261/317
NC_015867.2	evg11u	CDS	24341080	24341117	0	+	2	Parent=Nasvi2EG000011t1
NC_015867.2	evg11t	exon	24363280	24364841	337	-	.	Parent=Nasvi2EG000012t1;rseq=337/1562,b5nvit1cuf83c_Gsc1g71t1;tar=519/1562
NC_015867.2	evg11t	exon	24364933	24365979	87	-	.	Parent=Nasvi2EG000012t1;rseq=87/1047,b5nvit1cuf13_Gsc1g337t1
NC_015867.2	evg11t	exon	24367394	24369078	180	-	.	Parent=Nasvi2EG000012t1;rseq=180/1685,b5nvit1cuf13_Gsc1g338t1,b5nvit1cuf13_Gsc1g339t1
NC_015867.2	evg11t	CDS	24368139	24368753	0	-	0	Parent=Nasvi2EG000012t1;
NC_015867.2	evg11t	exon	24374133	24375362	0	-	.	Parent=Nasvi2EG000013t1;tar=1165/1230
NC_015867.2	evg11t	CDS	24374230	24375354	0	-	0	Parent=Nasvi2EG000013t1;tar=1068/1125
NC_015867.2	evg11t	exon	24375711	24376118	298	-	.	Parent=Nasvi2EG000013t1;rseq=298/408,b5nvit1v2Svelbig0Loc43t1
NC_015867.2	evg11t	exon	24379272	24379399	0	+	.	Parent=Nasvi2EG000014t1;
NC_015867.2	evg11t	exon	24380481	24380575	111	+	.	Parent=Nasvi2EG000014t1;rseq=95/95,b5nvit1v2Svelbig0Loc44t1;intr=16;ref=95/95,NV10002-RA;tar=86/95
NC_015867.2	evg11t	CDS	24380494	24380575	0	+	0	Parent=Nasvi2EG000014t1;tar=80/82
NC_015867.2	evg11t	exon	24398737	24398804	0	+	.	Parent=Nasvi2EG000014t1;tar=57/68
NC_015867.2	evg11t	CDS	24398737	24398804	0	+	2	Parent=Nasvi2EG000014t1;tar=57/68
NC_015867.2	evg11t	exon	24414892	24415118	247	+	.	Parent=Nasvi2EG000014t1;rseq=227/227,b5nvit1v2Svelbig0Loc56t1;intr=20;ref=227/227,NV10002-RA;tar=226/227
NC_015867.2	evg11t	CDS	24414892	24415118	0	+	0	Parent=Nasvi2EG000014t1;tar=226/227
NC_015867.2	evg11t	exon	24424018	24424100	116	+	.	Parent=Nasvi2EG000014t1;rseq=83/83,b5nvit1v3S2big0Loc65t1;intr=33;ref=83/83,NV10002-RA;tar=83/83
NC_015867.2	evg11t	CDS	24424018	24424100	0	+	1	Parent=Nasvi2EG000014t1;tar=83/83
NC_015867.2	evg11t	exon	24438449	24438586	170	+	.	Parent=Nasvi2EG000014t1;rseq=138/138,b5nvit1v3S2big0Loc65t1;intr=32;ref=138/138,NV10002-RA;tar=132/138
NC_015867.2	evg11t	CDS	24438449	24438586	0	+	2	Parent=Nasvi2EG000014t1;tar=132/138
NC_015867.2	evg11t	exon	24444394	24444678	57	+	.	Parent=Nasvi2EG000014t1;intr=57;ref=285/285,NV10002-RA;tar=284/285
NC_015867.2	evg11t	CDS	24444394	24444678	0	+	2	Parent=Nasvi2EG000014t1;tar=284/285
NC_015867.2	evg11t	exon	24457457	24457605	212	+	.	Parent=Nasvi2EG000014t1;rseq=149/149,b5nvit1v3S2big0Loc65t1;intr=63;ref=149/149,NV10002-RA;tar=149/149
NC_015867.2	evg11t	CDS	24457457	24457605	0	+	2	Parent=Nasvi2EG000014t1;tar=149/149
NC_015867.2	evg11t	exon	24461862	24462006	191	+	.	Parent=Nasvi2EG000014t1;rseq=145/145,b5nvit1v3S2big0Loc65t1;intr=46;ref=145/145,NV10002-RA;tar=131/145
NC_015867.2	evg11t	CDS	24461862	24462006	0	+	0	Parent=Nasvi2EG000014t1;tar=131/145
NC_015867.2	evg11t	exon	24465106	24465247	156	+	.	Parent=Nasvi2EG000014t1;rseq=142/142,b5nvit1v3S2big0Loc65t1;intr=14;ref=142/142,NV10002-RA;tar=142/142
NC_015867.2	evg11t	CDS	24465106	24465247	0	+	2	Parent=Nasvi2EG000014t1;tar=142/142
NC_015867.2	evg11t	exon	24470945	24470995	0	+	.	Parent=Nasvi2EG000014t1;tar=51/51
NC_015867.2	evg11t	CDS	24470945	24470957	0	+	1	Parent=Nasvi2EG000014t1;tar=13/13
NC_015867.2	evg11t	exon	24471375	24471560	58	+	.	Parent=Nasvi2EG000014t1;rseq=58/186,b5nvit1v2Svelbig0Loc65t1;tar=186/186
NC_015867.2	evg11ta	exon	24415094	24415118	100	+	.	Parent=Nasvi2EG000014t2;intr=20
NC_015867.2	evg11ta	exon	24424018	24424100	100	+	.	Parent=Nasvi2EG000014t2;intr=33
NC_015867.2	evg11ta	CDS	24424043	24424100	.	+	0	Parent=Nasvi2EG000014t2;
NC_015867.2	evg11ta	exon	24438449	24438586	100	+	.	Parent=Nasvi2EG000014t2;intr=32
NC_015867.2	evg11ta	CDS	24438449	24438586	.	+	2	Parent=Nasvi2EG000014t2;
NC_015867.2	evg11ta	exon	24444394	24444678	100	+	.	Parent=Nasvi2EG000014t2;intr=57
NC_015867.2	evg11ta	CDS	24444394	24444678	.	+	2	Parent=Nasvi2EG000014t2;
NC_015867.2	evg11ta	exon	24457457	24457605	100	+	.	Parent=Nasvi2EG000014t2;intr=63
NC_015867.2	evg11ta	CDS	24457457	24457605	.	+	2	Parent=Nasvi2EG000014t2;
NC_015867.2	evg11ta	exon	24461862	24462006	100	+	.	Parent=Nasvi2EG000014t2;intr=46
NC_015867.2	evg11ta	CDS	24461862	24462006	.	+	0	Parent=Nasvi2EG000014t2;
NC_015867.2	evg11ta	exon	24464648	24464710	100	+	.	Parent=Nasvi2EG000014t2;intr=38
NC_015867.2	evg11ta	CDS	24464648	24464710	.	+	2	Parent=Nasvi2EG000014t2;
NC_015867.2	evg11ta	exon	24465106	24465363	100	+	.	Parent=Nasvi2EG000014t2;intr=14
NC_015867.2	evg11ta	CDS	24465106	24465251	.	+	2	Parent=Nasvi2EG000014t2;
NC_015867.2	evg11t	exon	24450627	24451601	840	-	.	Parent=Nasvi2EG000015t1;est=734/975;rseq=82/975,b5nvit1v4aSallLoc63t38257;intr=24;pasa=875/975,chain_5;tar=975/975
NC_015867.2	evg11t	CDS	24451048	24451601	0	-	2	Parent=Nasvi2EG000015t1;tar=554/554
NC_015867.2	evg11t	exon	24451676	24452090	669	-	.	Parent=Nasvi2EG000015t1;est=324/415;rseq=321/415,b5nvit1v2Svelbig0Loc62t1;intr=24;pasa=329/415,chain_5;tar=354/415
NC_015867.2	evg11t	CDS	24451676	24451811	0	-	0	Parent=Nasvi2EG000015t1;tar=136/136
NC_015867.2	evg11t	exon	24463095	24466577	602	-	.	Parent=Nasvi2EG000016t1;est=602/3483;pasa=602/3483,chain_6;tar=2689/3483
NC_015867.2	evg11t	CDS	24464867	24465079	0	-	0	Parent=Nasvi2EG000016t1;
NC_015867.2	evg11t	exon	24465979	24466242	264	+	.	Parent=Nasvi2EG000017t1;est=264/264;pasa=264/264,chain_6;tar=264/264
NC_015867.2	evg11t	exon	24472137	24473850	1247	+	.	Parent=Nasvi2EG000017t1;est=698/1714;rseq=549/1714,b5nvit1cuf83c_Gsc1g150t1,b5nvit1cuf83c_Gsc1g151t1,b5nvit1cuf83c_Gsc1g174t1;pasa=1082/1714,chain_8;tar=918/1714
NC_015867.2	evg11t	CDS	24472145	24472507	0	+	0	Parent=Nasvi2EG000017t1;tar=363/363
NC_015867.2	evg11u	exon	24466304	24467844	1805	-	.	Parent=Nasvi2EG000018t1;est=762/1541;rseq=1043/1541,b5nvit1cuf83c_Gsc1g140t1,b5nvit1cuf83c_Gsc1g170t1;pasa=765/1541,chain_6,chain_7;tar=1520/1541
NC_015867.2	evg11u	CDS	24467783	24467844	0	-	2	Parent=Nasvi2EG000018t1
NC_015867.2	evg11u	exon	24468109	24469288	0	-	.	Parent=Nasvi2EG000018t1;tar=401/1180
NC_015867.2	evg11u	CDS	24468109	24468253	0	-	0	Parent=Nasvi2EG000018t1
NC_015867.2	evg11t	exon	24470494	24471491	329	-	.	Parent=Nasvi2EG000019t1;rseq=329/998,b5nvit1cuf13_Gsc1g16t1;tar=951/998
NC_015867.2	evg11t	CDS	24470863	24471096	0	-	0	Parent=Nasvi2EG000019t1;
NC_015867.2	evg11t	exon	24478369	24478670	302	+	.	Parent=Nasvi2EG000020t1;rseq=302/302,b5nvit1cuf13_Gsc1g22t1;tar=302/302
NC_015867.2	evg11t	CDS	24478641	24478670	0	+	0	Parent=Nasvi2EG000020t1;
NC_015867.2	evg11t	exon	24481194	24481286	763	+	.	Parent=Nasvi2EG000020t1;est=93/93;rseq=93/93,b5nvit1cuf13_Gsc1g242t1,b5nvit1v4aSallLoc63t16107;intr=577;ref=93/93,NV10003-RA;pasa=93/93,chain_10,chain_9;tar=73/93
NC_015867.2	evg11t	CDS	24481194	24481286	0	+	0	Parent=Nasvi2EG000020t1;
NC_015867.2	evg11t	exon	24481721	24481839	1520	+	.	Parent=Nasvi2EG000020t1;est=119/119;rseq=119/119,b5nvit1cuf13_Gsc1g242t1;intr=1282;ref=119/119,NV10003-RA;pasa=119/119,chain_9;tar=96/119
NC_015867.2	evg11t	CDS	24481721	24481839	0	+	0	Parent=Nasvi2EG000020t1;
NC_015867.2	evg11t	exon	24482111	24484284	1537	+	.	Parent=Nasvi2EG000020t1;est=806/2174;rseq=26/2174,b5nvit1v4aSallLoc63t16109;intr=705;ref=2174/2174,NV10003-RA;pasa=1607/2174,chain_11,chain_9;tar=2008/2174
NC_015867.2	evg11t	CDS	24482111	24483788	0	+	1	Parent=Nasvi2EG000020t1;
NC_015867.2	evg11t	exon	24508080	24508754	0	-	.	Parent=Nasvi2EG000021t1;
NC_015867.2	evg11t	CDS	24508173	24508754	0	-	0	Parent=Nasvi2EG000021t1;
NC_015867.2	evg11t	exon	24509130	24509389	0	-	.	Parent=Nasvi2EG000021t1;
NC_015867.2	evg11t	CDS	24509130	24509389	0	-	2	Parent=Nasvi2EG000021t1;
NC_015867.2	evg11t	exon	24509455	24510031	0	-	.	Parent=Nasvi2EG000021t1;
NC_015867.2	evg11t	CDS	24509455	24510031	0	-	0	Parent=Nasvi2EG000021t1;
NC_015867.2	evg11t	exon	24510105	24510231	0	-	.	Parent=Nasvi2EG000021t1;
NC_015867.2	evg11t	CDS	24510105	24510221	0	-	0	Parent=Nasvi2EG000021t1;
NC_015867.2	evg11t	exon	24510840	24510904	0	-	.	Parent=Nasvi2EG000021t1;
NC_015867.2	evg11t	exon	24515468	24516017	0	-	.	Parent=Nasvi2EG000021t1;tar=376/550
NC_015867.2	evg11t	exon	24524462	24524529	0	-	.	Parent=Nasvi2EG000021t1;tar=22/68
NC_015867.2	evg11t	exon	24536633	24536757	147	+	.	Parent=Nasvi2EG000022t1;rseq=99/125,b5nvit1cuf13_Gsc1g42t1;intr=48;tar=76/125
NC_015867.2	evg11t	exon	24537757	24538456	617	+	.	Parent=Nasvi2EG000022t1;est=228/700;rseq=341/700,b5nvit1cuf13_Gsc1g42t1,b5nvit1cuf83c_Gsc1g236t1;intr=48;tar=457/700
NC_015867.2	evg11t	CDS	24537827	24538306	0	+	0	Parent=Nasvi2EG000022t1
NC_015867.2	evg11t	exon	24546162	24547493	256	-	.	Parent=Nasvi2EG000023t1;rseq=165/1332,b5nvit1cuf13_Gsc1g35t1,b5nvit1cuf83c_Gsc1g238t1;terepeat=91/1332
NC_015867.2	evg11t	CDS	24547276	24547493	0	-	2	Parent=Nasvi2EG000023t1;
NC_015867.2	evg11t	exon	24547589	24547988	0	-	.	Parent=Nasvi2EG000023t1;
NC_015867.2	evg11t	CDS	24547589	24547721	0	-	0	Parent=Nasvi2EG000023t1;
NC_015867.2	evg11t	exon	24551363	24551558	96	-	.	Parent=Nasvi2EG000023t1;rseq=96/196,b5nvit1cuf13_Gsc1g36t1
NC_015867.2	evg11t	exon	24553368	24553496	129	-	.	Parent=Nasvi2EG000024t1;terepeat=129/129
NC_015867.2	evg11t	CDS	24553491	24553496	0	-	0	Parent=Nasvi2EG000024t1;
NC_015867.2	evg11t	exon	24553573	24553799	135	-	.	Parent=Nasvi2EG000024t1;terepeat=135/227
NC_015867.2	evg11t	CDS	24553573	24553799	0	-	2	Parent=Nasvi2EG000024t1;
NC_015867.2	evg11t	exon	24553871	24554310	242	-	.	Parent=Nasvi2EG000024t1;tar=54/440;terepeat=242/440
NC_015867.2	evg11t	CDS	24553871	24554021	0	-	0	Parent=Nasvi2EG000024t1;
NC_015867.2	evg11t	exon	24570980	24571211	0	-	.	Parent=Nasvi2EG000025t1;
NC_015867.2	evg11t	exon	24571513	24572661	2335	-	.	Parent=Nasvi2EG000025t1;est=731/1149;rseq=1125/1149,b5nvit1cuf13_Gsc1g444t1;intr=479;pasa=1149/1149,chain_13;tar=1149/1149
NC_015867.2	evg11t	CDS	24572472	24572661	0	-	1	Parent=Nasvi2EG000025t1;
NC_015867.2	evg11t	exon	24572933	24573309	1603	-	.	Parent=Nasvi2EG000025t1;est=377/377;rseq=377/377,b5nvit1cuf13_Gsc1g444t1;intr=849;pasa=377/377,chain_13;tar=358/377
NC_015867.2	evg11t	CDS	24572933	24573309	0	-	0	Parent=Nasvi2EG000025t1;
NC_015867.2	evg11t	exon	24573401	24573860	1711	-	.	Parent=Nasvi2EG000025t1;est=460/460;rseq=460/460,b5nvit1cuf13_Gsc1g444t1;intr=791;pasa=460/460,chain_13;tar=445/460
NC_015867.2	evg11t	CDS	24573401	24573860	0	-	1	Parent=Nasvi2EG000025t1;
NC_015867.2	evg11t	exon	24573981	24574495	1369	-	.	Parent=Nasvi2EG000025t1;est=44/515;rseq=515/515,b5nvit1cuf13_Gsc1g444t1;intr=810;pasa=48/515,chain_13;tar=515/515
NC_015867.2	evg11t	CDS	24573981	24574495	0	-	0	Parent=Nasvi2EG000025t1;
NC_015867.2	evg11t	exon	24575445	24576047	1416	-	.	Parent=Nasvi2EG000025t1;rseq=603/603,b5nvit1cuf13_Gsc1g444t1;intr=813;tar=591/603
NC_015867.2	evg11t	CDS	24575445	24576047	0	-	0	Parent=Nasvi2EG000025t1;
NC_015867.2	evg11t	exon	24576488	24576668	868	-	.	Parent=Nasvi2EG000025t1;rseq=181/181,b5nvit1cuf13_Gsc1g444t1;intr=687;tar=176/181
NC_015867.2	evg11t	CDS	24576488	24576668	0	-	1	Parent=Nasvi2EG000025t1;
NC_015867.2	evg11t	exon	24577231	24577320	713	-	.	Parent=Nasvi2EG000025t1;rseq=90/90,b5nvit1cuf13_Gsc1g444t1;intr=623;tar=71/90
NC_015867.2	evg11t	CDS	24577231	24577320	0	-	1	Parent=Nasvi2EG000025t1;
NC_015867.2	evg11t	exon	24607433	24607629	569	-	.	Parent=Nasvi2EG000025t1;rseq=197/197,b5nvit1cuf13_Gsc1g444t1;intr=372;tar=197/197
NC_015867.2	evg11t	CDS	24607433	24607629	0	-	0	Parent=Nasvi2EG000025t1;
NC_015867.2	evg11t	exon	24612778	24612846	296	-	.	Parent=Nasvi2EG000025t1;rseq=69/69,b5nvit1cuf13_Gsc1g444t1;intr=227;pasa=69/69,chain_21,chain_22;tar=52/69
NC_015867.2	evg11t	CDS	24612778	24612846	0	-	0	Parent=Nasvi2EG000025t1;
NC_015867.2	evg11t	exon	24613150	24613393	862	-	.	Parent=Nasvi2EG000025t1;est=244/244;rseq=244/244,b5nvit1cuf13_Gsc1g444t1;intr=374;pasa=244/244,chain_21,chain_22;tar=242/244
NC_015867.2	evg11t	CDS	24613150	24613393	0	-	1	Parent=Nasvi2EG000025t1;
NC_015867.2	evg11t	exon	24613559	24613709	931	-	.	Parent=Nasvi2EG000025t1;est=151/151;rseq=151/151,b5nvit1cuf13_Gsc1g444t1;intr=629;pasa=151/151,chain_22;tar=149/151
NC_015867.2	evg11t	CDS	24613559	24613709	0	-	2	Parent=Nasvi2EG000025t1;
NC_015867.2	evg11t	exon	24614385	24614678	305	-	.	Parent=Nasvi2EG000025t1;rseq=294/294,b5nvit1cuf13_Gsc1g444t2;intr=+44;tar=277/294
NC_015867.2	evg11t	CDS	24614385	24614678	0	-	2	Parent=Nasvi2EG000025t1;
NC_015867.2	evg11t	exon	24624902	24625288	1103	-	.	Parent=Nasvi2EG000025t1;est=387/387;rseq=387/387,b5nvit1cuf13_Gsc1g444t1;intr=329;pasa=387/387,chain_22;tar=373/387
NC_015867.2	evg11t	CDS	24624902	24625010	0	-	0	Parent=Nasvi2EG000025t1;
NC_015867.2	evg11ta	exon	24571537	24572661	12.5	-	.	Parent=Nasvi2EG000025t2;xi=1;intr=479
NC_015867.2	evg11ta	CDS	24572472	24572661	.	-	1	Parent=Nasvi2EG000025t2;
NC_015867.2	evg11ta	exon	24572933	24573309	12.5	-	.	Parent=Nasvi2EG000025t2;xi=2;intr=849
NC_015867.2	evg11ta	CDS	24572933	24573309	.	-	0	Parent=Nasvi2EG000025t2;
NC_015867.2	evg11ta	exon	24573401	24573860	12.5	-	.	Parent=Nasvi2EG000025t2;xi=3;intr=791
NC_015867.2	evg11ta	CDS	24573401	24573860	.	-	1	Parent=Nasvi2EG000025t2;
NC_015867.2	evg11ta	exon	24573981	24574495	12.5	-	.	Parent=Nasvi2EG000025t2;xi=4;intr=810
NC_015867.2	evg11ta	CDS	24573981	24574495	.	-	0	Parent=Nasvi2EG000025t2;
NC_015867.2	evg11ta	exon	24575445	24576047	12.5	-	.	Parent=Nasvi2EG000025t2;xi=5;intr=813
NC_015867.2	evg11ta	CDS	24575445	24576047	.	-	0	Parent=Nasvi2EG000025t2;
NC_015867.2	evg11ta	exon	24576488	24576668	12.5	-	.	Parent=Nasvi2EG000025t2;xi=6;intr=687
NC_015867.2	evg11ta	CDS	24576488	24576668	.	-	1	Parent=Nasvi2EG000025t2;
NC_015867.2	evg11ta	exon	24577231	24577320	12.5	-	.	Parent=Nasvi2EG000025t2;xi=7;intr=623
NC_015867.2	evg11ta	CDS	24577231	24577320	.	-	1	Parent=Nasvi2EG000025t2;
NC_015867.2	evg11ta	exon	24607433	24607629	12.5	-	.	Parent=Nasvi2EG000025t2;xi=8;intr=372
NC_015867.2	evg11ta	CDS	24607433	24607629	.	-	0	Parent=Nasvi2EG000025t2;
NC_015867.2	evg11ta	exon	24612778	24612846	12.5	-	.	Parent=Nasvi2EG000025t2;xi=9;intr=227
NC_015867.2	evg11ta	CDS	24612778	24612846	.	-	0	Parent=Nasvi2EG000025t2;
NC_015867.2	evg11ta	exon	24613150	24613393	12.5	-	.	Parent=Nasvi2EG000025t2;xi=10;intr=374
NC_015867.2	evg11ta	CDS	24613150	24613393	.	-	1	Parent=Nasvi2EG000025t2;
NC_015867.2	evg11ta	exon	24613559	24613709	12.5	-	.	Parent=Nasvi2EG000025t2;xi=11;intr=629
NC_015867.2	evg11ta	CDS	24613559	24613709	.	-	2	Parent=Nasvi2EG000025t2;
NC_015867.2	evg11ta	exon	24614454	24614995	12.5	-	.	Parent=Nasvi2EG000025t2;xi=12;intr=33
NC_015867.2	evg11ta	CDS	24614454	24614664	.	-	0	Parent=Nasvi2EG000025t2;
NC_015867.2	evg11ta	exon	24571537	24572661	55.3	-	.	Parent=Nasvi2EG000025t3;xi=1;intr=479
NC_015867.2	evg11ta	CDS	24572472	24572661	.	-	1	Parent=Nasvi2EG000025t3;
NC_015867.2	evg11ta	exon	24572933	24573309	55.3	-	.	Parent=Nasvi2EG000025t3;xi=2;intr=849
NC_015867.2	evg11ta	CDS	24572933	24573309	.	-	0	Parent=Nasvi2EG000025t3;
NC_015867.2	evg11ta	exon	24573401	24573860	55.3	-	.	Parent=Nasvi2EG000025t3;xi=3;intr=791
NC_015867.2	evg11ta	CDS	24573401	24573860	.	-	1	Parent=Nasvi2EG000025t3;
NC_015867.2	evg11ta	exon	24573981	24574495	55.3	-	.	Parent=Nasvi2EG000025t3;xi=4;intr=810
NC_015867.2	evg11ta	CDS	24573981	24574495	.	-	0	Parent=Nasvi2EG000025t3;
NC_015867.2	evg11ta	exon	24575445	24576047	55.3	-	.	Parent=Nasvi2EG000025t3;xi=5;intr=813
NC_015867.2	evg11ta	CDS	24575445	24576047	.	-	0	Parent=Nasvi2EG000025t3;
NC_015867.2	evg11ta	exon	24576488	24576668	55.3	-	.	Parent=Nasvi2EG000025t3;xi=6;intr=687
NC_015867.2	evg11ta	CDS	24576488	24576668	.	-	1	Parent=Nasvi2EG000025t3;
NC_015867.2	evg11ta	exon	24577231	24577320	55.3	-	.	Parent=Nasvi2EG000025t3;xi=7;intr=623
NC_015867.2	evg11ta	CDS	24577231	24577320	.	-	1	Parent=Nasvi2EG000025t3;
NC_015867.2	evg11ta	exon	24607433	24607629	55.3	-	.	Parent=Nasvi2EG000025t3;xi=8;intr=372
NC_015867.2	evg11ta	CDS	24607433	24607629	.	-	0	Parent=Nasvi2EG000025t3;
NC_015867.2	evg11ta	exon	24612778	24612846	55.3	-	.	Parent=Nasvi2EG000025t3;xi=9;intr=227
NC_015867.2	evg11ta	CDS	24612778	24612846	.	-	0	Parent=Nasvi2EG000025t3;
NC_015867.2	evg11ta	exon	24613150	24613393	55.3	-	.	Parent=Nasvi2EG000025t3;xi=10;intr=374
NC_015867.2	evg11ta	CDS	24613150	24613393	.	-	1	Parent=Nasvi2EG000025t3;
NC_015867.2	evg11ta	exon	24613559	24613709	55.3	-	.	Parent=Nasvi2EG000025t3;xi=11;intr=629
NC_015867.2	evg11ta	CDS	24613559	24613709	.	-	2	Parent=Nasvi2EG000025t3;
NC_015867.2	evg11ta	exon	24624902	24625400	55.3	-	.	Parent=Nasvi2EG000025t3;xi=12;intr=329
NC_015867.2	evg11ta	CDS	24624902	24625010	.	-	0	Parent=Nasvi2EG000025t3;
NC_015867.2	evg11ta	exon	24571537	24572661	33.1	-	.	Parent=Nasvi2EG000025t4;xi=1;intr=479
NC_015867.2	evg11ta	CDS	24572472	24572661	.	-	1	Parent=Nasvi2EG000025t4;
NC_015867.2	evg11ta	exon	24572933	24573309	33.1	-	.	Parent=Nasvi2EG000025t4;xi=2;intr=849
NC_015867.2	evg11ta	CDS	24572933	24573309	.	-	0	Parent=Nasvi2EG000025t4;
NC_015867.2	evg11ta	exon	24573401	24573860	33.1	-	.	Parent=Nasvi2EG000025t4;xi=3;intr=791
NC_015867.2	evg11ta	CDS	24573401	24573860	.	-	1	Parent=Nasvi2EG000025t4;
NC_015867.2	evg11ta	exon	24573981	24574495	33.1	-	.	Parent=Nasvi2EG000025t4;xi=4;intr=810
NC_015867.2	evg11ta	CDS	24573981	24574495	.	-	0	Parent=Nasvi2EG000025t4;
NC_015867.2	evg11ta	exon	24575445	24576047	33.1	-	.	Parent=Nasvi2EG000025t4;xi=5;intr=813
NC_015867.2	evg11ta	CDS	24575445	24575903	.	-	0	Parent=Nasvi2EG000025t4;
NC_015867.2	evg11ta	exon	24576488	24576668	33.1	-	.	Parent=Nasvi2EG000025t4;xi=6;intr=687
NC_015867.2	evg11ta	exon	24577231	24577320	33.1	-	.	Parent=Nasvi2EG000025t4;xi=7;intr=623
NC_015867.2	evg11ta	exon	24607433	24607629	33.1	-	.	Parent=Nasvi2EG000025t4;xi=8;intr=372
NC_015867.2	evg11ta	exon	24609691	24609938	33.1	-	.	Parent=Nasvi2EG000025t4;xi=9;intr=-16
NC_015867.2	evg11u	exon	24579406	24581794	91	+	.	Parent=Nasvi2EG000026t1;rseq=91/2389,b5nvit1v2Svelbig0Loc3810t1;tar=2280/2389
NC_015867.2	evg11u	CDS	24581106	24581378	0	+	0	Parent=Nasvi2EG000026t1
NC_015867.2	evg11t	exon	24583624	24585478	178	+	.	Parent=Nasvi2EG000027t1;rseq=178/1855,b5nvit1v2Svelbig0Loc97t1;tar=1488/1855
NC_015867.2	evg11t	CDS	24585183	24585395	0	+	0	Parent=Nasvi2EG000027t1;
NC_015867.2	evg11t	exon	24586346	24587025	679	-	.	Parent=Nasvi2EG000028t1;est=679/680;pasa=679/680,chain_14;tar=680/680
NC_015867.2	evg11t	exon	24587068	24590162	813	-	.	Parent=Nasvi2EG000028t1;est=712/3095;rseq=101/3095,b5nvit1v2Svelbig0Loc2905t1;pasa=1043/3095,chain_15,chain_16;tar=3029/3095
NC_015867.2	evg11t	CDS	24588812	24589168	0	-	0	Parent=Nasvi2EG000028t1
NC_015867.2	evg11t	exon	24595096	24595364	179	-	.	Parent=Nasvi2EG000028t1;rseq=179/269,b5nvit1v2Svelbig0Loc2905t1;pasa=169/269,chain_16;tar=269/269
NC_015867.2	evg11t	exon	24604084	24606241	1635	+	.	Parent=Nasvi2EG000029t1;est=659/2158;rseq=976/2158,b5nvit1v2Svelbig0Loc106t1,b5nvit1v3S2big0Loc114t1,b5nvit1v3S2big0Loc3038t1;pasa=753/2158,chain_17,chain_18;tar=1320/2158
NC_015867.2	evg11t	CDS	24605843	24606103	0	+	0	Parent=Nasvi2EG000029t1;
NC_015867.2	evg11t	exon	24625805	24626968	1456	-	.	Parent=Nasvi2EG000030t1;est=556/1164;rseq=543/1164,b5nvit1cuf83c_Gsc1g309t1,b5nvit1v2Svelbig0Loc112t1;intr=357;pasa=557/1164,chain_25;tar=752/1164
NC_015867.2	evg11t	CDS	24626759	24626968	0	-	0	Parent=Nasvi2EG000030t1;tar=210/210
NC_015867.2	evg11t	exon	24627048	24627545	1620	-	.	Parent=Nasvi2EG000030t1;est=343/498;rseq=498/498,b5nvit1v2Svelbig0Loc112t1;intr=779;pasa=498/498,chain_25;tar=490/498
NC_015867.2	evg11t	CDS	24627048	24627545	0	-	0	Parent=Nasvi2EG000030t1;tar=490/498
NC_015867.2	evg11t	exon	24627621	24627808	1277	-	.	Parent=Nasvi2EG000030t1;est=188/188;rseq=188/188,b5nvit1v2Svelbig0Loc112t1;intr=901;pasa=188/188,chain_25;tar=177/188
NC_015867.2	evg11t	CDS	24627621	24627808	0	-	2	Parent=Nasvi2EG000030t1;tar=177/188
NC_015867.2	evg11t	exon	24627890	24628278	1500	-	.	Parent=Nasvi2EG000030t1;est=389/389;rseq=389/389,b5nvit1v2Svelbig0Loc112t1;intr=722;pasa=389/389,chain_25;tar=385/389
NC_015867.2	evg11t	CDS	24627890	24628278	0	-	1	Parent=Nasvi2EG000030t1;tar=385/389
NC_015867.2	evg11t	exon	24628353	24628820	1088	-	.	Parent=Nasvi2EG000030t1;est=212/468;rseq=468/468,b5nvit1v2Svelbig0Loc112t1;intr=408;pasa=212/468,chain_25;tar=465/468
NC_015867.2	evg11t	CDS	24628353	24628820	0	-	1	Parent=Nasvi2EG000030t1;tar=465/468
NC_015867.2	evg11t	exon	24628894	24629257	1013	-	.	Parent=Nasvi2EG000030t1;est=268/364;rseq=364/364,b5nvit1v2Svelbig0Loc112t1;intr=381;tar=364/364
NC_015867.2	evg11t	CDS	24628894	24629257	0	-	2	Parent=Nasvi2EG000030t1;tar=364/364
NC_015867.2	evg11t	exon	24629343	24629619	364	-	.	Parent=Nasvi2EG000030t1;est=74/277;rseq=74/277,b5nvit1v2Svelbig0Loc112t1;intr=216
NC_015867.2	evg11t	CDS	24629343	24629619	0	-	0	Parent=Nasvi2EG000030t1;
NC_015867.2	evg11t	exon	24629707	24629795	535	-	.	Parent=Nasvi2EG000030t1;rseq=89/89,b5nvit1v2Svelbig0Loc112t1;intr=446;tar=82/89
NC_015867.2	evg11t	CDS	24629707	24629795	0	-	2	Parent=Nasvi2EG000030t1;tar=82/89
NC_015867.2	evg11t	exon	24631193	24631408	662	-	.	Parent=Nasvi2EG000030t1;rseq=216/216,b5nvit1v2Svelbig0Loc112t1;intr=446;tar=216/216
NC_015867.2	evg11t	CDS	24631193	24631229	0	-	0	Parent=Nasvi2EG000030t1;tar=37/37
NC_015867.2	evg11t	exon	24631733	24632103	3952	+	.	Parent=Nasvi2EG000031t1;est=231/371;rseq=361/371,b5nvit1v2Svelbig0Loc113t6;intr=3360;ref=129/371,NV10006-RA;pasa=231/371,chain_26
NC_015867.2	evg11t	CDS	24631735	24632103	0	+	0	Parent=Nasvi2EG000031t1;
NC_015867.2	evg11t	exon	24632549	24632650	7928	+	.	Parent=Nasvi2EG000031t1;est=102/102;rseq=102/102,b5nvit1v2Svelbig0Loc113t6;intr=7724;pasa=102/102,chain_26;tar=102/102
NC_015867.2	evg11t	CDS	24632549	24632650	0	+	0	Parent=Nasvi2EG000031t1;
NC_015867.2	evg11t	exon	24633184	24633614	5026	+	.	Parent=Nasvi2EG000031t1;est=431/431;rseq=234/431,b5nvit1v2Svelbig0Loc113t6,b5nvit1v2Svelbig0Loc2908t1;intr=4361;pasa=431/431,chain_26,chain_27;tar=431/431
NC_015867.2	evg11t	CDS	24633184	24633429	0	+	0	Parent=Nasvi2EG000031t1;
NC_015867.2	evg11ta	exon	24631743	24632103	99	+	.	Parent=Nasvi2EG000031t2;intr=3360
NC_015867.2	evg11ta	CDS	24631744	24632103	.	+	0	Parent=Nasvi2EG000031t2;
NC_015867.2	evg11ta	exon	24632549	24632650	100	+	.	Parent=Nasvi2EG000031t2;intr=7724
NC_015867.2	evg11ta	CDS	24632549	24632650	.	+	0	Parent=Nasvi2EG000031t2;
NC_015867.2	evg11ta	exon	24633184	24633417	99	+	.	Parent=Nasvi2EG000031t2;intr=+4361
NC_015867.2	evg11ta	CDS	24633184	24633417	.	+	0	Parent=Nasvi2EG000031t2;
NC_015867.2	evg11ta	exon	24634339	24634417	88	+	.	Parent=Nasvi2EG000031t2;
NC_015867.2	evg11ta	CDS	24634339	24634417	.	+	0	Parent=Nasvi2EG000031t2;
NC_015867.2	evg11t	exon	24634173	24634697	117	+	.	Parent=Nasvi2EG000032t1;rseq=117/525,b5nvit1v2Svelbig0Loc113t6,b5nvit1v3S2big0Loc123t1;tar=178/525
NC_015867.2	evg11t	exon	24635259	24635520	262	+	.	Parent=Nasvi2EG000032t1;rseq=262/262,b5nvit1v4aSallLoc124t1;ref=193/262,NV10006-RA;tar=257/262
NC_015867.2	evg11t	CDS	24635301	24635520	0	+	0	Parent=Nasvi2EG000032t1;tar=215/220
NC_015867.2	evg11t	exon	24635902	24636088	13	+	.	Parent=Nasvi2EG000032t1;rseq=13/187,b5nvit1v4aSallLoc124t1;ref=187/187,NV10006-RA;tar=162/187
NC_015867.2	evg11t	CDS	24635902	24636088	0	+	2	Parent=Nasvi2EG000032t1;tar=162/187
NC_015867.2	evg11t	exon	24636275	24636317	25	+	.	Parent=Nasvi2EG000032t1;rseq=25/43,b5nvit1cuf83c_Gsc1g324t1;ref=43/43,NV10006-RA;tar=28/43
NC_015867.2	evg11t	CDS	24636275	24636317	0	+	1	Parent=Nasvi2EG000032t1;tar=28/43
NC_015867.2	evg11t	exon	24636398	24636455	8	+	.	Parent=Nasvi2EG000032t1;rseq=8/58,b5nvit1cuf83c_Gsc1g326t1;ref=58/58,NV10006-RA;tar=37/58
NC_015867.2	evg11t	CDS	24636398	24636455	0	+	0	Parent=Nasvi2EG000032t1;tar=37/58
NC_015867.2	evg11t	exon	24636601	24636790	92	+	.	Parent=Nasvi2EG000032t1;rseq=92/190,b5nvit1v3S2big0Loc4365t1;ref=190/190,NV10006-RA;tar=190/190
NC_015867.2	evg11t	CDS	24636601	24636790	0	+	2	Parent=Nasvi2EG000032t1;tar=190/190
NC_015867.2	evg11t	exon	24637285	24637524	250	+	.	Parent=Nasvi2EG000032t1;rseq=240/240,b5nvit1v2Svelbig0Loc115t1;intr=10;ref=240/240,NV10006-RA;tar=240/240
NC_015867.2	evg11t	CDS	24637285	24637524	0	+	1	Parent=Nasvi2EG000032t1;tar=240/240
NC_015867.2	evg11t	exon	24637641	24637832	129	+	.	Parent=Nasvi2EG000032t1;rseq=113/192,b5nvit1v2Svelbig0Loc115t1;intr=16;ref=192/192,NV10006-RA;tar=192/192
NC_015867.2	evg11t	CDS	24637641	24637832	0	+	1	Parent=Nasvi2EG000032t1;tar=192/192
NC_015867.2	evg11t	exon	24638269	24638403	72	+	.	Parent=Nasvi2EG000032t1;rseq=62/135,b5nvit1v4aSallLoc127t1;intr=10;ref=135/135,NV10006-RA;tar=135/135
NC_015867.2	evg11t	CDS	24638269	24638403	0	+	1	Parent=Nasvi2EG000032t1;tar=135/135
NC_015867.2	evg11t	exon	24638508	24638568	29	+	.	Parent=Nasvi2EG000032t1;rseq=25/61,b5nvit1v2Svelbig0Loc116t1;intr=4;ref=61/61,NV10006-RA;tar=61/61
NC_015867.2	evg11t	CDS	24638508	24638568	0	+	1	Parent=Nasvi2EG000032t1;tar=61/61
NC_015867.2	evg11t	exon	24638659	24638747	85	+	.	Parent=Nasvi2EG000032t1;est=85/89;pasa=89/89,chain_28;tar=89/89
NC_015867.2	evg11t	CDS	24638659	24638700	0	+	0	Parent=Nasvi2EG000032t1;tar=42/42
NC_015867.2	evg11t	exon	24638752	24640782	722	-	.	Parent=Nasvi2EG000033t1;est=722/2031;ref=1386/2031,NV10007-RA;pasa=849/2031,chain_28,chain_29;tar=1470/2031
NC_015867.2	evg11t	CDS	24638966	24640351	0	-	0	Parent=Nasvi2EG000033t1;pro=606/1386,Chr1p19.apis_ncbi_hmm4985
NC_015867.2	evg11t	exon	24642386	24642816	451	+	.	Parent=Nasvi2EG000034t1;xi=1;rseq=431/431,b5nvit1cuf83c_Gsc1g444t1;intr=20;tar=346/431
NC_015867.2	evg11t	exon	24647875	24648064	232	+	.	Parent=Nasvi2EG000034t1;xi=2;rseq=190/190,b5nvit1cuf83c_Gsc1g444t1;intr=42;tar=165/190
NC_015867.2	evg11t	CDS	24647933	24648064	0	+	0	Parent=Nasvi2EG000034t1;
NC_015867.2	evg11t	exon	24660138	24660386	547	+	.	Parent=Nasvi2EG000034t1;xi=3;est=249/249;rseq=249/249,b5nvit1cuf83c_Gsc1g444t1;intr=49;pasa=249/249,chain_31;tar=249/249
NC_015867.2	evg11t	CDS	24660138	24660386	0	+	0	Parent=Nasvi2EG000034t1;
NC_015867.2	evg11t	exon	24662340	24662452	293	+	.	Parent=Nasvi2EG000034t1;xi=4;est=113/113;rseq=113/113,b5nvit1cuf83c_Gsc1g444t1;intr=67;pasa=113/113,chain_31;tar=82/113
NC_015867.2	evg11t	CDS	24662340	24662452	0	+	0	Parent=Nasvi2EG000034t1;
NC_015867.2	evg11t	exon	24663019	24663128	289	+	.	Parent=Nasvi2EG000034t1;xi=5;est=110/110;rseq=110/110,b5nvit1cuf83c_Gsc1g444t1;intr=69;pasa=110/110,chain_31;tar=103/110
NC_015867.2	evg11t	CDS	24663019	24663128	0	+	1	Parent=Nasvi2EG000034t1;
NC_015867.2	evg11t	exon	24663530	24663608	221	+	.	Parent=Nasvi2EG000034t1;xi=6;est=79/79;rseq=79/79,b5nvit1cuf83c_Gsc1g444t1;intr=63;pasa=79/79,chain_31;tar=79/79
NC_015867.2	evg11t	CDS	24663530	24663608	0	+	2	Parent=Nasvi2EG000034t1;
NC_015867.2	evg11t	exon	24663683	24663822	259	+	.	Parent=Nasvi2EG000034t1;xi=7;est=53/140;rseq=140/140,b5nvit1cuf83c_Gsc1g444t1;intr=66;pasa=53/140,chain_33;tar=125/140
NC_015867.2	evg11t	CDS	24663683	24663822	0	+	1	Parent=Nasvi2EG000034t1;
NC_015867.2	evg11t	exon	24664036	24664179	340	+	.	Parent=Nasvi2EG000034t1;xi=8;est=144/144;rseq=144/144,b5nvit1cuf83c_Gsc1g444t1;intr=52;pasa=144/144,chain_33;tar=131/144
NC_015867.2	evg11t	CDS	24664036	24664179	0	+	2	Parent=Nasvi2EG000034t1;
NC_015867.2	evg11t	exon	24664791	24665013	473	+	.	Parent=Nasvi2EG000034t1;xi=9;est=223/223;rseq=223/223,b5nvit1cuf83c_Gsc1g444t1;intr=27;pasa=223/223,chain_33;tar=223/223
NC_015867.2	evg11t	CDS	24664791	24665013	0	+	2	Parent=Nasvi2EG000034t1;
NC_015867.2	evg11t	exon	24665780	24666251	782	+	.	Parent=Nasvi2EG000034t1;xi=10;est=288/472;rseq=472/472,b5nvit1cuf83c_Gsc1g444t1;intr=22;pasa=472/472,chain_33;tar=472/472
NC_015867.2	evg11t	CDS	24665780	24665981	0	+	1	Parent=Nasvi2EG000034t1;
NC_015867.2	evg11ta	exon	24642370	24642816	2.41	+	.	Parent=Nasvi2EG000034t2;xi=1;intr=20
NC_015867.2	evg11ta	exon	24647875	24648064	2.41	+	.	Parent=Nasvi2EG000034t2;xi=2;intr=42
NC_015867.2	evg11ta	CDS	24647933	24648064	.	+	0	Parent=Nasvi2EG000034t2;
NC_015867.2	evg11ta	exon	24660138	24660386	2.41	+	.	Parent=Nasvi2EG000034t2;xi=3;intr=49
NC_015867.2	evg11ta	CDS	24660138	24660386	.	+	0	Parent=Nasvi2EG000034t2;
NC_015867.2	evg11ta	exon	24662340	24662454	2.41	+	.	Parent=Nasvi2EG000034t2;xi=4;intr=67
NC_015867.2	evg11ta	CDS	24662340	24662454	.	+	0	Parent=Nasvi2EG000034t2;
NC_015867.2	evg11ta	exon	24663021	24663128	2.41	+	.	Parent=Nasvi2EG000034t2;xi=5;intr=69
NC_015867.2	evg11ta	CDS	24663021	24663128	.	+	2	Parent=Nasvi2EG000034t2;
NC_015867.2	evg11ta	exon	24663530	24663608	2.41	+	.	Parent=Nasvi2EG000034t2;xi=6;intr=63
NC_015867.2	evg11ta	CDS	24663530	24663608	.	+	2	Parent=Nasvi2EG000034t2;
NC_015867.2	evg11ta	exon	24663683	24663822	2.41	+	.	Parent=Nasvi2EG000034t2;xi=7;intr=66
NC_015867.2	evg11ta	CDS	24663683	24663822	.	+	1	Parent=Nasvi2EG000034t2;
NC_015867.2	evg11ta	exon	24664036	24664183	2.41	+	.	Parent=Nasvi2EG000034t2;xi=8;intr=32
NC_015867.2	evg11ta	CDS	24664036	24664183	.	+	2	Parent=Nasvi2EG000034t2;
NC_015867.2	evg11ta	exon	24664795	24665113	2.41	+	.	Parent=Nasvi2EG000034t2;xi=9;intr=+15
NC_015867.2	evg11ta	CDS	24664795	24665026	.	+	1	Parent=Nasvi2EG000034t2;
NC_015867.2	evg11ta	exon	24665780	24666251	2.41	+	.	Parent=Nasvi2EG000034t2;xi=10;intr=22
NC_015867.2	evg11t	exon	24654887	24656530	735	-	.	Parent=Nasvi2EG000035t1;est=735/1644;ref=1005/1644,NV10008-RA;pasa=1644/1644,chain_30,chain_31;tar=1563/1644
NC_015867.2	evg11t	CDS	24655148	24656152	0	-	0	Parent=Nasvi2EG000035t1;tar=1005/1005
NC_015867.2	evg11t	exon	24657237	24658343	1587	-	.	Parent=Nasvi2EG000036t1;xi=1;est=473/1107;rseq=1107/1107,b5nvit1cuf13_Gsc1g93t1,b5nvit1cuf83c_Gsc1g474t1;intr=7;ref=729/1107,NV10009-RA;pasa=1107/1107,chain_32;tar=954/1107
NC_015867.2	evg11t	CDS	24657476	24658291	0	-	0	Parent=Nasvi2EG000036t1;
NC_015867.2	evg11t	exon	24658433	24658703	425	-	.	Parent=Nasvi2EG000036t1;xi=2;est=147/271;rseq=271/271,b5nvit1cuf13_Gsc1g93t1;intr=7;pasa=147/271,chain_32;tar=264/271
NC_015867.2	evg11t	exon	24667972	24668093	244	+	.	Parent=Nasvi2EG000037t1;est=122/122;rseq=122/122,b5nvit1v2Svelbig0Loc122t1;pasa=122/122,chain_34
NC_015867.2	evg11t	exon	24668700	24668842	290	+	.	Parent=Nasvi2EG000037t1;est=143/143;rseq=143/143,b5nvit1v2Svelbig0Loc122t1;intr=4;pasa=143/143,chain_34;tar=108/143
NC_015867.2	evg11t	exon	24668922	24669043	252	+	.	Parent=Nasvi2EG000037t1;est=122/122;rseq=122/122,b5nvit1v2Svelbig0Loc122t1;intr=8;pasa=122/122,chain_34;tar=69/122
NC_015867.2	evg11t	exon	24669250	24669433	372	+	.	Parent=Nasvi2EG000037t1;est=184/184;rseq=184/184,b5nvit1v2Svelbig0Loc122t1;intr=4;pasa=184/184,chain_34;tar=84/184
NC_015867.2	evg11t	CDS	24669413	24669433	0	+	0	Parent=Nasvi2EG000037t1;tar=13/21
NC_015867.2	evg11t	exon	24669527	24669573	94	+	.	Parent=Nasvi2EG000037t1;est=47/47;rseq=47/47,b5nvit1v2Svelbig0Loc122t1;pasa=47/47,chain_34
NC_015867.2	evg11t	CDS	24669527	24669573	0	+	0	Parent=Nasvi2EG000037t1;
NC_015867.2	evg11t	exon	24669660	24669736	154	+	.	Parent=Nasvi2EG000037t1;est=77/77;rseq=77/77,b5nvit1v2Svelbig0Loc122t1;pasa=77/77,chain_34
NC_015867.2	evg11t	CDS	24669660	24669736	0	+	1	Parent=Nasvi2EG000037t1;
NC_015867.2	evg11t	exon	24669835	24670046	421	+	.	Parent=Nasvi2EG000037t1;est=209/212;rseq=212/212,b5nvit1v2Svelbig0Loc122t1;pasa=209/212,chain_34;tar=183/212
NC_015867.2	evg11t	CDS	24669835	24670046	0	+	2	Parent=Nasvi2EG000037t1;tar=183/212
NC_015867.2	evg11t	exon	24670115	24670265	88	+	.	Parent=Nasvi2EG000037t1;rseq=88/151,b5nvit1v2Svelbig0Loc122t1;tar=112/151
NC_015867.2	evg11t	CDS	24670115	24670265	0	+	0	Parent=Nasvi2EG000037t1;tar=112/151
NC_015867.2	evg11t	exon	24670331	24670577	0	+	.	Parent=Nasvi2EG000037t1;tar=210/247
NC_015867.2	evg11t	CDS	24670331	24670577	0	+	2	Parent=Nasvi2EG000037t1;tar=210/247
NC_015867.2	evg11t	exon	24670657	24670843	85	+	.	Parent=Nasvi2EG000037t1;rseq=85/187,b5nvit1v3S2big0Loc3046t1;tar=179/187
NC_015867.2	evg11t	CDS	24670657	24670843	0	+	1	Parent=Nasvi2EG000037t1;tar=179/187
NC_015867.2	evg11t	exon	24670921	24671098	0	+	.	Parent=Nasvi2EG000037t1;tar=161/178
NC_015867.2	evg11t	CDS	24670921	24671098	0	+	0	Parent=Nasvi2EG000037t1;tar=161/178
NC_015867.2	evg11t	exon	24671169	24671394	142	+	.	Parent=Nasvi2EG000037t1;rseq=142/226,b5nvit1v2Svelbig0Loc123t1;tar=225/226
NC_015867.2	evg11t	CDS	24671169	24671394	0	+	2	Parent=Nasvi2EG000037t1;tar=225/226
NC_015867.2	evg11t	exon	24671634	24671978	690	+	.	Parent=Nasvi2EG000037t1;est=345/345;rseq=345/345,b5nvit1v2Svelbig0Loc124t1;pasa=345/345,chain_35;tar=336/345
NC_015867.2	evg11t	CDS	24671634	24671978	0	+	1	Parent=Nasvi2EG000037t1;tar=336/345
NC_015867.2	evg11t	exon	24672126	24672310	365	+	.	Parent=Nasvi2EG000037t1;est=185/185;rseq=180/185,b5nvit1v2Svelbig0Loc124t1;pasa=185/185,chain_35;tar=135/185
NC_015867.2	evg11t	CDS	24672126	24672310	0	+	1	Parent=Nasvi2EG000037t1;tar=135/185
NC_015867.2	evg11t	exon	24672424	24672923	405	+	.	Parent=Nasvi2EG000037t1;est=209/500;rseq=196/500,b5nvit1v2Svelbig0Loc2909t1;pasa=500/500,chain_35;tar=184/500
NC_015867.2	evg11t	CDS	24672424	24672518	0	+	2	Parent=Nasvi2EG000037t1;tar=81/95
NC_015867.2	evg11t	exon	24668792	24668842	106	+	.	Parent=Nasvi2EG000038t1;est=51/51;rseq=51/51,b5nvit1v2Svelbig0Loc122t1;intr=4;pasa=51/51,chain_34;tar=51/51
NC_015867.2	evg11t	CDS	24668799	24668842	0	+	0	Parent=Nasvi2EG000038t1;
NC_015867.2	evg11t	exon	24668922	24669043	252	+	.	Parent=Nasvi2EG000038t1;est=122/122;rseq=122/122,b5nvit1v2Svelbig0Loc122t1;intr=8;pasa=122/122,chain_34;tar=69/122
NC_015867.2	evg11t	CDS	24668922	24669043	0	+	1	Parent=Nasvi2EG000038t1;
NC_015867.2	evg11t	exon	24669250	24669433	372	+	.	Parent=Nasvi2EG000038t1;est=184/184;rseq=184/184,b5nvit1v2Svelbig0Loc122t1;intr=4;pasa=184/184,chain_34;tar=84/184
NC_015867.2	evg11t	CDS	24669250	24669422	0	+	2	Parent=Nasvi2EG000038t1;
NC_015867.2	evg11t	exon	24669527	24669573	94	+	.	Parent=Nasvi2EG000038t1;est=47/47;rseq=47/47,b5nvit1v2Svelbig0Loc122t1;pasa=47/47,chain_34
NC_015867.2	evg11t	exon	24669660	24669736	154	+	.	Parent=Nasvi2EG000038t1;est=77/77;rseq=77/77,b5nvit1v2Svelbig0Loc122t1;pasa=77/77,chain_34
NC_015867.2	evg11t	exon	24669835	24670046	421	+	.	Parent=Nasvi2EG000038t1;est=209/212;rseq=212/212,b5nvit1v2Svelbig0Loc122t1;pasa=209/212,chain_34;tar=183/212
NC_015867.2	evg11t	exon	24670115	24670202	88	+	.	Parent=Nasvi2EG000038t1;rseq=88/88,b5nvit1v2Svelbig0Loc122t1;tar=67/88
NC_015867.2	evg11t	exon	24673593	24673612	0	+	.	Parent=Nasvi2EG000039t1;
NC_015867.2	evg11t	exon	24673833	24674427	662	+	.	Parent=Nasvi2EG000039t1;est=206/595;rseq=159/595,b5nvit1v4aSallLoc134t10;intr=297;ref=151/595,NV10011-RA;pasa=206/595,chain_36,chain_37;tar=202/595
NC_015867.2	evg11t	CDS	24674383	24674427	0	+	0	Parent=Nasvi2EG000039t1;tar=19/45
NC_015867.2	evg11t	exon	24674616	24674692	612	+	.	Parent=Nasvi2EG000039t1;est=77/77;rseq=77/77,b5nvit1v4aSallLoc134t10;intr=458;ref=77/77,NV10011-RA;pasa=77/77,chain_36,chain_37;tar=77/77
NC_015867.2	evg11t	CDS	24674616	24674692	0	+	0	Parent=Nasvi2EG000039t1;tar=77/77
NC_015867.2	evg11t	exon	24674801	24675235	1199	+	.	Parent=Nasvi2EG000039t1;est=435/435;rseq=435/435,b5nvit1v4aSallLoc134t10;intr=329;ref=435/435,NV10011-RA;pasa=435/435,chain_36,chain_37;tar=429/435
NC_015867.2	evg11t	CDS	24674801	24675235	0	+	1	Parent=Nasvi2EG000039t1;tar=429/435
NC_015867.2	evg11t	exon	24675314	24675536	808	+	.	Parent=Nasvi2EG000039t1;est=223/223;rseq=223/223,b5nvit1v4aSallLoc134t10;intr=362;ref=223/223,NV10011-RA;pasa=223/223,chain_36,chain_37;tar=223/223
NC_015867.2	evg11t	CDS	24675314	24675536	0	+	1	Parent=Nasvi2EG000039t1;tar=223/223
NC_015867.2	evg11t	exon	24675623	24675889	970	+	.	Parent=Nasvi2EG000039t1;est=267/267;rseq=267/267,b5nvit1v4aSallLoc134t10;intr=436;ref=267/267,NV10011-RA;pasa=267/267,chain_36;tar=267/267
NC_015867.2	evg11t	CDS	24675623	24675889	0	+	0	Parent=Nasvi2EG000039t1;tar=267/267
NC_015867.2	evg11t	exon	24675998	24676511	1780	+	.	Parent=Nasvi2EG000039t1;est=514/514;rseq=514/514,b5nvit1v4aSallLoc134t10;intr=752;ref=514/514,NV10011-RA;pasa=514/514,chain_36;tar=514/514
NC_015867.2	evg11t	CDS	24675998	24676511	0	+	0	Parent=Nasvi2EG000039t1;tar=514/514
NC_015867.2	evg11t	exon	24676773	24677275	1516	+	.	Parent=Nasvi2EG000039t1;est=503/503;rseq=503/503,b5nvit1v4aSallLoc134t10;intr=510;ref=158/503,NV10011-RA;pasa=503/503,chain_36,chain_37;tar=477/503
NC_015867.2	evg11t	CDS	24676773	24676930	0	+	2	Parent=Nasvi2EG000039t1;tar=132/158
NC_015867.2	evg11t	exon	24678507	24679370	326	-	.	Parent=Nasvi2EG000040t1;rseq=326/864,b5nvit1cuf13_Gsc1g79t1,b5nvit1cuf83c_Gsc1g356t1;pasa=608/864,chain_36,chain_37;tar=818/864
NC_015867.2	evg11t	exon	24680301	24680631	673	-	.	Parent=Nasvi2EG000040t1;rseq=331/331,b5nvit1cuf83c_Gsc1g530t1;intr=342;ref=279/331,NV10012-RA;tar=331/331
NC_015867.2	evg11t	CDS	24680353	24680631	0	-	0	Parent=Nasvi2EG000040t1;tar=279/279
NC_015867.2	evg11t	exon	24680950	24681363	1035	-	.	Parent=Nasvi2EG000040t1;rseq=414/414,b5nvit1cuf83c_Gsc1g530t1;intr=621;ref=414/414,NV10012-RA;tar=386/414
NC_015867.2	evg11t	CDS	24680950	24681363	0	-	0	Parent=Nasvi2EG000040t1;tar=386/414
NC_015867.2	evg11t	exon	24682283	24682758	1012	-	.	Parent=Nasvi2EG000040t1;rseq=476/476,b5nvit1cuf83c_Gsc1g530t1;intr=536;ref=476/476,NV10012-RA;tar=468/476
NC_015867.2	evg11t	CDS	24682283	24682758	0	-	2	Parent=Nasvi2EG000040t1;tar=468/476
NC_015867.2	evg11t	exon	24682884	24683270	755	-	.	Parent=Nasvi2EG000040t1;rseq=387/387,b5nvit1cuf83c_Gsc1g530t1;intr=368;ref=301/387,NV10012-RA;tar=369/387
NC_015867.2	evg11t	CDS	24682884	24683184	0	-	0	Parent=Nasvi2EG000040t1;tar=301/301
NC_015867.2	evg11t	exon	24684454	24684518	176	-	.	Parent=Nasvi2EG000040t1;rseq=65/65,b5nvit1v4aSallLoc139t9;intr=111;tar=49/65
NC_015867.2	evg11t	exon	24694206	24694391	497	+	.	Parent=Nasvi2EG000041t1;xi=1;est=186/186;rseq=186/186,b5nvit1v4aSallLoc63t40114;intr=125;pasa=186/186,chain_38,chain_39,chain_40;tar=186/186
NC_015867.2	evg11t	CDS	24694381	24694391	0	+	0	Parent=Nasvi2EG000041t1;
NC_015867.2	evg11t	exon	24695163	24695296	589	+	.	Parent=Nasvi2EG000041t1;xi=2;est=134/134;rseq=134/134,b5nvit1cuf13_Gsc1g101t1;intr=321;ref=134/134,NV10013-RA;pasa=134/134,chain_38,chain_39,chain_40;tar=126/134
NC_015867.2	evg11t	CDS	24695163	24695296	0	+	1	Parent=Nasvi2EG000041t1;
NC_015867.2	evg11t	exon	24695385	24695482	530	+	.	Parent=Nasvi2EG000041t1;xi=3;est=98/98;rseq=98/98,b5nvit1cuf13_Gsc1g101t1;intr=334;ref=98/98,NV10013-RA;pasa=98/98,chain_38,chain_39,chain_40;tar=98/98
NC_015867.2	evg11t	CDS	24695385	24695482	0	+	2	Parent=Nasvi2EG000041t1;
NC_015867.2	evg11t	exon	24695561	24695779	813	+	.	Parent=Nasvi2EG000041t1;xi=4;est=219/219;rseq=219/219,b5nvit1cuf13_Gsc1g101t1;intr=375;ref=219/219,NV10013-RA;pasa=219/219,chain_38,chain_39,chain_40;tar=214/219
NC_015867.2	evg11t	CDS	24695561	24695779	0	+	0	Parent=Nasvi2EG000041t1;
NC_015867.2	evg11t	exon	24695858	24696088	880	+	.	Parent=Nasvi2EG000041t1;xi=5;est=231/231;rseq=231/231,b5nvit1cuf13_Gsc1g101t1;intr=418;ref=231/231,NV10013-RA;pasa=231/231,chain_38,chain_39,chain_40;tar=231/231
NC_015867.2	evg11t	CDS	24695858	24696088	0	+	0	Parent=Nasvi2EG000041t1;
NC_015867.2	evg11t	exon	24696300	24696739	674	+	.	Parent=Nasvi2EG000041t1;xi=6;est=440/440;rseq=26/440,b5nvit1v4aSallLoc63t42183;intr=208;ref=96/440,NV10013-RA;pasa=440/440,chain_38,chain_39,chain_40,chain_41;tar=440/440
NC_015867.2	evg11t	CDS	24696300	24696395	0	+	0	Parent=Nasvi2EG000041t1;
NC_015867.2	evg11ta	exon	24694292	24694391	0	+	.	Parent=Nasvi2EG000041t2;intr=125
NC_015867.2	evg11ta	exon	24694501	24694768	0	+	.	Parent=Nasvi2EG000041t2;intr=27
NC_015867.2	evg11ta	CDS	24694731	24694768	0	+	0	Parent=Nasvi2EG000041t2;
NC_015867.2	evg11ta	exon	24695163	24695296	0	+	.	Parent=Nasvi2EG000041t2;intr=321
NC_015867.2	evg11ta	CDS	24695163	24695296	0	+	1	Parent=Nasvi2EG000041t2;
NC_015867.2	evg11ta	exon	24695385	24695482	0	+	.	Parent=Nasvi2EG000041t2;intr=334
NC_015867.2	evg11ta	CDS	24695385	24695482	0	+	2	Parent=Nasvi2EG000041t2;
NC_015867.2	evg11ta	exon	24695561	24695779	0	+	.	Parent=Nasvi2EG000041t2;intr=375
NC_015867.2	evg11ta	CDS	24695561	24695779	0	+	0	Parent=Nasvi2EG000041t2;
NC_015867.2	evg11ta	exon	24695858	24696088	0	+	.	Parent=Nasvi2EG000041t2;intr=418
NC_015867.2	evg11ta	CDS	24695858	24696088	0	+	0	Parent=Nasvi2EG000041t2;
NC_015867.2	evg11ta	exon	24696300	24697139	0	+	.	Parent=Nasvi2EG000041t2;intr=208
NC_015867.2	evg11ta	CDS	24696300	24696395	0	+	0	Parent=Nasvi2EG000041t2;
NC_015867.2	evg11t	exon	24698920	24699109	440	-	.	Parent=Nasvi2EG000042t1;est=190/190;rseq=190/190,b5nvit1cuf83c_Gsc1g425t1;intr=60;ref=99/190,NV10014-RA;pasa=190/190,chain_42;tar=190/190
NC_015867.2	evg11t	CDS	24699011	24699109	0	-	0	Parent=Nasvi2EG000042t1;tar=99/99
NC_015867.2	evg11t	exon	24699401	24699502	324	-	.	Parent=Nasvi2EG000042t1;est=102/102;rseq=102/102,b5nvit1cuf83c_Gsc1g425t1;intr=120;ref=102/102,NV10014-RA;pasa=102/102,chain_42;tar=102/102
NC_015867.2	evg11t	CDS	24699401	24699502	0	-	0	Parent=Nasvi2EG000042t1;tar=102/102
NC_015867.2	evg11t	exon	24699590	24699668	286	-	.	Parent=Nasvi2EG000042t1;est=79/79;rseq=79/79,b5nvit1cuf83c_Gsc1g425t1;intr=128;ref=79/79,NV10014-RA;pasa=79/79,chain_42;tar=61/79
NC_015867.2	evg11t	CDS	24699590	24699668	0	-	1	Parent=Nasvi2EG000042t1;tar=61/79
NC_015867.2	evg11t	exon	24699735	24699790	215	-	.	Parent=Nasvi2EG000042t1;est=56/56;rseq=56/56,b5nvit1cuf83c_Gsc1g425t1;intr=103;ref=56/56,NV10014-RA;pasa=56/56,chain_42;tar=46/56
NC_015867.2	evg11t	CDS	24699735	24699790	0	-	0	Parent=Nasvi2EG000042t1;tar=46/56
NC_015867.2	evg11t	exon	24699872	24700075	541	-	.	Parent=Nasvi2EG000042t1;est=204/204;rseq=204/204,b5nvit1cuf83c_Gsc1g425t1;intr=133;ref=204/204,NV10014-RA;pasa=204/204,chain_42;tar=204/204
NC_015867.2	evg11t	CDS	24699872	24700075	0	-	0	Parent=Nasvi2EG000042t1;tar=204/204
NC_015867.2	evg11t	exon	24700185	24700267	325	-	.	Parent=Nasvi2EG000042t1;est=83/83;rseq=83/83,b5nvit1cuf83c_Gsc1g425t1;intr=159;ref=83/83,NV10014-RA;pasa=83/83,chain_42;tar=48/83
NC_015867.2	evg11t	CDS	24700185	24700267	0	-	2	Parent=Nasvi2EG000042t1;tar=48/83
NC_015867.2	evg11t	exon	24700621	24700693	274	-	.	Parent=Nasvi2EG000042t1;est=73/73;rseq=73/73,b5nvit1cuf83c_Gsc1g425t1;intr=128;ref=73/73,NV10014-RA;pasa=73/73,chain_42;tar=73/73
NC_015867.2	evg11t	CDS	24700621	24700693	0	-	0	Parent=Nasvi2EG000042t1;tar=73/73
NC_015867.2	evg11t	exon	24700956	24701071	392	-	.	Parent=Nasvi2EG000042t1;est=116/116;rseq=116/116,b5nvit1cuf83c_Gsc1g425t1;intr=160;ref=116/116,NV10014-RA;pasa=116/116,chain_42;tar=116/116
NC_015867.2	evg11t	CDS	24700956	24701071	0	-	2	Parent=Nasvi2EG000042t1;tar=116/116
NC_015867.2	evg11t	exon	24713564	24713967	198	-	.	Parent=Nasvi2EG000042t1;rseq=125/404,b5nvit1cuf83c_Gsc1g425t2;intr=73;tar=139/404
NC_015867.2	evg11t	CDS	24713564	24713654	0	-	0	Parent=Nasvi2EG000042t1;tar=83/91
NC_015867.2	evg11ta	exon	24698809	24699109	0	-	.	Parent=Nasvi2EG000042t2;intr=60
NC_015867.2	evg11ta	CDS	24699011	24699109	0	-	0	Parent=Nasvi2EG000042t2;
NC_015867.2	evg11ta	exon	24699401	24699502	0	-	.	Parent=Nasvi2EG000042t2;intr=120
NC_015867.2	evg11ta	CDS	24699401	24699502	0	-	0	Parent=Nasvi2EG000042t2;
NC_015867.2	evg11ta	exon	24699590	24699668	0	-	.	Parent=Nasvi2EG000042t2;intr=128
NC_015867.2	evg11ta	CDS	24699590	24699668	0	-	1	Parent=Nasvi2EG000042t2;
NC_015867.2	evg11ta	exon	24699735	24699790	0	-	.	Parent=Nasvi2EG000042t2;intr=103
NC_015867.2	evg11ta	CDS	24699735	24699790	0	-	0	Parent=Nasvi2EG000042t2;
NC_015867.2	evg11ta	exon	24699872	24700075	0	-	.	Parent=Nasvi2EG000042t2;intr=133
NC_015867.2	evg11ta	CDS	24699872	24700075	0	-	0	Parent=Nasvi2EG000042t2;
NC_015867.2	evg11ta	exon	24700185	24700267	0	-	.	Parent=Nasvi2EG000042t2;intr=159
NC_015867.2	evg11ta	CDS	24700185	24700267	0	-	2	Parent=Nasvi2EG000042t2;
NC_015867.2	evg11ta	exon	24700621	24700693	0	-	.	Parent=Nasvi2EG000042t2;intr=128
NC_015867.2	evg11ta	CDS	24700621	24700693	0	-	0	Parent=Nasvi2EG000042t2;
NC_015867.2	evg11ta	exon	24700956	24701071	0	-	.	Parent=Nasvi2EG000042t2;intr=160
NC_015867.2	evg11ta	CDS	24700956	24701071	0	-	2	Parent=Nasvi2EG000042t2;
NC_015867.2	evg11ta	exon	24706672	24706872	0	-	.	Parent=Nasvi2EG000042t2;intr=16
NC_015867.2	evg11ta	CDS	24706672	24706681	0	-	0	Parent=Nasvi2EG000042t2;
NC_015867.2	evg11ta	exon	24698784	24699109	10	-	.	Parent=Nasvi2EG000042t3;xi=1;intr=60
NC_015867.2	evg11ta	exon	24699401	24699502	10	-	.	Parent=Nasvi2EG000042t3;xi=2;intr=120
NC_015867.2	evg11ta	exon	24699590	24699668	10	-	.	Parent=Nasvi2EG000042t3;xi=3;intr=128
NC_015867.2	evg11ta	CDS	24699591	24699668	.	-	0	Parent=Nasvi2EG000042t3;
NC_015867.2	evg11ta	exon	24699735	24699793	10	-	.	Parent=Nasvi2EG000042t3;xi=3;intr=68
NC_015867.2	evg11ta	exon	24699875	24700075	10	-	.	Parent=Nasvi2EG000042t3;xi=4;intr=98
NC_015867.2	evg11ta	CDS	24699875	24700075	.	-	0	Parent=Nasvi2EG000042t3;
NC_015867.2	evg11ta	exon	24700185	24700267	10	-	.	Parent=Nasvi2EG000042t3;xi=5;intr=159
NC_015867.2	evg11ta	CDS	24700185	24700267	.	-	2	Parent=Nasvi2EG000042t3;
NC_015867.2	evg11ta	exon	24700621	24700693	10	-	.	Parent=Nasvi2EG000042t3;xi=6;intr=128
NC_015867.2	evg11ta	CDS	24700621	24700693	.	-	0	Parent=Nasvi2EG000042t3;
NC_015867.2	evg11ta	exon	24700956	24701071	10	-	.	Parent=Nasvi2EG000042t3;xi=7;intr=160
NC_015867.2	evg11ta	CDS	24700956	24701071	.	-	2	Parent=Nasvi2EG000042t3;
NC_015867.2	evg11ta	exon	24713564	24713688	10	-	.	Parent=Nasvi2EG000042t3;xi=8;intr=73
NC_015867.2	evg11ta	CDS	24713564	24713654	.	-	0	Parent=Nasvi2EG000042t3;
NC_015867.2	evg11t	exon	24718092	24718678	704	+	.	Parent=Nasvi2EG000043t1;est=350/587;rseq=350/587,b5nvit1v2Svelbig0Loc3878t2;intr=4;ref=246/587,NV10015-RA;pasa=350/587,chain_43,chain_44;tar=333/587
NC_015867.2	evg11t	CDS	24718433	24718678	0	+	0	Parent=Nasvi2EG000043t1;tar=246/246
NC_015867.2	evg11t	exon	24719046	24719183	283	+	.	Parent=Nasvi2EG000043t1;est=138/138;rseq=138/138,b5nvit1v2Svelbig0Loc3878t2;intr=7;ref=138/138,NV10015-RA;pasa=138/138,chain_43,chain_44;tar=119/138
NC_015867.2	evg11t	CDS	24719046	24719183	0	+	0	Parent=Nasvi2EG000043t1;tar=119/138
NC_015867.2	evg11t	exon	24719429	24719623	347	+	.	Parent=Nasvi2EG000043t1;est=144/195;rseq=195/195,b5nvit1v2Svelbig0Loc3878t2;intr=8;ref=195/195,NV10015-RA;pasa=195/195,chain_43,chain_44;tar=189/195
NC_015867.2	evg11t	CDS	24719429	24719623	0	+	0	Parent=Nasvi2EG000043t1;tar=189/195
NC_015867.2	evg11t	exon	24719705	24719834	269	+	.	Parent=Nasvi2EG000043t1;est=130/130;rseq=130/130,b5nvit1v2Svelbig0Loc3878t2;intr=9;ref=130/130,NV10015-RA;pasa=130/130,chain_43,chain_44;tar=130/130
NC_015867.2	evg11t	CDS	24719705	24719834	0	+	0	Parent=Nasvi2EG000043t1;tar=130/130
NC_015867.2	evg11t	exon	24719913	24720030	243	+	.	Parent=Nasvi2EG000043t1;est=118/118;rseq=118/118,b5nvit1v2Svelbig0Loc3878t2;intr=7;ref=118/118,NV10015-RA;pasa=118/118,chain_43,chain_44;tar=115/118
NC_015867.2	evg11t	CDS	24719913	24720030	0	+	2	Parent=Nasvi2EG000043t1;tar=115/118
NC_015867.2	evg11t	exon	24720109	24720234	258	+	.	Parent=Nasvi2EG000043t1;est=126/126;rseq=126/126,b5nvit1v2Svelbig0Loc3878t2;intr=6;ref=126/126,NV10015-RA;pasa=126/126,chain_43,chain_44;tar=126/126
NC_015867.2	evg11t	CDS	24720109	24720234	0	+	1	Parent=Nasvi2EG000043t1;tar=126/126
NC_015867.2	evg11t	exon	24720314	24720517	411	+	.	Parent=Nasvi2EG000043t1;est=204/204;rseq=204/204,b5nvit1v2Svelbig0Loc3878t2;intr=3;ref=61/204,NV10015-RA;pasa=204/204,chain_43,chain_44;tar=190/204
NC_015867.2	evg11t	CDS	24720314	24720374	0	+	1	Parent=Nasvi2EG000043t1;tar=54/61
NC_015867.2	evg11t	exon	24721712	24721757	0	+	.	Parent=Nasvi2EG000044t1;tar=41/46
NC_015867.2	evg11t	exon	24727137	24727262	266	+	.	Parent=Nasvi2EG000044t1;est=126/126;rseq=126/126,b5nvit1cuf13_Gsc1g94t2;intr=14;ref=126/126,NV10016-RA;pasa=126/126,chain_45;tar=120/126
NC_015867.2	evg11t	exon	24738729	24738923	425	+	.	Parent=Nasvi2EG000044t1;est=195/195;rseq=195/195,b5nvit1cuf13_Gsc1g94t2;intr=35;ref=195/195,NV10016-RA;pasa=195/195,chain_45;tar=195/195
NC_015867.2	evg11t	CDS	24738735	24738923	0	+	0	Parent=Nasvi2EG000044t1;tar=189/189
NC_015867.2	evg11t	exon	24739004	24739369	660	+	.	Parent=Nasvi2EG000044t1;est=265/366;rseq=366/366,b5nvit1cuf13_Gsc1g94t2;intr=29;ref=366/366,NV10016-RA;pasa=267/366,chain_45,chain_48;tar=363/366
NC_015867.2	evg11t	CDS	24739004	24739369	0	+	0	Parent=Nasvi2EG000044t1;tar=363/366
NC_015867.2	evg11t	exon	24739524	24739638	247	+	.	Parent=Nasvi2EG000044t1;est=115/115;rseq=115/115,b5nvit1cuf13_Gsc1g94t2;intr=17;ref=115/115,NV10016-RA;pasa=115/115,chain_48;tar=115/115
NC_015867.2	evg11t	CDS	24739524	24739638	0	+	0	Parent=Nasvi2EG000044t1;tar=115/115
NC_015867.2	evg11t	exon	24739717	24739801	196	+	.	Parent=Nasvi2EG000044t1;est=85/85;rseq=85/85,b5nvit1cuf13_Gsc1g94t2;intr=26;ref=85/85,NV10016-RA;pasa=85/85,chain_48;tar=85/85
NC_015867.2	evg11t	CDS	24739717	24739801	0	+	2	Parent=Nasvi2EG000044t1;tar=85/85
NC_015867.2	evg11t	exon	24739877	24739987	255	+	.	Parent=Nasvi2EG000044t1;est=111/111;rseq=111/111,b5nvit1cuf13_Gsc1g94t2;intr=33;ref=111/111,NV10016-RA;pasa=111/111,chain_48;tar=111/111
NC_015867.2	evg11t	CDS	24739877	24739987	0	+	1	Parent=Nasvi2EG000044t1;tar=111/111
NC_015867.2	evg11t	exon	24740061	24740275	286	+	.	Parent=Nasvi2EG000044t1;est=215/215;rseq=55/215,b5nvit1cuf13_Gsc1g94t2;intr=16;ref=52/215,NV10016-RA;pasa=215/215,chain_48;tar=215/215
NC_015867.2	evg11t	CDS	24740061	24740112	0	+	1	Parent=Nasvi2EG000044t1;tar=52/52
NC_015867.2	evg11t	exon	24733455	24735697	150	+	.	Parent=Nasvi2EG000045t1;rseq=150/2243,b5nvit1cuf83c_Gsc1g409t1,b5nvit1v2Svelbig0Loc3194t1;tar=2145/2243
NC_015867.2	evg11t	CDS	24733859	24734113	0	+	0	Parent=Nasvi2EG000045t1
NC_015867.2	evg11t	exon	24740284	24740842	81	-	.	Parent=Nasvi2EG000046t1;rseq=77/559,b5nvit1cuf83c_Gsc1g397t1;intr=4;pasa=554/559,chain_46,chain_47,chain_48;tar=559/559
NC_015867.2	evg11t	CDS	24740528	24740842	0	-	0	Parent=Nasvi2EG000046t1;tar=315/315
NC_015867.2	evg11t	exon	24741147	24741464	366	-	.	Parent=Nasvi2EG000046t1;est=269/318;rseq=93/318,b5nvit1cuf83c_Gsc1g401t1;intr=4;pasa=269/318,chain_46,chain_47;tar=318/318
NC_015867.2	evg11t	CDS	24741147	24741305	0	-	0	Parent=Nasvi2EG000046t1;tar=159/159
NC_015867.2	evg11t	exon	24742665	24742964	420	-	.	Parent=Nasvi2EG000047t1;est=80/300;intr=340;pasa=300/300,chain_46;tar=300/300
NC_015867.2	evg11t	CDS	24742933	24742964	0	-	2	Parent=Nasvi2EG000047t1;tar=32/32
NC_015867.2	evg11t	exon	24743058	24743120	773	-	.	Parent=Nasvi2EG000047t1;est=63/63;rseq=63/63,b5nvit1cuf13_Gsc1g102t1;intr=647;pasa=63/63,chain_46;tar=63/63
NC_015867.2	evg11t	CDS	24743058	24743120	0	-	2	Parent=Nasvi2EG000047t1;tar=63/63
NC_015867.2	evg11t	exon	24743208	24743243	551	-	.	Parent=Nasvi2EG000047t1;est=36/36;rseq=36/36,b5nvit1cuf13_Gsc1g102t1;intr=479;pasa=36/36,chain_46;tar=36/36
NC_015867.2	evg11t	CDS	24743208	24743243	0	-	2	Parent=Nasvi2EG000047t1;tar=36/36
NC_015867.2	evg11t	exon	24743346	24743434	359	-	.	Parent=Nasvi2EG000047t1;est=89/89;rseq=89/89,b5nvit1cuf13_Gsc1g102t1;intr=181;pasa=89/89,chain_46;tar=89/89
NC_015867.2	evg11t	CDS	24743346	24743418	0	-	0	Parent=Nasvi2EG000047t1;tar=73/73
NC_015867.2	evg11t	exon	24744069	24744234	9	-	.	Parent=Nasvi2EG000047t1;intr=9;tar=166/166
NC_015867.2	evg11t	exon	24744599	24744903	672	+	.	Parent=Nasvi2EG000048t1;est=305/305;rseq=305/305,b5nvit1cuf83c_Gsc1g732t1;intr=62;ref=54/305,NV10017-RA;pasa=305/305,chain_49;tar=301/305
NC_015867.2	evg11t	CDS	24744850	24744903	0	+	0	Parent=Nasvi2EG000048t1;tar=50/54
NC_015867.2	evg11t	exon	24746521	24746658	408	+	.	Parent=Nasvi2EG000048t1;est=138/138;rseq=138/138,b5nvit1cuf83c_Gsc1g732t1;intr=132;ref=138/138,NV10017-RA;pasa=138/138,chain_49;tar=138/138
NC_015867.2	evg11t	CDS	24746521	24746658	0	+	0	Parent=Nasvi2EG000048t1;tar=138/138
NC_015867.2	evg11t	exon	24747486	24747566	322	+	.	Parent=Nasvi2EG000048t1;est=81/81;rseq=81/81,b5nvit1cuf83c_Gsc1g732t1;intr=160;ref=81/81,NV10017-RA;pasa=81/81,chain_49;tar=81/81
NC_015867.2	evg11t	CDS	24747486	24747566	0	+	0	Parent=Nasvi2EG000048t1;tar=81/81
NC_015867.2	evg11t	exon	24747908	24748108	541	+	.	Parent=Nasvi2EG000048t1;est=201/201;rseq=201/201,b5nvit1cuf83c_Gsc1g732t1;intr=139;ref=201/201,NV10017-RA;pasa=201/201,chain_49;tar=201/201
NC_015867.2	evg11t	CDS	24747908	24748108	0	+	0	Parent=Nasvi2EG000048t1;tar=201/201
NC_015867.2	evg11t	exon	24748194	24748254	230	+	.	Parent=Nasvi2EG000048t1;est=61/61;rseq=61/61,b5nvit1cuf83c_Gsc1g732t1;intr=108;ref=61/61,NV10017-RA;pasa=61/61,chain_49,chain_51
NC_015867.2	evg11t	CDS	24748194	24748254	0	+	0	Parent=Nasvi2EG000048t1;
NC_015867.2	evg11t	exon	24749620	24749681	104	+	.	Parent=Nasvi2EG000048t1;rseq=62/62,b5nvit1v3S2big0Loc159t1;intr=42;ref=62/62,NV10017-RA;tar=62/62
NC_015867.2	evg11t	CDS	24749620	24749681	0	+	2	Parent=Nasvi2EG000048t1;tar=62/62
NC_015867.2	evg11t	exon	24749883	24750187	305	+	.	Parent=Nasvi2EG000048t1;rseq=305/305,b5nvit1v3S2big0Loc159t1;ref=305/305,NV10017-RA;tar=305/305
NC_015867.2	evg11t	CDS	24749883	24750187	0	+	0	Parent=Nasvi2EG000048t1;tar=305/305
NC_015867.2	evg11t	exon	24750257	24750508	252	+	.	Parent=Nasvi2EG000048t1;rseq=252/252,b5nvit1v3S2big0Loc159t1;ref=252/252,NV10017-RA;tar=252/252
NC_015867.2	evg11t	CDS	24750257	24750508	0	+	1	Parent=Nasvi2EG000048t1;tar=252/252
NC_015867.2	evg11t	exon	24753674	24753990	352	+	.	Parent=Nasvi2EG000048t1;rseq=317/317,b5nvit1cuf83c_Gsc1g732t1;intr=35;ref=317/317,NV10017-RA;tar=306/317
NC_015867.2	evg11t	CDS	24753674	24753990	0	+	1	Parent=Nasvi2EG000048t1;tar=306/317
NC_015867.2	evg11t	exon	24754119	24754680	597	+	.	Parent=Nasvi2EG000048t1;rseq=562/562,b5nvit1cuf83c_Gsc1g732t1;intr=35;ref=452/562,NV10017-RA;tar=562/562
NC_015867.2	evg11t	CDS	24754119	24754570	0	+	2	Parent=Nasvi2EG000048t1;tar=452/452
NC_015867.2	evg11ta	exon	24744068	24744903	8.36	+	.	Parent=Nasvi2EG000048t2;xi=1;intr=+62
NC_015867.2	evg11ta	CDS	24744850	24744903	.	+	0	Parent=Nasvi2EG000048t2;
NC_015867.2	evg11ta	exon	24746521	24746658	8.36	+	.	Parent=Nasvi2EG000048t2;xi=2;intr=132
NC_015867.2	evg11ta	CDS	24746521	24746658	.	+	0	Parent=Nasvi2EG000048t2;
NC_015867.2	evg11ta	exon	24747486	24747566	8.36	+	.	Parent=Nasvi2EG000048t2;xi=3;intr=160
NC_015867.2	evg11ta	CDS	24747486	24747566	.	+	0	Parent=Nasvi2EG000048t2;
NC_015867.2	evg11ta	exon	24747908	24748108	8.36	+	.	Parent=Nasvi2EG000048t2;xi=4;intr=139
NC_015867.2	evg11ta	CDS	24747908	24748108	.	+	0	Parent=Nasvi2EG000048t2;
NC_015867.2	evg11ta	exon	24748194	24748254	8.36	+	.	Parent=Nasvi2EG000048t2;xi=5;intr=108
NC_015867.2	evg11ta	CDS	24748194	24748254	.	+	0	Parent=Nasvi2EG000048t2;
NC_015867.2	evg11ta	exon	24753625	24753990	8.36	+	.	Parent=Nasvi2EG000048t2;xi=6;intr=35
NC_015867.2	evg11ta	CDS	24753625	24753990	.	+	2	Parent=Nasvi2EG000048t2;
NC_015867.2	evg11ta	exon	24754119	24754739	8.36	+	.	Parent=Nasvi2EG000048t2;xi=7;intr=35
NC_015867.2	evg11ta	CDS	24754119	24754570	.	+	2	Parent=Nasvi2EG000048t2;
NC_015867.2	evg11ua	exon	24744068	24744903	7.9	+	.	Parent=Nasvi2EG000048t3;xi=1;
NC_015867.2	evg11ua	CDS	24744850	24744903	.	+	0	Parent=Nasvi2EG000048t3
NC_015867.2	evg11ua	exon	24746521	24746658	7.9	+	.	Parent=Nasvi2EG000048t3;xi=2;
NC_015867.2	evg11ua	CDS	24746521	24746658	.	+	0	Parent=Nasvi2EG000048t3
NC_015867.2	evg11ua	exon	24747486	24747566	7.9	+	.	Parent=Nasvi2EG000048t3;xi=3;
NC_015867.2	evg11ua	CDS	24747486	24747566	.	+	0	Parent=Nasvi2EG000048t3
NC_015867.2	evg11ua	exon	24747908	24748108	7.9	+	.	Parent=Nasvi2EG000048t3;xi=4;
NC_015867.2	evg11ua	CDS	24747908	24748108	.	+	0	Parent=Nasvi2EG000048t3
NC_015867.2	evg11ua	exon	24748194	24748254	7.9	+	.	Parent=Nasvi2EG000048t3;xi=5;
NC_015867.2	evg11ua	CDS	24748194	24748254	.	+	0	Parent=Nasvi2EG000048t3
NC_015867.2	evg11ua	exon	24749620	24750896	7.9	+	.	Parent=Nasvi2EG000048t3;xi=6;
NC_015867.2	evg11ua	CDS	24749620	24750527	.	+	2	Parent=Nasvi2EG000048t3
NC_015867.2	evg11t	exon	24757425	24757650	248	+	.	Parent=Nasvi2EG000049t1;rseq=226/226,b5nvit1v4aSallLoc163t3;intr=22;tar=29/226
NC_015867.2	evg11t	CDS	24757552	24757650	0	+	0	Parent=Nasvi2EG000049t1;
NC_015867.2	evg11t	exon	24759449	24759546	132	+	.	Parent=Nasvi2EG000049t1;rseq=98/98,b5nvit1v4aSallLoc163t3;intr=34
NC_015867.2	evg11t	CDS	24759449	24759546	0	+	0	Parent=Nasvi2EG000049t1;
NC_015867.2	evg11t	exon	24760890	24760925	23	+	.	Parent=Nasvi2EG000049t1;intr=23
NC_015867.2	evg11t	CDS	24760890	24760925	0	+	1	Parent=Nasvi2EG000049t1;
NC_015867.2	evg11t	exon	24761319	24761418	105	+	.	Parent=Nasvi2EG000049t1;rseq=100/100,b5nvit1v4aSallLoc163t3;intr=5;ref=92/100,NV10018-RA;tar=100/100
NC_015867.2	evg11t	CDS	24761319	24761418	0	+	1	Parent=Nasvi2EG000049t1;
NC_015867.2	evg11t	exon	24761495	24761637	162	+	.	Parent=Nasvi2EG000049t1;rseq=143/143,b5nvit1v4aSallLoc163t3;intr=19;ref=143/143,NV10018-RA;tar=125/143
NC_015867.2	evg11t	CDS	24761495	24761637	0	+	0	Parent=Nasvi2EG000049t1;
NC_015867.2	evg11t	exon	24761701	24762074	431	+	.	Parent=Nasvi2EG000049t1;rseq=374/374,b5nvit1v4aSallLoc163t3;intr=57;ref=374/374,NV10018-RA;tar=369/374
NC_015867.2	evg11t	CDS	24761701	24762074	0	+	1	Parent=Nasvi2EG000049t1;
NC_015867.2	evg11t	exon	24762196	24762476	363	+	.	Parent=Nasvi2EG000049t1;rseq=281/281,b5nvit1v4aSallLoc163t3;intr=82;ref=281/281,NV10018-RA;tar=274/281
NC_015867.2	evg11t	CDS	24762196	24762476	0	+	2	Parent=Nasvi2EG000049t1;
NC_015867.2	evg11t	exon	24762556	24762732	274	+	.	Parent=Nasvi2EG000049t1;rseq=177/177,b5nvit1v4aSallLoc163t3;intr=97;ref=177/177,NV10018-RA;tar=171/177
NC_015867.2	evg11t	CDS	24762556	24762732	0	+	0	Parent=Nasvi2EG000049t1;
NC_015867.2	evg11t	exon	24763084	24763370	375	+	.	Parent=Nasvi2EG000049t1;rseq=287/287,b5nvit1v4aSallLoc163t3;intr=88;ref=287/287,NV10018-RA;tar=279/287
NC_015867.2	evg11t	CDS	24763084	24763370	0	+	0	Parent=Nasvi2EG000049t1;
NC_015867.2	evg11t	exon	24764286	24764426	96	+	.	Parent=Nasvi2EG000049t1;intr=96;ref=141/141,NV10018-RA;tar=141/141
NC_015867.2	evg11t	CDS	24764286	24764426	0	+	1	Parent=Nasvi2EG000049t1;
NC_015867.2	evg11t	exon	24765198	24766291	1155	+	.	Parent=Nasvi2EG000049t1;rseq=1094/1094,b5nvit1v4aSallLoc163t3;intr=61;ref=247/1094,NV10018-RA;tar=1086/1094
NC_015867.2	evg11t	CDS	24765198	24765444	0	+	1	Parent=Nasvi2EG000049t1;
NC_015867.2	evg11ta	exon	24759456	24759546	2.16	+	.	Parent=Nasvi2EG000049t2;xi=1;intr=12
NC_015867.2	evg11ta	exon	24760890	24760926	2.16	+	.	Parent=Nasvi2EG000049t2;xi=2;intr=23
NC_015867.2	evg11ta	exon	24761320	24761637	2.16	+	.	Parent=Nasvi2EG000049t2;xi=3;intr=24
NC_015867.2	evg11ta	exon	24761701	24762074	2.16	+	.	Parent=Nasvi2EG000049t2;xi=4;intr=57
NC_015867.2	evg11ta	CDS	24761861	24762074	.	+	0	Parent=Nasvi2EG000049t2;
NC_015867.2	evg11ta	exon	24762196	24762476	2.16	+	.	Parent=Nasvi2EG000049t2;xi=5;intr=82
NC_015867.2	evg11ta	CDS	24762196	24762476	.	+	2	Parent=Nasvi2EG000049t2;
NC_015867.2	evg11ta	exon	24762556	24762732	2.16	+	.	Parent=Nasvi2EG000049t2;xi=6;intr=97
NC_015867.2	evg11ta	CDS	24762556	24762732	.	+	0	Parent=Nasvi2EG000049t2;
NC_015867.2	evg11ta	exon	24763084	24763370	2.16	+	.	Parent=Nasvi2EG000049t2;xi=7;intr=88
NC_015867.2	evg11ta	CDS	24763084	24763370	.	+	0	Parent=Nasvi2EG000049t2;
NC_015867.2	evg11ta	exon	24764286	24764426	2.16	+	.	Parent=Nasvi2EG000049t2;xi=8;intr=96
NC_015867.2	evg11ta	CDS	24764286	24764426	.	+	1	Parent=Nasvi2EG000049t2;
NC_015867.2	evg11ta	exon	24765198	24765861	2.16	+	.	Parent=Nasvi2EG000049t2;xi=9;intr=61
NC_015867.2	evg11ta	CDS	24765198	24765444	.	+	1	Parent=Nasvi2EG000049t2;
NC_015867.2	evg11t	exon	24766531	24768195	1839	-	.	Parent=Nasvi2EG000050t1;est=719/1665;rseq=1120/1665,b5nvit1v4aSallLoc166t1;pasa=1113/1665,chain_53;tar=1228/1665
NC_015867.2	evg11t	CDS	24767842	24768084	0	-	0	Parent=Nasvi2EG000050t1;
NC_015867.2	evg11t	exon	24774184	24774338	265	+	.	Parent=Nasvi2EG000051t1;rseq=155/155,b5nvit1cuf83c_Gsc1g748t1;intr=110;ref=70/155,NV10019-RA;tar=96/155
NC_015867.2	evg11t	CDS	24774269	24774338	0	+	0	Parent=Nasvi2EG000051t1;tar=60/70
NC_015867.2	evg11t	exon	24774930	24775394	624	+	.	Parent=Nasvi2EG000051t1;est=417/465;intr=207;ref=465/465,NV10019-RA;pasa=417/465,chain_54;tar=465/465
NC_015867.2	evg11t	CDS	24774930	24775394	0	+	2	Parent=Nasvi2EG000051t1;tar=465/465
NC_015867.2	evg11t	exon	24776064	24776522	570	+	.	Parent=Nasvi2EG000051t1;rseq=459/459,b5nvit1cuf83c_Gsc1g748t1;intr=111;tar=459/459
NC_015867.2	evg11t	CDS	24776064	24776522	0	+	2	Parent=Nasvi2EG000051t1;tar=459/459
NC_015867.2	evg11t	exon	24776990	24778055	1891	+	.	Parent=Nasvi2EG000051t1;est=546/1066;rseq=1066/1066,b5nvit1cuf83c_Gsc1g748t1;intr=279;ref=1066/1066,NV10019-RA;pasa=1066/1066,chain_54;tar=1066/1066
NC_015867.2	evg11t	CDS	24776990	24777969	0	+	2	Parent=Nasvi2EG000051t1;tar=980/980
NC_015867.2	evg11t	exon	24778136	24778178	255	+	.	Parent=Nasvi2EG000051t1;est=43/43;rseq=43/43,b5nvit1cuf83c_Gsc1g748t1;intr=169;ref=43/43,NV10019-RA;pasa=43/43,chain_54;tar=43/43
NC_015867.2	evg11ua	exon	24774132	24774338	100	+	.	Parent=Nasvi2EG000051t2;targ=nvit1v2Svelbig0Loc2915t6 1 207 +
NC_015867.2	evg11ua	CDS	24774269	24774338	.	+	0	Parent=Nasvi2EG000051t2
NC_015867.2	evg11ua	exon	24774930	24775394	100	+	.	Parent=Nasvi2EG000051t2;targ=nvit1v2Svelbig0Loc2915t6 208 672 +
NC_015867.2	evg11ua	CDS	24774930	24775394	.	+	2	Parent=Nasvi2EG000051t2
NC_015867.2	evg11ua	exon	24776990	24777381	100	+	.	Parent=Nasvi2EG000051t2;targ=nvit1v2Svelbig0Loc2915t6 673 1064 +
NC_015867.2	evg11ua	CDS	24776990	24777381	.	+	2	Parent=Nasvi2EG000051t2
NC_015867.2	evg11ua	exon	24777535	24778055	99	+	.	Parent=Nasvi2EG000051t2;targ=nvit1v2Svelbig0Loc2915t6 1065 1581 +
NC_015867.2	evg11ua	CDS	24777535	24778055	.	+	0	Parent=Nasvi2EG000051t2
NC_015867.2	evg11ua	exon	24778136	24779319	100	+	.	Parent=Nasvi2EG000051t2;targ=nvit1v2Svelbig0Loc2915t6 1582 2765 +
NC_015867.2	evg11ua	CDS	24778136	24778385	.	+	1	Parent=Nasvi2EG000051t2
NC_015867.2	evg11t	exon	24777973	24778055	252	+	.	Parent=Nasvi2EG000052t1;rseq=83/83,b5nvit1cuf83c_Gsc1g748t1;intr=169;ref=83/83,NV10019-RA;pasa=83/83,chain_54;tar=83/83
NC_015867.2	evg11t	CDS	24777974	24778055	0	+	0	Parent=Nasvi2EG000052t1;
NC_015867.2	evg11t	exon	24778136	24778184	267	+	.	Parent=Nasvi2EG000052t1;est=49/49;rseq=49/49,b5nvit1cuf83c_Gsc1g748t1;intr=169;ref=49/49,NV10019-RA;pasa=49/49,chain_54;tar=49/49
NC_015867.2	evg11t	CDS	24778136	24778184	0	+	2	Parent=Nasvi2EG000052t1;
NC_015867.2	evg11t	exon	24780490	24780526	0	+	0	Parent=Nasvi2EG000053t1;
NC_015867.2	evg11t	CDS	24780490	24780526	0	+	0	Parent=Nasvi2EG000053t1;
NC_015867.2	evg11t	exon	24781372	24781584	0	+	2	Parent=Nasvi2EG000053t1;tar=27/213
NC_015867.2	evg11t	CDS	24781372	24781584	0	+	2	Parent=Nasvi2EG000053t1;
NC_015867.2	evg11t	exon	24781676	24781837	0	+	2	Parent=Nasvi2EG000053t1;tar=159/162
NC_015867.2	evg11t	CDS	24781676	24781837	0	+	2	Parent=Nasvi2EG000053t1;
NC_015867.2	evg11t	exon	24781874	24782268	0	+	2	Parent=Nasvi2EG000053t1;tar=251/395
NC_015867.2	evg11t	CDS	24781874	24782268	0	+	2	Parent=Nasvi2EG000053t1;
NC_015867.2	evg11t	exon	24784715	24784936	100	+	.	Parent=Nasvi2EG000054t1;rseq=82/222,b5nvit1cuf13_Gsc1g103t1,b5nvit1v2Svelbig0Loc2559t1,b5nvit1v4aSallLoc167t1;intr=18;tar=222/222
NC_015867.2	evg11t	CDS	24784759	24784936	0	+	0	Parent=Nasvi2EG000054t1
NC_015867.2	evg11t	exon	24785935	24786217	301	+	.	Parent=Nasvi2EG000054t1;rseq=283/283,b5nvit1v4aSallLoc167t1;intr=18;tar=271/283
NC_015867.2	evg11t	CDS	24785935	24786217	0	+	2	Parent=Nasvi2EG000054t1
NC_015867.2	evg11t	exon	24786919	24787518	210	+	.	Parent=Nasvi2EG000054t1;rseq=210/600,b5nvit1v4aSallLoc167t1;tar=290/600
NC_015867.2	evg11t	CDS	24786919	24787111	0	+	1	Parent=Nasvi2EG000054t1
NC_015867.2	evg11t	exon	24790308	24790405	0	+	.	Parent=Nasvi2EG000055t1;
NC_015867.2	evg11t	CDS	24790345	24790405	0	+	0	Parent=Nasvi2EG000055t1;
NC_015867.2	evg11t	exon	24791865	24792099	146	+	.	Parent=Nasvi2EG000055t1;rseq=146/235,b5nvit1v2Svelbig0Loc2562t1,b5nvit1v4aSallLoc50519t1;tar=235/235
NC_015867.2	evg11t	CDS	24791865	24792099	0	+	2	Parent=Nasvi2EG000055t1;
NC_015867.2	evg11t	exon	24792548	24792737	40	+	.	Parent=Nasvi2EG000055t1;rseq=40/190,b5nvit1v3S2big0Loc3052t1;tar=190/190
NC_015867.2	evg11t	CDS	24792548	24792620	0	+	1	Parent=Nasvi2EG000055t1;
NC_015867.2	evg11t	exon	24791215	24793123	162	+	.	Parent=Nasvi2EG000056t1;rseq=162/1909,b5nvit1v2Svelbig0Loc2562t1,b5nvit1v3S2big0Loc3052t1,b5nvit1v4aSallLoc50519t1;tar=1844/1909
NC_015867.2	evg11t	CDS	24791266	24791529	0	+	0	Parent=Nasvi2EG000056t1
NC_015867.2	evg11t	exon	24795416	24795576	494	+	.	Parent=Nasvi2EG000057t1;est=161/161;rseq=154/161,b5nvit1v2Svelbig0Loc91t404;intr=179;ref=161/161,NV10021-RA;pasa=158/161,chain_55,chain_58;tar=161/161
NC_015867.2	evg11t	exon	24796784	24796920	949	+	.	Parent=Nasvi2EG000057t1;est=137/137;rseq=137/137,b5nvit1cuf83c_Gsc1g598t1;intr=675;ref=137/137,NV10021-RB;pasa=137/137,chain_55,chain_56,chain_57,chain_58;tar=137/137
NC_015867.2	evg11t	CDS	24796839	24796920	0	+	0	Parent=Nasvi2EG000057t1;
NC_015867.2	evg11t	exon	24796999	24797227	1259	+	.	Parent=Nasvi2EG000057t1;est=229/229;rseq=229/229,b5nvit1cuf83c_Gsc1g598t1;intr=801;ref=229/229,NV10021-RA;pasa=229/229,chain_55,chain_56,chain_57,chain_58;tar=229/229
NC_015867.2	evg11t	CDS	24796999	24797227	0	+	2	Parent=Nasvi2EG000057t1;
NC_015867.2	evg11t	exon	24797312	24797495	703	+	.	Parent=Nasvi2EG000057t1;est=184/184;rseq=175/184,b5nvit1cuf83c_Gsc1g598t1;intr=344;ref=184/184,NV10021-RA;pasa=184/184,chain_55,chain_56,chain_57,chain_58;tar=184/184
NC_015867.2	evg11t	CDS	24797312	24797363	0	+	1	Parent=Nasvi2EG000057t1;
NC_015867.2	evg11ua	exon	24796578	24796696	0	+	.	Parent=Nasvi2EG000057t2;intr=29
NC_015867.2	evg11ua	exon	24796784	24796920	0	+	.	Parent=Nasvi2EG000057t2;intr=675
NC_015867.2	evg11ua	CDS	24796839	24796920	0	+	0	Parent=Nasvi2EG000057t2;
NC_015867.2	evg11ua	exon	24796999	24797227	0	+	.	Parent=Nasvi2EG000057t2;intr=801
NC_015867.2	evg11ua	CDS	24796999	24797227	0	+	2	Parent=Nasvi2EG000057t2;
NC_015867.2	evg11ua	exon	24797312	24797495	0	+	.	Parent=Nasvi2EG000057t2;intr=344
NC_015867.2	evg11ua	CDS	24797312	24797363	0	+	1	Parent=Nasvi2EG000057t2;
NC_015867.2	evg11t	exon	24799240	24799731	640	-	.	Parent=Nasvi2EG000058t1;rseq=492/492,b5nvit1cuf13_Gsc1g139t1;intr=148;ref=377/492,NV10020-RA;tar=481/492
NC_015867.2	evg11t	CDS	24799347	24799731	0	-	1	Parent=Nasvi2EG000058t1
NC_015867.2	evg11t	exon	24800148	24800468	579	-	.	Parent=Nasvi2EG000058t1;rseq=321/321,b5nvit1cuf13_Gsc1g139t1;intr=258;ref=321/321,NV10020-RA;tar=313/321
NC_015867.2	evg11t	CDS	24800148	24800468	0	-	1	Parent=Nasvi2EG000058t1;pro=321/321,Chr1p19.apis_ncbi_hmm2226
NC_015867.2	evg11t	exon	24800533	24800694	378	-	.	Parent=Nasvi2EG000058t1;rseq=162/162,b5nvit1cuf13_Gsc1g139t1;intr=216;ref=162/162,NV10020-RA
NC_015867.2	evg11t	CDS	24800533	24800694	0	-	1	Parent=Nasvi2EG000058t1;pro=162/162,Chr1p19.apis_ncbi_hmm2226
NC_015867.2	evg11t	exon	24800762	24801188	602	-	.	Parent=Nasvi2EG000058t1;rseq=427/427,b5nvit1cuf13_Gsc1g139t1;intr=175;ref=427/427,NV10020-RA;tar=424/427
NC_015867.2	evg11t	CDS	24800762	24801188	0	-	2	Parent=Nasvi2EG000058t1;pro=427/427,Chr1p19.daphnia_NCBI_GNO_244464
NC_015867.2	evg11t	exon	24802913	24803660	495	-	.	Parent=Nasvi2EG000058t1;rseq=426/748,b5nvit1cuf13_Gsc1g139t1;intr=69;ref=217/748,NV10020-RA;tar=455/748
NC_015867.2	evg11t	CDS	24802913	24803129	0	-	0	Parent=Nasvi2EG000058t1;pro=142/217,Chr1p19.daphnia_NCBI_GNO_244464
NC_015867.2	evg11t	exon	24804411	24805418	1283	-	.	Parent=Nasvi2EG000059t1;est=748/1008;rseq=508/1008,b5nvit1cuf13_Gsc1g117t1,b5nvit1cuf83c_Gsc1g513t1,b5nvit1cuf83c_Gsc1g515t1;intr=27;ref=385/1008,NV10022-RA;pasa=693/1008,chain_59;tar=879/1008
NC_015867.2	evg11t	CDS	24805034	24805418	0	-	1	Parent=Nasvi2EG000059t1;tar=385/385
NC_015867.2	evg11t	exon	24805700	24806020	372	-	.	Parent=Nasvi2EG000059t1;rseq=321/321,b5nvit1cuf13_Gsc1g117t1;intr=51;ref=321/321,NV10022-RA;tar=309/321
NC_015867.2	evg11t	CDS	24805700	24806020	0	-	1	Parent=Nasvi2EG000059t1;tar=309/321
NC_015867.2	evg11t	exon	24806190	24806351	302	-	.	Parent=Nasvi2EG000059t1;est=107/162;rseq=162/162,b5nvit1cuf13_Gsc1g117t1;intr=33;ref=162/162,NV10022-RA;pasa=107/162,chain_60;tar=143/162
NC_015867.2	evg11t	CDS	24806190	24806351	0	-	1	Parent=Nasvi2EG000059t1;tar=143/162
NC_015867.2	evg11t	exon	24806573	24807008	898	-	.	Parent=Nasvi2EG000059t1;est=436/436;rseq=436/436,b5nvit1cuf83c_Gsc1g519t1;intr=26;ref=436/436,NV10022-RA;pasa=436/436,chain_60;tar=426/436
NC_015867.2	evg11t	CDS	24806573	24807008	0	-	2	Parent=Nasvi2EG000059t1;tar=426/436
NC_015867.2	evg11t	exon	24807368	24807865	588	-	.	Parent=Nasvi2EG000059t1;est=429/498;rseq=142/498,b5nvit1cuf83c_Gsc1g519t1;intr=17;ref=214/498,NV10022-RA;pasa=429/498,chain_60;tar=250/498
NC_015867.2	evg11t	CDS	24807368	24807581	0	-	0	Parent=Nasvi2EG000059t1;tar=190/214
NC_015867.2	evg11t	exon	24808276	24808669	0	-	.	Parent=Nasvi2EG000060t1;tar=284/394
NC_015867.2	evg11t	CDS	24808363	24808669	0	-	1	Parent=Nasvi2EG000060t1;
NC_015867.2	evg11t	exon	24808953	24809273	0	-	.	Parent=Nasvi2EG000060t1;tar=207/321
NC_015867.2	evg11t	CDS	24808953	24809273	0	-	1	Parent=Nasvi2EG000060t1;
NC_015867.2	evg11t	exon	24809350	24809511	0	-	.	Parent=Nasvi2EG000060t1;
NC_015867.2	evg11t	CDS	24809350	24809511	0	-	1	Parent=Nasvi2EG000060t1;
NC_015867.2	evg11t	exon	24809577	24809986	0	-	.	Parent=Nasvi2EG000060t1;tar=64/410
NC_015867.2	evg11t	CDS	24809577	24809821	0	-	0	Parent=Nasvi2EG000060t1;
NC_015867.2	evg11t	exon	24810073	24810085	0	-	.	Parent=Nasvi2EG000060t1;
NC_015867.2	evg11t	exon	24810119	24810292	0	-	.	Parent=Nasvi2EG000060t1;
NC_015867.2	evg11t	exon	24811726	24812760	86	-	.	Parent=Nasvi2EG000061t1;rseq=86/1035,b5nvit1v3S2big0Loc181t1;ref=388/1035,NV10023-RA;tar=488/1035
NC_015867.2	evg11t	CDS	24812373	24812760	0	-	1	Parent=Nasvi2EG000061t1;pro=373/388,Chr1p19.apis_ncbi_hmm2226.3
NC_015867.2	evg11t	exon	24812840	24813160	125	-	.	Parent=Nasvi2EG000061t1;rseq=125/321,b5nvit1v4aSallLoc126431t1;ref=321/321,NV10023-RA;tar=292/321
NC_015867.2	evg11t	CDS	24812840	24813160	0	-	1	Parent=Nasvi2EG000061t1;pro=321/321,Chr1p19.apis_ncbi_hmm2226.3
NC_015867.2	evg11t	exon	24813242	24813403	52	-	.	Parent=Nasvi2EG000061t1;rseq=52/162,b5nvit1v4aSallLoc126431t1;tar=136/162
NC_015867.2	evg11t	CDS	24813242	24813403	0	-	1	Parent=Nasvi2EG000061t1;pro=162/162,Chr1p19.apis_ncbi_hmm2226.3
NC_015867.2	evg11t	exon	24813486	24813894	197	-	.	Parent=Nasvi2EG000061t1;rseq=197/409,b5nvit1cuf83c_Gsc1g528t1,b5nvit1v2Svelbig0Loc148t1;tar=257/409
NC_015867.2	evg11t	CDS	24813486	24813894	0	-	2	Parent=Nasvi2EG000061t1;pro=409/409,Chr1p19.apis_ncbi_hmm2226.3
NC_015867.2	evg11t	exon	24813975	24814242	92	-	.	Parent=Nasvi2EG000061t1;rseq=92/268,b5nvit1v2Svelbig0Loc148t1;ref=23/268,NV10023-RA
NC_015867.2	evg11t	CDS	24813975	24814194	0	-	0	Parent=Nasvi2EG000061t1;pro=151/220,Chr1p19.apis_ncbi_hmm2226
NC_015867.2	evg11t	exon	24814399	24815468	425	-	.	Parent=Nasvi2EG000062t1;rseq=417/1070,b5nvit1v2Svelbig0Loc149t1;intr=8;ref=388/1070,NV10023-RA;tar=414/1070
NC_015867.2	evg11t	CDS	24815048	24815468	0	-	1	Parent=Nasvi2EG000062t1;pro=397/421,Chr1p19.daphnia_NCBI_GNO_244464.4
NC_015867.2	evg11t	exon	24815604	24815924	328	-	.	Parent=Nasvi2EG000062t1;rseq=320/321,b5nvit1v2Svelbig0Loc149t1;intr=8;ref=321/321,NV10023-RA;tar=304/321
NC_015867.2	evg11t	CDS	24815604	24815924	0	-	1	Parent=Nasvi2EG000062t1;pro=321/321,Chr1p19.daphnia_NCBI_GNO_244464.4
NC_015867.2	evg11t	exon	24816182	24816343	63	-	.	Parent=Nasvi2EG000062t1;rseq=63/162,b5nvit1cuf83c_Gsc1g540t1,b5nvit1v3S2big0Loc3607t1;ref=162/162,NV10023-RA;tar=124/162
NC_015867.2	evg11t	CDS	24816182	24816343	0	-	1	Parent=Nasvi2EG000062t1;pro=162/162,Chr1p19.apis_ncbi_hmm2226.2
NC_015867.2	evg11t	exon	24816439	24816546	108	-	.	Parent=Nasvi2EG000062t1;rseq=108/108,b5nvit1v3S2big0Loc3607t1;ref=108/108,NV10023-RA;tar=83/108
NC_015867.2	evg11t	CDS	24816439	24816546	0	-	1	Parent=Nasvi2EG000062t1;pro=108/108,Chr1p19.apis_ncbi_hmm2226.2
NC_015867.2	evg11t	exon	24816633	24816939	119	-	.	Parent=Nasvi2EG000062t1;rseq=119/307,b5nvit1cuf83c_Gsc1g536t1,b5nvit1cuf83c_Gsc1g552t1;ref=307/307,NV10023-RA;tar=280/307
NC_015867.2	evg11t	CDS	24816633	24816939	0	-	2	Parent=Nasvi2EG000062t1;pro=307/307,Chr1p19.apis_ncbi_hmm2226.2,Chr1p19.daphnia_NCBI_GNO_244464.4
NC_015867.2	evg11t	exon	24817280	24817474	129	-	.	Parent=Nasvi2EG000062t1;rseq=129/195,b5nvit1cuf83c_Gsc1g554t1;ref=195/195,NV10023-RA;tar=155/195
NC_015867.2	evg11t	CDS	24817280	24817474	0	-	2	Parent=Nasvi2EG000062t1;pro=160/195,Chr1p19.daphnia_NCBI_GNO_244464.2
NC_015867.2	evg11t	exon	24820913	24821063	195	-	.	Parent=Nasvi2EG000062t1;intr=195;ref=151/151,NV10024-RA;tar=110/151
NC_015867.2	evg11t	CDS	24820913	24821063	0	-	0	Parent=Nasvi2EG000062t1;pro=151/151,Chr1p19.apis_ncbi_hmm1890
NC_015867.2	evg11t	exon	24821144	24821342	390	-	.	Parent=Nasvi2EG000062t1;rseq=199/199,b5nvit1cuf83c_Gsc1g689t1;intr=191;ref=199/199,NV10024-RA;tar=184/199
NC_015867.2	evg11t	CDS	24821144	24821342	0	-	1	Parent=Nasvi2EG000062t1;pro=199/199,Chr1p19.apis_ncbi_hmm1890
NC_015867.2	evg11t	exon	24821436	24821622	385	-	.	Parent=Nasvi2EG000062t1;rseq=187/187,b5nvit1cuf83c_Gsc1g689t1;intr=198;ref=187/187,NV10024-RA;tar=181/187
NC_015867.2	evg11t	CDS	24821436	24821622	0	-	2	Parent=Nasvi2EG000062t1;pro=187/187,Chr1p19.apis_ncbi_hmm1890
NC_015867.2	evg11t	exon	24821949	24822116	373	-	.	Parent=Nasvi2EG000062t1;rseq=168/168,b5nvit1cuf83c_Gsc1g689t1;intr=205;ref=168/168,NV10024-RA;tar=151/168
NC_015867.2	evg11t	CDS	24821949	24822116	0	-	2	Parent=Nasvi2EG000062t1;pro=168/168,Chr1p19.apis_ncbi_hmm1890
NC_015867.2	evg11t	exon	24822280	24822452	370	-	.	Parent=Nasvi2EG000062t1;rseq=173/173,b5nvit1cuf83c_Gsc1g689t1;intr=197;ref=173/173,NV10024-RA;tar=164/173
NC_015867.2	evg11t	CDS	24822280	24822452	0	-	1	Parent=Nasvi2EG000062t1;pro=173/173,Chr1p19.apis_ncbi_hmm1890
NC_015867.2	evg11t	exon	24835527	24836022	581	-	.	Parent=Nasvi2EG000062t1;rseq=496/496,b5nvit1cuf83c_Gsc1g689t1;intr=85;ref=155/496,NV10024-RA;tar=496/496
NC_015867.2	evg11t	CDS	24835527	24835681	0	-	0	Parent=Nasvi2EG000062t1;pro=155/155,Chr1p19.apis_ncbi_hmm1890
NC_015867.2	evg11t	exon	24838762	24838865	0	+	.	Parent=Nasvi2EG000063t1;tar=104/104
NC_015867.2	evg11t	exon	24840502	24840873	274	+	.	Parent=Nasvi2EG000063t1;rseq=274/372,b5nvit1cuf83c_Gsc1g563t1;tar=361/372
NC_015867.2	evg11t	CDS	24840528	24840800	0	+	0	Parent=Nasvi2EG000063t1;tar=273/273
NC_015867.2	evg11t	exon	24842243	24844429	210	-	.	Parent=Nasvi2EG000064t1;rseq=210/2187,b5nvit1cuf83c_Gsc1g579t1,b5nvit1v3S2big0Loc3054t1,b5nvit1v4aSallLoc193t1;tar=1918/2187
NC_015867.2	evg11t	CDS	24842339	24844078	0	-	0	Parent=Nasvi2EG000064t1;tar=1652/1740
NC_015867.2	evg11t	exon	24846867	24847144	411	-	.	Parent=Nasvi2EG000065t1;est=278/278;intr=133;ref=278/278,NV10025-RA;pasa=278/278,chain_64;tar=274/278
NC_015867.2	evg11t	CDS	24847017	24847144	0	-	2	Parent=Nasvi2EG000065t1;tar=124/128
NC_015867.2	evg11t	exon	24847231	24847357	440	-	.	Parent=Nasvi2EG000065t1;est=127/127;rseq=127/127,b5nvit1v3S2big0Loc204t4;intr=186;ref=127/127,NV10025-RA;pasa=127/127,chain_64;tar=115/127
NC_015867.2	evg11t	CDS	24847231	24847357	0	-	0	Parent=Nasvi2EG000065t1;tar=115/127
NC_015867.2	evg11t	exon	24847742	24847807	237	-	.	Parent=Nasvi2EG000065t1;est=66/66;rseq=66/66,b5nvit1v3S2big0Loc204t4;intr=105;ref=66/66,NV10025-RA;pasa=66/66,chain_64;tar=38/66
NC_015867.2	evg11t	CDS	24847742	24847807	0	-	0	Parent=Nasvi2EG000065t1;tar=38/66
NC_015867.2	evg11t	exon	24847903	24847956	256	-	.	Parent=Nasvi2EG000065t1;est=54/54;rseq=54/54,b5nvit1v3S2big0Loc204t4;intr=148;ref=54/54,NV10025-RA;pasa=54/54,chain_64
NC_015867.2	evg11t	CDS	24847903	24847956	0	-	0	Parent=Nasvi2EG000065t1;
NC_015867.2	evg11t	exon	24848026	24848200	687	-	.	Parent=Nasvi2EG000065t1;est=175/175;rseq=175/175,b5nvit1v3S2big0Loc204t4;intr=337;ref=175/175,NV10025-RA;pasa=175/175,chain_64;tar=175/175
NC_015867.2	evg11t	CDS	24848026	24848200	0	-	1	Parent=Nasvi2EG000065t1;tar=175/175
NC_015867.2	evg11t	exon	24848283	24848631	460	-	.	Parent=Nasvi2EG000065t1;est=289/349;rseq=118/349,b5nvit1v3S2big0Loc204t4,b5nvit1v4aSallLoc63t13766;intr=+241;ref=349/349,NV10025-RA;pasa=291/349,chain_64;tar=306/349
NC_015867.2	evg11t	CDS	24848283	24848631	0	-	2	Parent=Nasvi2EG000065t1;tar=306/349
NC_015867.2	evg11t	exon	24848872	24848970	485	-	.	Parent=Nasvi2EG000065t1;rseq=99/99,b5nvit1v3S2big0Loc204t4;intr=386;ref=99/99,NV10025-RA;tar=99/99
NC_015867.2	evg11t	CDS	24848872	24848970	0	-	2	Parent=Nasvi2EG000065t1;tar=99/99
NC_015867.2	evg11t	exon	24849701	24849902	729	-	.	Parent=Nasvi2EG000065t1;est=202/202;rseq=202/202,b5nvit1v2Svelbig0Loc160t3;intr=325;ref=202/202,NV10025-RA;pasa=202/202,chain_65;tar=179/202
NC_015867.2	evg11t	CDS	24849701	24849902	0	-	0	Parent=Nasvi2EG000065t1;tar=179/202
NC_015867.2	evg11t	exon	24850175	24850353	571	-	.	Parent=Nasvi2EG000065t1;est=179/179;rseq=179/179,b5nvit1v2Svelbig0Loc160t3;intr=213;ref=179/179,NV10025-RA;pasa=179/179,chain_65;tar=168/179
NC_015867.2	evg11t	CDS	24850175	24850353	0	-	2	Parent=Nasvi2EG000065t1;tar=168/179
NC_015867.2	evg11t	exon	24850431	24850582	503	-	.	Parent=Nasvi2EG000065t1;est=152/152;rseq=152/152,b5nvit1v2Svelbig0Loc160t3;intr=199;ref=152/152,NV10025-RA;pasa=152/152,chain_65;tar=137/152
NC_015867.2	evg11t	CDS	24850431	24850582	0	-	1	Parent=Nasvi2EG000065t1;tar=137/152
NC_015867.2	evg11t	exon	24850889	24850959	370	-	.	Parent=Nasvi2EG000065t1;est=71/71;rseq=71/71,b5nvit1v2Svelbig0Loc160t3;intr=228;ref=71/71,NV10025-RA;pasa=71/71,chain_65;tar=71/71
NC_015867.2	evg11t	CDS	24850889	24850959	0	-	0	Parent=Nasvi2EG000065t1;tar=71/71
NC_015867.2	evg11t	exon	24851174	24851909	585	-	.	Parent=Nasvi2EG000065t1;est=462/736;intr=123;ref=81/736,NV10025-RA;pasa=466/736,chain_65;tar=421/736
NC_015867.2	evg11t	CDS	24851174	24851254	0	-	0	Parent=Nasvi2EG000065t1;tar=78/81
NC_015867.2	evg11ta	exon	24846569	24847144	99	-	.	Parent=Nasvi2EG000065t2;intr=133
NC_015867.2	evg11ta	CDS	24847017	24847144	.	-	2	Parent=Nasvi2EG000065t2;
NC_015867.2	evg11ta	exon	24847231	24847357	100	-	.	Parent=Nasvi2EG000065t2;intr=186
NC_015867.2	evg11ta	CDS	24847231	24847357	.	-	0	Parent=Nasvi2EG000065t2;
NC_015867.2	evg11ta	exon	24847742	24847807	100	-	.	Parent=Nasvi2EG000065t2;intr=105
NC_015867.2	evg11ta	CDS	24847742	24847807	.	-	0	Parent=Nasvi2EG000065t2;
NC_015867.2	evg11ta	exon	24847903	24847956	100	-	.	Parent=Nasvi2EG000065t2;intr=148
NC_015867.2	evg11ta	CDS	24847903	24847956	.	-	0	Parent=Nasvi2EG000065t2;
NC_015867.2	evg11ta	exon	24848026	24848200	100	-	.	Parent=Nasvi2EG000065t2;intr=337
NC_015867.2	evg11ta	CDS	24848026	24848200	.	-	1	Parent=Nasvi2EG000065t2;
NC_015867.2	evg11ta	exon	24848283	24848337	100	-	.	Parent=Nasvi2EG000065t2;intr=422
NC_015867.2	evg11ta	CDS	24848283	24848337	.	-	2	Parent=Nasvi2EG000065t2;
NC_015867.2	evg11ta	exon	24848872	24848970	100	-	.	Parent=Nasvi2EG000065t2;intr=386
NC_015867.2	evg11ta	CDS	24848872	24848970	.	-	2	Parent=Nasvi2EG000065t2;
NC_015867.2	evg11ta	exon	24849701	24849902	100	-	.	Parent=Nasvi2EG000065t2;intr=325
NC_015867.2	evg11ta	CDS	24849701	24849902	.	-	0	Parent=Nasvi2EG000065t2;
NC_015867.2	evg11ta	exon	24850175	24850353	100	-	.	Parent=Nasvi2EG000065t2;intr=213
NC_015867.2	evg11ta	CDS	24850175	24850353	.	-	2	Parent=Nasvi2EG000065t2;
NC_015867.2	evg11ta	exon	24850431	24850582	100	-	.	Parent=Nasvi2EG000065t2;intr=199
NC_015867.2	evg11ta	CDS	24850431	24850582	.	-	1	Parent=Nasvi2EG000065t2;
NC_015867.2	evg11ta	exon	24850889	24850959	100	-	.	Parent=Nasvi2EG000065t2;intr=228
NC_015867.2	evg11ta	CDS	24850889	24850959	.	-	0	Parent=Nasvi2EG000065t2;
NC_015867.2	evg11ta	exon	24851174	24851644	100	-	.	Parent=Nasvi2EG000065t2;intr=123
NC_015867.2	evg11ta	CDS	24851174	24851254	.	-	0	Parent=Nasvi2EG000065t2;
NC_015867.2	evg11ta	exon	24847767	24847807	6.71	-	.	Parent=Nasvi2EG000065t3;xi=1;intr=52
NC_015867.2	evg11ta	CDS	24847767	24847807	.	-	0	Parent=Nasvi2EG000065t3;
NC_015867.2	evg11ta	exon	24847903	24847956	6.71	-	.	Parent=Nasvi2EG000065t3;xi=2;intr=148
NC_015867.2	evg11ta	CDS	24847903	24847956	.	-	0	Parent=Nasvi2EG000065t3;
NC_015867.2	evg11ta	exon	24848026	24848200	6.71	-	.	Parent=Nasvi2EG000065t3;xi=3;intr=337
NC_015867.2	evg11ta	CDS	24848026	24848200	.	-	1	Parent=Nasvi2EG000065t3;
NC_015867.2	evg11ta	exon	24848283	24848334	6.71	-	.	Parent=Nasvi2EG000065t3;xi=4;intr=248
NC_015867.2	evg11ta	CDS	24848283	24848334	.	-	2	Parent=Nasvi2EG000065t3;
NC_015867.2	evg11ta	exon	24848872	24848970	6.71	-	.	Parent=Nasvi2EG000065t3;xi=5;intr=386
NC_015867.2	evg11ta	CDS	24848872	24848970	.	-	2	Parent=Nasvi2EG000065t3;
NC_015867.2	evg11ta	exon	24849701	24849902	6.71	-	.	Parent=Nasvi2EG000065t3;xi=6;intr=325
NC_015867.2	evg11ta	CDS	24849701	24849902	.	-	0	Parent=Nasvi2EG000065t3;
NC_015867.2	evg11ta	exon	24850175	24850353	6.71	-	.	Parent=Nasvi2EG000065t3;xi=7;intr=213
NC_015867.2	evg11ta	CDS	24850175	24850353	.	-	2	Parent=Nasvi2EG000065t3;
NC_015867.2	evg11ta	exon	24850431	24850582	6.71	-	.	Parent=Nasvi2EG000065t3;xi=8;intr=199
NC_015867.2	evg11ta	CDS	24850431	24850582	.	-	1	Parent=Nasvi2EG000065t3;
NC_015867.2	evg11ta	exon	24850889	24850959	6.71	-	.	Parent=Nasvi2EG000065t3;xi=9;intr=228
NC_015867.2	evg11ta	CDS	24850889	24850959	.	-	0	Parent=Nasvi2EG000065t3;
NC_015867.2	evg11ta	exon	24851174	24851613	6.71	-	.	Parent=Nasvi2EG000065t3;xi=10;intr=123
NC_015867.2	evg11ta	CDS	24851174	24851254	.	-	0	Parent=Nasvi2EG000065t3;
NC_015867.2	evg11t	exon	24852189	24852314	286	+	.	Parent=Nasvi2EG000066t1;est=126/126;rseq=126/126,b5nvit1v2Svelbig0Loc162t12;intr=34;pasa=126/126,chain_66,chain_67,chain_69;tar=107/126
NC_015867.2	evg11t	exon	24853101	24853192	315	+	.	Parent=Nasvi2EG000066t1;est=92/92;rseq=92/92,b5nvit1v2Svelbig0Loc162t12;intr=131;ref=76/92,NV10026-RA;pasa=92/92,chain_66,chain_67,chain_69,chain_72;tar=92/92
NC_015867.2	evg11t	CDS	24853117	24853192	0	+	0	Parent=Nasvi2EG000066t1;tar=76/76
NC_015867.2	evg11t	exon	24853288	24853428	465	+	.	Parent=Nasvi2EG000066t1;est=141/141;rseq=141/141,b5nvit1v2Svelbig0Loc162t12;intr=183;ref=141/141,NV10026-RA;pasa=141/141,chain_66,chain_67,chain_69;tar=141/141
NC_015867.2	evg11t	CDS	24853288	24853428	0	+	2	Parent=Nasvi2EG000066t1;tar=141/141
NC_015867.2	evg11t	exon	24854414	24854685	375	+	.	Parent=Nasvi2EG000066t1;rseq=272/272,b5nvit1v2Svelbig0Loc162t12;intr=103;ref=263/272,NV10026-RA;pasa=272/272,chain_66,chain_67,chain_68,chain_69,chain_70,chain_71;tar=272/272
NC_015867.2	evg11t	CDS	24854414	24854676	0	+	2	Parent=Nasvi2EG000066t1;tar=263/263
NC_015867.2	evg11t	exon	24855402	24855493	104	+	.	Parent=Nasvi2EG000066t1;est=92/92;intr=12;pasa=92/92,chain_66,chain_67,chain_68,chain_69,chain_70,chain_71;tar=92/92
NC_015867.2	evg11ta	exon	24852109	24852314	11.7	+	.	Parent=Nasvi2EG000066t2;xi=1;intr=+34
NC_015867.2	evg11ta	exon	24853101	24853192	11.7	+	.	Parent=Nasvi2EG000066t2;xi=2;intr=131
NC_015867.2	evg11ta	CDS	24853117	24853192	.	+	0	Parent=Nasvi2EG000066t2;
NC_015867.2	evg11ta	exon	24853288	24853428	11.7	+	.	Parent=Nasvi2EG000066t2;xi=3;intr=183
NC_015867.2	evg11ta	CDS	24853288	24853428	.	+	2	Parent=Nasvi2EG000066t2;
NC_015867.2	evg11ta	exon	24854414	24854804	11.7	+	.	Parent=Nasvi2EG000066t2;xi=4;intr=+91
NC_015867.2	evg11ta	CDS	24854414	24854676	.	+	2	Parent=Nasvi2EG000066t2;
NC_015867.2	evg11t	exon	24854763	24854800	34	-	.	Parent=Nasvi2EG000067t1;est=34/38;pasa=38/38,chain_68,chain_70,chain_71;tar=38/38
NC_015867.2	evg11t	exon	24855202	24855524	684	-	.	Parent=Nasvi2EG000067t1;est=309/323;rseq=320/323,b5nvit1cuf83c_Gsc1g771t4;intr=55;pasa=323/323,chain_66,chain_67,chain_68,chain_69,chain_70,chain_71;tar=323/323
NC_015867.2	evg11t	CDS	24855389	24855524	0	-	1	Parent=Nasvi2EG000067t1;tar=136/136
NC_015867.2	evg11t	exon	24856538	24856628	311	-	.	Parent=Nasvi2EG000067t1;est=91/91;rseq=91/91,b5nvit1cuf83c_Gsc1g771t4;intr=129;pasa=91/91,chain_70;tar=91/91
NC_015867.2	evg11t	CDS	24856538	24856628	0	-	2	Parent=Nasvi2EG000067t1;tar=91/91
NC_015867.2	evg11t	exon	24857198	24857287	329	-	.	Parent=Nasvi2EG000067t1;est=90/90;intr=239;pasa=90/90,chain_70,chain_71;tar=90/90
NC_015867.2	evg11t	CDS	24857198	24857287	0	-	2	Parent=Nasvi2EG000067t1;tar=90/90
NC_015867.2	evg11t	exon	24857484	24857655	557	-	.	Parent=Nasvi2EG000067t1;est=172/172;rseq=172/172,b5nvit1cuf83c_Gsc1g771t4;intr=213;pasa=172/172,chain_70,chain_71;tar=156/172
NC_015867.2	evg11t	CDS	24857484	24857655	0	-	0	Parent=Nasvi2EG000067t1;tar=156/172
NC_015867.2	evg11t	exon	24860640	24860773	247	-	.	Parent=Nasvi2EG000067t1;est=104/134;intr=143;pasa=104/134,chain_70;tar=134/134
NC_015867.2	evg11t	CDS	24860640	24860773	0	-	2	Parent=Nasvi2EG000067t1;tar=134/134
NC_015867.2	evg11t	exon	24861089	24861167	222	-	.	Parent=Nasvi2EG000067t1;rseq=79/79,b5nvit1cuf83c_Gsc1g771t4;intr=143;tar=53/79
NC_015867.2	evg11t	CDS	24861089	24861167	0	-	0	Parent=Nasvi2EG000067t1;tar=53/79
NC_015867.2	evg11t	exon	24861249	24861476	339	-	.	Parent=Nasvi2EG000067t1;rseq=228/228,b5nvit1cuf83c_Gsc1g771t4;intr=111;tar=224/228
NC_015867.2	evg11t	CDS	24861249	24861476	0	-	0	Parent=Nasvi2EG000067t1;tar=224/228
NC_015867.2	evg11t	exon	24861550	24861662	161	-	.	Parent=Nasvi2EG000067t1;rseq=113/113,b5nvit1cuf83c_Gsc1g771t4;intr=48;tar=113/113
NC_015867.2	evg11t	CDS	24861550	24861662	0	-	2	Parent=Nasvi2EG000067t1;tar=113/113
NC_015867.2	evg11t	exon	24861718	24861749	106	-	.	Parent=Nasvi2EG000067t1;rseq=32/32,b5nvit1cuf83c_Gsc1g771t4;intr=74;tar=29/32
NC_015867.2	evg11t	CDS	24861718	24861749	0	-	1	Parent=Nasvi2EG000067t1;tar=29/32
NC_015867.2	evg11t	exon	24861933	24862148	306	-	.	Parent=Nasvi2EG000067t1;rseq=216/216,b5nvit1cuf83c_Gsc1g771t4;intr=90;tar=181/216
NC_015867.2	evg11t	CDS	24861933	24862148	0	-	1	Parent=Nasvi2EG000067t1;tar=181/216
NC_015867.2	evg11t	exon	24862218	24862395	304	-	.	Parent=Nasvi2EG000067t1;est=75/178;rseq=178/178,b5nvit1cuf83c_Gsc1g771t4;intr=51;pasa=75/178,chain_73,chain_74;tar=137/178
NC_015867.2	evg11t	CDS	24862218	24862395	0	-	2	Parent=Nasvi2EG000067t1;tar=137/178
NC_015867.2	evg11t	exon	24862845	24862971	332	-	.	Parent=Nasvi2EG000067t1;est=127/127;rseq=127/127,b5nvit1cuf83c_Gsc1g771t4;intr=78;pasa=127/127,chain_73,chain_74;tar=108/127
NC_015867.2	evg11t	CDS	24862845	24862971	0	-	0	Parent=Nasvi2EG000067t1;tar=108/127
NC_015867.2	evg11t	exon	24863731	24863811	282	-	.	Parent=Nasvi2EG000067t1;est=81/81;rseq=81/81,b5nvit1cuf83c_Gsc1g771t4;intr=120;pasa=81/81,chain_73,chain_74;tar=68/81
NC_015867.2	evg11t	CDS	24863731	24863799	0	-	0	Parent=Nasvi2EG000067t1;tar=56/69
NC_015867.2	evg11t	exon	24864016	24864244	524	-	.	Parent=Nasvi2EG000067t1;est=229/229;rseq=229/229,b5nvit1cuf83c_Gsc1g771t4;intr=66;pasa=229/229,chain_73,chain_74;tar=151/229
NC_015867.2	evg11t	exon	24864398	24864511	200	-	.	Parent=Nasvi2EG000067t1;est=114/114;rseq=81/114,b5nvit1cuf83c_Gsc1g771t4;intr=5;pasa=114/114,chain_73,chain_74
NC_015867.2	evg11ta	exon	24856538	24856628	11.4	-	.	Parent=Nasvi2EG000067t2;xi=1;intr=129
NC_015867.2	evg11ta	CDS	24856538	24856628	.	-	2	Parent=Nasvi2EG000067t2;
NC_015867.2	evg11ta	exon	24857198	24857287	11.4	-	.	Parent=Nasvi2EG000067t2;xi=2;intr=239
NC_015867.2	evg11ta	CDS	24857198	24857287	.	-	2	Parent=Nasvi2EG000067t2;
NC_015867.2	evg11ta	exon	24857484	24857655	11.4	-	.	Parent=Nasvi2EG000067t2;xi=3;intr=213
NC_015867.2	evg11ta	CDS	24857484	24857655	.	-	0	Parent=Nasvi2EG000067t2;
NC_015867.2	evg11ta	exon	24860640	24860773	11.4	-	.	Parent=Nasvi2EG000067t2;xi=4;intr=143
NC_015867.2	evg11ta	CDS	24860640	24860773	.	-	2	Parent=Nasvi2EG000067t2;
NC_015867.2	evg11ta	exon	24861089	24861167	11.4	-	.	Parent=Nasvi2EG000067t2;xi=5;intr=143
NC_015867.2	evg11ta	CDS	24861089	24861167	.	-	0	Parent=Nasvi2EG000067t2;
NC_015867.2	evg11ta	exon	24861249	24861476	11.4	-	.	Parent=Nasvi2EG000067t2;xi=6;intr=111
NC_015867.2	evg11ta	CDS	24861249	24861476	.	-	0	Parent=Nasvi2EG000067t2;
NC_015867.2	evg11ta	exon	24861550	24861749	11.4	-	.	Parent=Nasvi2EG000067t2;xi=7;intr=122
NC_015867.2	evg11ta	CDS	24861550	24861639	.	-	0	Parent=Nasvi2EG000067t2;
NC_015867.2	evg11ta	exon	24861933	24862148	11.4	-	.	Parent=Nasvi2EG000067t2;xi=8;intr=90
NC_015867.2	evg11ta	exon	24862218	24862395	11.4	-	.	Parent=Nasvi2EG000067t2;xi=9;intr=51
NC_015867.2	evg11ta	exon	24862809	24862831	11.4	-	.	Parent=Nasvi2EG000067t2;xi=10;intr=11
NC_015867.2	evg11ta	exon	24852126	24852167	0	-	.	Parent=Nasvi2EG000067t3;intr=-5
NC_015867.2	evg11ta	exon	24854524	24855524	0	-	.	Parent=Nasvi2EG000067t3;intr=55
NC_015867.2	evg11ta	CDS	24855389	24855524	0	-	1	Parent=Nasvi2EG000067t3;
NC_015867.2	evg11ta	exon	24856538	24856628	0	-	.	Parent=Nasvi2EG000067t3;intr=129
NC_015867.2	evg11ta	CDS	24856538	24856628	0	-	2	Parent=Nasvi2EG000067t3;
NC_015867.2	evg11ta	exon	24857198	24857287	0	-	.	Parent=Nasvi2EG000067t3;intr=239
NC_015867.2	evg11ta	CDS	24857198	24857287	0	-	2	Parent=Nasvi2EG000067t3;
NC_015867.2	evg11ta	exon	24857484	24857655	0	-	.	Parent=Nasvi2EG000067t3;intr=213
NC_015867.2	evg11ta	CDS	24857484	24857655	0	-	0	Parent=Nasvi2EG000067t3;
NC_015867.2	evg11ta	exon	24860640	24860773	0	-	.	Parent=Nasvi2EG000067t3;intr=143
NC_015867.2	evg11ta	CDS	24860640	24860773	0	-	2	Parent=Nasvi2EG000067t3;
NC_015867.2	evg11ta	exon	24861089	24861167	0	-	.	Parent=Nasvi2EG000067t3;intr=143
NC_015867.2	evg11ta	CDS	24861089	24861167	0	-	0	Parent=Nasvi2EG000067t3;
NC_015867.2	evg11ta	exon	24861249	24861476	0	-	.	Parent=Nasvi2EG000067t3;intr=111
NC_015867.2	evg11ta	CDS	24861249	24861476	0	-	0	Parent=Nasvi2EG000067t3;
NC_015867.2	evg11ta	exon	24861550	24861749	0	-	.	Parent=Nasvi2EG000067t3;intr=122
NC_015867.2	evg11ta	CDS	24861550	24861639	0	-	0	Parent=Nasvi2EG000067t3;
NC_015867.2	evg11ta	exon	24861933	24862148	0	-	.	Parent=Nasvi2EG000067t3;intr=90
NC_015867.2	evg11t	exon	24865694	24866156	521	-	.	Parent=Nasvi2EG000068t1;est=58/463;rseq=439/463,b5nvit1v4aSallLoc202t2;intr=24;ref=281/463,NV10027-RA;pasa=58/463,chain_75;tar=421/463
NC_015867.2	evg11t	CDS	24865876	24866156	0	-	2	Parent=Nasvi2EG000068t1;
NC_015867.2	evg11t	exon	24866233	24866461	502	-	.	Parent=Nasvi2EG000068t1;est=229/229;rseq=229/229,b5nvit1v4aSallLoc202t2;intr=44;ref=229/229,NV10027-RA;pasa=229/229,chain_75;tar=229/229
NC_015867.2	evg11t	CDS	24866233	24866461	0	-	0	Parent=Nasvi2EG000068t1;
NC_015867.2	evg11t	exon	24866550	24866717	216	-	.	Parent=Nasvi2EG000068t1;est=21/168;rseq=168/168,b5nvit1v4aSallLoc202t2;intr=27;ref=168/168,NV10027-RA;pasa=21/168,chain_75;tar=168/168
NC_015867.2	evg11t	CDS	24866550	24866717	0	-	0	Parent=Nasvi2EG000068t1;
NC_015867.2	evg11t	exon	24866804	24866980	208	-	.	Parent=Nasvi2EG000068t1;rseq=177/177,b5nvit1v4aSallLoc202t2;intr=31;ref=177/177,NV10027-RA;tar=177/177
NC_015867.2	evg11t	CDS	24866804	24866980	0	-	0	Parent=Nasvi2EG000068t1;
NC_015867.2	evg11t	exon	24867045	24867405	416	-	.	Parent=Nasvi2EG000068t1;rseq=361/361,b5nvit1v4aSallLoc202t2;intr=55;ref=196/361,NV10027-RA;tar=361/361
NC_015867.2	evg11t	CDS	24867045	24867405	0	-	1	Parent=Nasvi2EG000068t1;
NC_015867.2	evg11t	exon	24867489	24867688	250	-	.	Parent=Nasvi2EG000068t1;rseq=200/200,b5nvit1v4aSallLoc202t2;intr=50;tar=165/200
NC_015867.2	evg11t	CDS	24867489	24867688	0	-	0	Parent=Nasvi2EG000068t1;
NC_015867.2	evg11t	exon	24867779	24868084	325	-	.	Parent=Nasvi2EG000068t1;rseq=306/306,b5nvit1v4aSallLoc202t2;intr=19;ref=293/306,NV10027-RA;tar=295/306
NC_015867.2	evg11t	CDS	24867779	24868084	0	-	0	Parent=Nasvi2EG000068t1;
NC_015867.2	evg11t	exon	24868167	24868321	175	-	.	Parent=Nasvi2EG000068t1;rseq=155/155,b5nvit1v4aSallLoc202t2;intr=20;ref=155/155,NV10027-RA;tar=145/155
NC_015867.2	evg11t	CDS	24868167	24868321	0	-	2	Parent=Nasvi2EG000068t1;
NC_015867.2	evg11t	exon	24868389	24868581	221	-	.	Parent=Nasvi2EG000068t1;rseq=193/193,b5nvit1v4aSallLoc202t2;intr=28;ref=193/193,NV10027-RA;tar=160/193
NC_015867.2	evg11t	CDS	24868389	24868581	0	-	0	Parent=Nasvi2EG000068t1;
NC_015867.2	evg11t	exon	24868666	24868913	280	-	.	Parent=Nasvi2EG000068t1;rseq=248/248,b5nvit1v4aSallLoc202t2;intr=32;ref=248/248,NV10027-RA;tar=240/248
NC_015867.2	evg11t	CDS	24868666	24868913	0	-	2	Parent=Nasvi2EG000068t1;
NC_015867.2	evg11t	exon	24868989	24869199	248	-	.	Parent=Nasvi2EG000068t1;rseq=211/211,b5nvit1v4aSallLoc202t2;intr=37;ref=211/211,NV10027-RA;tar=201/211
NC_015867.2	evg11t	CDS	24868989	24869199	0	-	0	Parent=Nasvi2EG000068t1;
NC_015867.2	evg11t	exon	24869323	24869597	296	-	.	Parent=Nasvi2EG000068t1;rseq=275/275,b5nvit1v4aSallLoc202t2;intr=21;ref=275/275,NV10027-RA;tar=66/275
NC_015867.2	evg11t	CDS	24869323	24869597	0	-	2	Parent=Nasvi2EG000068t1;
NC_015867.2	evg11t	exon	24869679	24869904	234	-	.	Parent=Nasvi2EG000068t1;rseq=226/226,b5nvit1v4aSallLoc202t2;intr=8;ref=226/226,NV10027-RA;tar=126/226
NC_015867.2	evg11t	CDS	24869679	24869904	0	-	0	Parent=Nasvi2EG000068t1;
NC_015867.2	evg11t	exon	24870321	24870718	407	-	.	Parent=Nasvi2EG000068t1;rseq=398/398,b5nvit1v4aSallLoc202t2;intr=9;ref=398/398,NV10027-RA;tar=86/398
NC_015867.2	evg11t	CDS	24870321	24870718	0	-	2	Parent=Nasvi2EG000068t1;
NC_015867.2	evg11t	exon	24870892	24871224	353	-	.	Parent=Nasvi2EG000068t1;rseq=333/333,b5nvit1v4aSallLoc202t2;intr=20;ref=333/333,NV10027-RA
NC_015867.2	evg11t	CDS	24870892	24871224	0	-	2	Parent=Nasvi2EG000068t1;
NC_015867.2	evg11t	exon	24871789	24872010	245	-	.	Parent=Nasvi2EG000068t1;rseq=222/222,b5nvit1v4aSallLoc202t2;intr=23;ref=222/222,NV10027-RA
NC_015867.2	evg11t	CDS	24871789	24872010	0	-	2	Parent=Nasvi2EG000068t1;
NC_015867.2	evg11t	exon	24872078	24872383	305	-	.	Parent=Nasvi2EG000068t1;rseq=283/306,b5nvit1v4aSallLoc202t2;intr=22;ref=306/306,NV10027-RA
NC_015867.2	evg11t	CDS	24872078	24872383	0	-	2	Parent=Nasvi2EG000068t1;
NC_015867.2	evg11t	exon	24872714	24872949	255	-	.	Parent=Nasvi2EG000068t1;rseq=236/236,b5nvit1v2Svelbig0Loc163t1;intr=19;ref=236/236,NV10027-RA
NC_015867.2	evg11t	CDS	24872714	24872882	0	-	0	Parent=Nasvi2EG000068t1;
NC_015867.2	evg11t	exon	24876146	24876487	735	-	.	Parent=Nasvi2EG000068t1;est=342/342;rseq=342/342,b5nvit1v4aSallLoc204t1;intr=51;ref=342/342,NV10028-RA;pasa=342/342,chain_76;tar=342/342
NC_015867.2	evg11t	exon	24877113	24877387	345	-	.	Parent=Nasvi2EG000068t1;est=11/275;rseq=275/275,b5nvit1v4aSallLoc204t1;intr=59;ref=275/275,NV10028-RA
NC_015867.2	evg11t	exon	24877509	24877993	949	-	.	Parent=Nasvi2EG000068t1;est=410/485;rseq=485/485,b5nvit1v4aSallLoc204t1;intr=54;ref=485/485,NV10028-RA;pasa=410/485,chain_77;tar=477/485
NC_015867.2	evg11t	exon	24878863	24879414	586	-	.	Parent=Nasvi2EG000068t1;est=272/552;rseq=297/552,b5nvit1v4aSallLoc204t1;intr=17;ref=166/552,NV10028-RA;pasa=274/552,chain_77;tar=120/552
NC_015867.2	evg11t	exon	24875408	24875862	846	-	.	Parent=Nasvi2EG000069t1;est=362/455;rseq=455/455,b5nvit1v4aSallLoc204t1;intr=29;ref=109/455,NV10028-RA;pasa=362/455,chain_76;tar=391/455
NC_015867.2	evg11t	CDS	24875754	24875862	0	-	1	Parent=Nasvi2EG000069t1;tar=97/109
NC_015867.2	evg11t	exon	24876146	24876487	735	-	.	Parent=Nasvi2EG000069t1;est=342/342;rseq=342/342,b5nvit1v4aSallLoc204t1;intr=51;ref=342/342,NV10028-RA;pasa=342/342,chain_76;tar=342/342
NC_015867.2	evg11t	CDS	24876146	24876487	0	-	1	Parent=Nasvi2EG000069t1;tar=342/342
NC_015867.2	evg11t	exon	24877113	24877387	345	-	.	Parent=Nasvi2EG000069t1;est=11/275;rseq=275/275,b5nvit1v4aSallLoc204t1;intr=59;ref=275/275,NV10028-RA
NC_015867.2	evg11t	CDS	24877113	24877387	0	-	0	Parent=Nasvi2EG000069t1;
NC_015867.2	evg11t	exon	24877509	24877993	949	-	.	Parent=Nasvi2EG000069t1;est=410/485;rseq=485/485,b5nvit1v4aSallLoc204t1;intr=54;ref=485/485,NV10028-RA;pasa=410/485,chain_77;tar=477/485
NC_015867.2	evg11t	CDS	24877509	24877993	0	-	2	Parent=Nasvi2EG000069t1;tar=477/485
NC_015867.2	evg11t	exon	24878863	24879529	586	-	.	Parent=Nasvi2EG000069t1;est=272/667;rseq=297/667,b5nvit1v4aSallLoc204t1;intr=17;ref=166/667,NV10028-RA;pasa=274/667,chain_77;tar=120/667
NC_015867.2	evg11t	CDS	24878863	24879049	0	-	0	Parent=Nasvi2EG000069t1;tar=120/187
NC_015867.2	evg11ta	exon	24875586	24875862	7.9	-	.	Parent=Nasvi2EG000069t2;xi=1;intr=29
NC_015867.2	evg11ta	CDS	24875754	24875862	.	-	1	Parent=Nasvi2EG000069t2;
NC_015867.2	evg11ta	exon	24876146	24876490	7.9	-	.	Parent=Nasvi2EG000069t2;xi=2;intr=29
NC_015867.2	evg11ta	CDS	24876146	24876490	.	-	1	Parent=Nasvi2EG000069t2;
NC_015867.2	evg11ta	exon	24877116	24877387	7.9	-	.	Parent=Nasvi2EG000069t2;xi=3;intr=37
NC_015867.2	evg11ta	CDS	24877116	24877387	.	-	0	Parent=Nasvi2EG000069t2;
NC_015867.2	evg11ta	exon	24877509	24877993	7.9	-	.	Parent=Nasvi2EG000069t2;xi=4;intr=54
NC_015867.2	evg11ta	CDS	24877509	24877993	.	-	2	Parent=Nasvi2EG000069t2;
NC_015867.2	evg11ta	exon	24878863	24879171	7.9	-	.	Parent=Nasvi2EG000069t2;xi=5;intr=17
NC_015867.2	evg11ta	CDS	24878863	24879049	.	-	0	Parent=Nasvi2EG000069t2;
NC_015867.2	evg11t	exon	24880911	24881161	262	+	.	Parent=Nasvi2EG000070t1;rseq=251/251,b5nvit1cuf83c_Gsc1g618t1;intr=11;tar=243/251
NC_015867.2	evg11t	CDS	24880993	24881161	0	+	0	Parent=Nasvi2EG000070t1;
NC_015867.2	evg11t	exon	24881263	24882045	794	+	.	Parent=Nasvi2EG000070t1;rseq=783/783,b5nvit1cuf83c_Gsc1g618t1;intr=11;tar=783/783
NC_015867.2	evg11t	CDS	24881263	24881693	0	+	2	Parent=Nasvi2EG000070t1;
NC_015867.2	evg11t	exon	24883672	24885381	2461	+	.	Parent=Nasvi2EG000071t1;est=751/1710;rseq=1710/1710,b5nvit1v4aSallLoc211t1;pasa=751/1710,chain_78;tar=1710/1710
NC_015867.2	evg11t	CDS	24883965	24884900	0	+	0	Parent=Nasvi2EG000071t1;
NC_015867.2	evg11t	exon	24889094	24891030	437	+	.	Parent=Nasvi2EG000072t1;rseq=437/1937,b5nvit1cuf83c_Gsc1g636t1,b5nvit1cuf83c_Gsc1g638t1,b5nvit1v2Svelbig0Loc2576t1,b5nvit1v2Svelbig0Loc3213t1,b5nvit1v2Svelbig0Loc3215t1,b5nvit1v3S2big0Loc3058t1,b5nvit1v4aSallLoc62312t1;tar=1807/1937
NC_015867.2	evg11t	CDS	24889362	24890447	0	+	0	Parent=Nasvi2EG000072t1;tar=1086/1086
NC_015867.2	evg11t	exon	24891100	24891507	356	+	.	Parent=Nasvi2EG000073t1;est=356/408;pasa=356/408,chain_79;tar=340/408
NC_015867.2	evg11t	CDS	24891303	24891507	0	+	0	Parent=Nasvi2EG000073t1;tar=205/205
NC_015867.2	evg11t	exon	24891686	24891956	271	+	.	Parent=Nasvi2EG000073t1;est=271/271;pasa=271/271,chain_79;tar=265/271
NC_015867.2	evg11t	CDS	24891686	24891956	0	+	2	Parent=Nasvi2EG000073t1;tar=265/271
NC_015867.2	evg11t	exon	24892040	24892264	79	+	.	Parent=Nasvi2EG000073t1;est=79/225;pasa=83/225,chain_79;tar=213/225
NC_015867.2	evg11t	CDS	24892040	24892223	0	+	1	Parent=Nasvi2EG000073t1;tar=172/184
NC_015867.2	evg11t	exon	24892271	24893859	1104	-	.	Parent=Nasvi2EG000074t1;est=714/1589;rseq=390/1589,b5nvit1v3S2big0Loc227t1;ref=329/1589,NV10029-RA;pasa=1577/1589,chain_80;tar=1589/1589
NC_015867.2	evg11t	CDS	24893531	24893859	0	-	2	Parent=Nasvi2EG000074t1;tar=329/329
NC_015867.2	evg11t	exon	24894039	24894270	469	-	.	Parent=Nasvi2EG000074t1;est=232/232;rseq=232/232,b5nvit1v3S2big0Loc227t1;intr=5;ref=232/232,NV10029-RA;pasa=232/232,chain_80;tar=232/232
NC_015867.2	evg11t	CDS	24894039	24894270	0	-	0	Parent=Nasvi2EG000074t1;tar=232/232
NC_015867.2	evg11t	exon	24894364	24894525	87	-	.	Parent=Nasvi2EG000074t1;est=56/162;rseq=23/162,b5nvit1v3S2big0Loc227t1;intr=8;ref=162/162,NV10029-RA;pasa=56/162,chain_80;tar=147/162
NC_015867.2	evg11t	CDS	24894364	24894525	0	-	0	Parent=Nasvi2EG000074t1;tar=147/162
NC_015867.2	evg11t	exon	24896021	24896197	0	-	.	Parent=Nasvi2EG000074t1;tar=177/177
NC_015867.2	evg11t	CDS	24896021	24896197	0	-	0	Parent=Nasvi2EG000074t1;tar=177/177
NC_015867.2	evg11t	exon	24896447	24896623	3	-	.	Parent=Nasvi2EG000074t1;intr=3;ref=177/177,NV10029-RA;tar=177/177
NC_015867.2	evg11t	CDS	24896447	24896623	0	-	0	Parent=Nasvi2EG000074t1;tar=177/177
NC_015867.2	evg11t	exon	24897825	24898137	0	-	.	Parent=Nasvi2EG000074t1;ref=313/313,NV10029-RA;tar=301/313
NC_015867.2	evg11t	CDS	24897825	24898137	0	-	1	Parent=Nasvi2EG000074t1;tar=301/313
NC_015867.2	evg11t	exon	24898217	24898464	0	-	.	Parent=Nasvi2EG000074t1;ref=248/248,NV10029-RA;tar=228/248
NC_015867.2	evg11t	CDS	24898217	24898464	0	-	0	Parent=Nasvi2EG000074t1;tar=228/248
NC_015867.2	evg11t	exon	24898629	24898934	0	-	.	Parent=Nasvi2EG000074t1;ref=306/306,NV10029-RA;tar=306/306
NC_015867.2	evg11t	CDS	24898629	24898934	0	-	0	Parent=Nasvi2EG000074t1;tar=306/306
NC_015867.2	evg11t	exon	24899007	24899161	0	-	.	Parent=Nasvi2EG000074t1;ref=155/155,NV10029-RA;tar=155/155
NC_015867.2	evg11t	CDS	24899007	24899161	0	-	2	Parent=Nasvi2EG000074t1;tar=155/155
NC_015867.2	evg11t	exon	24899241	24899433	0	-	.	Parent=Nasvi2EG000074t1;ref=193/193,NV10029-RA;tar=189/193
NC_015867.2	evg11t	CDS	24899241	24899433	0	-	0	Parent=Nasvi2EG000074t1;tar=189/193
NC_015867.2	evg11t	exon	24899511	24899969	0	-	.	Parent=Nasvi2EG000074t1;ref=459/459,NV10029-RA;tar=446/459
NC_015867.2	evg11t	CDS	24899511	24899969	0	-	0	Parent=Nasvi2EG000074t1;tar=446/459
NC_015867.2	evg11t	exon	24900050	24900312	0	-	.	Parent=Nasvi2EG000074t1;ref=263/263,NV10029-RA;tar=174/263
NC_015867.2	evg11t	CDS	24900050	24900312	0	-	2	Parent=Nasvi2EG000074t1;tar=174/263
NC_015867.2	evg11t	exon	24900506	24900773	0	-	.	Parent=Nasvi2EG000074t1;ref=268/268,NV10029-RA;tar=177/268
NC_015867.2	evg11t	CDS	24900506	24900773	0	-	0	Parent=Nasvi2EG000074t1;tar=177/268
NC_015867.2	evg11t	exon	24901068	24901459	4	-	.	Parent=Nasvi2EG000074t1;intr=4;ref=392/392,NV10029-RA;tar=392/392
NC_015867.2	evg11t	CDS	24901068	24901459	0	-	2	Parent=Nasvi2EG000074t1;tar=392/392
NC_015867.2	evg11t	exon	24901558	24901902	4	-	.	Parent=Nasvi2EG000074t1;intr=4;ref=345/345,NV10029-RA;tar=345/345
NC_015867.2	evg11t	CDS	24901558	24901902	0	-	2	Parent=Nasvi2EG000074t1;tar=345/345
NC_015867.2	evg11t	exon	24901978	24902187	0	-	.	Parent=Nasvi2EG000074t1;ref=210/210,NV10029-RA;tar=206/210
NC_015867.2	evg11t	CDS	24901978	24902187	0	-	2	Parent=Nasvi2EG000074t1;tar=206/210
NC_015867.2	evg11t	exon	24902271	24902564	17	-	.	Parent=Nasvi2EG000074t1;est=17/294;ref=294/294,NV10029-RA;tar=294/294
NC_015867.2	evg11t	CDS	24902271	24902564	0	-	2	Parent=Nasvi2EG000074t1;tar=294/294
NC_015867.2	evg11t	exon	24903410	24903654	458	-	.	Parent=Nasvi2EG000074t1;est=245/245;rseq=213/245,b5nvit1v2Svelbig0Loc2582t1;ref=245/245,NV10029-RA;tar=234/245
NC_015867.2	evg11t	CDS	24903410	24903654	0	-	1	Parent=Nasvi2EG000074t1;tar=234/245
NC_015867.2	evg11t	exon	24904013	24904149	274	-	.	Parent=Nasvi2EG000074t1;est=137/137;rseq=137/137,b5nvit1v2Svelbig0Loc2582t1;ref=116/137,NV10029-RA;tar=107/137
NC_015867.2	evg11t	CDS	24904013	24904128	0	-	0	Parent=Nasvi2EG000074t1;tar=86/116
NC_015867.2	evg11t	exon	24906320	24907995	94	-	.	Parent=Nasvi2EG000074t1;rseq=94/1676,b5nvit1cuf13_Gsc1g131t1;tar=1510/1676
NC_015867.2	evg11tu	exon	24925350	24925730	.	-	.	Parent=Nasvi2EG036911t1;est=222/381;rseq=100/381,b5nvit1cuf83c_Gsc1g685t1;pasa=222/381,chain_81
NC_015867.2	evg11tu	CDS	24926349	24927329	1	-	0	Parent=Nasvi2EG036911t1;tar=981/981
NC_015867.2	evg11tu	exon	24927420	24927509	.	-	.	Parent=Nasvi2EG036911t1;rseq=90/90,b5nvit1cuf83c_Gsc1g699t1;intr=36;tar=72/90
NC_015867.2	evg11tu	CDS	24927420	24927509	1	-	0	Parent=Nasvi2EG036911t1;tar=72/90
NC_015867.2	evg11tu	exon	24927592	24927752	.	-	.	Parent=Nasvi2EG036911t1;rseq=161/161,b5nvit1cuf83c_Gsc1g699t1;intr=24;tar=148/161
NC_015867.2	evg11tu	CDS	24927592	24927752	1	-	2	Parent=Nasvi2EG036911t1;tar=148/161
NC_015867.2	evg11tu	exon	24927826	24927871	.	-	.	Parent=Nasvi2EG036911t1;rseq=46/46,b5nvit1v3S2big0Loc241t6;intr=6;tar=34/46
NC_015867.2	evg11tu	CDS	24927826	24927871	0.78	-	0	Parent=Nasvi2EG036911t1;tar=34/46
NC_015867.2	evg11tu	exon	24927963	24928075	.	-	.	Parent=Nasvi2EG036911t1;rseq=113/113,b5nvit1cuf83c_Gsc1g701t1,b5nvit1v3S2big0Loc241t6;intr=22;tar=104/113
NC_015867.2	evg11tu	CDS	24927963	24928075	0.78	-	2	Parent=Nasvi2EG036911t1;tar=104/113
NC_015867.2	evg11tu	exon	24928167	24928336	.	-	.	Parent=Nasvi2EG036911t1;rseq=170/170,b5nvit1cuf83c_Gsc1g703t1,b5nvit1v3S2big0Loc241t6;intr=30;tar=162/170
NC_015867.2	evg11tu	CDS	24928167	24928336	1	-	1	Parent=Nasvi2EG036911t1;tar=162/170
NC_015867.2	evg11tu	exon	24928406	24928537	.	-	.	Parent=Nasvi2EG036911t1;rseq=132/132,b5nvit1v3S2big0Loc241t6;intr=8;tar=115/132
NC_015867.2	evg11tu	CDS	24928406	24928518	1	-	0	Parent=Nasvi2EG036911t1;tar=96/113
NC_015867.2	evg11tu	exon	24928678	24928771	.	-	.	Parent=Nasvi2EG036911t1;
NC_015867.2	evg11t	exon	24930956	24931175	274	+	.	Parent=Nasvi2EG000076t1;xi=1;rseq=220/220,b5nvit1cuf83c_Gsc1g1044t1;intr=54;tar=220/220
NC_015867.2	evg11t	CDS	24931164	24931175	0	+	0	Parent=Nasvi2EG000076t1;
NC_015867.2	evg11t	exon	24931465	24931677	822	+	.	Parent=Nasvi2EG000076t1;xi=2;est=213/213;rseq=213/213,b5nvit1cuf83c_Gsc1g1044t1;intr=396;ref=201/213,NV10030-RA;pasa=213/213,chain_82;tar=213/213
NC_015867.2	evg11t	CDS	24931465	24931677	0	+	0	Parent=Nasvi2EG000076t1;
NC_015867.2	evg11t	exon	24931787	24932016	1000	+	.	Parent=Nasvi2EG000076t1;xi=3;est=230/230;rseq=230/230,b5nvit1cuf83c_Gsc1g1044t1;intr=540;ref=230/230,NV10030-RA;pasa=230/230,chain_82;tar=213/230
NC_015867.2	evg11t	CDS	24931787	24932016	0	+	0	Parent=Nasvi2EG000076t1;
NC_015867.2	evg11t	exon	24932236	24932338	611	+	.	Parent=Nasvi2EG000076t1;xi=4;est=103/103;rseq=103/103,b5nvit1cuf83c_Gsc1g1044t1;intr=405;ref=103/103,NV10030-RA;pasa=103/103,chain_82;tar=96/103
NC_015867.2	evg11t	CDS	24932236	24932338	0	+	1	Parent=Nasvi2EG000076t1;
NC_015867.2	evg11t	exon	24932648	24933193	1216	+	.	Parent=Nasvi2EG000076t1;xi=5;est=83/546;rseq=546/546,b5nvit1cuf83c_Gsc1g1044t1;intr=587;ref=546/546,NV10030-RA;pasa=85/546,chain_82;tar=516/546
NC_015867.2	evg11t	CDS	24932648	24933193	0	+	0	Parent=Nasvi2EG000076t1;
NC_015867.2	evg11t	exon	24933513	24933920	1354	+	.	Parent=Nasvi2EG000076t1;xi=6;est=267/408;rseq=408/408,b5nvit1cuf83c_Gsc1g1044t1;intr=679;ref=408/408,NV10030-RA;pasa=273/408,chain_83;tar=403/408
NC_015867.2	evg11t	CDS	24933513	24933920	0	+	0	Parent=Nasvi2EG000076t1;
NC_015867.2	evg11t	exon	24934169	24934484	1289	+	.	Parent=Nasvi2EG000076t1;xi=7;est=316/316;rseq=316/316,b5nvit1cuf83c_Gsc1g1044t1;intr=657;ref=316/316,NV10030-RA;pasa=316/316,chain_83;tar=316/316
NC_015867.2	evg11t	CDS	24934169	24934484	0	+	0	Parent=Nasvi2EG000076t1;
NC_015867.2	evg11t	exon	24934892	24935653	1426	+	.	Parent=Nasvi2EG000076t1;xi=8;est=302/762;rseq=762/762,b5nvit1cuf83c_Gsc1g1044t1;intr=362;ref=224/762,NV10030-RA;pasa=302/762,chain_83;tar=762/762
NC_015867.2	evg11t	CDS	24934892	24935055	0	+	2	Parent=Nasvi2EG000076t1;
NC_015867.2	evg11ta	exon	24930437	24931175	100	+	.	Parent=Nasvi2EG000076t2;intr=+54
NC_015867.2	evg11ta	CDS	24931164	24931175	.	+	0	Parent=Nasvi2EG000076t2;
NC_015867.2	evg11ta	exon	24931465	24931677	100	+	.	Parent=Nasvi2EG000076t2;intr=396
NC_015867.2	evg11ta	CDS	24931465	24931677	.	+	0	Parent=Nasvi2EG000076t2;
NC_015867.2	evg11ta	exon	24931787	24932016	100	+	.	Parent=Nasvi2EG000076t2;intr=540
NC_015867.2	evg11ta	CDS	24931787	24932016	.	+	0	Parent=Nasvi2EG000076t2;
NC_015867.2	evg11ta	exon	24932236	24932338	100	+	.	Parent=Nasvi2EG000076t2;intr=405
NC_015867.2	evg11ta	CDS	24932236	24932338	.	+	1	Parent=Nasvi2EG000076t2;
NC_015867.2	evg11ta	exon	24932648	24933193	100	+	.	Parent=Nasvi2EG000076t2;intr=587
NC_015867.2	evg11ta	CDS	24932648	24933193	.	+	0	Parent=Nasvi2EG000076t2;
NC_015867.2	evg11ta	exon	24933513	24933526	100	+	.	Parent=Nasvi2EG000076t2;intr=384
NC_015867.2	evg11ta	CDS	24933513	24933526	.	+	0	Parent=Nasvi2EG000076t2;
NC_015867.2	evg11t	exon	24938188	24938644	172	-	.	Parent=Nasvi2EG000077t1;rseq=172/457,b5nvit1cuf83c_Gsc1g705t1,b5nvit1cuf83c_Gsc1g707t1;ref=431/457,NV10031-RA;pasa=327/457,chain_84;tar=431/457
NC_015867.2	evg11t	CDS	24938214	24938644	0	-	2	Parent=Nasvi2EG000077t1;tar=420/431
NC_015867.2	evg11t	exon	24938722	24938925	204	-	.	Parent=Nasvi2EG000077t1;est=204/204;ref=7/204,NV10031-RA;pasa=204/204,chain_86;tar=115/204
NC_015867.2	evg11t	CDS	24938722	24938728	0	-	0	Parent=Nasvi2EG000077t1;
NC_015867.2	evg11t	exon	24939069	24939253	377	+	.	Parent=Nasvi2EG000078t1;est=185/185;rseq=185/185,b5nvit1cuf83c_Gsc1g713t1,b5nvit1v2Svelbig0Loc174t1;intr=7;ref=66/185,NV10032-RA;pasa=185/185,chain_85,chain_86;tar=146/185
NC_015867.2	evg11t	CDS	24939188	24939253	0	+	0	Parent=Nasvi2EG000078t1
NC_015867.2	evg11t	exon	24939335	24939468	282	+	.	Parent=Nasvi2EG000078t1;est=134/134;rseq=134/134,b5nvit1v2Svelbig0Loc174t1;intr=14;ref=134/134,NV10032-RA;pasa=134/134,chain_85,chain_86;tar=98/134
NC_015867.2	evg11t	CDS	24939335	24939468	0	+	0	Parent=Nasvi2EG000078t1;pro=52/134,Chr1p20.apis_ncbi_hmm11973
NC_015867.2	evg11t	exon	24939552	24940120	1038	+	.	Parent=Nasvi2EG000078t1;est=456/569;rseq=569/569,b5nvit1v2Svelbig0Loc174t1;intr=13;ref=569/569,NV10032-RA;pasa=456/569,chain_85;tar=553/569
NC_015867.2	evg11t	CDS	24939552	24940120	0	+	1	Parent=Nasvi2EG000078t1;pro=569/569,Chr1p20.apis_ncbi_hmm11973
NC_015867.2	evg11t	exon	24940197	24940488	305	+	.	Parent=Nasvi2EG000078t1;rseq=292/292,b5nvit1v2Svelbig0Loc174t1;intr=13;ref=292/292,NV10032-RA;tar=273/292
NC_015867.2	evg11t	CDS	24940197	24940488	0	+	2	Parent=Nasvi2EG000078t1;pro=292/292,Chr1p20.apis_ncbi_hmm11973
NC_015867.2	evg11t	exon	24940565	24940707	221	+	.	Parent=Nasvi2EG000078t1;est=56/143;rseq=143/143,b5nvit1v2Svelbig0Loc174t1;intr=22;ref=143/143,NV10032-RA;pasa=56/143,chain_87;tar=143/143
NC_015867.2	evg11t	CDS	24940565	24940707	0	+	1	Parent=Nasvi2EG000078t1;pro=143/143,Chr1p20.apis_ncbi_hmm11973
NC_015867.2	evg11t	exon	24941067	24941823	1400	+	.	Parent=Nasvi2EG000078t1;est=691/757;rseq=694/757,b5nvit1v2Svelbig0Loc174t1;intr=15;ref=62/757,NV10032-RA;pasa=694/757,chain_87;tar=718/757
NC_015867.2	evg11t	CDS	24941067	24941128	0	+	2	Parent=Nasvi2EG000078t1;pro=44/62,Chr1p20.apis_ncbi_hmm11973
NC_015867.2	evg11t	exon	24942523	24944964	62	-	.	Parent=Nasvi2EG000079t1;rseq=62/2442,b5nvit1cuf83c_Gsc1g725t1;tar=1953/2442
NC_015867.2	evg11t	CDS	24944147	24944419	0	-	0	Parent=Nasvi2EG000079t1
NC_015867.2	evg11t	exon	24948846	24949827	288	-	.	Parent=Nasvi2EG000079t1;est=288/982;pasa=290/982,chain_88;tar=236/982
NC_015867.2	evg11t	exon	24949679	24949725	115	+	.	Parent=Nasvi2EG000080t1;est=47/47;rseq=47/47,b5nvit1v2Svelbig0Loc181t4;intr=21;pasa=47/47,chain_88;tar=47/47
NC_015867.2	evg11t	exon	24959592	24959923	398	+	.	Parent=Nasvi2EG000080t1;rseq=332/332,b5nvit1v4aSallLoc240t9;intr=66;ref=332/332,NV10033-RA;tar=330/332
NC_015867.2	evg11t	CDS	24959659	24959923	0	+	0	Parent=Nasvi2EG000080t1;tar=263/265
NC_015867.2	evg11t	exon	24960403	24960586	333	+	.	Parent=Nasvi2EG000080t1;est=49/184;rseq=184/184,b5nvit1v4aSallLoc240t9;intr=100;ref=184/184,NV10033-RA;pasa=49/184,chain_90;tar=160/184
NC_015867.2	evg11t	CDS	24960403	24960586	0	+	2	Parent=Nasvi2EG000080t1;tar=160/184
NC_015867.2	evg11t	exon	24960921	24961044	376	+	.	Parent=Nasvi2EG000080t1;est=124/124;rseq=124/124,b5nvit1v4aSallLoc240t9;intr=128;ref=124/124,NV10033-RA;pasa=124/124,chain_90;tar=116/124
NC_015867.2	evg11t	CDS	24960921	24961044	0	+	1	Parent=Nasvi2EG000080t1;tar=116/124
NC_015867.2	evg11t	exon	24961601	24961746	424	+	.	Parent=Nasvi2EG000080t1;est=146/146;rseq=146/146,b5nvit1v4aSallLoc240t9;intr=132;ref=146/146,NV10033-RA;pasa=146/146,chain_90;tar=126/146
NC_015867.2	evg11t	CDS	24961601	24961746	0	+	0	Parent=Nasvi2EG000080t1;tar=126/146
NC_015867.2	evg11t	exon	24962283	24962406	395	+	.	Parent=Nasvi2EG000080t1;est=124/124;rseq=124/124,b5nvit1v4aSallLoc240t9;intr=147;ref=124/124,NV10033-RA;pasa=124/124,chain_90;tar=118/124
NC_015867.2	evg11t	CDS	24962283	24962406	0	+	1	Parent=Nasvi2EG000080t1;tar=118/124
NC_015867.2	evg11t	exon	24962734	24962848	402	+	.	Parent=Nasvi2EG000080t1;est=115/115;rseq=115/115,b5nvit1v4aSallLoc240t9;intr=172;ref=115/115,NV10033-RA;pasa=115/115,chain_90;tar=115/115
NC_015867.2	evg11t	CDS	24962734	24962848	0	+	0	Parent=Nasvi2EG000080t1;tar=115/115
NC_015867.2	evg11t	exon	24962931	24963059	420	+	.	Parent=Nasvi2EG000080t1;est=129/129;rseq=129/129,b5nvit1v4aSallLoc240t9;intr=162;ref=129/129,NV10033-RA;pasa=129/129,chain_90;tar=129/129
NC_015867.2	evg11t	CDS	24962931	24963059	0	+	2	Parent=Nasvi2EG000080t1;tar=129/129
NC_015867.2	evg11t	exon	24963147	24963265	334	+	.	Parent=Nasvi2EG000080t1;est=66/119;rseq=119/119,b5nvit1v4aSallLoc240t9;intr=149;ref=119/119,NV10033-RA;pasa=66/119,chain_90;tar=112/119
NC_015867.2	evg11t	CDS	24963147	24963265	0	+	2	Parent=Nasvi2EG000080t1;tar=112/119
NC_015867.2	evg11t	exon	24963358	24963526	262	+	.	Parent=Nasvi2EG000080t1;rseq=169/169,b5nvit1v4aSallLoc240t9;intr=93;ref=169/169,NV10033-RA;tar=153/169
NC_015867.2	evg11t	CDS	24963358	24963526	0	+	0	Parent=Nasvi2EG000080t1;tar=153/169
NC_015867.2	evg11t	exon	24963618	24963874	375	+	.	Parent=Nasvi2EG000080t1;rseq=257/257,b5nvit1v4aSallLoc240t9;intr=118;ref=257/257,NV10033-RA;tar=257/257
NC_015867.2	evg11t	CDS	24963618	24963874	0	+	2	Parent=Nasvi2EG000080t1;tar=257/257
NC_015867.2	evg11t	exon	24964146	24964279	339	+	.	Parent=Nasvi2EG000080t1;rseq=134/134,b5nvit1v4aSallLoc240t9;intr=205;ref=134/134,NV10033-RA;tar=134/134
NC_015867.2	evg11t	CDS	24964146	24964279	0	+	0	Parent=Nasvi2EG000080t1;tar=134/134
NC_015867.2	evg11t	exon	24964358	24965812	1878	+	.	Parent=Nasvi2EG000080t1;est=776/1455;rseq=993/1455,b5nvit1cuf13_Gsc1g152t1,b5nvit1v4aSallLoc240t9;intr=109;ref=235/1455,NV10033-RA;pasa=776/1455,chain_91;tar=1455/1455
NC_015867.2	evg11t	CDS	24964358	24964592	0	+	1	Parent=Nasvi2EG000080t1;tar=235/235
NC_015867.2	evg11t	exon	24965874	24966776	969	-	.	Parent=Nasvi2EG000081t1;rseq=903/903,b5nvit1cuf83c_Gsc1g758t1,b5nvit1v2Svelbig0Loc182t3;intr=66;ref=467/903,NV10034-RA;pasa=903/903,chain_91;tar=903/903
NC_015867.2	evg11t	CDS	24966548	24966776	0	-	1	Parent=Nasvi2EG000081t1;
NC_015867.2	evg11t	exon	24966837	24966955	321	-	.	Parent=Nasvi2EG000081t1;est=119/119;rseq=119/119,b5nvit1v2Svelbig0Loc182t3;intr=83;ref=119/119,NV10034-RA;pasa=119/119,chain_91;tar=119/119
NC_015867.2	evg11t	CDS	24966837	24966955	0	-	0	Parent=Nasvi2EG000081t1;
NC_015867.2	evg11t	exon	24967025	24967180	389	-	.	Parent=Nasvi2EG000081t1;est=156/156;rseq=156/156,b5nvit1v2Svelbig0Loc182t3;intr=77;ref=156/156,NV10034-RA;pasa=156/156,chain_91;tar=156/156
NC_015867.2	evg11t	CDS	24967025	24967180	0	-	0	Parent=Nasvi2EG000081t1;
NC_015867.2	evg11t	exon	24967257	24967357	265	-	.	Parent=Nasvi2EG000081t1;est=101/101;rseq=101/101,b5nvit1v2Svelbig0Loc182t3;intr=63;ref=101/101,NV10034-RA;pasa=101/101,chain_91;tar=101/101
NC_015867.2	evg11t	CDS	24967257	24967357	0	-	2	Parent=Nasvi2EG000081t1;
NC_015867.2	evg11t	exon	24967472	24967640	381	-	.	Parent=Nasvi2EG000081t1;est=169/169;rseq=169/169,b5nvit1v2Svelbig0Loc182t3;intr=43;ref=169/169,NV10034-RA;pasa=169/169,chain_91;tar=169/169
NC_015867.2	evg11t	CDS	24967472	24967640	0	-	0	Parent=Nasvi2EG000081t1;
NC_015867.2	evg11t	exon	24967824	24968038	316	-	.	Parent=Nasvi2EG000081t1;est=29/215;rseq=215/215,b5nvit1v2Svelbig0Loc182t3;intr=72;ref=215/215,NV10034-RA;pasa=33/215,chain_91;tar=215/215
NC_015867.2	evg11t	CDS	24967824	24968038	0	-	2	Parent=Nasvi2EG000081t1;
NC_015867.2	evg11t	exon	24968113	24968323	266	-	.	Parent=Nasvi2EG000081t1;rseq=211/211,b5nvit1cuf13_Gsc1g161t2;intr=55;ref=211/211,NV10034-RA;tar=211/211
NC_015867.2	evg11t	CDS	24968113	24968323	0	-	0	Parent=Nasvi2EG000081t1;
NC_015867.2	evg11t	exon	24968554	24968727	232	-	.	Parent=Nasvi2EG000081t1;rseq=174/174,b5nvit1v2Svelbig0Loc182t3;intr=58;ref=174/174,NV10034-RA;tar=174/174
NC_015867.2	evg11t	CDS	24968554	24968727	0	-	0	Parent=Nasvi2EG000081t1;
NC_015867.2	evg11t	exon	24969247	24969584	699	-	.	Parent=Nasvi2EG000081t1;est=308/338;rseq=338/338,b5nvit1v2Svelbig0Loc182t3;intr=53;ref=338/338,NV10034-RA;pasa=308/338,chain_92;tar=328/338
NC_015867.2	evg11t	CDS	24969247	24969584	0	-	2	Parent=Nasvi2EG000081t1;
NC_015867.2	evg11t	exon	24970216	24970453	280	-	.	Parent=Nasvi2EG000081t1;est=238/238;intr=42;ref=157/238,NV10034-RA;pasa=238/238,chain_92;tar=238/238
NC_015867.2	evg11t	CDS	24970216	24970372	0	-	0	Parent=Nasvi2EG000081t1;
NC_015867.2	evg11t	exon	24972088	24972232	169	-	.	Parent=Nasvi2EG000081t1;est=145/145;intr=24;pasa=145/145,chain_92;tar=101/145
NC_015867.2	evg11u	exon	24971592	24972368	396	+	.	Parent=Nasvi2EG000082t1;rseq=396/777,b5nvit1v2Svelbig0Loc3563t1,b5nvit1v4aSallLoc248t3;pasa=281/777,chain_92;tar=663/777
NC_015867.2	evg11u	exon	24972869	24973613	940	+	.	Parent=Nasvi2EG000082t1;est=494/745;rseq=446/745,b5nvit1v2Svelbig0Loc3410t1;pasa=494/745,chain_93;tar=617/745
NC_015867.2	evg11u	CDS	24973516	24973613	0	+	0	Parent=Nasvi2EG000082t1
NC_015867.2	evg11u	exon	24974912	24975230	530	+	.	Parent=Nasvi2EG000082t1;est=275/319;rseq=275/319,b5nvit1v4aSallLoc63t12620;intr=-20;pasa=275/319,chain_94;tar=303/319
NC_015867.2	evg11u	CDS	24974912	24975023	0	+	1	Parent=Nasvi2EG000082t1
NC_015867.2	evg11u	exon	24974889	24975186	100	+	.	Parent=Nasvi2EG000083t1;targ=nvit1v2Svelbig0Loc2926t1 7 304 +
NC_015867.2	evg11u	CDS	24975127	24975186	.	+	0	Parent=Nasvi2EG000083t1
NC_015867.2	evg11u	exon	24976858	24976995	100	+	.	Parent=Nasvi2EG000083t1;targ=nvit1v2Svelbig0Loc2926t1 305 442 +
NC_015867.2	evg11u	CDS	24976858	24976995	.	+	0	Parent=Nasvi2EG000083t1
NC_015867.2	evg11u	exon	24977082	24977258	100	+	.	Parent=Nasvi2EG000083t1;targ=nvit1v2Svelbig0Loc2926t1 443 619 +
NC_015867.2	evg11u	CDS	24977082	24977258	.	+	0	Parent=Nasvi2EG000083t1
NC_015867.2	evg11u	exon	24977339	24977809	99	+	.	Parent=Nasvi2EG000083t1;targ=nvit1v2Svelbig0Loc2926t1 620 1091 +
NC_015867.2	evg11u	CDS	24977339	24977809	.	+	0	Parent=Nasvi2EG000083t1
NC_015867.2	evg11u	exon	24977947	24978316	100	+	.	Parent=Nasvi2EG000083t1;targ=nvit1v2Svelbig0Loc2926t1 1092 1461 +
NC_015867.2	evg11u	CDS	24977947	24978316	.	+	0	Parent=Nasvi2EG000083t1
NC_015867.2	evg11u	exon	24978395	24979422	99	+	.	Parent=Nasvi2EG000083t1;targ=nvit1v2Svelbig0Loc2926t1 1462 2490 +
NC_015867.2	evg11u	CDS	24978395	24978885	.	+	2	Parent=Nasvi2EG000083t1
NC_015867.2	evg11t	exon	24979229	24979444	0	-	.	Parent=Nasvi2EG000084t1;pasa=194/216,chain_95;tar=214/216
NC_015867.2	evg11t	CDS	24979353	24979444	0	-	2	Parent=Nasvi2EG000084t1;tar=90/92
NC_015867.2	evg11t	exon	24979533	24980300	0	-	.	Parent=Nasvi2EG000084t1;tar=745/768
NC_015867.2	evg11t	CDS	24979533	24980300	0	-	2	Parent=Nasvi2EG000084t1;tar=745/768
NC_015867.2	evg11t	exon	24980399	24980809	0	-	.	Parent=Nasvi2EG000084t1;tar=408/411
NC_015867.2	evg11t	CDS	24980399	24980809	0	-	2	Parent=Nasvi2EG000084t1;tar=408/411
NC_015867.2	evg11t	exon	24980902	24981095	0	-	.	Parent=Nasvi2EG000084t1;tar=77/194
NC_015867.2	evg11t	CDS	24980902	24981095	0	-	1	Parent=Nasvi2EG000084t1;tar=77/194
NC_015867.2	evg11t	exon	24982430	24982849	137	-	.	Parent=Nasvi2EG000084t1;terepeat=137/420
NC_015867.2	evg11t	CDS	24982430	24982668	0	-	0	Parent=Nasvi2EG000084t1;
NC_015867.2	evg11u	exon	24983186	24985315	101	-	.	Parent=Nasvi2EG000085t1;rseq=101/2130,b5nvit1cuf13_Gsc1g154t1;tar=1073/2130
NC_015867.2	evg11u	CDS	24984094	24984471	.	-	0	Parent=Nasvi2EG000085t1
NC_015867.2	evg11u	exon	24985549	24985760	0	-	.	Parent=Nasvi2EG000085t1;tar=105/212
NC_015867.2	evg11u	exon	24985911	24985967	0	-	.	Parent=Nasvi2EG000085t1;
NC_015867.2	evg11u	exon	24986258	24986398	0	-	.	Parent=Nasvi2EG000085t1;
NC_015867.2	evg11t	exon	24986631	24988372	94	-	.	Parent=Nasvi2EG000086t1;rseq=94/1742,b5nvit1v3S2big0Loc3061t1;tar=1481/1742
NC_015867.2	evg11t	CDS	24987534	24988372	0	-	2	Parent=Nasvi2EG000086t1;tar=837/839
NC_015867.2	evg11t	exon	24988434	24988844	0	-	.	Parent=Nasvi2EG000086t1;tar=337/411
NC_015867.2	evg11t	CDS	24988434	24988844	0	-	2	Parent=Nasvi2EG000086t1;tar=337/411
NC_015867.2	evg11t	exon	24988937	24989136	0	-	.	Parent=Nasvi2EG000086t1;
NC_015867.2	evg11t	CDS	24988937	24989136	0	-	1	Parent=Nasvi2EG000086t1;
NC_015867.2	evg11t	exon	24989471	24989558	0	-	.	Parent=Nasvi2EG000086t1;
NC_015867.2	evg11t	CDS	24989471	24989505	0	-	0	Parent=Nasvi2EG000086t1;
NC_015867.2	evg11t	exon	24989858	24991656	2467	-	.	Parent=Nasvi2EG000087t1;est=790/1799;rseq=1530/1799,b5nvit1cuf13_Gsc1g157t1,b5nvit1v4aSallLoc256t5;intr=147;pasa=1540/1799,chain_96;tar=1515/1799
NC_015867.2	evg11t	CDS	24990812	24991656	0	-	2	Parent=Nasvi2EG000087t1;tar=686/845
NC_015867.2	evg11t	exon	24991752	24992162	1011	-	.	Parent=Nasvi2EG000087t1;est=368/411;rseq=411/411,b5nvit1v4aSallLoc256t5;intr=232;pasa=411/411,chain_96;tar=405/411
NC_015867.2	evg11t	CDS	24991752	24992162	0	-	2	Parent=Nasvi2EG000087t1;tar=405/411
NC_015867.2	evg11t	exon	24992259	24992458	524	-	.	Parent=Nasvi2EG000087t1;est=200/200;rseq=200/200,b5nvit1v4aSallLoc256t5;intr=124;pasa=200/200,chain_96;tar=200/200
NC_015867.2	evg11t	CDS	24992259	24992458	0	-	1	Parent=Nasvi2EG000087t1;tar=200/200
NC_015867.2	evg11t	exon	24993604	24993838	486	-	.	Parent=Nasvi2EG000087t1;est=212/235;rseq=235/235,b5nvit1v4aSallLoc256t5;intr=39;pasa=212/235,chain_96;tar=219/235
NC_015867.2	evg11t	CDS	24993604	24993638	0	-	0	Parent=Nasvi2EG000087t1;tar=35/35
NC_015867.2	evg11t	exon	24996662	24996919	54	+	.	Parent=Nasvi2EG000088t1;rseq=54/258,b5nvit1cuf83c_Gsc1g795t1
NC_015867.2	evg11t	exon	24998175	24998621	1128	+	.	Parent=Nasvi2EG000088t1;est=252/447;rseq=219/447,b5nvit1v4aSallLoc258t4;intr=657;pasa=255/447,chain_97;tar=397/447
NC_015867.2	evg11t	CDS	24998479	24998621	0	+	0	Parent=Nasvi2EG000088t1;tar=143/143
NC_015867.2	evg11t	exon	24998798	24999623	2154	+	.	Parent=Nasvi2EG000088t1;est=671/826;rseq=826/826,b5nvit1v4aSallLoc258t4;intr=657;pasa=826/826,chain_97,chain_98;tar=826/826
NC_015867.2	evg11t	CDS	24998798	24999560	0	+	1	Parent=Nasvi2EG000088t1;tar=763/763
NC_015867.2	evg11t	exon	24999983	25000659	1244	+	.	Parent=Nasvi2EG000089t1;est=593/677;rseq=609/677,b5nvit1v2Svelbig0Loc3222t1;intr=42;ref=294/677,NV10036-RA;pasa=593/677,chain_99;tar=657/677
NC_015867.2	evg11t	CDS	25000366	25000659	0	+	0	Parent=Nasvi2EG000089t1;tar=294/294
NC_015867.2	evg11t	exon	25000732	25001394	1013	+	.	Parent=Nasvi2EG000089t1;est=308/663;rseq=663/663,b5nvit1v2Svelbig0Loc3222t1;intr=42;ref=597/663,NV10036-RA;pasa=308/663,chain_99;tar=236/663
NC_015867.2	evg11t	CDS	25000732	25001328	0	+	0	Parent=Nasvi2EG000089t1;tar=236/597
NC_015867.2	evg11u	exon	25001424	25005434	.	-	.	Parent=Nasvi2EG000090t1;est=906/4011;pasa=906/4011,chain_100,chain_101
NC_015867.2	evg11u	CDS	25003185	25005434	1	-	0	Parent=Nasvi2EG000090t1
NC_015867.2	evg11u	CDS	25005524	25005893	1	-	1	Parent=Nasvi2EG000090t1
NC_015867.2	evg11u	exon	25005524	25005893	.	-	.	Parent=Nasvi2EG000090t1;intr=4
NC_015867.2	evg11u	CDS	25005971	25006414	1	-	1	Parent=Nasvi2EG000090t1
NC_015867.2	evg11u	exon	25005971	25006414	.	-	.	Parent=Nasvi2EG000090t1;intr=7
NC_015867.2	evg11u	CDS	25006495	25006760	1	-	0	Parent=Nasvi2EG000090t1
NC_015867.2	evg11u	exon	25006495	25006760	.	-	.	Parent=Nasvi2EG000090t1;intr=3
NC_015867.2	evg11u	CDS	25006847	25007433	1	-	2	Parent=Nasvi2EG000090t1
NC_015867.2	evg11u	exon	25006847	25007433	.	-	.	Parent=Nasvi2EG000090t1
NC_015867.2	evg11u	CDS	25007886	25008165	1	-	0	Parent=Nasvi2EG000090t1
NC_015867.2	evg11u	exon	25007886	25008165	.	-	.	Parent=Nasvi2EG000090t1
NC_015867.2	evg11u	CDS	25008308	25008983	1	-	1	Parent=Nasvi2EG000090t1
NC_015867.2	evg11u	exon	25008308	25008983	.	-	.	Parent=Nasvi2EG000090t1
NC_015867.2	evg11u	CDS	25009066	25010951	1	-	0	Parent=Nasvi2EG000090t1
NC_015867.2	evg11u	exon	25009066	25010951	.	-	.	Parent=Nasvi2EG000090t1
NC_015867.2	evg11u	CDS	25011030	25011374	1	-	0	Parent=Nasvi2EG000090t1
NC_015867.2	evg11u	exon	25011030	25011374	.	-	.	Parent=Nasvi2EG000090t1
NC_015867.2	evg11u	CDS	25011467	25011900	1	-	2	Parent=Nasvi2EG000090t1
NC_015867.2	evg11u	exon	25011467	25011900	.	-	.	Parent=Nasvi2EG000090t1
NC_015867.2	evg11u	CDS	25011983	25012236	1	-	1	Parent=Nasvi2EG000090t1
NC_015867.2	evg11u	exon	25011983	25012236	.	-	.	Parent=Nasvi2EG000090t1
NC_015867.2	evg11u	CDS	25012530	25012710	1	-	2	Parent=Nasvi2EG000090t1
NC_015867.2	evg11u	exon	25012530	25012710	.	-	.	Parent=Nasvi2EG000090t1
NC_015867.2	evg11u	CDS	25018616	25018793	1	-	0	Parent=Nasvi2EG000090t1
NC_015867.2	evg11u	exon	25018616	25018793	.	-	.	Parent=Nasvi2EG000090t1
NC_015867.2	evg11u	CDS	25018926	25019258	1	-	0	Parent=Nasvi2EG000090t1
NC_015867.2	evg11u	exon	25018926	25019258	.	-	.	Parent=Nasvi2EG000090t1
NC_015867.2	evg11u	CDS	25019746	25020165	1	-	0	Parent=Nasvi2EG000090t1
NC_015867.2	evg11u	exon	25019746	25020165	.	-	.	Parent=Nasvi2EG000090t1
NC_015867.2	evg11u	CDS	25020611	25020648	1	-	2	Parent=Nasvi2EG000090t1
NC_015867.2	evg11u	exon	25020611	25020648	.	-	.	Parent=Nasvi2EG000090t1
NC_015867.2	evg11u	CDS	25021432	25021825	1	-	0	Parent=Nasvi2EG000090t1
NC_015867.2	evg11u	exon	25021432	25021825	.	-	.	Parent=Nasvi2EG000090t1
NC_015867.2	evg11u	CDS	25024292	25024528	1	-	0	Parent=Nasvi2EG000090t1
NC_015867.2	evg11u	exon	25024292	25024528	.	-	.	Parent=Nasvi2EG000090t1
NC_015867.2	evg11u	CDS	25027992	25028136	1	-	1	Parent=Nasvi2EG000090t1
NC_015867.2	evg11u	exon	25027992	25028136	.	-	.	Parent=Nasvi2EG000090t1
NC_015867.2	evg11u	CDS	25028829	25028992	1	-	0	Parent=Nasvi2EG000090t1
NC_015867.2	evg11u	exon	25028829	25028992	.	-	.	Parent=Nasvi2EG000090t1
NC_015867.2	evg11u	CDS	25067551	25068126	0.01	-	0	Parent=Nasvi2EG000090t1
NC_015867.2	evg11u	exon	25067551	25068126	.	-	.	Parent=Nasvi2EG000090t1
NC_015867.2	evg11u	CDS	25068196	25068286	0.01	-	1	Parent=Nasvi2EG000090t1
NC_015867.2	evg11u	exon	25068196	25068286	.	-	.	Parent=Nasvi2EG000090t1
NC_015867.2	evg11u	CDS	25068380	25068504	0.01	-	0	Parent=Nasvi2EG000090t1
NC_015867.2	evg11u	exon	25068380	25068504	.	-	.	Parent=Nasvi2EG000090t1
NC_015867.2	evg11u	CDS	25068583	25068789	0.01	-	0	Parent=Nasvi2EG000090t1
NC_015867.2	evg11u	exon	25068583	25068789	.	-	.	Parent=Nasvi2EG000090t1
NC_015867.2	evg11u	CDS	25068844	25068876	0.01	-	0	Parent=Nasvi2EG000090t1
NC_015867.2	evg11u	exon	25068844	25068876	.	-	.	Parent=Nasvi2EG000090t1
NC_015867.2	evg11u	CDS	25068937	25069041	0.01	-	0	Parent=Nasvi2EG000090t1
NC_015867.2	evg11u	exon	25068937	25069041	.	-	.	Parent=Nasvi2EG000090t1
NC_015867.2	evg11u	CDS	25069120	25069137	0.01	-	0	Parent=Nasvi2EG000090t1
NC_015867.2	evg11u	exon	25069120	25069137	.	-	.	Parent=Nasvi2EG000090t1
NC_015867.2	evg11u	CDS	25069207	25069363	0.01	-	1	Parent=Nasvi2EG000090t1
NC_015867.2	evg11u	exon	25069207	25069363	.	-	.	Parent=Nasvi2EG000090t1
NC_015867.2	evg11u	CDS	25069439	25069491	0.01	-	0	Parent=Nasvi2EG000090t1
NC_015867.2	evg11u	exon	25069439	25069491	.	-	.	Parent=Nasvi2EG000090t1
NC_015867.2	evg11u	CDS	25069582	25069687	0.01	-	1	Parent=Nasvi2EG000090t1
NC_015867.2	evg11u	exon	25069582	25069687	.	-	.	Parent=Nasvi2EG000090t1
NC_015867.2	evg11u	CDS	25069748	25069789	0.01	-	1	Parent=Nasvi2EG000090t1
NC_015867.2	evg11u	exon	25069748	25069789	.	-	.	Parent=Nasvi2EG000090t1
NC_015867.2	evg11u	CDS	25069868	25069977	0.01	-	0	Parent=Nasvi2EG000090t1
NC_015867.2	evg11u	exon	25069868	25069977	.	-	.	Parent=Nasvi2EG000090t1
NC_015867.2	evg11u	CDS	25070059	25070189	0.01	-	2	Parent=Nasvi2EG000090t1
NC_015867.2	evg11u	exon	25070059	25070189	.	-	.	Parent=Nasvi2EG000090t1
NC_015867.2	evg11u	CDS	25070244	25070460	0.01	-	0	Parent=Nasvi2EG000090t1
NC_015867.2	evg11u	exon	25070244	25070460	.	-	.	Parent=Nasvi2EG000090t1
NC_015867.2	evg11u	CDS	25070530	25070571	0.01	-	0	Parent=Nasvi2EG000090t1
NC_015867.2	evg11u	exon	25070530	25070571	.	-	.	Parent=Nasvi2EG000090t1
NC_015867.2	evg11u	CDS	25070647	25070900	0.01	-	2	Parent=Nasvi2EG000090t1
NC_015867.2	evg11u	exon	25070647	25070900	.	-	.	Parent=Nasvi2EG000090t1
NC_015867.2	evg11u	CDS	25070985	25071462	0.01	-	0	Parent=Nasvi2EG000090t1
NC_015867.2	evg11u	exon	25070985	25071462	.	-	.	Parent=Nasvi2EG000090t1
NC_015867.2	evg11u	CDS	25071529	25071786	0.01	-	0	Parent=Nasvi2EG000090t1
NC_015867.2	evg11u	exon	25071529	25071786	.	-	.	Parent=Nasvi2EG000090t1
NC_015867.2	evg11u	CDS	25071865	25071990	0.01	-	0	Parent=Nasvi2EG000090t1
NC_015867.2	evg11u	exon	25071865	25071990	.	-	.	Parent=Nasvi2EG000090t1
NC_015867.2	evg11u	CDS	25072054	25072068	0.01	-	0	Parent=Nasvi2EG000090t1
NC_015867.2	evg11u	exon	25072054	25072068	.	-	.	Parent=Nasvi2EG000090t1
NC_015867.2	evg11u	CDS	25072165	25072233	0.01	-	0	Parent=Nasvi2EG000090t1
NC_015867.2	evg11u	exon	25072165	25072233	.	-	.	Parent=Nasvi2EG000090t1
NC_015867.2	evg11u	CDS	25072315	25072458	0.01	-	0	Parent=Nasvi2EG000090t1
NC_015867.2	evg11u	exon	25072315	25072458	.	-	.	Parent=Nasvi2EG000090t1
NC_015867.2	evg11u	CDS	25072537	25072614	0.01	-	0	Parent=Nasvi2EG000090t1
NC_015867.2	evg11u	exon	25072537	25072614	.	-	.	Parent=Nasvi2EG000090t1
NC_015867.2	evg11u	CDS	25072693	25072719	0.01	-	0	Parent=Nasvi2EG000090t1
NC_015867.2	evg11u	exon	25072693	25072719	.	-	.	Parent=Nasvi2EG000090t1
NC_015867.2	evg11u	CDS	25080720	25080800	0.25	-	0	Parent=Nasvi2EG000090t1
NC_015867.2	evg11u	exon	25080720	25080800	.	-	.	Parent=Nasvi2EG000090t1;intr=140
NC_015867.2	evg11u	CDS	25081081	25081390	1	-	1	Parent=Nasvi2EG000090t1
NC_015867.2	evg11u	exon	25081081	25081390	.	-	.	Parent=Nasvi2EG000090t1;intr=200
NC_015867.2	evg11u	CDS	25081465	25081536	1	-	1	Parent=Nasvi2EG000090t1
NC_015867.2	evg11u	exon	25081465	25081536	.	-	.	Parent=Nasvi2EG000090t1;intr=159
NC_015867.2	evg11u	CDS	25081621	25081703	1	-	0	Parent=Nasvi2EG000090t1
NC_015867.2	evg11u	exon	25081621	25081703	.	-	.	Parent=Nasvi2EG000090t1;intr=146
NC_015867.2	evg11u	exon	25081813	25082508	.	-	.	Parent=Nasvi2EG000090t1;intr=47
NC_015867.2	evg11u	CDS	25081813	25081815	1	-	0	Parent=Nasvi2EG000090t1
NC_015867.2	evg11u	exon	25082603	25082818	.	-	.	Parent=Nasvi2EG000090t1
NC_015867.2	evg11t	exon	25045197	25045874	36	+	.	Parent=Nasvi2EG000091t1;rseq=36/678,b5nvit1v3S2big0Loc4380t1;tar=234/678
NC_015867.2	evg11t	CDS	25045801	25045874	0	+	0	Parent=Nasvi2EG000091t1
NC_015867.2	evg11t	exon	25046307	25046541	0	+	.	Parent=Nasvi2EG000091t1;tar=179/235
NC_015867.2	evg11t	CDS	25046307	25046454	0	+	1	Parent=Nasvi2EG000091t1
NC_015867.2	evg11t	exon	25079310	25079475	106	-	.	Parent=Nasvi2EG000093t1;rseq=106/166,b5nvit1cuf83c_Gsc1g926t1;tar=166/166
NC_015867.2	evg11t	CDS	25079367	25079475	0	-	1	Parent=Nasvi2EG000093t1;
NC_015867.2	evg11t	exon	25080724	25080800	217	-	.	Parent=Nasvi2EG000093t1;rseq=77/77,b5nvit1v2Svelbig0Loc3228t1;intr=140;ref=77/77,NV10038-RA;tar=70/77
NC_015867.2	evg11t	CDS	25080724	25080800	0	-	0	Parent=Nasvi2EG000093t1;pro=77/77,Chr1p20.pediculus_PHUM347840-PA
NC_015867.2	evg11t	exon	25081081	25081390	510	-	.	Parent=Nasvi2EG000093t1;rseq=310/310,b5nvit1v2Svelbig0Loc3228t1;intr=200;ref=310/310,NV10038-RA;tar=297/310
NC_015867.2	evg11t	CDS	25081081	25081390	0	-	1	Parent=Nasvi2EG000093t1;pro=310/310,Chr1p20.tribolium_TC007087
NC_015867.2	evg11t	exon	25081465	25081536	231	-	.	Parent=Nasvi2EG000093t1;rseq=72/72,b5nvit1v2Svelbig0Loc3228t1;intr=159;ref=72/72,NV10038-RA;tar=60/72
NC_015867.2	evg11t	CDS	25081465	25081536	0	-	1	Parent=Nasvi2EG000093t1;pro=72/72,Chr1p20.tribolium_TC007087
NC_015867.2	evg11t	exon	25081621	25081703	229	-	.	Parent=Nasvi2EG000093t1;rseq=83/83,b5nvit1v2Svelbig0Loc3228t1;intr=146;ref=83/83,NV10038-RA;tar=83/83
NC_015867.2	evg11t	CDS	25081621	25081703	0	-	0	Parent=Nasvi2EG000093t1;pro=83/83,Chr1p20.tribolium_TC007087
NC_015867.2	evg11t	exon	25081813	25082016	188	-	.	Parent=Nasvi2EG000093t1;rseq=141/204,b5nvit1v2Svelbig0Loc3228t1;intr=47;tar=128/204
NC_015867.2	evg11t	CDS	25081813	25081815	0	-	0	Parent=Nasvi2EG000093t1;
NC_015867.2	evg11t	exon	25082323	25083022	269	+	.	Parent=Nasvi2EG000094t1;est=174/700;rseq=33/700,b5nvit1v4aSallLoc284t2;intr=62;pasa=174/700,chain_102;tar=631/700
NC_015867.2	evg11t	exon	25083320	25083499	502	+	.	Parent=Nasvi2EG000094t1;est=180/180;rseq=180/180,b5nvit1v4aSallLoc284t2;intr=142;ref=159/180,NV10039-RA;pasa=180/180,chain_102;tar=131/180
NC_015867.2	evg11t	CDS	25083341	25083499	0	+	0	Parent=Nasvi2EG000094t1;tar=131/159
NC_015867.2	evg11t	exon	25083571	25083779	544	+	.	Parent=Nasvi2EG000094t1;est=209/209;rseq=209/209,b5nvit1v4aSallLoc284t2;intr=126;ref=209/209,NV10039-RA;pasa=209/209,chain_102;tar=195/209
NC_015867.2	evg11t	CDS	25083571	25083779	0	+	0	Parent=Nasvi2EG000094t1;tar=195/209
NC_015867.2	evg11t	exon	25083852	25084018	385	+	.	Parent=Nasvi2EG000094t1;est=101/167;rseq=167/167,b5nvit1v4aSallLoc284t2;intr=117;ref=167/167,NV10039-RA;pasa=105/167,chain_102;tar=149/167
NC_015867.2	evg11t	CDS	25083852	25084018	0	+	1	Parent=Nasvi2EG000094t1;tar=149/167
NC_015867.2	evg11t	exon	25084101	25084308	306	+	.	Parent=Nasvi2EG000094t1;rseq=208/208,b5nvit1v4aSallLoc284t2;intr=98;ref=208/208,NV10039-RA;tar=184/208
NC_015867.2	evg11t	CDS	25084101	25084308	0	+	2	Parent=Nasvi2EG000094t1;tar=184/208
NC_015867.2	evg11t	exon	25084398	25084574	284	+	.	Parent=Nasvi2EG000094t1;rseq=177/177,b5nvit1v4aSallLoc284t2;intr=107;ref=177/177,NV10039-RA;tar=172/177
NC_015867.2	evg11t	CDS	25084398	25084574	0	+	1	Parent=Nasvi2EG000094t1;tar=172/177
NC_015867.2	evg11t	exon	25084829	25085072	518	+	.	Parent=Nasvi2EG000094t1;est=135/244;rseq=244/244,b5nvit1v4aSallLoc284t2;intr=139;ref=244/244,NV10039-RA;pasa=135/244,chain_104;tar=244/244
NC_015867.2	evg11t	CDS	25084829	25085072	0	+	1	Parent=Nasvi2EG000094t1;tar=244/244
NC_015867.2	evg11t	exon	25085150	25085371	587	+	.	Parent=Nasvi2EG000094t1;est=222/222;rseq=222/222,b5nvit1v4aSallLoc284t2;intr=143;ref=222/222,NV10039-RA;pasa=222/222,chain_104;tar=222/222
NC_015867.2	evg11t	CDS	25085150	25085371	0	+	0	Parent=Nasvi2EG000094t1;tar=222/222
NC_015867.2	evg11t	exon	25085448	25085546	405	+	.	Parent=Nasvi2EG000094t1;est=99/99;rseq=99/99,b5nvit1v4aSallLoc284t2;intr=207;ref=99/99,NV10039-RA;pasa=99/99,chain_104;tar=88/99
NC_015867.2	evg11t	CDS	25085448	25085546	0	+	0	Parent=Nasvi2EG000094t1;tar=88/99
NC_015867.2	evg11t	exon	25085618	25085743	439	+	.	Parent=Nasvi2EG000094t1;est=126/126;rseq=126/126,b5nvit1v4aSallLoc284t2;intr=187;ref=126/126,NV10039-RA;pasa=126/126,chain_104;tar=126/126
NC_015867.2	evg11t	CDS	25085618	25085743	0	+	0	Parent=Nasvi2EG000094t1;tar=126/126
NC_015867.2	evg11t	exon	25085835	25086030	456	+	.	Parent=Nasvi2EG000094t1;est=196/196;rseq=196/196,b5nvit1v4aSallLoc284t2;intr=64;ref=196/196,NV10039-RA;pasa=196/196,chain_104;tar=195/196
NC_015867.2	evg11t	CDS	25085835	25085975	0	+	0	Parent=Nasvi2EG000094t1;tar=140/141
NC_015867.2	evg11ta	exon	25082747	25083022	0	+	.	Parent=Nasvi2EG000094t2;intr=62
NC_015867.2	evg11ta	exon	25083320	25083499	0	+	.	Parent=Nasvi2EG000094t2;intr=142
NC_015867.2	evg11ta	CDS	25083341	25083499	0	+	0	Parent=Nasvi2EG000094t2;
NC_015867.2	evg11ta	exon	25083571	25083779	0	+	.	Parent=Nasvi2EG000094t2;intr=126
NC_015867.2	evg11ta	CDS	25083571	25083779	0	+	0	Parent=Nasvi2EG000094t2;
NC_015867.2	evg11ta	exon	25083852	25084018	0	+	.	Parent=Nasvi2EG000094t2;intr=117
NC_015867.2	evg11ta	CDS	25083852	25084018	0	+	1	Parent=Nasvi2EG000094t2;
NC_015867.2	evg11ta	exon	25084101	25084308	0	+	.	Parent=Nasvi2EG000094t2;intr=98
NC_015867.2	evg11ta	CDS	25084101	25084308	0	+	2	Parent=Nasvi2EG000094t2;
NC_015867.2	evg11ta	exon	25084398	25084574	0	+	.	Parent=Nasvi2EG000094t2;intr=107
NC_015867.2	evg11ta	CDS	25084398	25084574	0	+	1	Parent=Nasvi2EG000094t2;
NC_015867.2	evg11ta	exon	25084829	25085072	0	+	.	Parent=Nasvi2EG000094t2;intr=139
NC_015867.2	evg11ta	CDS	25084829	25085072	0	+	1	Parent=Nasvi2EG000094t2;
NC_015867.2	evg11ta	exon	25085150	25085371	0	+	.	Parent=Nasvi2EG000094t2;intr=143
NC_015867.2	evg11ta	CDS	25085150	25085371	0	+	0	Parent=Nasvi2EG000094t2;
NC_015867.2	evg11ta	exon	25085448	25085546	0	+	.	Parent=Nasvi2EG000094t2;intr=207
NC_015867.2	evg11ta	CDS	25085448	25085546	0	+	0	Parent=Nasvi2EG000094t2;
NC_015867.2	evg11ta	exon	25085618	25085743	0	+	.	Parent=Nasvi2EG000094t2;intr=187
NC_015867.2	evg11ta	CDS	25085618	25085743	0	+	0	Parent=Nasvi2EG000094t2;
NC_015867.2	evg11ta	exon	25085835	25087540	0	+	.	Parent=Nasvi2EG000094t2;intr=-733
NC_015867.2	evg11ta	CDS	25085835	25085975	0	+	0	Parent=Nasvi2EG000094t2;
NC_015867.2	evg11ta	exon	25082733	25083022	20.1	+	.	Parent=Nasvi2EG000094t3;xi=1;intr=62
NC_015867.2	evg11ta	exon	25083320	25083499	20.1	+	.	Parent=Nasvi2EG000094t3;xi=2;intr=142
NC_015867.2	evg11ta	exon	25083571	25083783	20.1	+	.	Parent=Nasvi2EG000094t3;xi=3;intr=80
NC_015867.2	evg11ta	exon	25083856	25084018	20.1	+	.	Parent=Nasvi2EG000094t3;xi=4;intr=71
NC_015867.2	evg11ta	CDS	25083934	25084018	.	+	0	Parent=Nasvi2EG000094t3;
NC_015867.2	evg11ta	exon	25084101	25084308	20.1	+	.	Parent=Nasvi2EG000094t3;xi=5;intr=98
NC_015867.2	evg11ta	CDS	25084101	25084308	.	+	2	Parent=Nasvi2EG000094t3;
NC_015867.2	evg11ta	exon	25084398	25084574	20.1	+	.	Parent=Nasvi2EG000094t3;xi=6;intr=107
NC_015867.2	evg11ta	CDS	25084398	25084574	.	+	1	Parent=Nasvi2EG000094t3;
NC_015867.2	evg11ta	exon	25084829	25085072	20.1	+	.	Parent=Nasvi2EG000094t3;xi=7;intr=139
NC_015867.2	evg11ta	CDS	25084829	25085072	.	+	1	Parent=Nasvi2EG000094t3;
NC_015867.2	evg11ta	exon	25085150	25085371	20.1	+	.	Parent=Nasvi2EG000094t3;xi=8;intr=143
NC_015867.2	evg11ta	CDS	25085150	25085371	.	+	0	Parent=Nasvi2EG000094t3;
NC_015867.2	evg11ta	exon	25085448	25085546	20.1	+	.	Parent=Nasvi2EG000094t3;xi=9;intr=207
NC_015867.2	evg11ta	CDS	25085448	25085546	.	+	0	Parent=Nasvi2EG000094t3;
NC_015867.2	evg11ta	exon	25085618	25085743	20.1	+	.	Parent=Nasvi2EG000094t3;xi=10;intr=187
NC_015867.2	evg11ta	CDS	25085618	25085743	.	+	0	Parent=Nasvi2EG000094t3;
NC_015867.2	evg11ta	exon	25085835	25086541	20.1	+	.	Parent=Nasvi2EG000094t3;xi=10;intr=64
NC_015867.2	evg11ta	CDS	25085835	25085975	.	+	0	Parent=Nasvi2EG000094t3;
NC_015867.2	evg11t	exon	25086936	25087538	1336	-	.	Parent=Nasvi2EG000095t1;est=603/603;intr=733;ref=603/603,NV10040-RA;pasa=603/603,chain_103,chain_104;tar=603/603
NC_015867.2	evg11t	CDS	25087293	25087538	0	-	0	Parent=Nasvi2EG000095t1;pro=246/246,Chr1p20.apis_ncbi_hmm1146
NC_015867.2	evg11t	exon	25087616	25087867	1999	-	.	Parent=Nasvi2EG000095t1;est=252/252;rseq=252/252,b5nvit1cuf13_Gsc1g255t1;intr=1495;ref=252/252,NV10040-RA;pasa=252/252,chain_103;tar=252/252
NC_015867.2	evg11t	CDS	25087616	25087867	0	-	0	Parent=Nasvi2EG000095t1;pro=252/252,Chr1p20.apis_ncbi_hmm1146
NC_015867.2	evg11t	exon	25087944	25088288	1773	-	.	Parent=Nasvi2EG000095t1;est=345/345;rseq=345/345,b5nvit1cuf13_Gsc1g255t1;intr=1083;ref=345/345,NV10040-RA;pasa=345/345,chain_103;tar=345/345
NC_015867.2	evg11t	CDS	25087944	25088288	0	-	0	Parent=Nasvi2EG000095t1;pro=345/345,Chr1p20.apis_ncbi_hmm1146
NC_015867.2	evg11t	exon	25088369	25088530	1395	-	.	Parent=Nasvi2EG000095t1;est=162/162;rseq=162/162,b5nvit1cuf13_Gsc1g255t1;intr=1071;ref=162/162,NV10040-RA;pasa=162/162,chain_103;tar=150/162
NC_015867.2	evg11t	CDS	25088369	25088530	0	-	0	Parent=Nasvi2EG000095t1;pro=162/162,Chr1p20.apis_ncbi_hmm1146
NC_015867.2	evg11t	exon	25088614	25088961	1598	-	.	Parent=Nasvi2EG000095t1;est=348/348;rseq=348/348,b5nvit1cuf13_Gsc1g255t1;intr=902;ref=348/348,NV10040-RA;pasa=348/348,chain_103;tar=347/348
NC_015867.2	evg11t	CDS	25088614	25088961	0	-	0	Parent=Nasvi2EG000095t1;pro=348/348,Chr1p20.apis_ncbi_hmm1146
NC_015867.2	evg11t	exon	25089038	25089180	949	-	.	Parent=Nasvi2EG000095t1;est=143/143;rseq=143/143,b5nvit1cuf13_Gsc1g255t1;intr=663;ref=143/143,NV10040-RA;pasa=143/143,chain_103;tar=137/143
NC_015867.2	evg11t	CDS	25089038	25089180	0	-	2	Parent=Nasvi2EG000095t1;pro=143/143,Chr1p20.apis_ncbi_hmm1146
NC_015867.2	evg11t	exon	25089772	25090193	797	-	.	Parent=Nasvi2EG000095t1;est=286/422;intr=511;ref=97/422,NV10040-RA;pasa=383/422,chain_103,chain_105;tar=284/422
NC_015867.2	evg11t	CDS	25089772	25089868	0	-	0	Parent=Nasvi2EG000095t1;pro=85/97,Chr1p20.apis_ncbi_hmm1146
NC_015867.2	evg11t	exon	25090283	25090463	0	+	.	Parent=Nasvi2EG000096t1
NC_015867.2	evg11t	exon	25091330	25092531	1763	+	.	Parent=Nasvi2EG000096t1;est=476/1202;rseq=1175/1202,b5nvit1cuf13_Gsc1g206t1;intr=112;ref=1091/1202,NV10041-RA;pasa=304/1202,chain_106;tar=1196/1202
NC_015867.2	evg11t	CDS	25091476	25092531	0	+	0	Parent=Nasvi2EG000096t1
NC_015867.2	evg11t	exon	25092622	25093158	1161	+	.	Parent=Nasvi2EG000096t1;est=537/537;rseq=512/537,b5nvit1cuf13_Gsc1g206t1;intr=112;ref=536/537,NV10041-RA;pasa=537/537,chain_106;tar=527/537
NC_015867.2	evg11t	CDS	25092622	25092894	0	+	0	Parent=Nasvi2EG000096t1
NC_015867.2	evg11t	exon	25093832	25094118	572	-	.	Parent=Nasvi2EG000097t1;est=282/287;rseq=287/287,b5nvit1v2Svelbig0Loc2589t1;intr=3;ref=282/287,NV10042-RA;pasa=282/287,chain_107;tar=260/287
NC_015867.2	evg11t	CDS	25094059	25094118	0	-	0	Parent=Nasvi2EG000097t1;
NC_015867.2	evg11t	exon	25094203	25094544	695	-	.	Parent=Nasvi2EG000097t1;est=342/342;rseq=342/342,b5nvit1v2Svelbig0Loc2589t1;intr=11;ref=342/342,NV10042-RA;pasa=342/342,chain_107;tar=342/342
NC_015867.2	evg11t	CDS	25094203	25094544	0	-	0	Parent=Nasvi2EG000097t1;
NC_015867.2	evg11t	exon	25094665	25094832	322	-	.	Parent=Nasvi2EG000097t1;est=146/168;rseq=168/168,b5nvit1v2Svelbig0Loc2589t1;intr=8;ref=167/168,NV10042-RA;pasa=146/168,chain_107;tar=168/168
NC_015867.2	evg11t	CDS	25094665	25094817	0	-	0	Parent=Nasvi2EG000097t1;
NC_015867.2	evg11t	exon	25095474	25095684	218	-	.	Parent=Nasvi2EG000098t1;xi=1;rseq=211/211,b5nvit1cuf13_Gsc1g203t1;intr=7;ref=211/211,NV10042-RA;tar=210/211
NC_015867.2	evg11t	CDS	25095488	25095535	0	-	0	Parent=Nasvi2EG000098t1;
NC_015867.2	evg11t	exon	25095754	25095833	87	-	.	Parent=Nasvi2EG000098t1;xi=2;rseq=80/80,b5nvit1cuf13_Gsc1g203t1;intr=7;ref=80/80,NV10042-RA;tar=80/80
NC_015867.2	evg11t	exon	25099783	25100688	0	+	.	Parent=Nasvi2EG000099t1;
NC_015867.2	evg11t	CDS	25099810	25100412	0	+	0	Parent=Nasvi2EG000099t1;
NC_015867.2	evg11t	exon	25100888	25101382	997	-	.	Parent=Nasvi2EG000100t1;est=495/495;rseq=495/495,b5nvit1v2Svelbig0Loc200t1;intr=7;ref=409/495,NV10043-RA;pasa=495/495,chain_108;tar=481/495
NC_015867.2	evg11t	CDS	25100974	25101382	0	-	1	Parent=Nasvi2EG000100t1;
NC_015867.2	evg11t	exon	25101465	25101822	566	-	.	Parent=Nasvi2EG000100t1;est=191/358;rseq=358/358,b5nvit1v2Svelbig0Loc200t1;intr=17;ref=358/358,NV10043-RA;pasa=358/358,chain_108;tar=351/358
NC_015867.2	evg11t	CDS	25101465	25101822	0	-	2	Parent=Nasvi2EG000100t1;
NC_015867.2	evg11t	exon	25101922	25102393	960	-	.	Parent=Nasvi2EG000100t1;est=472/472;rseq=472/472,b5nvit1v2Svelbig0Loc200t1;intr=16;ref=472/472,NV10043-RA;pasa=472/472,chain_108;tar=472/472
NC_015867.2	evg11t	CDS	25101922	25102393	0	-	0	Parent=Nasvi2EG000100t1;
NC_015867.2	evg11t	exon	25102459	25102623	336	-	.	Parent=Nasvi2EG000100t1;est=165/165;rseq=165/165,b5nvit1v2Svelbig0Loc200t1;intr=6;ref=165/165,NV10043-RA;pasa=165/165,chain_108;tar=165/165
NC_015867.2	evg11t	CDS	25102459	25102623	0	-	0	Parent=Nasvi2EG000100t1;
NC_015867.2	evg11t	exon	25102694	25102831	276	-	.	Parent=Nasvi2EG000100t1;est=138/138;rseq=138/138,b5nvit1v2Svelbig0Loc200t1;ref=138/138,NV10043-RA;pasa=138/138,chain_108;tar=125/138
NC_015867.2	evg11t	CDS	25102694	25102831	0	-	0	Parent=Nasvi2EG000100t1;
NC_015867.2	evg11t	exon	25102912	25102977	135	-	.	Parent=Nasvi2EG000100t1;est=66/66;rseq=66/66,b5nvit1v2Svelbig0Loc200t1;intr=3;ref=54/66,NV10043-RA;pasa=66/66,chain_108;tar=51/66
NC_015867.2	evg11t	CDS	25102912	25102971	0	-	0	Parent=Nasvi2EG000100t1;
NC_015867.2	evg11t	exon	25104740	25104795	115	-	.	Parent=Nasvi2EG000100t1;est=56/56;rseq=56/56,b5nvit1v2Svelbig0Loc200t1;intr=3;pasa=56/56,chain_108
NC_015867.2	evg11t	exon	25104918	25105478	0	-	.	Parent=Nasvi2EG000100t1;tar=225/561
NC_015867.2	evg11t	exon	25105923	25105975	59	+	.	Parent=Nasvi2EG000101t1;rseq=53/53,b5nvit1v3S2big0Loc298t2;intr=6;tar=31/53
NC_015867.2	evg11t	exon	25106702	25106843	374	+	.	Parent=Nasvi2EG000101t1;est=139/142;rseq=142/142,b5nvit1v3S2big0Loc298t2;intr=93;ref=136/142,NV10044-RA;tar=118/142
NC_015867.2	evg11t	CDS	25106708	25106843	0	+	0	Parent=Nasvi2EG000101t1;tar=118/136
NC_015867.2	evg11t	exon	25107207	25107441	609	+	.	Parent=Nasvi2EG000101t1;est=235/235;rseq=235/235,b5nvit1v3S2big0Loc298t2;intr=139;ref=235/235,NV10044-RA;tar=216/235
NC_015867.2	evg11t	CDS	25107207	25107441	0	+	2	Parent=Nasvi2EG000101t1;tar=216/235
NC_015867.2	evg11t	exon	25107804	25108201	697	+	.	Parent=Nasvi2EG000101t1;est=120/398;rseq=398/398,b5nvit1v3S2big0Loc298t2;intr=179;ref=398/398,NV10044-RA;tar=390/398
NC_015867.2	evg11t	CDS	25107804	25108201	0	+	1	Parent=Nasvi2EG000101t1;tar=390/398
NC_015867.2	evg11t	exon	25108595	25108882	542	+	.	Parent=Nasvi2EG000101t1;est=73/288;rseq=241/288,b5nvit1v3S2big0Loc298t2;intr=228;ref=288/288,NV10044-RA;tar=285/288
NC_015867.2	evg11t	CDS	25108595	25108882	0	+	2	Parent=Nasvi2EG000101t1;tar=285/288
NC_015867.2	evg11t	exon	25111998	25112412	686	+	.	Parent=Nasvi2EG000101t1;est=75/415;rseq=415/415,b5nvit1v3S2big0Loc298t1;intr=196;ref=415/415,NV10044-RA;tar=415/415
NC_015867.2	evg11t	CDS	25111998	25112412	0	+	2	Parent=Nasvi2EG000101t1;tar=415/415
NC_015867.2	evg11t	exon	25112480	25112868	545	+	.	Parent=Nasvi2EG000101t1;rseq=389/389,b5nvit1v3S2big0Loc298t1;intr=156;ref=389/389,NV10044-RA;tar=374/389
NC_015867.2	evg11t	CDS	25112480	25112868	0	+	1	Parent=Nasvi2EG000101t1;tar=374/389
NC_015867.2	evg11t	exon	25113084	25113353	415	+	.	Parent=Nasvi2EG000101t1;rseq=270/270,b5nvit1v3S2big0Loc298t1;intr=145;ref=270/270,NV10044-RA;tar=270/270
NC_015867.2	evg11t	CDS	25113084	25113353	0	+	2	Parent=Nasvi2EG000101t1;tar=270/270
NC_015867.2	evg11t	exon	25113442	25114999	2234	+	.	Parent=Nasvi2EG000101t1;est=723/1558;rseq=1427/1558,b5nvit1cuf83c_Gsc1g986t1,b5nvit1v3S2big0Loc298t1;intr=84;ref=1508/1558,NV10044-RA;pasa=1508/1558,chain_112;tar=1506/1558
NC_015867.2	evg11t	CDS	25113442	25114019	0	+	2	Parent=Nasvi2EG000101t1;tar=578/578
NC_015867.2	evg11t	exon	25109574	25110357	432	-	.	Parent=Nasvi2EG000102t1;est=421/784;intr=11;pasa=421/784,chain_109,chain_110,chain_111;tar=784/784
NC_015867.2	evg11t	CDS	25109702	25110357	0	-	2	Parent=Nasvi2EG000102t1;
NC_015867.2	evg11t	exon	25110444	25110518	115	-	.	Parent=Nasvi2EG000102t1;rseq=75/75,b5nvit1cuf13_Gsc1g243t1;intr=40;pasa=75/75,chain_110,chain_111;tar=75/75
NC_015867.2	evg11t	CDS	25110444	25110518	0	-	2	Parent=Nasvi2EG000102t1;
NC_015867.2	evg11t	exon	25111065	25111628	368	-	.	Parent=Nasvi2EG000102t1;est=148/564;rseq=191/564,b5nvit1cuf13_Gsc1g243t1,b5nvit1v3S2big0Loc3071t1;intr=29;pasa=148/564,chain_111;tar=135/564
NC_015867.2	evg11t	CDS	25111065	25111116	0	-	0	Parent=Nasvi2EG000102t1;
NC_015867.2	evg11t	exon	25117453	25117909	457	+	.	Parent=Nasvi2EG000103t1;rseq=457/457,b5nvit1v2Svelbig0Loc3879t1;pasa=457/457,chain_113;tar=392/457
NC_015867.2	evg11t	CDS	25117614	25117820	0	+	0	Parent=Nasvi2EG000103t1;tar=207/207
NC_015867.2	evg11t	exon	25122416	25122972	630	-	.	Parent=Nasvi2EG000104t1;xi=1;rseq=557/557,b5nvit1cuf13_Gsc1g214t2;intr=73;tar=557/557
NC_015867.2	evg11t	exon	25123190	25123586	480	-	.	Parent=Nasvi2EG000104t1;xi=2;rseq=397/397,b5nvit1cuf13_Gsc1g214t2;intr=83;tar=389/397
NC_015867.2	evg11t	CDS	25123261	25123586	0	-	2	Parent=Nasvi2EG000104t1;
NC_015867.2	evg11t	exon	25129294	25129454	329	-	.	Parent=Nasvi2EG000104t1;xi=3;est=14/161;rseq=161/161,b5nvit1cuf13_Gsc1g214t2;intr=154;tar=161/161
NC_015867.2	evg11t	CDS	25129294	25129454	0	-	1	Parent=Nasvi2EG000104t1;
NC_015867.2	evg11t	exon	25130123	25130236	466	-	.	Parent=Nasvi2EG000104t1;xi=4;est=114/114;rseq=114/114,b5nvit1cuf13_Gsc1g214t2;intr=238;pasa=114/114,chain_116;tar=82/114
NC_015867.2	evg11t	CDS	25130123	25130236	0	-	1	Parent=Nasvi2EG000104t1;
NC_015867.2	evg11t	exon	25130322	25130497	520	-	.	Parent=Nasvi2EG000104t1;xi=5;est=176/176;rseq=176/176,b5nvit1cuf13_Gsc1g214t2;intr=168;pasa=176/176,chain_116;tar=155/176
NC_015867.2	evg11t	CDS	25130322	25130497	0	-	0	Parent=Nasvi2EG000104t1;
NC_015867.2	evg11t	exon	25130705	25131035	725	-	.	Parent=Nasvi2EG000104t1;xi=6;est=331/331;rseq=331/331,b5nvit1cuf13_Gsc1g214t2;intr=63;pasa=331/331,chain_116;tar=311/331
NC_015867.2	evg11t	CDS	25130705	25131035	0	-	1	Parent=Nasvi2EG000104t1;
NC_015867.2	evg11t	exon	25134650	25134759	113	-	.	Parent=Nasvi2EG000104t1;xi=7;rseq=110/110,b5nvit1cuf13_Gsc1g214t2;intr=3;tar=110/110
NC_015867.2	evg11t	CDS	25134650	25134723	0	-	0	Parent=Nasvi2EG000104t1;
NC_015867.2	evg11ta	exon	25122343	25122972	99	-	.	Parent=Nasvi2EG000104t2;intr=73
NC_015867.2	evg11ta	exon	25123190	25123586	100	-	.	Parent=Nasvi2EG000104t2;intr=83
NC_015867.2	evg11ta	CDS	25123261	25123586	.	-	2	Parent=Nasvi2EG000104t2;
NC_015867.2	evg11ta	exon	25129294	25129454	100	-	.	Parent=Nasvi2EG000104t2;intr=154
NC_015867.2	evg11ta	CDS	25129294	25129454	.	-	1	Parent=Nasvi2EG000104t2;
NC_015867.2	evg11ta	exon	25130123	25130236	100	-	.	Parent=Nasvi2EG000104t2;intr=238
NC_015867.2	evg11ta	CDS	25130123	25130236	.	-	1	Parent=Nasvi2EG000104t2;
NC_015867.2	evg11ta	exon	25130322	25130497	100	-	.	Parent=Nasvi2EG000104t2;intr=168
NC_015867.2	evg11ta	CDS	25130322	25130497	.	-	0	Parent=Nasvi2EG000104t2;
NC_015867.2	evg11ta	exon	25130705	25131035	100	-	.	Parent=Nasvi2EG000104t2;intr=63
NC_015867.2	evg11ta	CDS	25130705	25131035	.	-	1	Parent=Nasvi2EG000104t2;
NC_015867.2	evg11ta	exon	25134650	25134827	100	-	.	Parent=Nasvi2EG000104t2;intr=-11
NC_015867.2	evg11ta	CDS	25134650	25134723	.	-	0	Parent=Nasvi2EG000104t2;
NC_015867.2	evg11ta	exon	25122416	25122972	23.2	-	.	Parent=Nasvi2EG000104t3;xi=1;intr=73
NC_015867.2	evg11ta	exon	25123190	25123586	23.2	-	.	Parent=Nasvi2EG000104t3;xi=2;intr=83
NC_015867.2	evg11ta	CDS	25123261	25123586	.	-	2	Parent=Nasvi2EG000104t3;
NC_015867.2	evg11ta	exon	25129294	25129454	23.2	-	.	Parent=Nasvi2EG000104t3;xi=3;intr=154
NC_015867.2	evg11ta	CDS	25129294	25129454	.	-	1	Parent=Nasvi2EG000104t3;
NC_015867.2	evg11ta	exon	25130123	25130236	23.2	-	.	Parent=Nasvi2EG000104t3;xi=4;intr=238
NC_015867.2	evg11ta	CDS	25130123	25130236	.	-	1	Parent=Nasvi2EG000104t3;
NC_015867.2	evg11ta	exon	25130322	25130497	23.2	-	.	Parent=Nasvi2EG000104t3;xi=5;intr=168
NC_015867.2	evg11ta	CDS	25130322	25130497	.	-	0	Parent=Nasvi2EG000104t3;
NC_015867.2	evg11ta	exon	25130705	25131035	23.2	-	.	Parent=Nasvi2EG000104t3;xi=6;intr=63
NC_015867.2	evg11ta	CDS	25130705	25130926	.	-	0	Parent=Nasvi2EG000104t3;
NC_015867.2	evg11ta	exon	25134809	25134867	23.2	-	.	Parent=Nasvi2EG000104t3;xi=7;intr=11
NC_015867.2	evg11ta	exon	25128269	25128543	6.05	-	.	Parent=Nasvi2EG000104t4;xi=1;intr=20
NC_015867.2	evg11ta	CDS	25128491	25128543	.	-	2	Parent=Nasvi2EG000104t4;
NC_015867.2	evg11ta	exon	25128614	25128721	6.05	-	.	Parent=Nasvi2EG000104t4;xi=2;intr=45
NC_015867.2	evg11ta	CDS	25128614	25128721	.	-	2	Parent=Nasvi2EG000104t4;
NC_015867.2	evg11ta	exon	25129294	25129454	6.05	-	.	Parent=Nasvi2EG000104t4;xi=3;intr=154
NC_015867.2	evg11ta	CDS	25129294	25129454	.	-	1	Parent=Nasvi2EG000104t4;
NC_015867.2	evg11ta	exon	25130123	25130236	6.05	-	.	Parent=Nasvi2EG000104t4;xi=4;intr=238
NC_015867.2	evg11ta	CDS	25130123	25130236	.	-	1	Parent=Nasvi2EG000104t4;
NC_015867.2	evg11ta	exon	25130322	25130497	6.05	-	.	Parent=Nasvi2EG000104t4;xi=5;intr=168
NC_015867.2	evg11ta	CDS	25130322	25130497	.	-	0	Parent=Nasvi2EG000104t4;
NC_015867.2	evg11ta	exon	25130705	25131035	6.05	-	.	Parent=Nasvi2EG000104t4;xi=6;intr=63
NC_015867.2	evg11ta	CDS	25130705	25131035	.	-	1	Parent=Nasvi2EG000104t4;
NC_015867.2	evg11ta	exon	25134650	25134758	6.05	-	.	Parent=Nasvi2EG000104t4;xi=7;intr=3
NC_015867.2	evg11ta	CDS	25134650	25134723	.	-	0	Parent=Nasvi2EG000104t4;
NC_015867.2	evg11ta	exon	25128269	25128543	10.6	-	.	Parent=Nasvi2EG000104t5;xi=1;intr=20
NC_015867.2	evg11ta	CDS	25128491	25128543	.	-	2	Parent=Nasvi2EG000104t5;
NC_015867.2	evg11ta	exon	25128614	25128721	10.6	-	.	Parent=Nasvi2EG000104t5;xi=2;intr=45
NC_015867.2	evg11ta	CDS	25128614	25128721	.	-	2	Parent=Nasvi2EG000104t5;
NC_015867.2	evg11ta	exon	25129294	25129454	10.6	-	.	Parent=Nasvi2EG000104t5;xi=3;intr=154
NC_015867.2	evg11ta	CDS	25129294	25129454	.	-	1	Parent=Nasvi2EG000104t5;
NC_015867.2	evg11ta	exon	25130123	25130236	10.6	-	.	Parent=Nasvi2EG000104t5;xi=4;intr=238
NC_015867.2	evg11ta	CDS	25130123	25130236	.	-	1	Parent=Nasvi2EG000104t5;
NC_015867.2	evg11ta	exon	25130322	25130497	10.6	-	.	Parent=Nasvi2EG000104t5;xi=5;intr=168
NC_015867.2	evg11ta	CDS	25130322	25130497	.	-	0	Parent=Nasvi2EG000104t5;
NC_015867.2	evg11ta	exon	25130705	25131035	10.6	-	.	Parent=Nasvi2EG000104t5;xi=6;intr=63
NC_015867.2	evg11ta	CDS	25130705	25130926	.	-	0	Parent=Nasvi2EG000104t5;
NC_015867.2	evg11ta	exon	25134809	25134888	10.6	-	.	Parent=Nasvi2EG000104t5;xi=7;intr=11
NC_015867.2	evg11t	exon	25137145	25137570	134	-	.	Parent=Nasvi2EG000105t1;est=47/426;intr=87;ref=426/426,NV10045-RA;pasa=426/426,chain_117,chain_118,chain_119,chain_120;tar=426/426
NC_015867.2	evg11t	CDS	25137289	25137570	0	-	0	Parent=Nasvi2EG000105t1;tar=282/282
NC_015867.2	evg11t	exon	25137973	25138310	893	-	.	Parent=Nasvi2EG000105t1;est=338/338;rseq=338/338,b5nvit1cuf83c_Gsc1g1099t1;intr=217;ref=338/338,NV10045-RA;pasa=338/338,chain_117,chain_118,chain_119,chain_120;tar=338/338
NC_015867.2	evg11t	CDS	25137973	25138275	0	-	0	Parent=Nasvi2EG000105t1;tar=303/303
NC_015867.2	evg11t	exon	25139358	25139677	318	-	.	Parent=Nasvi2EG000105t1;est=240/320;intr=+87;ref=225/320,NV10045-RA;pasa=242/320,chain_117,chain_118;tar=320/320
NC_015867.2	evg11ta	exon	25136505	25137570	8.02	-	.	Parent=Nasvi2EG000105t2;xi=1;intr=87
NC_015867.2	evg11ta	CDS	25137289	25137570	.	-	0	Parent=Nasvi2EG000105t2;
NC_015867.2	evg11ta	exon	25137973	25138310	8.02	-	.	Parent=Nasvi2EG000105t2;xi=2;intr=217
NC_015867.2	evg11ta	CDS	25137973	25138275	.	-	0	Parent=Nasvi2EG000105t2;
NC_015867.2	evg11ta	exon	25138795	25138839	8.02	-	.	Parent=Nasvi2EG000105t2;xi=3;intr=6
NC_015867.2	evg11t	exon	25140398	25140594	422	+	.	Parent=Nasvi2EG000106t1;est=197/197;rseq=197/197,b5nvit1v4aSallLoc308t2;intr=28;pasa=197/197,chain_121;tar=161/197
NC_015867.2	evg11t	exon	25140767	25141132	832	+	.	Parent=Nasvi2EG000106t1;est=366/366;rseq=366/366,b5nvit1v4aSallLoc308t2;intr=100;ref=349/366,NV10046-RA;pasa=366/366,chain_121;tar=366/366
NC_015867.2	evg11t	CDS	25140784	25141132	0	+	0	Parent=Nasvi2EG000106t1;tar=349/349
NC_015867.2	evg11t	exon	25141434	25142716	1539	+	.	Parent=Nasvi2EG000106t1;est=184/1283;rseq=1283/1283,b5nvit1v4aSallLoc308t2;intr=72;ref=956/1283,NV10046-RA;pasa=189/1283,chain_121;tar=1283/1283
NC_015867.2	evg11t	CDS	25141434	25142389	0	+	2	Parent=Nasvi2EG000106t1;tar=956/956
NC_015867.2	evg11t	exon	25143511	25145302	2713	-	.	Parent=Nasvi2EG000107t1;est=721/1792;rseq=1792/1792,b5nvit1v2Svelbig0Loc214t20;intr=200;pasa=835/1792,chain_122,chain_123;tar=1792/1792
NC_015867.2	evg11t	CDS	25145213	25145302	0	-	0	Parent=Nasvi2EG000107t1;
NC_015867.2	evg11t	exon	25145384	25145769	1080	-	.	Parent=Nasvi2EG000107t1;est=386/386;rseq=386/386,b5nvit1cuf83c_Gsc1g2825t4;intr=308;pasa=386/386,chain_123;tar=370/386
NC_015867.2	evg11t	CDS	25145384	25145769	0	-	2	Parent=Nasvi2EG000107t1;
NC_015867.2	evg11t	exon	25145853	25146026	509	-	.	Parent=Nasvi2EG000107t1;est=70/174;rseq=174/174,b5nvit1cuf83c_Gsc1g2825t4;intr=265;pasa=70/174,chain_123;tar=165/174
NC_015867.2	evg11t	CDS	25145853	25146026	0	-	2	Parent=Nasvi2EG000107t1;
NC_015867.2	evg11t	exon	25146121	25146312	526	-	.	Parent=Nasvi2EG000107t1;rseq=192/192,b5nvit1cuf83c_Gsc1g2825t4;intr=334;tar=171/192
NC_015867.2	evg11t	CDS	25146121	25146312	0	-	2	Parent=Nasvi2EG000107t1;
NC_015867.2	evg11t	exon	25147180	25147418	428	-	.	Parent=Nasvi2EG000107t1;est=160/239;rseq=239/239,b5nvit1v2Svelbig0Loc214t20;intr=29;pasa=164/239,chain_124;tar=224/239
NC_015867.2	evg11t	CDS	25147180	25147418	0	-	1	Parent=Nasvi2EG000107t1;
NC_015867.2	evg11t	exon	25147756	25149028	1844	-	.	Parent=Nasvi2EG000107t1;est=558/1273;rseq=1273/1273,b5nvit1v2Svelbig0Loc214t20;intr=13;pasa=1273/1273,chain_124;tar=1183/1273
NC_015867.2	evg11t	CDS	25147756	25149028	0	-	2	Parent=Nasvi2EG000107t1;
NC_015867.2	evg11t	exon	25149308	25149746	1072	-	.	Parent=Nasvi2EG000107t1;est=203/439;rseq=439/439,b5nvit1cuf83c_Gsc1g2825t4;intr=430;pasa=203/439,chain_124;tar=435/439
NC_015867.2	evg11t	CDS	25149308	25149746	0	-	0	Parent=Nasvi2EG000107t1;
NC_015867.2	evg11t	exon	25150255	25150710	1044	-	.	Parent=Nasvi2EG000107t1;est=167/456;rseq=456/456,b5nvit1cuf83c_Gsc1g2825t4;intr=421;tar=456/456
NC_015867.2	evg11t	CDS	25150255	25150710	0	-	0	Parent=Nasvi2EG000107t1;
NC_015867.2	evg11t	exon	25150793	25151002	622	-	.	Parent=Nasvi2EG000107t1;est=152/210;rseq=210/210,b5nvit1cuf83c_Gsc1g2825t4;intr=260;tar=161/210
NC_015867.2	evg11t	CDS	25150793	25151002	0	-	0	Parent=Nasvi2EG000107t1;
NC_015867.2	evg11t	exon	25151373	25151732	952	-	.	Parent=Nasvi2EG000107t1;est=360/360;rseq=360/360,b5nvit1cuf83c_Gsc1g2825t4;intr=+238;tar=286/360
NC_015867.2	evg11t	CDS	25151373	25151732	0	-	0	Parent=Nasvi2EG000107t1;
NC_015867.2	evg11t	exon	25158931	25159170	294	-	.	Parent=Nasvi2EG000107t1;rseq=240/240,b5nvit1v2Svelbig0Loc214t20;intr=54
NC_015867.2	evg11t	CDS	25158931	25159170	0	-	0	Parent=Nasvi2EG000107t1;
NC_015867.2	evg11t	exon	25159586	25160049	629	-	.	Parent=Nasvi2EG000107t1;rseq=464/464,b5nvit1v2Svelbig0Loc214t20;intr=85;tar=443/464;terepeat=80/464
NC_015867.2	evg11t	CDS	25159586	25159861	0	-	0	Parent=Nasvi2EG000107t1;
NC_015867.2	evg11t	exon	25160596	25160824	368	-	.	Parent=Nasvi2EG000107t1;rseq=229/229,b5nvit1v2Svelbig0Loc214t20;intr=139;tar=176/229
NC_015867.2	evg11t	exon	25165468	25165952	557	-	.	Parent=Nasvi2EG000107t1;rseq=485/485,b5nvit1v2Svelbig0Loc214t20;intr=72;tar=119/485
NC_015867.2	evg11ta	exon	25142818	25145302	0	-	.	Parent=Nasvi2EG000107t2;intr=200
NC_015867.2	evg11ta	CDS	25145213	25145302	0	-	0	Parent=Nasvi2EG000107t2;
NC_015867.2	evg11ta	exon	25145384	25145769	0	-	.	Parent=Nasvi2EG000107t2;intr=308
NC_015867.2	evg11ta	CDS	25145384	25145769	0	-	2	Parent=Nasvi2EG000107t2;
NC_015867.2	evg11ta	exon	25145853	25146026	0	-	.	Parent=Nasvi2EG000107t2;intr=265
NC_015867.2	evg11ta	CDS	25145853	25146026	0	-	2	Parent=Nasvi2EG000107t2;
NC_015867.2	evg11ta	exon	25146121	25146312	0	-	.	Parent=Nasvi2EG000107t2;intr=334
NC_015867.2	evg11ta	CDS	25146121	25146312	0	-	2	Parent=Nasvi2EG000107t2;
NC_015867.2	evg11ta	exon	25149308	25149746	0	-	.	Parent=Nasvi2EG000107t2;intr=430
NC_015867.2	evg11ta	CDS	25149308	25149746	0	-	0	Parent=Nasvi2EG000107t2;
NC_015867.2	evg11ta	exon	25150255	25150710	0	-	.	Parent=Nasvi2EG000107t2;intr=421
NC_015867.2	evg11ta	CDS	25150255	25150710	0	-	0	Parent=Nasvi2EG000107t2;
NC_015867.2	evg11ta	exon	25150793	25151002	0	-	.	Parent=Nasvi2EG000107t2;intr=260
NC_015867.2	evg11ta	CDS	25150793	25151002	0	-	0	Parent=Nasvi2EG000107t2;
NC_015867.2	evg11ta	exon	25151373	25151732	0	-	.	Parent=Nasvi2EG000107t2;intr=+238
NC_015867.2	evg11ta	CDS	25151373	25151732	0	-	0	Parent=Nasvi2EG000107t2;
NC_015867.2	evg11ta	exon	25158931	25159170	0	-	.	Parent=Nasvi2EG000107t2;intr=54
NC_015867.2	evg11ta	CDS	25158931	25159170	0	-	0	Parent=Nasvi2EG000107t2;
NC_015867.2	evg11ta	exon	25159586	25160049	0	-	.	Parent=Nasvi2EG000107t2;intr=85
NC_015867.2	evg11ta	CDS	25159586	25159861	0	-	0	Parent=Nasvi2EG000107t2;
NC_015867.2	evg11ta	exon	25160596	25160824	0	-	.	Parent=Nasvi2EG000107t2;intr=139
NC_015867.2	evg11ta	exon	25165468	25165888	0	-	.	Parent=Nasvi2EG000107t2;intr=72
NC_015867.2	evg11ta	exon	25143511	25145302	99	-	.	Parent=Nasvi2EG000107t3;intr=200
NC_015867.2	evg11ta	CDS	25145213	25145302	.	-	0	Parent=Nasvi2EG000107t3;
NC_015867.2	evg11ta	exon	25145384	25145769	100	-	.	Parent=Nasvi2EG000107t3;intr=308
NC_015867.2	evg11ta	CDS	25145384	25145769	.	-	2	Parent=Nasvi2EG000107t3;
NC_015867.2	evg11ta	exon	25145853	25146026	100	-	.	Parent=Nasvi2EG000107t3;intr=265
NC_015867.2	evg11ta	CDS	25145853	25146026	.	-	2	Parent=Nasvi2EG000107t3;
NC_015867.2	evg11ta	exon	25146121	25146312	100	-	.	Parent=Nasvi2EG000107t3;intr=334
NC_015867.2	evg11ta	CDS	25146121	25146312	.	-	2	Parent=Nasvi2EG000107t3;
NC_015867.2	evg11ta	exon	25147180	25147418	99	-	.	Parent=Nasvi2EG000107t3;intr=29
NC_015867.2	evg11ta	CDS	25147180	25147418	.	-	1	Parent=Nasvi2EG000107t3;
NC_015867.2	evg11ta	exon	25147756	25149028	100	-	.	Parent=Nasvi2EG000107t3;intr=13
NC_015867.2	evg11ta	CDS	25147756	25149028	.	-	2	Parent=Nasvi2EG000107t3;
NC_015867.2	evg11ta	exon	25149308	25149746	100	-	.	Parent=Nasvi2EG000107t3;intr=430
NC_015867.2	evg11ta	CDS	25149308	25149746	.	-	0	Parent=Nasvi2EG000107t3;
NC_015867.2	evg11ta	exon	25150255	25150710	100	-	.	Parent=Nasvi2EG000107t3;intr=421
NC_015867.2	evg11ta	CDS	25150255	25150710	.	-	0	Parent=Nasvi2EG000107t3;
NC_015867.2	evg11ta	exon	25150793	25151002	100	-	.	Parent=Nasvi2EG000107t3;intr=260
NC_015867.2	evg11ta	CDS	25150793	25151002	.	-	0	Parent=Nasvi2EG000107t3;
NC_015867.2	evg11ta	exon	25151373	25151732	100	-	.	Parent=Nasvi2EG000107t3;intr=+238
NC_015867.2	evg11ta	CDS	25151373	25151540	.	-	0	Parent=Nasvi2EG000107t3;
NC_015867.2	evg11ta	exon	25152164	25152275	100	-	.	Parent=Nasvi2EG000107t3;intr=+82
NC_015867.2	evg11ta	exon	25144636	25145302	10.2	-	.	Parent=Nasvi2EG000107t4;xi=1;intr=200
NC_015867.2	evg11ta	CDS	25145213	25145302	.	-	0	Parent=Nasvi2EG000107t4;
NC_015867.2	evg11ta	exon	25145384	25145769	10.2	-	.	Parent=Nasvi2EG000107t4;xi=2;intr=308
NC_015867.2	evg11ta	CDS	25145384	25145769	.	-	2	Parent=Nasvi2EG000107t4;
NC_015867.2	evg11ta	exon	25145853	25146026	10.2	-	.	Parent=Nasvi2EG000107t4;xi=3;intr=265
NC_015867.2	evg11ta	CDS	25145853	25146026	.	-	2	Parent=Nasvi2EG000107t4;
NC_015867.2	evg11ta	exon	25146121	25146312	10.2	-	.	Parent=Nasvi2EG000107t4;xi=4;intr=334
NC_015867.2	evg11ta	CDS	25146121	25146312	.	-	2	Parent=Nasvi2EG000107t4;
NC_015867.2	evg11ta	exon	25149308	25149746	10.2	-	.	Parent=Nasvi2EG000107t4;xi=5;intr=430
NC_015867.2	evg11ta	CDS	25149308	25149746	.	-	0	Parent=Nasvi2EG000107t4;
NC_015867.2	evg11ta	exon	25150255	25150710	10.2	-	.	Parent=Nasvi2EG000107t4;xi=6;intr=421
NC_015867.2	evg11ta	CDS	25150255	25150710	.	-	0	Parent=Nasvi2EG000107t4;
NC_015867.2	evg11ta	exon	25150793	25151002	10.2	-	.	Parent=Nasvi2EG000107t4;xi=7;intr=260
NC_015867.2	evg11ta	CDS	25150793	25151002	.	-	0	Parent=Nasvi2EG000107t4;
NC_015867.2	evg11ta	exon	25151373	25151732	10.2	-	.	Parent=Nasvi2EG000107t4;xi=8;intr=+238
NC_015867.2	evg11ta	CDS	25151373	25151732	.	-	0	Parent=Nasvi2EG000107t4;
NC_015867.2	evg11ta	exon	25154654	25154688	10.2	-	.	Parent=Nasvi2EG000107t4;xi=9;intr=5
NC_015867.2	evg11ta	CDS	25154654	25154656	.	-	0	Parent=Nasvi2EG000107t4;
NC_015867.2	evg11t	exon	25153443	25154710	30	-	.	Parent=Nasvi2EG000108t1;rseq=35/1268,b5nvit1cuf83c_Gsc1g2825t4;intr=-5;tar=1047/1268
NC_015867.2	evg11t	exon	25154794	25158667	740	-	.	Parent=Nasvi2EG000108t1;est=740/3874;pasa=1792/3874,chain_125,chain_126;tar=3796/3874
NC_015867.2	evg11t	CDS	25156520	25156954	0	-	0	Parent=Nasvi2EG000108t1
NC_015867.2	evg11t	exon	25167061	25167075	15	+	.	Parent=Nasvi2EG000109t1;rseq=15/15,b5nvit1v2Svelbig0Loc221t1
NC_015867.2	evg11t	exon	25168149	25168696	400	+	.	Parent=Nasvi2EG000109t1;est=173/548;rseq=227/548,b5nvit1v2Svelbig0Loc3241t1
NC_015867.2	evg11t	CDS	25168316	25168591	0	+	0	Parent=Nasvi2EG000109t1;
NC_015867.2	evg11u	exon	25175244	25175884	99	+	.	Parent=Nasvi2EG000110t1;targ=nvit1v4aSallLoc322t1 10 653 +
NC_015867.2	evg11u	CDS	25175593	25175884	.	+	0	Parent=Nasvi2EG000110t1
NC_015867.2	evg11u	exon	25176624	25176974	100	+	.	Parent=Nasvi2EG000110t1;targ=nvit1v4aSallLoc322t1 654 1004 +
NC_015867.2	evg11u	CDS	25176624	25176974	.	+	2	Parent=Nasvi2EG000110t1
NC_015867.2	evg11u	exon	25177093	25177314	99	+	.	Parent=Nasvi2EG000110t1;targ=nvit1v4aSallLoc322t1 1005 1225 +
NC_015867.2	evg11u	CDS	25177093	25177314	.	+	2	Parent=Nasvi2EG000110t1
NC_015867.2	evg11u	exon	25177425	25177568	100	+	.	Parent=Nasvi2EG000110t1;targ=nvit1v4aSallLoc322t1 1226 1369 +
NC_015867.2	evg11u	CDS	25177425	25177568	.	+	2	Parent=Nasvi2EG000110t1
NC_015867.2	evg11u	exon	25177660	25178920	100	+	.	Parent=Nasvi2EG000110t1;targ=nvit1v4aSallLoc322t1 1370 2630 +
NC_015867.2	evg11u	CDS	25177660	25178920	.	+	2	Parent=Nasvi2EG000110t1
NC_015867.2	evg11u	exon	25179262	25179786	99	+	.	Parent=Nasvi2EG000110t1;targ=nvit1v4aSallLoc322t1 2631 3155 +
NC_015867.2	evg11u	CDS	25179262	25179786	.	+	1	Parent=Nasvi2EG000110t1
NC_015867.2	evg11u	exon	25179896	25181397	99	+	.	Parent=Nasvi2EG000110t1;targ=nvit1v4aSallLoc322t1 3156 4657 +
NC_015867.2	evg11u	CDS	25179896	25180160	.	+	1	Parent=Nasvi2EG000110t1
NC_015867.2	evg11t	exon	25183077	25183422	618	+	.	Parent=Nasvi2EG000111t1;est=329/346;rseq=289/346,b5nvit1cuf83c_Gsc1g1038t1;pasa=331/346,chain_130,chain_131,chain_132,chain_133;tar=290/346
NC_015867.2	evg11t	exon	25183606	25183782	196	+	.	Parent=Nasvi2EG000111t1;est=177/177;intr=19;ref=137/177,NV10047-RA;pasa=177/177,chain_130,chain_131,chain_132,chain_133;tar=133/177
NC_015867.2	evg11t	CDS	25183646	25183782	0	+	0	Parent=Nasvi2EG000111t1;tar=93/137
NC_015867.2	evg11t	exon	25183857	25184076	483	+	.	Parent=Nasvi2EG000111t1;est=220/220;rseq=220/220,b5nvit1v2Svelbig0Loc224t7;intr=43;ref=220/220,NV10047-RA;pasa=220/220,chain_130,chain_131,chain_132,chain_133;tar=51/220
NC_015867.2	evg11t	CDS	25183857	25184076	0	+	1	Parent=Nasvi2EG000111t1;tar=51/220
NC_015867.2	evg11t	exon	25184156	25184272	280	+	.	Parent=Nasvi2EG000111t1;est=117/117;rseq=117/117,b5nvit1v2Svelbig0Loc224t7;intr=46;ref=117/117,NV10047-RA;pasa=117/117,chain_130,chain_131,chain_132,chain_133;tar=97/117
NC_015867.2	evg11t	CDS	25184156	25184272	0	+	0	Parent=Nasvi2EG000111t1;tar=97/117
NC_015867.2	evg11t	exon	25184362	25184442	201	+	.	Parent=Nasvi2EG000111t1;est=81/81;rseq=81/81,b5nvit1v2Svelbig0Loc224t7;intr=39;ref=81/81,NV10047-RA;pasa=81/81,chain_130,chain_131,chain_132,chain_133
NC_015867.2	evg11t	CDS	25184362	25184442	0	+	0	Parent=Nasvi2EG000111t1;
NC_015867.2	evg11t	exon	25184523	25184727	425	+	.	Parent=Nasvi2EG000111t1;est=157/205;rseq=205/205,b5nvit1v2Svelbig0Loc224t7;intr=63;ref=205/205,NV10047-RA;pasa=205/205,chain_130,chain_131,chain_132,chain_133
NC_015867.2	evg11t	CDS	25184523	25184727	0	+	0	Parent=Nasvi2EG000111t1;
NC_015867.2	evg11t	exon	25184806	25184911	284	+	.	Parent=Nasvi2EG000111t1;est=106/106;rseq=106/106,b5nvit1v2Svelbig0Loc224t7;intr=72;ref=106/106,NV10047-RA;pasa=106/106,chain_130,chain_131,chain_132,chain_133
NC_015867.2	evg11t	CDS	25184806	25184911	0	+	2	Parent=Nasvi2EG000111t1;
NC_015867.2	evg11t	exon	25184991	25185085	220	+	.	Parent=Nasvi2EG000111t1;est=95/95;rseq=95/95,b5nvit1v2Svelbig0Loc224t7;intr=30;ref=95/95,NV10047-RA;pasa=95/95,chain_130,chain_131,chain_132,chain_133
NC_015867.2	evg11t	CDS	25184991	25185085	0	+	1	Parent=Nasvi2EG000111t1;
NC_015867.2	evg11t	exon	25185531	25185685	320	+	.	Parent=Nasvi2EG000111t1;est=155/155;rseq=155/155,b5nvit1cuf83c_Gsc1g1050t1;intr=10;ref=155/155,NV10047-RA;pasa=155/155,chain_130,chain_131,chain_132,chain_133;tar=63/155
NC_015867.2	evg11t	CDS	25185531	25185685	0	+	2	Parent=Nasvi2EG000111t1;tar=63/155
NC_015867.2	evg11t	exon	25185779	25185931	342	+	.	Parent=Nasvi2EG000111t1;est=153/153;rseq=153/153,b5nvit1cuf83c_Gsc1g1050t1;intr=36;ref=153/153,NV10047-RA;pasa=153/153,chain_130,chain_131,chain_132,chain_133;tar=130/153
NC_015867.2	evg11t	CDS	25185779	25185931	0	+	0	Parent=Nasvi2EG000111t1;tar=130/153
NC_015867.2	evg11t	exon	25186190	25186323	311	+	.	Parent=Nasvi2EG000111t1;est=134/134;rseq=134/134,b5nvit1cuf83c_Gsc1g1050t1;intr=43;ref=134/134,NV10047-RA;pasa=134/134,chain_130,chain_131,chain_132,chain_133
NC_015867.2	evg11t	CDS	25186190	25186323	0	+	0	Parent=Nasvi2EG000111t1;
NC_015867.2	evg11t	exon	25186403	25186833	675	+	.	Parent=Nasvi2EG000111t1;est=427/431;rseq=235/431,b5nvit1cuf83c_Gsc1g1050t1;intr=13;ref=374/431,NV10047-RA;pasa=431/431,chain_130,chain_131,chain_132;tar=405/431
NC_015867.2	evg11t	CDS	25186403	25186622	0	+	1	Parent=Nasvi2EG000111t1;tar=194/220
NC_015867.2	evg11ua	exon	25183094	25183193	0	+	.	Parent=Nasvi2EG000111t2;
NC_015867.2	evg11ua	exon	25183606	25183782	0	+	.	Parent=Nasvi2EG000111t2;intr=19
NC_015867.2	evg11ua	CDS	25183646	25183782	0	+	0	Parent=Nasvi2EG000111t2;
NC_015867.2	evg11ua	exon	25183857	25184076	0	+	.	Parent=Nasvi2EG000111t2;intr=43
NC_015867.2	evg11ua	CDS	25183857	25184076	0	+	1	Parent=Nasvi2EG000111t2;
NC_015867.2	evg11ua	exon	25184156	25184272	0	+	.	Parent=Nasvi2EG000111t2;intr=46
NC_015867.2	evg11ua	CDS	25184156	25184272	0	+	0	Parent=Nasvi2EG000111t2;
NC_015867.2	evg11ua	exon	25184362	25184442	0	+	.	Parent=Nasvi2EG000111t2;intr=39
NC_015867.2	evg11ua	CDS	25184362	25184442	0	+	0	Parent=Nasvi2EG000111t2;
NC_015867.2	evg11ua	exon	25184523	25184727	0	+	.	Parent=Nasvi2EG000111t2;intr=63
NC_015867.2	evg11ua	CDS	25184523	25184727	0	+	0	Parent=Nasvi2EG000111t2;
NC_015867.2	evg11ua	exon	25184806	25184911	0	+	.	Parent=Nasvi2EG000111t2;intr=72
NC_015867.2	evg11ua	CDS	25184806	25184911	0	+	2	Parent=Nasvi2EG000111t2;
NC_015867.2	evg11ua	exon	25184991	25185085	0	+	.	Parent=Nasvi2EG000111t2;intr=30
NC_015867.2	evg11ua	CDS	25184991	25185085	0	+	1	Parent=Nasvi2EG000111t2;
NC_015867.2	evg11ua	exon	25185531	25185685	0	+	.	Parent=Nasvi2EG000111t2;intr=10
NC_015867.2	evg11ua	CDS	25185531	25185685	0	+	2	Parent=Nasvi2EG000111t2;
NC_015867.2	evg11ua	exon	25185779	25185931	0	+	.	Parent=Nasvi2EG000111t2;intr=36
NC_015867.2	evg11ua	CDS	25185779	25185931	0	+	0	Parent=Nasvi2EG000111t2;
NC_015867.2	evg11ua	exon	25186190	25186323	0	+	.	Parent=Nasvi2EG000111t2;intr=43
NC_015867.2	evg11ua	CDS	25186190	25186323	0	+	0	Parent=Nasvi2EG000111t2;
NC_015867.2	evg11ua	exon	25186403	25187350	0	+	.	Parent=Nasvi2EG000111t2;intr=+13
NC_015867.2	evg11ua	CDS	25186403	25186622	0	+	1	Parent=Nasvi2EG000111t2;
NC_015867.2	evg11t	exon	25186880	25187016	143	+	.	Parent=Nasvi2EG000112t1;est=137/137;intr=6;pasa=137/137,chain_130,chain_131,chain_132;tar=137/137
NC_015867.2	evg11t	exon	25187601	25187758	40	+	.	Parent=Nasvi2EG000112t1;rseq=26/158,b5nvit1v3S2big0Loc336t1;intr=14;ref=137/158,NV10048-RA;tar=106/158
NC_015867.2	evg11t	CDS	25187622	25187758	0	+	0	Parent=Nasvi2EG000112t1;tar=85/137
NC_015867.2	evg11t	exon	25187833	25188055	241	+	.	Parent=Nasvi2EG000112t1;rseq=223/223,b5nvit1v2Svelbig0Loc224t3;intr=18;ref=223/223,NV10048-RA;tar=51/223
NC_015867.2	evg11t	CDS	25187833	25188055	0	+	1	Parent=Nasvi2EG000112t1;tar=51/223
NC_015867.2	evg11t	exon	25188134	25188250	138	+	.	Parent=Nasvi2EG000112t1;rseq=117/117,b5nvit1v2Svelbig0Loc224t3;intr=21;ref=117/117,NV10048-RA;tar=94/117
NC_015867.2	evg11t	CDS	25188134	25188250	0	+	0	Parent=Nasvi2EG000112t1;tar=94/117
NC_015867.2	evg11t	exon	25188331	25188414	107	+	.	Parent=Nasvi2EG000112t1;rseq=84/84,b5nvit1v2Svelbig0Loc224t3;intr=23;ref=84/84,NV10048-RA;tar=9/84
NC_015867.2	evg11t	CDS	25188331	25188414	0	+	0	Parent=Nasvi2EG000112t1;tar=9/84
NC_015867.2	evg11t	exon	25188499	25188703	297	+	.	Parent=Nasvi2EG000112t1;est=76/205;rseq=205/205,b5nvit1v2Svelbig0Loc224t3;intr=16;ref=205/205,NV10048-RA;pasa=76/205,chain_134;tar=25/205
NC_015867.2	evg11t	CDS	25188499	25188703	0	+	0	Parent=Nasvi2EG000112t1;tar=25/205
NC_015867.2	evg11t	exon	25188782	25188887	228	+	.	Parent=Nasvi2EG000112t1;est=106/106;rseq=106/106,b5nvit1v2Svelbig0Loc224t3;intr=16;ref=106/106,NV10048-RA;pasa=106/106,chain_134
NC_015867.2	evg11t	CDS	25188782	25188887	0	+	2	Parent=Nasvi2EG000112t1;
NC_015867.2	evg11t	exon	25188967	25189061	215	+	.	Parent=Nasvi2EG000112t1;est=95/95;rseq=95/95,b5nvit1v2Svelbig0Loc224t3;intr=25;ref=95/95,NV10048-RA;pasa=95/95,chain_134
NC_015867.2	evg11t	CDS	25188967	25189061	0	+	1	Parent=Nasvi2EG000112t1;
NC_015867.2	evg11t	exon	25189135	25189289	338	+	.	Parent=Nasvi2EG000112t1;est=155/155;rseq=155/155,b5nvit1v2Svelbig0Loc224t3;intr=28;ref=155/155,NV10048-RA;pasa=155/155,chain_134;tar=81/155
NC_015867.2	evg11t	CDS	25189135	25189289	0	+	2	Parent=Nasvi2EG000112t1;tar=81/155
NC_015867.2	evg11t	exon	25189371	25189523	335	+	.	Parent=Nasvi2EG000112t1;est=153/153;rseq=153/153,b5nvit1v2Svelbig0Loc224t3;intr=29;ref=153/153,NV10048-RA;pasa=153/153,chain_134;tar=142/153
NC_015867.2	evg11t	CDS	25189371	25189523	0	+	0	Parent=Nasvi2EG000112t1;tar=142/153
NC_015867.2	evg11t	exon	25189689	25189822	291	+	.	Parent=Nasvi2EG000112t1;est=134/134;rseq=134/134,b5nvit1v2Svelbig0Loc224t3;intr=23;ref=134/134,NV10048-RA;pasa=134/134,chain_134;tar=64/134
NC_015867.2	evg11t	CDS	25189689	25189822	0	+	0	Parent=Nasvi2EG000112t1;tar=64/134
NC_015867.2	evg11t	exon	25189902	25190303	563	+	.	Parent=Nasvi2EG000112t1;est=284/402;rseq=270/402,b5nvit1v2Svelbig0Loc224t7;intr=9;ref=284/402,NV10048-RA;pasa=284/402,chain_133,chain_134;tar=366/402
NC_015867.2	evg11t	CDS	25189902	25190121	0	+	1	Parent=Nasvi2EG000112t1;tar=184/220
NC_015867.2	evg11t	exon	25193701	25194620	983	-	.	Parent=Nasvi2EG000113t1;rseq=920/920,b5nvit1cuf13_Gsc1g247t1;intr=63;ref=198/920,NV10049-RA;tar=913/920
NC_015867.2	evg11t	CDS	25194423	25194620	0	-	0	Parent=Nasvi2EG000113t1;tar=191/198
NC_015867.2	evg11t	exon	25195203	25195445	374	-	.	Parent=Nasvi2EG000113t1;rseq=243/243,b5nvit1cuf13_Gsc1g247t1;intr=131;ref=243/243,NV10049-RA;tar=233/243
NC_015867.2	evg11t	CDS	25195203	25195445	0	-	0	Parent=Nasvi2EG000113t1;tar=233/243
NC_015867.2	evg11t	exon	25196361	25196696	449	-	.	Parent=Nasvi2EG000113t1;rseq=336/336,b5nvit1cuf83c_Gsc1g1101t1;intr=113;ref=336/336,NV10049-RA;tar=321/336
NC_015867.2	evg11t	CDS	25196361	25196696	0	-	0	Parent=Nasvi2EG000113t1;tar=321/336
NC_015867.2	evg11t	exon	25202018	25202254	303	-	.	Parent=Nasvi2EG000113t1;rseq=237/237,b5nvit1cuf13_Gsc1g247t1;intr=66;ref=237/237,NV10049-RA;tar=237/237
NC_015867.2	evg11t	CDS	25202018	25202254	0	-	0	Parent=Nasvi2EG000113t1;tar=237/237
NC_015867.2	evg11t	exon	25202616	25202753	210	-	.	Parent=Nasvi2EG000113t1;rseq=138/138,b5nvit1cuf13_Gsc1g247t1;intr=72;ref=126/138,NV10049-RA;tar=110/138
NC_015867.2	evg11t	CDS	25202616	25202753	0	-	0	Parent=Nasvi2EG000113t1;tar=110/138
NC_015867.2	evg11t	exon	25204188	25204654	598	-	.	Parent=Nasvi2EG000113t1;rseq=467/467,b5nvit1cuf13_Gsc1g247t1;intr=131;ref=417/467,NV10049-RA;tar=46/467
NC_015867.2	evg11t	CDS	25204188	25204604	0	-	0	Parent=Nasvi2EG000113t1;tar=46/417
NC_015867.2	evg11t	exon	25205559	25205846	392	-	.	Parent=Nasvi2EG000113t1;rseq=288/288,b5nvit1cuf83c_Gsc1g1101t1;intr=104
NC_015867.2	evg11t	exon	25230959	25231412	478	-	.	Parent=Nasvi2EG000113t1;rseq=454/454,b5nvit1cuf13_Gsc1g247t1;intr=24;tar=56/454
NC_015867.2	evg11t	exon	25217468	25219860	1234	-	.	Parent=Nasvi2EG000114t1;est=725/2393;rseq=509/2393,b5nvit1v4aSallLoc55970t1;pasa=921/2393,chain_135,chain_136;tar=2176/2393
NC_015867.2	evg11t	CDS	25217801	25218208	0	-	0	Parent=Nasvi2EG000114t1
NC_015867.2	evg11t	exon	25219810	25220516	551	-	.	Parent=Nasvi2EG000115t1;est=551/707;pasa=551/707,chain_137;tar=698/707
NC_015867.2	evg11t	CDS	25220316	25220516	0	-	0	Parent=Nasvi2EG000115t1
NC_015867.2	evg11t	exon	25221124	25221334	0	-	.	Parent=Nasvi2EG000115t1;tar=197/211
NC_015867.2	evg11t	CDS	25221124	25221153	0	-	0	Parent=Nasvi2EG000115t1
NC_015867.2	evg11t	exon	25223952	25225351	0	+	.	Parent=Nasvi2EG000116t1;tar=872/1400
NC_015867.2	evg11t	CDS	25224877	25225242	0	+	0	Parent=Nasvi2EG000116t1;
NC_015867.2	evg11t	exon	25226175	25226506	227	+	.	Parent=Nasvi2EG000116t1;rseq=227/332,b5nvit1v2Svelbig0Loc229t1;tar=290/332
NC_015867.2	evg11t	exon	25234937	25235127	18	+	.	Parent=Nasvi2EG000117t1;intr=18;pasa=191/191,chain_138;tar=191/191
NC_015867.2	evg11t	CDS	25235064	25235127	0	+	0	Parent=Nasvi2EG000117t1;tar=64/64
NC_015867.2	evg11t	exon	25235789	25235903	248	+	.	Parent=Nasvi2EG000117t1;est=115/115;rseq=115/115,b5nvit1v4aSallLoc63t33650;intr=18;pasa=115/115,chain_138;tar=97/115
NC_015867.2	evg11t	CDS	25235789	25235877	0	+	2	Parent=Nasvi2EG000117t1;tar=89/89
NC_015867.2	evg11t	exon	25256738	25256787	0	-	.	Parent=Nasvi2EG000118t1;tar=50/50
NC_015867.2	evg11t	exon	25257174	25257213	105	-	.	Parent=Nasvi2EG000118t1;est=40/40;rseq=40/40,b5nvit1v4aSallLoc342t3;intr=25;pasa=40/40,chain_139;tar=40/40
NC_015867.2	evg11t	CDS	25257177	25257213	0	-	1	Parent=Nasvi2EG000118t1;tar=37/37
NC_015867.2	evg11t	exon	25257531	25257607	256	-	.	Parent=Nasvi2EG000118t1;est=77/77;rseq=75/77,b5nvit1v4aSallLoc342t3;intr=104;pasa=61/77,chain_140;tar=77/77
NC_015867.2	evg11t	CDS	25257531	25257604	0	-	0	Parent=Nasvi2EG000118t1;tar=74/74
NC_015867.2	evg11t	exon	25257790	25257805	133	-	.	Parent=Nasvi2EG000118t1;est=16/16;rseq=16/16,b5nvit1v4aSallLoc342t3;intr=101;pasa=16/16,chain_140;tar=16/16
NC_015867.2	evg11t	exon	25259451	25260468	414	+	.	Parent=Nasvi2EG000119t1;rseq=398/1018,b5nvit1v2Svelbig0Loc2944t1,b5nvit1v2Svelbig0Loc3247t1;intr=16;ref=75/1018,NV10050-RA;tar=174/1018
NC_015867.2	evg11t	CDS	25260394	25260468	0	+	0	Parent=Nasvi2EG000119t1;tar=63/75
NC_015867.2	evg11t	exon	25261186	25261626	486	+	.	Parent=Nasvi2EG000119t1;rseq=441/441,b5nvit1v2Svelbig0Loc3247t1;intr=45;ref=441/441,NV10050-RA;tar=262/441
NC_015867.2	evg11t	CDS	25261186	25261626	0	+	0	Parent=Nasvi2EG000119t1;tar=262/441
NC_015867.2	evg11t	exon	25261707	25262154	492	+	.	Parent=Nasvi2EG000119t1;rseq=448/448,b5nvit1v2Svelbig0Loc3247t1;intr=44;ref=448/448,NV10050-RA;tar=215/448
NC_015867.2	evg11t	CDS	25261707	25262154	0	+	0	Parent=Nasvi2EG000119t1;tar=215/448
NC_015867.2	evg11t	exon	25262230	25262471	280	+	.	Parent=Nasvi2EG000119t1;rseq=242/242,b5nvit1v2Svelbig0Loc3247t1;intr=38;ref=242/242,NV10050-RA;tar=220/242
NC_015867.2	evg11t	CDS	25262230	25262471	0	+	2	Parent=Nasvi2EG000119t1;tar=220/242
NC_015867.2	evg11t	exon	25262546	25262670	168	+	.	Parent=Nasvi2EG000119t1;rseq=125/125,b5nvit1v2Svelbig0Loc3247t1;intr=43;ref=125/125,NV10050-RA;tar=117/125
NC_015867.2	evg11t	CDS	25262546	25262670	0	+	0	Parent=Nasvi2EG000119t1;tar=117/125
NC_015867.2	evg11t	exon	25262740	25263122	436	+	.	Parent=Nasvi2EG000119t1;rseq=383/383,b5nvit1v2Svelbig0Loc3247t1;intr=53;ref=383/383,NV10050-RA;tar=353/383
NC_015867.2	evg11t	CDS	25262740	25263122	0	+	1	Parent=Nasvi2EG000119t1;tar=353/383
NC_015867.2	evg11t	exon	25263194	25263486	363	+	.	Parent=Nasvi2EG000119t1;rseq=293/293,b5nvit1v2Svelbig0Loc3247t1;intr=70;ref=293/293,NV10050-RA;tar=280/293
NC_015867.2	evg11t	CDS	25263194	25263486	0	+	2	Parent=Nasvi2EG000119t1;tar=280/293
NC_015867.2	evg11t	exon	25263681	25263976	381	+	.	Parent=Nasvi2EG000119t1;rseq=296/296,b5nvit1v2Svelbig0Loc3247t1;intr=85;ref=296/296,NV10050-RA;tar=284/296
NC_015867.2	evg11t	CDS	25263681	25263976	0	+	0	Parent=Nasvi2EG000119t1;tar=284/296
NC_015867.2	evg11t	exon	25264193	25264469	390	+	.	Parent=Nasvi2EG000119t1;rseq=277/277,b5nvit1v2Svelbig0Loc3247t1;intr=113;ref=277/277,NV10050-RA;tar=258/277
NC_015867.2	evg11t	CDS	25264193	25264469	0	+	1	Parent=Nasvi2EG000119t1;tar=258/277
NC_015867.2	evg11t	exon	25264564	25264842	580	+	.	Parent=Nasvi2EG000119t1;est=183/279;rseq=279/279,b5nvit1v2Svelbig0Loc3247t1;intr=118;ref=279/279,NV10050-RA;pasa=183/279,chain_141;tar=243/279
NC_015867.2	evg11t	CDS	25264564	25264842	0	+	0	Parent=Nasvi2EG000119t1;tar=243/279
NC_015867.2	evg11t	exon	25264922	25265091	473	+	.	Parent=Nasvi2EG000119t1;est=170/170;rseq=170/170,b5nvit1v2Svelbig0Loc3247t1;intr=133;ref=170/170,NV10050-RA;pasa=170/170,chain_141;tar=153/170
NC_015867.2	evg11t	CDS	25264922	25265091	0	+	0	Parent=Nasvi2EG000119t1;tar=153/170
NC_015867.2	evg11t	exon	25265178	25265566	886	+	.	Parent=Nasvi2EG000119t1;est=364/389;rseq=389/389,b5nvit1v2Svelbig0Loc3247t1;intr=133;ref=389/389,NV10050-RA;pasa=364/389,chain_141;tar=372/389
NC_015867.2	evg11t	CDS	25265178	25265566	0	+	1	Parent=Nasvi2EG000119t1;tar=372/389
NC_015867.2	evg11t	exon	25265685	25266250	1149	+	.	Parent=Nasvi2EG000119t1;est=506/566;rseq=566/566,b5nvit1v2Svelbig0Loc3247t1;intr=77;ref=566/566,NV10050-RA;pasa=506/566,chain_142;tar=558/566
NC_015867.2	evg11t	CDS	25265685	25266250	0	+	2	Parent=Nasvi2EG000119t1;tar=558/566
NC_015867.2	evg11t	exon	25266392	25266481	274	+	.	Parent=Nasvi2EG000119t1;est=90/90;rseq=90/90,b5nvit1v2Svelbig0Loc3247t1;intr=94;ref=90/90,NV10050-RA;pasa=90/90,chain_142;tar=88/90
NC_015867.2	evg11t	CDS	25266392	25266481	0	+	0	Parent=Nasvi2EG000119t1;tar=88/90
NC_015867.2	evg11t	exon	25267273	25267443	458	+	.	Parent=Nasvi2EG000119t1;est=143/171;rseq=171/171,b5nvit1v2Svelbig0Loc3247t1;intr=144;ref=171/171,NV10050-RA;pasa=171/171,chain_142;tar=171/171
NC_015867.2	evg11t	CDS	25267273	25267443	0	+	0	Parent=Nasvi2EG000119t1;tar=171/171
NC_015867.2	evg11t	exon	25267829	25268056	707	+	.	Parent=Nasvi2EG000119t1;est=228/228;rseq=228/228,b5nvit1v2Svelbig0Loc3247t1;intr=251;ref=228/228,NV10050-RA;pasa=228/228,chain_142;tar=228/228
NC_015867.2	evg11t	CDS	25267829	25268056	0	+	0	Parent=Nasvi2EG000119t1;tar=228/228
NC_015867.2	evg11t	exon	25268214	25268789	1242	+	.	Parent=Nasvi2EG000119t1;est=509/576;rseq=576/576,b5nvit1v2Svelbig0Loc3247t1;intr=157;ref=576/576,NV10050-RA;pasa=524/576,chain_142;tar=569/576
NC_015867.2	evg11t	CDS	25268214	25268789	0	+	0	Parent=Nasvi2EG000119t1;tar=569/576
NC_015867.2	evg11t	exon	25268866	25269888	506	+	.	Parent=Nasvi2EG000119t1;rseq=450/1023,b5nvit1v2Svelbig0Loc232t1,b5nvit1v2Svelbig0Loc3247t1;intr=56;ref=171/1023,NV10050-RA;tar=1023/1023
NC_015867.2	evg11t	CDS	25268866	25269036	0	+	0	Parent=Nasvi2EG000119t1;tar=171/171
NC_015867.2	evg11ta	exon	25260071	25260468	100	+	.	Parent=Nasvi2EG000119t2;intr=16
NC_015867.2	evg11ta	CDS	25260394	25260468	.	+	0	Parent=Nasvi2EG000119t2;
NC_015867.2	evg11ta	exon	25261186	25261626	100	+	.	Parent=Nasvi2EG000119t2;intr=45
NC_015867.2	evg11ta	CDS	25261186	25261626	.	+	0	Parent=Nasvi2EG000119t2;
NC_015867.2	evg11ta	exon	25261707	25262154	100	+	.	Parent=Nasvi2EG000119t2;intr=44
NC_015867.2	evg11ta	CDS	25261707	25262154	.	+	0	Parent=Nasvi2EG000119t2;
NC_015867.2	evg11ta	exon	25262230	25262471	100	+	.	Parent=Nasvi2EG000119t2;intr=38
NC_015867.2	evg11ta	CDS	25262230	25262471	.	+	2	Parent=Nasvi2EG000119t2;
NC_015867.2	evg11ta	exon	25262546	25262670	100	+	.	Parent=Nasvi2EG000119t2;intr=43
NC_015867.2	evg11ta	CDS	25262546	25262670	.	+	0	Parent=Nasvi2EG000119t2;
NC_015867.2	evg11ta	exon	25262740	25263122	100	+	.	Parent=Nasvi2EG000119t2;intr=53
NC_015867.2	evg11ta	CDS	25262740	25263122	.	+	1	Parent=Nasvi2EG000119t2;
NC_015867.2	evg11ta	exon	25263194	25263486	100	+	.	Parent=Nasvi2EG000119t2;intr=70
NC_015867.2	evg11ta	CDS	25263194	25263486	.	+	2	Parent=Nasvi2EG000119t2;
NC_015867.2	evg11ta	exon	25263681	25263976	100	+	.	Parent=Nasvi2EG000119t2;intr=85
NC_015867.2	evg11ta	CDS	25263681	25263976	.	+	0	Parent=Nasvi2EG000119t2;
NC_015867.2	evg11ta	exon	25264193	25264469	100	+	.	Parent=Nasvi2EG000119t2;intr=113
NC_015867.2	evg11ta	CDS	25264193	25264469	.	+	1	Parent=Nasvi2EG000119t2;
NC_015867.2	evg11ta	exon	25264564	25264842	100	+	.	Parent=Nasvi2EG000119t2;intr=118
NC_015867.2	evg11ta	CDS	25264564	25264842	.	+	0	Parent=Nasvi2EG000119t2;
NC_015867.2	evg11ta	exon	25264922	25265091	100	+	.	Parent=Nasvi2EG000119t2;intr=133
NC_015867.2	evg11ta	CDS	25264922	25265091	.	+	0	Parent=Nasvi2EG000119t2;
NC_015867.2	evg11ta	exon	25265178	25265566	100	+	.	Parent=Nasvi2EG000119t2;intr=133
NC_015867.2	evg11ta	CDS	25265178	25265566	.	+	1	Parent=Nasvi2EG000119t2;
NC_015867.2	evg11ta	exon	25265685	25266250	100	+	.	Parent=Nasvi2EG000119t2;intr=77
NC_015867.2	evg11ta	CDS	25265685	25266250	.	+	2	Parent=Nasvi2EG000119t2;
NC_015867.2	evg11ta	exon	25266392	25266481	100	+	.	Parent=Nasvi2EG000119t2;intr=94
NC_015867.2	evg11ta	CDS	25266392	25266481	.	+	0	Parent=Nasvi2EG000119t2;
NC_015867.2	evg11ta	exon	25267829	25268056	100	+	.	Parent=Nasvi2EG000119t2;intr=251
NC_015867.2	evg11ta	CDS	25267829	25268056	.	+	0	Parent=Nasvi2EG000119t2;
NC_015867.2	evg11ta	exon	25268214	25268789	100	+	.	Parent=Nasvi2EG000119t2;intr=157
NC_015867.2	evg11ta	CDS	25268214	25268789	.	+	0	Parent=Nasvi2EG000119t2;
NC_015867.2	evg11ta	exon	25268866	25269315	100	+	.	Parent=Nasvi2EG000119t2;intr=56
NC_015867.2	evg11ta	CDS	25268866	25269036	.	+	0	Parent=Nasvi2EG000119t2;
NC_015867.2	evg11ta	exon	25260122	25260468	100	+	.	Parent=Nasvi2EG000119t3;intr=16
NC_015867.2	evg11ta	CDS	25260394	25260468	.	+	0	Parent=Nasvi2EG000119t3;
NC_015867.2	evg11ta	exon	25261186	25261626	100	+	.	Parent=Nasvi2EG000119t3;intr=45
NC_015867.2	evg11ta	CDS	25261186	25261626	.	+	0	Parent=Nasvi2EG000119t3;
NC_015867.2	evg11ta	exon	25261707	25262154	100	+	.	Parent=Nasvi2EG000119t3;intr=44
NC_015867.2	evg11ta	CDS	25261707	25262154	.	+	0	Parent=Nasvi2EG000119t3;
NC_015867.2	evg11ta	exon	25262230	25262471	100	+	.	Parent=Nasvi2EG000119t3;intr=38
NC_015867.2	evg11ta	CDS	25262230	25262471	.	+	2	Parent=Nasvi2EG000119t3;
NC_015867.2	evg11ta	exon	25262546	25262670	100	+	.	Parent=Nasvi2EG000119t3;intr=43
NC_015867.2	evg11ta	CDS	25262546	25262670	.	+	0	Parent=Nasvi2EG000119t3;
NC_015867.2	evg11ta	exon	25262740	25263122	100	+	.	Parent=Nasvi2EG000119t3;intr=53
NC_015867.2	evg11ta	CDS	25262740	25263122	.	+	1	Parent=Nasvi2EG000119t3;
NC_015867.2	evg11ta	exon	25263194	25263486	100	+	.	Parent=Nasvi2EG000119t3;intr=70
NC_015867.2	evg11ta	CDS	25263194	25263486	.	+	2	Parent=Nasvi2EG000119t3;
NC_015867.2	evg11ta	exon	25263681	25263976	100	+	.	Parent=Nasvi2EG000119t3;intr=85
NC_015867.2	evg11ta	CDS	25263681	25263976	.	+	0	Parent=Nasvi2EG000119t3;
NC_015867.2	evg11ta	exon	25264193	25264469	100	+	.	Parent=Nasvi2EG000119t3;intr=113
NC_015867.2	evg11ta	CDS	25264193	25264469	.	+	1	Parent=Nasvi2EG000119t3;
NC_015867.2	evg11ta	exon	25264564	25264842	100	+	.	Parent=Nasvi2EG000119t3;intr=118
NC_015867.2	evg11ta	CDS	25264564	25264842	.	+	0	Parent=Nasvi2EG000119t3;
NC_015867.2	evg11ta	exon	25264922	25265091	100	+	.	Parent=Nasvi2EG000119t3;intr=133
NC_015867.2	evg11ta	CDS	25264922	25265091	.	+	0	Parent=Nasvi2EG000119t3;
NC_015867.2	evg11ta	exon	25265178	25265566	100	+	.	Parent=Nasvi2EG000119t3;intr=133
NC_015867.2	evg11ta	CDS	25265178	25265566	.	+	1	Parent=Nasvi2EG000119t3;
NC_015867.2	evg11ta	exon	25265685	25266250	100	+	.	Parent=Nasvi2EG000119t3;intr=77
NC_015867.2	evg11ta	CDS	25265685	25266250	.	+	2	Parent=Nasvi2EG000119t3;
NC_015867.2	evg11ta	exon	25266392	25266481	100	+	.	Parent=Nasvi2EG000119t3;intr=94
NC_015867.2	evg11ta	CDS	25266392	25266481	.	+	0	Parent=Nasvi2EG000119t3;
NC_015867.2	evg11ta	exon	25266759	25266782	100	+	.	Parent=Nasvi2EG000119t3;intr=4
NC_015867.2	evg11ta	CDS	25266759	25266782	.	+	0	Parent=Nasvi2EG000119t3;
NC_015867.2	evg11ta	exon	25267273	25267297	100	+	.	Parent=Nasvi2EG000119t3;intr=34
NC_015867.2	evg11ta	CDS	25267273	25267297	.	+	0	Parent=Nasvi2EG000119t3;
NC_015867.2	evg11t	exon	25269891	25270359	1002	-	.	Parent=Nasvi2EG000120t1;est=456/469;rseq=456/469,b5nvit1v2Svelbig0Loc3248t1;intr=90;ref=207/469,NV10051-RA;pasa=456/469,chain_143,chain_144;tar=469/469
NC_015867.2	evg11t	CDS	25270106	25270359	0	-	2	Parent=Nasvi2EG000120t1;tar=254/254
NC_015867.2	evg11t	exon	25270452	25270598	341	-	.	Parent=Nasvi2EG000120t1;rseq=147/147,b5nvit1v2Svelbig0Loc3248t1;intr=194;ref=147/147,NV10051-RA;pasa=147/147,chain_143,chain_144;tar=147/147
NC_015867.2	evg11t	CDS	25270452	25270598	0	-	2	Parent=Nasvi2EG000120t1;tar=147/147
NC_015867.2	evg11t	exon	25272046	25272460	713	-	.	Parent=Nasvi2EG000120t1;est=58/415;rseq=415/415,b5nvit1v2Svelbig0Loc3248t1;intr=240;ref=415/415,NV10052-RA;pasa=18/415,chain_143;tar=415/415
NC_015867.2	evg11t	CDS	25272046	25272460	0	-	0	Parent=Nasvi2EG000120t1;tar=415/415
NC_015867.2	evg11t	exon	25272546	25273046	695	-	.	Parent=Nasvi2EG000120t1;rseq=501/501,b5nvit1v2Svelbig0Loc3248t1;intr=194;ref=501/501,NV10052-RA;tar=497/501
NC_015867.2	evg11t	CDS	25272546	25273046	0	-	0	Parent=Nasvi2EG000120t1;tar=497/501
NC_015867.2	evg11t	exon	25273122	25273362	344	-	.	Parent=Nasvi2EG000120t1;rseq=241/241,b5nvit1v2Svelbig0Loc3248t1;intr=103;ref=241/241,NV10052-RA;tar=237/241
NC_015867.2	evg11t	CDS	25273122	25273362	0	-	1	Parent=Nasvi2EG000120t1;tar=237/241
NC_015867.2	evg11t	exon	25273461	25274030	630	-	.	Parent=Nasvi2EG000120t1;rseq=570/570,b5nvit1v2Svelbig0Loc3248t1;intr=60;ref=570/570,NV10052-RA;tar=563/570
NC_015867.2	evg11t	CDS	25273461	25274030	0	-	1	Parent=Nasvi2EG000120t1;tar=563/570
NC_015867.2	evg11t	exon	25274093	25274346	325	-	.	Parent=Nasvi2EG000120t1;rseq=254/254,b5nvit1v2Svelbig0Loc3248t1;intr=71;ref=254/254,NV10052-RA;tar=249/254
NC_015867.2	evg11t	CDS	25274093	25274346	0	-	0	Parent=Nasvi2EG000120t1;tar=249/254
[truncated: 63,536 more rows]
