# Supplementary material for: OGS2: genome re-annotation of the jewel wasp Nasonia vitripennis
Source: BMC Genomics. 2016 Aug 25;17(1):678. doi: 10.1186/s12864-016-2886-9 (PMC5000498; doi:10.1186/s12864-016-2886-9)
Supplement: Additional file 6: — Table of OGS2 gene transcripts equivalences to OGS1 and NCBI-101 gene sets, using the CDS-exon locations on the genome assembly. “NCBI101geneID” and “OGS1geneID” include equivalence value as percent equal to CDS.EXON. For example: Nasvi2EG000002t1 nasvn14g1803t1/99.70 is 99 % CDS equal, 70 % exon equal; NV10001-RA/74.89 is 74 % CDS equal, 89 % exon equal. The “NCBI101geneID” is the local ID “gene1803” from the NCBI GFF gene table, adding “nasvn14g” prefix and alternate transcript suffix “t1,t2,..”, with associated column of public “NCBI101transcriptID” (XM_ or NM_). “Genome21loc” is the gene span location on Nvit_2.1 scaffold assembly, “Genome1loc” is the gene span location on Nvit_1.0 scaffold assembly (most Nvit_2.1 and 1.0 are equivalent). “NCBI101also” and “OGS1also” are additional gene transcripts with partial equivalence to the OGS2 gene. Nonequivalence values: “na” for “NCBI101geneID”, “novid” for “OGS1geneID”. “WaspAtlasNCBI101” lists NCBI-101 equivalent genes provided by [40]. Disagreements are marked by “*”. These appear to be UTR-exon or gene-span overlaps, rather than the CDS-exon overlap used in this table equivalence. (XLSX 2889 kb) [file 12864_2016_2886_MOESM6_ESM.xlsx]

## Sheet: Sheet1
OGS2transcriptID	NCBI101geneID	NCBI101eq	NCBI101transcriptID	NCBI101also	OGS1geneID	OGS1eq	OGS1also	Genome21loc	Genome1loc	WaspAtlas
Nasvi2EG000001t1	nasvn14g1804t1	100.99	XM_003423824.2	0	nonvid	0	0	NW_001815682.3:44502-56945:+	SCAFFOLD1:44502-56945:+	nasvn14g1804
Nasvi2EG000002t1	nasvn14g1803t1	99.71	XM_001600948.3	0	NV10001-RA	74.89	0	NW_001815682.3:306-123702:+	SCAFFOLD1:306-123702:+	nasvn14g1803
Nasvi2EG000002t3	nasvn14g1803t2	95.75	XM_008216851.1	0	NV10001-RA	70.89	0	NW_001815682.3:314-123681:+	SCAFFOLD1:314-123681:+	nasvn14g1803
Nasvi2EG000002t5	nasvn14g1803t1	99.7	XM_001600948.3	0	NV10001-RA	74.89	0	NW_001815682.3:328-123681:+	SCAFFOLD1:328-123681:+	nasvn14g1803
Nasvi2EG000002t6	nasvn14g1803t2	95.75	XM_008216851.1	0	NV10001-RA	70.89	0	NW_001815682.3:328-123681:+	SCAFFOLD1:328-123681:+	nasvn14g1803
Nasvi2EG000003t1	na	0	xmiss	0	nonvid	0	0	NW_001815682.3:14874-15307:-	SCAFFOLD1:14874-15307:-	na
Nasvi2EG000004t1	nasvn14g1805t1	14.19	XM_008216854.1	0	NV21642-RA	68.58	0	NW_001815682.3:59541-64891:-	SCAFFOLD1:59541-64891:-	na
Nasvi2EG000006t1	na	0	xmiss	0	NV10001-RA	5.05	0	NW_001815682.3:123886-154777:+	SCAFFOLD1:123886-154777:+	*nasvn14g1803
Nasvi2EG000007t1	na	0	xmiss	0	nonvid	0	0	NW_001815682.3:160130-168590:-	SCAFFOLD1:160130-168590:-	na
Nasvi2EG000008t1	na	0	xmiss	0	NV21643-RA	73.48	0	NW_001815682.3:161946-225882:+	SCAFFOLD1:161946-225882:+	na
Nasvi2EG000009t1	na	0	xmiss	0	nonvid	0	0	NW_001815682.3:171651-173737:+	SCAFFOLD1:171651-173737:+	na
Nasvi2EG000013t1	nasvn14g1807t1	100.76	XM_008216859.1	0	nonvid	0	0	NW_001815682.3:227795-229780:-	SCAFFOLD1:227795-229780:-	na
Nasvi2EG000014t1	nasvn14g1806t3	31.78	XM_008216856.1	0	NV10002-RA	91.74	0	NW_001815682.3:232934-325222:+	SCAFFOLD1:232934-325222:+	nasvn14g1806
Nasvi2EG000014t2	nasvn14g1806t3	23.66	XM_008216856.1	0	NV10002-RA	67.7	0	NW_001815682.3:268756-319025:+	SCAFFOLD1:268756-319025:+	nasvn14g1806
Nasvi2EG000015t1	na	0	xmiss	0	NV21641-RA	100.49	0	NW_001815682.3:304289-305752:-	SCAFFOLD1:304289-305752:-	na
Nasvi2EG000017t1	na	0	xmiss	0	nonvid	0	0	NW_001815682.3:319641-327512:+	SCAFFOLD1:319641-327512:+	na
Nasvi2EG000019t1	na	0	xmiss	0	nonvid	0	0	NW_001815682.3:324156-325153:-	SCAFFOLD1:324156-325153:-	na
Nasvi2EG000020t1	nasvn14g1808t1	30.82	XM_008217796.1	0	NV10003-RA	97.89	0	NW_001815682.3:332031-337946:+	SCAFFOLD1:332031-337946:+	nasvn14g1808
Nasvi2EG000021t1	na	0	xmiss	0	NV30585-RA	9.28	0	NW_001815682.3:361742-378191:-	SCAFFOLD1:361742-378191:-	na
Nasvi2EG000022t1	na	0	xmiss	0	nonvid	0	0	NW_001815682.3:390295-392118:+	SCAFFOLD1:390295-392118:+	na
Nasvi2EG000023t1	na	0	xmiss	0	nonvid	0	0	NW_001815682.3:399824-405220:-	SCAFFOLD1:399824-405220:-	na
Nasvi2EG000024t1	na	0	xmiss	0	nonvid	0	0	NW_001815682.3:407030-407972:-	SCAFFOLD1:407030-407972:-	na
Nasvi2EG000025t1	nasvn14g1810t3	96.87	XM_008216803.1	0	NV10004-RA	0.87	0	NW_001815682.3:424642-478950:-	SCAFFOLD1:424642-478950:-	nasvn14g1810
Nasvi2EG000025t2	nasvn14g1810t2	100.94	XM_008216804.1	0	NV10004-RA	0.92	0	NW_001815682.3:425199-468657:-	SCAFFOLD1:425199-468657:-	nasvn14g1810
Nasvi2EG000025t3	nasvn14g1810t1	100.99	NM_001159869.1	0	NV10004-RA	0.89	0	NW_001815682.3:425199-479062:-	SCAFFOLD1:425199-479062:-	nasvn14g1810
Nasvi2EG000025t4	nasvn14g1810t1	63.78	NM_001159869.1	0	NV10004-RA	0.8	0	NW_001815682.3:425199-463600:-	SCAFFOLD1:425199-463600:-	nasvn14g1810
Nasvi2EG000030t1	nasvn14g1811t1	92.78	XM_008216860.1	0	NV10005-RA	0.73	0	NW_001815682.3:479467-485070:-	SCAFFOLD1:479467-485070:-	nasvn14g1811
Nasvi2EG000031t1	nasvn14g1812t1	100	XM_003423826.2	0	NV10006-RA	8.08	0	NW_001815682.3:485395-487276:+	SCAFFOLD1:485395-487276:+	nasvn14g1812,*nasvn14g1813
Nasvi2EG000031t2	nasvn14g1812t1	89.76	XM_003423826.2	0	NV10006-RA	8.08	0	NW_001815682.3:485405-488079:+	SCAFFOLD1:485405-488079:+	nasvn14g1812,*nasvn14g1813
Nasvi2EG000032t1	nasvn14g1813t1	93.75	XM_008216865.1	0	NV10006-RA	81.65	0	NW_001815682.3:487835-492409:+	SCAFFOLD1:487835-492409:+	*nasvn14g1812,nasvn14g1813
Nasvi2EG000033t1	nasvn14g1814t1	100.83	XM_008216861.1	0	NV10007-RA	100.68	0	NW_001815682.3:492414-494444:-	SCAFFOLD1:492414-494444:-	nasvn14g1814
Nasvi2EG000034t1	nasvn14g1815t1	99.62	XM_008216805.1	nasvn14g1816t1/54.00	NV10010-RA	0.59	0	NW_001815682.3:496048-519913:+	SCAFFOLD1:496048-519913:+	nasvn14g1815
Nasvi2EG000034t2	nasvn14g1815t1	84.63	XM_008216805.1	nasvn14g1816t1/45.00	NV10010-RA	0.56	0	NW_001815682.3:496032-519913:+	SCAFFOLD1:496032-519913:+	nasvn14g1815
Nasvi2EG000035t1	nasvn14g1816t1	45.97	NM_001159876.1	0	NV10008-RA	100.61	0	NW_001815682.3:508549-510192:-	SCAFFOLD1:508549-510192:-	nasvn14g1816
Nasvi2EG000036t1	nasvn14g1817t1	77.82	NM_001159875.1	0	NV10009-RA	75.7	0	NW_001815682.3:510899-512365:-	SCAFFOLD1:510899-512365:-	nasvn14g1817
Nasvi2EG000037t1	nasvn14g1818t1	80.9	XM_008216866.1	0	NV21644-RA	88.75	0	NW_001815682.3:521634-526585:+	SCAFFOLD1:521634-526585:+	na
Nasvi2EG000038t1	nasvn14g1818t1	14.28	XM_008216866.1	0	NV21644-RA	12.31	0	NW_001815682.3:522454-523864:+	SCAFFOLD1:522454-523864:+	na
Nasvi2EG000039t1	nasvn14g1819t1	100.43	XM_001601386.3	0	NV10011-RA	99.69	0	NW_001815682.3:527255-530937:+	SCAFFOLD1:527255-530937:+	nasvn14g1819
Nasvi2EG000040t1	nasvn14g1820t1	100.53	XM_001601413.3	0	NV10012-RA	100.58	0	NW_001815682.3:532169-538180:-	SCAFFOLD1:532169-538180:-	nasvn14g1820
Nasvi2EG000041t1	nasvn14g1821t4	99.74	XM_008216873.1	0	NV10013-RA	95.59	0	NW_001815682.3:547868-550401:+	SCAFFOLD1:547868-550401:+	nasvn14g1821
Nasvi2EG000041t2	nasvn14g1821t1	99.87	XM_008216872.1	0	NV10013-RA	99.43	0	NW_001815682.3:547954-550801:+	SCAFFOLD1:547954-550801:+	nasvn14g1821
Nasvi2EG000042t1	nasvn14g1822t1	99.26	XM_003423828.2	0	NV10014-RA	89.62	0	NW_001815682.3:552582-567629:-	SCAFFOLD1:552582-567629:-	nasvn14g1822
Nasvi2EG000042t2	nasvn14g1822t3	99.31	XM_001601497.3	0	NV10014-RA	96.66	0	NW_001815682.3:552471-560534:-	SCAFFOLD1:552471-560534:-	nasvn14g1822
Nasvi2EG000042t3	nasvn14g1822t2	70.3	XM_008216870.1	0	NV10014-RA	65.69	0	NW_001815682.3:552446-567350:-	SCAFFOLD1:552446-567350:-	nasvn14g1822
Nasvi2EG000043t1	nasvn14g1823t1	99.85	XM_001601525.3	0	NV10015-RA	99.67	0	NW_001815682.3:571754-574179:+	SCAFFOLD1:571754-574179:+	nasvn14g1823
Nasvi2EG000044t1	nasvn14g1824t1	99.8	XM_008216881.1	0	NV10016-RA	99.83	0	NW_001815682.3:575374-593937:+	SCAFFOLD1:575374-593937:+	nasvn14g1824
Nasvi2EG000046t1	nasvn14g1825t3	100.65	XM_003423831.2	0	nonvid	0	0	NW_001815682.3:593946-595126:-	SCAFFOLD1:593946-595126:-	nasvn14g1825
Nasvi2EG000047t1	na	0	xmiss	0	nonvid	0	0	NW_001815682.3:596327-597896:-	SCAFFOLD1:596327-597896:-	na
Nasvi2EG000048t1	nasvn14g1826t2	67.37	XM_008216878.1	0	NV10017-RA	57.81	0	NW_001815682.3:598261-608342:+	SCAFFOLD1:598261-608342:+	nasvn14g1826
Nasvi2EG000048t2	nasvn14g1826t2	99.45	XM_008216878.1	0	NV10017-RA	57.57	0	NW_001815682.3:597730-608401:+	SCAFFOLD1:597730-608401:+	nasvn14g1826
Nasvi2EG000048t3	nasvn14g1826t3	100.52	XM_008216874.1	0	NV10017-RA	60.55	0	NW_001815682.3:597730-604558:+	SCAFFOLD1:597730-604558:+	nasvn14g1826
Nasvi2EG000049t1	nasvn14g1827t1	99.64	XM_001601623.3	0	NV10018-RA	87.59	0	NW_001815682.3:611087-619953:+	SCAFFOLD1:611087-619953:+	nasvn14g1827
Nasvi2EG000049t2	nasvn14g1827t1	68.5	XM_001601623.3	0	NV10018-RA	74.73	0	NW_001815682.3:613118-619523:+	SCAFFOLD1:613118-619523:+	nasvn14g1827
Nasvi2EG000051t1	nasvn14g1828t1	100.99	XM_008216882.1	0	NV10019-RA	76.75	0	NW_001815682.3:627846-631840:+	SCAFFOLD1:627846-631840:+	nasvn14g1828
Nasvi2EG000051t2	nasvn14g1828t1	47.57	XM_008216882.1	0	NV10019-RA	54.54	0	NW_001815682.3:627794-632981:+	SCAFFOLD1:627794-632981:+	nasvn14g1828
Nasvi2EG000053t1	na	0	xmiss	0	NV21645-RA	100	0	NW_001815682.3:634152-635930:+	SCAFFOLD1:634152-635930:+	na
Nasvi2EG000054t1	nasvn14g1829t1	51.49	XM_003423790.2	0	NV21646-RA	100.59	0	NW_001815682.3:638377-641180:+	SCAFFOLD1:638377-641180:+	nasvn14g1829
Nasvi2EG000055t1	na	0	xmiss	0	nonvid	0	0	NW_001815682.3:643970-646399:+	SCAFFOLD1:643970-646399:+	na
Nasvi2EG000057t1	nasvn14g1830t1	100	XM_001600332.1	0	NV10021-RA	100	NV10021-RB/C98.82	NW_001815682.3:649078-651157:+	SCAFFOLD1:649078-651157:+	nasvn14g1830
Nasvi2EG000058t1	nasvn14g1831t2	100.86	XM_001601833.3	0	NV10020-RA	96.7	0	NW_001815682.3:652902-657322:-	SCAFFOLD1:652902-657322:-	nasvn14g1831
Nasvi2EG000059t1	nasvn14g1832t1	100.93	XM_001601858.2	0	NV10022-RA	98.62	0	NW_001815682.3:658073-661527:-	SCAFFOLD1:658073-661527:-	nasvn14g1832
Nasvi2EG000060t1	nasvn14g1833t1	100.7	XM_008217797.1	0	NV50001-RA	70.99	0	NW_001815682.3:661938-663954:-	SCAFFOLD1:661938-663954:-	nasvn14g1833
Nasvi2EG000061t1	nasvn14g1834t1	96.67	XM_003423792.2	0	NV10023-RA	32.32	0	NW_001815682.3:665388-667904:-	SCAFFOLD1:665388-667904:-	nasvn14g1834,*nasvn14g1836
Nasvi2EG000062t1	nasvn14g1835t1	55.4	XM_008217798.1	nasvn14g1836t1/40.33	NV10023-RA	58.42	NV10024-RA/40.29	NW_001815682.3:668061-689684:-	SCAFFOLD1:668061-689684:-	*nasvn14g1834,nasvn14g1836
Nasvi2EG000063t1	nasvn14g1837t4	100.57	NM_001134332.1	0	NV21647-RA	100.57	0	NW_001815682.3:692424-694535:+	SCAFFOLD1:692424-694535:+	nasvn14g1837
Nasvi2EG000064t1	nasvn14g1838t1	1.65	XM_008217799.1	0	NV21640-RA	100.8	0	NW_001815682.3:695905-698091:-	SCAFFOLD1:695905-698091:-	na
Nasvi2EG000065t1	nasvn14g1839t1	82.78	XM_008216889.1	0	NV10025-RA	99.73	0	NW_001815682.3:700529-705571:-	SCAFFOLD1:700529-705571:-	nasvn14g1839
Nasvi2EG000065t2	nasvn14g1839t1	99.93	XM_008216889.1	0	NV10025-RA	81.75	0	NW_001815682.3:700231-705306:-	SCAFFOLD1:700231-705306:-	nasvn14g1839
Nasvi2EG000065t3	nasvn14g1839t1	79.7	XM_008216889.1	0	NV10025-RA	65.55	0	NW_001815682.3:701429-705275:-	SCAFFOLD1:701429-705275:-	nasvn14g1839
Nasvi2EG000066t1	nasvn14g1840t3	99.33	XM_008216896.1	0	NV10026-RA	99.66	0	NW_001815682.3:705851-709155:+	SCAFFOLD1:705851-709155:+	nasvn14g1840
Nasvi2EG000066t2	nasvn14g1840t3	99.38	XM_008216896.1	0	NV10026-RA	99.57	0	NW_001815682.3:705771-708466:+	SCAFFOLD1:705771-708466:+	nasvn14g1840
Nasvi2EG000067t1	nasvn14g1841t1	90.88	XM_008216890.1	0	NV21639-RA	43.44	0	NW_001815682.3:708425-718173:-	SCAFFOLD1:708425-718173:-	na
Nasvi2EG000067t2	nasvn14g1841t1	49.57	XM_008216890.1	0	NV21639-RA	18.38	0	NW_001815682.3:710200-716493:-	SCAFFOLD1:710200-716493:-	na
Nasvi2EG000067t3	nasvn14g1841t1	56.63	XM_008216890.1	0	NV21639-RA	18.31	0	NW_001815682.3:705788-715810:-	SCAFFOLD1:705788-715810:-	na
Nasvi2EG000068t1	nasvn14g1842t1	100.73	XM_008216900.1	0	NV10027-RA	91.65	0	NW_001815682.3:719356-733076:-	SCAFFOLD1:719356-733076:-	nasvn14g1842
Nasvi2EG000069t1	nasvn14g1843t1	100.83	XM_001602164.3	0	NV10028-RA	90.62	0	NW_001815682.3:729070-733191:-	SCAFFOLD1:729070-733191:-	nasvn14g1843
Nasvi2EG000069t2	nasvn14g1843t1	99.75	XM_001602164.3	0	NV10028-RA	90.81	0	NW_001815682.3:729248-732833:-	SCAFFOLD1:729248-732833:-	nasvn14g1843
Nasvi2EG000070t1	nasvn14g1844t5	100.44	XM_003423832.2	0	NV21648-RA	100.58	0	NW_001815682.3:734573-735707:+	SCAFFOLD1:734573-735707:+	nasvn14g1844
Nasvi2EG000071t1	nasvn14g1845t1	100.59	XM_008216906.1	0	nonvid	0	0	NW_001815682.3:737334-739043:+	SCAFFOLD1:737334-739043:+	na
Nasvi2EG000072t1	nasvn14g1846t1	100.56	XM_008217800.1	0	NV21649-RA	100.56	0	NW_001815682.3:742756-744692:+	SCAFFOLD1:742756-744692:+	na
Nasvi2EG000073t1	nasvn14g1847t1	100.9	XM_008216910.1	0	NV30586-RA	54.4	0	NW_001815682.3:744762-745926:+	SCAFFOLD1:744762-745926:+	nasvn14g1847
Nasvi2EG000074t1	nasvn14g1848t1	96.61	XM_008216908.1	0	NV10029-RA	96.6	0	NW_001815682.3:745933-761657:-	SCAFFOLD1:745933-761657:-	nasvn14g1848
Nasvi2EG000076t1	nasvn14g1852t2	100.52	XM_003423833.2	0	NV10030-RA	98.72	0	NW_001815682.3:784618-789315:+	SCAFFOLD1:784618-789315:+	nasvn14g1852
Nasvi2EG000076t2	nasvn14g1852t2	56.27	XM_003423833.2	0	NV10030-RA	55.54	0	NW_001815682.3:784099-787188:+	SCAFFOLD1:784099-787188:+	nasvn14g1852
Nasvi2EG000077t1	nasvn14g1853t1	100.88	XM_001602320.2	0	NV10031-RA	99.66	0	NW_001815682.3:791850-792587:-	SCAFFOLD1:791850-792587:-	nasvn14g1853
Nasvi2EG000078t1	nasvn14g1854t1	100.96	XM_001602346.3	0	NV10032-RA	99.61	0	NW_001815682.3:792731-795485:+	SCAFFOLD1:792731-795485:+	nasvn14g1854
Nasvi2EG000080t1	nasvn14g1855t1	99.94	XM_001602379.3	0	NV10033-RA	94.62	0	NW_001815682.3:803341-819474:+	SCAFFOLD1:803341-819474:+	nasvn14g1855
Nasvi2EG000081t1	nasvn14g1856t2	99.99	XM_001602409.3	0	NV10034-RA	99.76	0	NW_001815682.3:819536-825894:-	SCAFFOLD1:819536-825894:-	nasvn14g1856
Nasvi2EG000083t1	nasvn14g1857t1	56.73	XM_008217801.1	0	NV10035-RA	74.65	0	NW_001815682.3:828551-833084:+	SCAFFOLD1:828551-833084:+	nasvn14g1857
Nasvi2EG000084t1	nasvn14g1858t1	32.27	XM_008217802.1	nasvn14g1859t1/12.17	NV21638-RA	23.47	0	NW_001815682.3:832891-836511:-	SCAFFOLD1:832891-836511:-	na
Nasvi2EG000085t1	nasvn14g1859t1	11.22	XM_008217803.1	0	nonvid	0	0	NW_001815682.3:836848-840060:-	SCAFFOLD1:836848-840060:-	na
Nasvi2EG000086t1	nasvn14g1859t1	57.51	XM_008217803.1	0	NV21638-RA	45.45	0	NW_001815682.3:840293-843220:-	SCAFFOLD1:840293-843220:-	na
Nasvi2EG000087t1	nasvn14g1860t1	100.85	XM_003423834.2	0	NV21637-RA	41.52	0	NW_001815682.3:843520-847500:-	SCAFFOLD1:843520-847500:-	nasvn14g1860
Nasvi2EG000088t1	nasvn14g1862t1	100.71	XM_003423835.2	0	NV21650-RA	100.59	0	NW_001815682.3:850324-853285:+	SCAFFOLD1:850324-853285:+	nasvn14g1862
Nasvi2EG000089t1	nasvn14g1863t1	100.59	XM_001602517.3	0	NV10036-RA	99.66	0	NW_001815682.3:853645-855056:+	SCAFFOLD1:853645-855056:+	nasvn14g1863
Nasvi2EG000090t1	nasvn14g1864t1	69.84	XM_008216920.1	nasvn14g1865t1/4.07	NV10037-RA	69.85	NV10038-RA/4.03	NW_001815682.3:855086-936480:-	SCAFFOLD1:855086-936480:-	nasvn14g1864
Nasvi2EG000091t1	na	0	xmiss	0	nonvid	0	0	NW_001815682.3:898859-900203:+	SCAFFOLD1:898859-900203:+	na
Nasvi2EG000093t1	nasvn14g1865t1	83.6	XM_001602578.3	0	NV10038-RA	78.59	0	NW_001815682.3:932972-935678:-	SCAFFOLD1:932972-935678:-	nasvn14g1865
Nasvi2EG000094t1	nasvn14g1866t1	99.69	XM_001602609.3	0	NV10039-RA	99.71	0	NW_001815682.3:935985-939692:+	SCAFFOLD1:935985-939692:+	nasvn14g1866
Nasvi2EG000094t2	nasvn14g1866t1	99.82	XM_001602609.3	0	NV10039-RA	99.66	0	NW_001815682.3:936409-941202:+	SCAFFOLD1:936409-941202:+	nasvn14g1866
Nasvi2EG000094t3	nasvn14g1866t1	74.86	XM_001602609.3	0	NV10039-RA	74.88	0	NW_001815682.3:936395-940203:+	SCAFFOLD1:936395-940203:+	nasvn14g1866
Nasvi2EG000095t1	nasvn14g1867t1	100.99	XM_001602641.3	0	NV10040-RA	99.85	0	NW_001815682.3:940598-943855:-	SCAFFOLD1:940598-943855:-	nasvn14g1867
Nasvi2EG000096t1	nasvn14g1868t2	100.74	XM_001602669.3	0	NV10041-RA	94.85	0	NW_001815682.3:943945-946820:+	SCAFFOLD1:943945-946820:+	nasvn14g1868
Nasvi2EG000097t1	nasvn14g1870t1	42.36	XM_001602699.3	0	NV10042-RA	42.52	0	NW_001815682.3:947494-948494:-	SCAFFOLD1:947494-948494:-	nasvn14g1870
Nasvi2EG000099t1	na	0	xmiss	0	NV21651-RA	89.59	0	NW_001815682.3:953445-954350:+	SCAFFOLD1:953445-954350:+	na
Nasvi2EG000100t1	nasvn14g1871t1	93.66	XM_008217804.1	0	NV10043-RA	99.69	0	NW_001815682.3:954550-959140:-	SCAFFOLD1:954550-959140:-	nasvn14g1871
Nasvi2EG000101t1	nasvn14g1872t1	100.78	XM_001602821.3	0	NV10044-RA	100.97	0	NW_001815682.3:959585-968661:+	SCAFFOLD1:959585-968661:+	nasvn14g1872
Nasvi2EG000102t1	nasvn14g1873t1	100.69	XM_003423836.2	0	nonvid	0	0	NW_001815682.3:963236-965290:-	SCAFFOLD1:963236-965290:-	nasvn14g1873
Nasvi2EG000103t1	na	0	xmiss	0	nonvid	0	0	NW_001815682.3:971115-971571:+	SCAFFOLD1:971115-971571:+	na
Nasvi2EG000104t1	nasvn14g1874t9	99.96	XM_003423838.2	0	NV50003-RA	82.54	0	NW_001815682.3:976078-988421:-	SCAFFOLD1:976078-988421:-	nasvn14g1874
Nasvi2EG000104t2	nasvn14g1874t9	99.91	XM_003423838.2	0	NV50003-RA	82.5	0	NW_001815682.3:976005-988489:-	SCAFFOLD1:976005-988489:-	nasvn14g1874
Nasvi2EG000104t3	nasvn14g1874t8	99.96	XM_008216930.1	0	NV50003-RA	94.56	0	NW_001815682.3:976078-988529:-	SCAFFOLD1:976078-988529:-	nasvn14g1874
Nasvi2EG000104t4	nasvn14g1874t12	99.66	XM_008216928.1	0	NV50003-RA	62.53	0	NW_001815682.3:981931-988420:-	SCAFFOLD1:981931-988420:-	nasvn14g1874
Nasvi2EG000104t5	nasvn14g1874t12	81.61	XM_008216928.1	0	NV50003-RA	62.54	0	NW_001815682.3:981931-988550:-	SCAFFOLD1:981931-988550:-	nasvn14g1874
Nasvi2EG000105t1	nasvn14g1875t3	100.6	XM_003423840.2	0	NV10045-RA	99.55	NV10045-RB/C99.49	NW_001815682.3:990807-993339:-	SCAFFOLD1:990807-993339:-	nasvn14g1875
Nasvi2EG000105t2	nasvn14g1875t4	100.88	XM_008216935.1	0	NV10045-RB	99.91	NV10045-RA/C99.78	NW_001815682.3:990167-992501:-	SCAFFOLD1:990167-992501:-	nasvn14g1875
Nasvi2EG000106t1	nasvn14g1876t1	100.76	XM_001602880.3	0	NV10046-RA	100.71	0	NW_001815682.3:994060-996378:+	SCAFFOLD1:994060-996378:+	nasvn14g1876
Nasvi2EG000107t1	nasvn14g1877t1	100.99	XM_008216939.1	0	NV50004-RA	63.39	0	NW_001815682.3:997173-1019614:-	SCAFFOLD1:997173-1019614:-	nasvn14g1877
Nasvi2EG000107t2	nasvn14g1877t3	100.88	XM_008216944.1	0	NV50004-RA	91.45	0	NW_001815682.3:996480-1019550:-	SCAFFOLD1:996480-1019550:-	nasvn14g1877
Nasvi2EG000107t3	nasvn14g1877t5	95.96	XM_008216943.1	0	NV50004-RA	56.39	0	NW_001815682.3:997173-1005937:-	SCAFFOLD1:997173-1005937:-	nasvn14g1877
Nasvi2EG000107t4	nasvn14g1877t3	81.54	XM_008216944.1	0	NV50004-RA	74.74	0	NW_001815682.3:998298-1008350:-	SCAFFOLD1:998298-1008350:-	nasvn14g1877
Nasvi2EG000109t1	na	0	xmiss	0	nonvid	0	0	NW_001815682.3:1020723-1022358:+	SCAFFOLD1:1020723-1022358:+	na
Nasvi2EG000110t1	nasvn14g1879t1	99.8	XM_008216945.1	0	NV50005-RA	88.63	0	NW_001815682.3:1028906-1035059:+	SCAFFOLD1:1028906-1035059:+	nasvn14g1879
Nasvi2EG000111t1	nasvn14g1880t2	99.8	XM_008216947.1	0	NV10047-RA	99.8	0	NW_001815682.3:1036739-1040495:+	SCAFFOLD1:1036739-1040495:+	nasvn14g1880
Nasvi2EG000111t2	nasvn14g1880t2	99.9	XM_008216947.1	0	NV10047-RA	99.71	0	NW_001815682.3:1036756-1041012:+	SCAFFOLD1:1036756-1041012:+	nasvn14g1880
Nasvi2EG000112t1	nasvn14g1881t1	99.86	XM_001602996.2	0	NV10048-RA	99.85	0	NW_001815682.3:1040542-1043965:+	SCAFFOLD1:1040542-1043965:+	nasvn14g1881
Nasvi2EG000113t1	nasvn14g1882t2	100.42	XM_001603025.3	0	NV10049-RA	99.5	0	NW_001815682.3:1047363-1085074:-	SCAFFOLD1:1047363-1085074:-	nasvn14g1882
Nasvi2EG000114t1	na	0	xmiss	0	nonvid	0	0	NW_001815682.3:1071130-1073522:-	SCAFFOLD1:1071130-1073522:-	na
Nasvi2EG000115t1	na	0	xmiss	0	nonvid	0	0	NW_001815682.3:1073472-1074996:-	SCAFFOLD1:1073472-1074996:-	na
Nasvi2EG000116t1	na	0	xmiss	0	nonvid	0	0	NW_001815682.3:1077614-1080168:+	SCAFFOLD1:1077614-1080168:+	na
Nasvi2EG000117t1	na	0	xmiss	0	nonvid	0	0	NW_001815682.3:1088599-1089565:+	SCAFFOLD1:1088599-1089565:+	na
Nasvi2EG000119t1	nasvn14g1885t1	100.9	XM_001603079.3	0	NV10050-RA	100.74	0	NW_001815682.3:1113113-1123550:+	SCAFFOLD1:1113113-1123550:+	nasvn14g1885
Nasvi2EG000119t2	nasvn14g1885t2	100.91	XM_003423843.2	0	NV10050-RA	96.89	0	NW_001815682.3:1113733-1122977:+	SCAFFOLD1:1113733-1122977:+	nasvn14g1885
Nasvi2EG000119t3	nasvn14g1885t2	80.7	XM_003423843.2	0	NV10050-RA	78.78	0	NW_001815682.3:1113784-1120959:+	SCAFFOLD1:1113784-1120959:+	nasvn14g1885
Nasvi2EG000120t1	nasvn14g1886t4	100.86	XM_001603141.3	0	NV10052-RA	86.62	NV10051-RA/12.09	NW_001815682.3:1123553-1130028:-	SCAFFOLD1:1123553-1130028:-	nasvn14g1886
Nasvi2EG000120t2	nasvn14g1886t5	100.99	XM_003423844.2	0	NV10052-RA	85.71	NV10051-RA/12.10	NW_001815682.3:1123566-1129492:-	SCAFFOLD1:1123566-1129492:-	nasvn14g1886
Nasvi2EG000120t3	nasvn14g1886t4	73.97	XM_001603141.3	0	NV10052-RA	65.72	NV10051-RA/17.11	NW_001815682.3:1123566-1129408:-	SCAFFOLD1:1123566-1129408:-	nasvn14g1886
Nasvi2EG000121t1	nasvn14g1887t1	100.58	XM_001603175.3	0	NV10053-RA	100.7	0	NW_001815682.3:1129382-1135455:+	SCAFFOLD1:1129382-1135455:+	nasvn14g1887
Nasvi2EG000122t1	nasvn14g1888t1	100.87	XM_001603201.3	0	NV10054-RA	100.86	0	NW_001815682.3:1135671-1139078:+	SCAFFOLD1:1135671-1139078:+	nasvn14g1888
Nasvi2EG000122t2	nasvn14g1888t1	100.95	XM_001603201.3	0	NV10054-RA	100.98	0	NW_001815682.3:1135645-1138963:+	SCAFFOLD1:1135645-1138963:+	nasvn14g1888
Nasvi2EG000123t1	nasvn14g1889t2	99.57	XM_003423845.2	0	NV10055-RA	99.57	0	NW_001815682.3:1139088-1141472:-	SCAFFOLD1:1139088-1141472:-	nasvn14g1889
Nasvi2EG000123t2	nasvn14g1889t2	99.81	XM_003423845.2	0	NV10055-RA	99.77	0	NW_001815682.3:1139313-1141213:-	SCAFFOLD1:1139313-1141213:-	nasvn14g1889
Nasvi2EG000124t1	nasvn14g1890t1	51.42	XM_008217805.1	0	NV21652-RA	95.64	0	NW_001815682.3:1143099-1145164:+	SCAFFOLD1:1143099-1145164:+	nasvn14g1890
Nasvi2EG000124t2	nasvn14g1890t1	53.42	XM_008217805.1	0	NV21652-RA	89.89	0	NW_001815682.3:1143407-1144497:+	SCAFFOLD1:1143407-1144497:+	nasvn14g1890
Nasvi2EG000125t1	nasvn14g1891t1	100.89	XM_003423846.2	0	NV10057-RA	90.47	0	NW_001815682.3:1145022-1148145:+	SCAFFOLD1:1145022-1148145:+	nasvn14g1891
Nasvi2EG000126t1	nasvn14g1890t1	47.37	XM_008217805.1	0	NV10056-RA	100	0	NW_001815682.3:1145230-1146364:+	SCAFFOLD1:1145230-1146364:+	*nasvn14g1891
Nasvi2EG000127t1	nasvn14g1892t2	100.95	XM_001603342.3	0	NV10058-RA	99.7	0	NW_001815682.3:1148056-1150764:-	SCAFFOLD1:1148056-1150764:-	nasvn14g1892
Nasvi2EG000128t1	nasvn14g1893t1	100.76	XM_001603373.3	0	NV10059-RA	99.74	0	NW_001815682.3:1150987-1153145:+	SCAFFOLD1:1150987-1153145:+	nasvn14g1893
Nasvi2EG000129t1	nasvn14g1894t1	77.86	XM_008217806.1	0	NV10060-RA	99.74	0	NW_001815682.3:1153197-1155567:-	SCAFFOLD1:1153197-1155567:-	nasvn14g1894
Nasvi2EG000130t1	nasvn14g1895t1	39.37	XM_008217807.1	0	NV21636-RA	35.26	0	NW_001815682.3:1155856-1158867:-	SCAFFOLD1:1155856-1158867:-	na
Nasvi2EG000131t1	nasvn14g1896t1	82.66	XM_001603451.3	0	NV10061-RA	82.54	0	NW_001815682.3:1158769-1163903:+	SCAFFOLD1:1158769-1163903:+	nasvn14g1896
Nasvi2EG000131t2	nasvn14g1896t1	96.97	XM_001603451.3	0	NV10061-RA	88.36	0	NW_001815682.3:1158852-1164230:+	SCAFFOLD1:1158852-1164230:+	nasvn14g1896
Nasvi2EG000132t1	nasvn14g1897t1	99.63	XM_001603483.3	0	NV10062-RA	99.9	0	NW_001815682.3:1164977-1167434:+	SCAFFOLD1:1164977-1167434:+	nasvn14g1897
Nasvi2EG000133t1	nasvn14g1898t1	97.79	XM_008217808.1	0	NV10063-RA	100	0	NW_001815682.3:1168211-1170356:-	SCAFFOLD1:1168211-1170356:-	nasvn14g1898
Nasvi2EG000134t1	na	0	xmiss	0	NV10064-RA	12.12	0	NW_001815682.3:1172392-1173067:+	SCAFFOLD1:1172392-1173067:+	*nasvn14g1899
Nasvi2EG000135t1	nasvn14g1899t2	99.76	XM_003423847.2	0	NV10064-RA	88.65	0	NW_001815682.3:1173987-1177454:+	SCAFFOLD1:1173987-1177454:+	nasvn14g1899
Nasvi2EG000135t2	nasvn14g1899t1	100.76	XM_001603541.3	0	NV10064-RA	85.81	0	NW_001815682.3:1174123-1177473:+	SCAFFOLD1:1174123-1177473:+	nasvn14g1899
Nasvi2EG000136t1	na	0	xmiss	0	nonvid	0	0	NW_001815682.3:1180392-1184055:+	SCAFFOLD1:1180392-1184055:+	na
Nasvi2EG000137t1	nasvn14g1900t1	100.69	XM_008216966.1	0	NV21653-RA	100.7	0	NW_001815682.3:1183039-1189722:+	SCAFFOLD1:1183039-1189722:+	nasvn14g1900
Nasvi2EG000137t2	nasvn14g1900t1	100.78	XM_008216966.1	0	NV21653-RA	100.62	0	NW_001815682.3:1182721-1189744:+	SCAFFOLD1:1182721-1189744:+	nasvn14g1900
Nasvi2EG000137t3	nasvn14g1900t1	79.39	XM_008216966.1	0	NV21653-RA	79.79	0	NW_001815682.3:1186684-1188281:+	SCAFFOLD1:1186684-1188281:+	nasvn14g1900
Nasvi2EG000138t1	na	0	xmiss	0	nonvid	0	0	NW_001815682.3:1191172-1191833:+	SCAFFOLD1:1191172-1191833:+	na
Nasvi2EG000139t1	nasvn14g1901t1	100.99	XM_003423849.2	0	NV10065-RA	100.8	0	NW_001815682.3:1192573-1194891:-	SCAFFOLD1:1192573-1194891:-	nasvn14g1901
Nasvi2EG000140t1	nasvn14g1902t1	100	XM_008217809.1	0	NV10066-RA	100	0	NW_001815682.3:1194159-1194742:-	SCAFFOLD1:1194159-1194742:-	na
Nasvi2EG000141t1	nasvn14g1903t1	100.91	XM_001604021.3	0	NV10067-RA	99.92	0	NW_001815682.3:1199057-1204059:+	SCAFFOLD1:1199057-1204059:+	nasvn14g1903
Nasvi2EG000142t1	nasvn14g1904t1	99.24	XM_001603617.3	0	NV10068-RA	100	0	NW_001815682.3:1206733-1207675:+	SCAFFOLD1:1206733-1207675:+	nasvn14g1904
Nasvi2EG000143t1	nasvn14g1905t1	100.9	XM_001603648.3	0	NV10069-RA	100.86	0	NW_001815682.3:1208403-1213388:-	SCAFFOLD1:1208403-1213388:-	nasvn14g1905
Nasvi2EG000143t2	nasvn14g1905t1	89.97	XM_001603648.3	0	NV10069-RA	89.9	0	NW_001815682.3:1208761-1213485:-	SCAFFOLD1:1208761-1213485:-	nasvn14g1905
Nasvi2EG000143t3	nasvn14g1905t1	73.94	XM_001603648.3	0	NV10069-RA	73.88	0	NW_001815682.3:1208717-1213451:-	SCAFFOLD1:1208717-1213451:-	nasvn14g1905
Nasvi2EG000144t1	nasvn14g1906t3	99.9	XM_001603678.3	0	NV10070-RA	81.81	0	NW_001815682.3:1213609-1216307:-	SCAFFOLD1:1213609-1216307:-	nasvn14g1906
Nasvi2EG000145t1	nasvn14g1907t1	76.88	XM_008217810.1	0	NV10071-RA	32.59	0	NW_001815682.3:1216044-1225067:-	SCAFFOLD1:1216044-1225067:-	nasvn14g1907
Nasvi2EG000145t2	nasvn14g1907t1	92.82	XM_008217810.1	0	NV10071-RA	46.75	0	NW_001815682.3:1217597-1224758:-	SCAFFOLD1:1217597-1224758:-	nasvn14g1907
Nasvi2EG000146t1	na	0	xmiss	0	nonvid	0	0	NW_001815682.3:1228432-1229766:+	SCAFFOLD1:1228432-1229766:+	na
Nasvi2EG000147t1	na	0	xmiss	0	NV10072-RA	3.04	0	NW_001815682.3:1230348-1297135:-	SCAFFOLD1:1230348-1297135:-	*nasvn14g1909
Nasvi2EG000148t1	na	0	xmiss	0	nonvid	0	0	NW_001815682.3:1233382-1259163:+	SCAFFOLD1:1233382-1259163:+	na
Nasvi2EG000149t1	na	0	xmiss	0	nonvid	0	0	NW_001815682.3:1248377-1249357:-	SCAFFOLD1:1248377-1249357:-	na
Nasvi2EG000150t1	na	0	xmiss	0	nonvid	0	0	NW_001815682.3:1266713-1269880:+	SCAFFOLD1:1266713-1269880:+	na
Nasvi2EG000151t1	na	0	xmiss	0	nonvid	0	0	NW_001815682.3:1279856-1281790:-	SCAFFOLD1:1279856-1281790:-	na
Nasvi2EG000152t1	na	0	xmiss	0	nonvid	0	0	NW_001815682.3:1284825-1286316:+	SCAFFOLD1:1284825-1286316:+	na
Nasvi2EG000153t1	nasvn14g1908t1	100.68	XM_008217811.1	0	NV10072-RA	91.61	0	NW_001815682.3:1297183-1302495:-	SCAFFOLD1:1297183-1302495:-	*nasvn14g1909
Nasvi2EG000153t2	nasvn14g1908t1	69.66	XM_008217811.1	nasvn14g1909t2/31.33,nasvn14g1909t1/30.28	NV10072-RA	63.58	NV10073-RA/31.28	NW_001815682.3:1298929-1305583:-	SCAFFOLD1:1298929-1305583:-	nasvn14g1909
Nasvi2EG000153t3	nasvn14g1908t1	100.92	XM_008217811.1	0	NV10072-RA	91.82	0	NW_001815682.3:1298910-1302389:-	SCAFFOLD1:1298910-1302389:-	*nasvn14g1909
Nasvi2EG000154t1	nasvn14g1909t2	100.76	XM_001603761.3	0	NV10073-RA	90.65	0	NW_001815682.3:1302543-1306153:-	SCAFFOLD1:1302543-1306153:-	nasvn14g1909
Nasvi2EG000154t2	nasvn14g1909t1	100.98	XM_003423851.2	0	NV10073-RA	88.84	0	NW_001815682.3:1302561-1306003:-	SCAFFOLD1:1302561-1306003:-	nasvn14g1909
Nasvi2EG000155t1	nasvn14g1910t1	35.28	XM_008217812.1	0	nonvid	0	0	NW_001815682.3:1306167-1307655:-	SCAFFOLD1:1306167-1307655:-	na
Nasvi2EG000156t1	nasvn14g1910t1	35.45	XM_008217812.1	0	nonvid	0	0	NW_001815682.3:1307426-1308728:-	SCAFFOLD1:1307426-1308728:-	na
Nasvi2EG000157t1	nasvn14g1911t1	100.87	XM_001603811.3	0	NV10074-RA	98.83	0	NW_001815682.3:1308708-1313225:-	SCAFFOLD1:1308708-1313225:-	nasvn14g1911
Nasvi2EG000158t1	nasvn14g1912t1	100.84	NM_001172381.1	0	NV10075-RA	99.74	0	NW_001815682.3:1314598-1318848:+	SCAFFOLD1:1314598-1318848:+	nasvn14g1912
Nasvi2EG000159t1	nasvn14g1913t1	99.73	XM_001603864.3	0	NV10076-RA	99.7	0	NW_001815682.3:1318808-1320238:-	SCAFFOLD1:1318808-1320238:-	nasvn14g1913
Nasvi2EG000160t1	nasvn14g1914t1	100.95	XM_003423852.2	0	NV10078-RA	61.35	NV10077-RA/38.22	NW_001815682.3:1320468-1333265:-	SCAFFOLD1:1320468-1333265:-	nasvn14g1914
Nasvi2EG000160t2	nasvn14g1914t3	100.99	XM_003423853.2	0	NV10078-RA	61.33	NV10077-RA/38.21	NW_001815682.3:1320477-1333441:-	SCAFFOLD1:1320477-1333441:-	nasvn14g1914
Nasvi2EG000160t3	nasvn14g1914t2	100.7	XM_008216974.1	0	NV10078-RA	64.48	NV10077-RA/35.26	NW_001815682.3:1321942-1333440:-	SCAFFOLD1:1321942-1333440:-	nasvn14g1914
Nasvi2EG000160t4	nasvn14g1914t2	99.99	XM_008216974.1	0	NV10078-RA	64.34	NV10077-RA/35.19	NW_001815682.3:1320470-1333421:-	SCAFFOLD1:1320470-1333421:-	nasvn14g1914
Nasvi2EG000161t1	nasvn14g1916t1	99.69	XM_001604470.3	0	NV10079-RA	99.6	0	NW_001815682.3:1333540-1337192:+	SCAFFOLD1:1333540-1337192:+	nasvn14g1916
Nasvi2EG000161t2	nasvn14g1916t1	78.9	XM_001604470.3	0	NV10079-RA	78.95	0	NW_001815682.3:1334289-1336830:+	SCAFFOLD1:1334289-1336830:+	nasvn14g1916
Nasvi2EG000162t1	nasvn14g1918t1	100.74	XM_001603947.3	0	NV10080-RA	100.71	0	NW_001815682.3:1338252-1342941:+	SCAFFOLD1:1338252-1342941:+	nasvn14g1918
Nasvi2EG000162t2	nasvn14g1918t1	100.97	XM_001603947.3	0	NV10080-RA	100.6	0	NW_001815682.3:1338562-1343823:+	SCAFFOLD1:1338562-1343823:+	nasvn14g1918
Nasvi2EG000163t1	nasvn14g1919t1	100.82	XM_008216979.1	0	NV21635-RA	100.67	0	NW_001815682.3:1343060-1346352:-	SCAFFOLD1:1343060-1346352:-	nasvn14g1919
Nasvi2EG000164t1	nasvn14g1920t1	99.95	XM_001604515.3	0	NV10081-RA	98.88	0	NW_001815682.3:1346423-1347654:+	SCAFFOLD1:1346423-1347654:+	nasvn14g1920
Nasvi2EG000165t1	nasvn14g1921t1	100.87	XM_001604582.3	0	NV10082-RA	100	0	NW_001815682.3:1348118-1350607:+	SCAFFOLD1:1348118-1350607:+	nasvn14g1921
Nasvi2EG000166t1	nasvn14g1922t2	100.67	XM_008216983.1	0	NV10083-RA	99.68	0	NW_001815682.3:1351162-1354474:+	SCAFFOLD1:1351162-1354474:+	nasvn14g1922
Nasvi2EG000167t1	nasvn14g1923t1	98.68	XM_008216986.1	0	NV50006-RA	98.65	0	NW_001815682.3:1354705-1380484:-	SCAFFOLD1:1354705-1380484:-	nasvn14g1923
Nasvi2EG000167t2	nasvn14g1923t1	54.89	XM_008216986.1	0	NV50006-RA	54.92	0	NW_001815682.3:1354678-1367717:-	SCAFFOLD1:1354678-1367717:-	nasvn14g1923
Nasvi2EG000169t1	nasvn14g1924t1	100.78	XM_001604043.3	0	NV10084-RA	100.67	0	NW_001815682.3:1387172-1389251:-	SCAFFOLD1:1387172-1389251:-	nasvn14g1924
Nasvi2EG000170t1	nasvn14g1925t1	100.95	XM_003423855.2	0	NV21634-RA	100.62	0	NW_001815682.3:1389300-1392356:-	SCAFFOLD1:1389300-1392356:-	nasvn14g1925
Nasvi2EG000172t1	nasvn14g1926t1	100.83	XM_008216987.1	0	NV21654-RA	100.77	0	NW_001815682.3:1392403-1398380:+	SCAFFOLD1:1392403-1398380:+	nasvn14g1926
Nasvi2EG000173t1	nasvn14g1927t1	85.6	XM_003423797.2	0	NV21633-RA	67.48	0	NW_001815682.3:1398303-1400077:-	SCAFFOLD1:1398303-1400077:-	nasvn14g1927
Nasvi2EG000174t1	nasvn14g1928t1	100.83	XM_008216989.1	0	NV21655-RA	100.65	0	NW_001815682.3:1400552-1402335:+	SCAFFOLD1:1400552-1402335:+	nasvn14g1928
Nasvi2EG000175t1	nasvn14g1929t1	100.58	XM_001604807.3	0	NV10085-RA	99.83	0	NW_001815682.3:1402784-1403656:-	SCAFFOLD1:1402784-1403656:-	nasvn14g1929
Nasvi2EG000176t1	nasvn14g1930t1	93.78	XM_001604851.2	0	NV10086-RA	99.78	0	NW_001815682.3:1404026-1405166:-	SCAFFOLD1:1404026-1405166:-	nasvn14g1930
Nasvi2EG000177t1	nasvn14g1931t1	90.61	XM_001604156.3	0	NV10087-RA	99.59	0	NW_001815682.3:1405271-1408218:+	SCAFFOLD1:1405271-1408218:+	nasvn14g1931
Nasvi2EG000178t1	nasvn14g1932t1	99.59	XM_001604177.3	0	NV10088-RA	99.76	0	NW_001815682.3:1408625-1413348:-	SCAFFOLD1:1408625-1413348:-	nasvn14g1932
Nasvi2EG000179t1	nasvn14g1933t1	100.38	XM_003423858.2	0	NV21656-RA	100	0	NW_001815682.3:1418584-1418796:+	SCAFFOLD1:1418584-1418796:+	nasvn14g1933
Nasvi2EG000182t1	na	0	xmiss	0	NV30587-RA	100	0	NW_001815682.3:1421760-1422338:+	SCAFFOLD1:1421760-1422338:+	na
Nasvi2EG000183t1	na	0	xmiss	0	NV50007-RA	59.99	0	NW_001815682.3:1422346-1425507:+	SCAFFOLD1:1422346-1425507:+	na
Nasvi2EG000186t1	nasvn14g1935t1	33.07	XM_008217813.1	0	nonvid	0	0	NW_001815682.3:1428469-1431281:+	SCAFFOLD1:1428469-1431281:+	na
Nasvi2EG000187t1	na	0	xmiss	0	NV21632-RA	87.67	0	NW_001815682.3:1436765-1437943:-	SCAFFOLD1:1436765-1437943:-	na
Nasvi2EG000189t1	nasvn14g1936t1	100.63	XM_008216991.1	0	NV21658-RA	100.6	0	NW_001815682.3:1446031-1446382:+	SCAFFOLD1:1446031-1446382:+	nasvn14g1936
Nasvi2EG000191t1	nasvn14g1937t3	99.66	XM_001604444.3	0	NV10090-RA	87.51	0	NW_001815682.3:1455877-1462936:+	SCAFFOLD1:1455877-1462936:+	nasvn14g1937
Nasvi2EG000191t2	nasvn14g1937t2	100	XM_003423860.2	0	NV10090-RA	86.77	0	NW_001815682.3:1457478-1462867:+	SCAFFOLD1:1457478-1462867:+	nasvn14g1937
Nasvi2EG000192t1	nasvn14g1938t1	100.38	XM_003423859.2	0	NV21659-RA	100	0	NW_001815682.3:1455917-1456129:+	SCAFFOLD1:1455917-1456129:+	nasvn14g1938
Nasvi2EG000193t1	nasvn14g1939t1	88.86	NM_001159852.1	0	NV10091-RA	0.81	0	NW_001815682.3:1463053-1465751:-	SCAFFOLD1:1463053-1465751:-	nasvn14g1939
Nasvi2EG000193t2	nasvn14g1939t1	87.99	NM_001159852.1	0	NV10091-RA	0.94	0	NW_001815682.3:1463050-1465516:-	SCAFFOLD1:1463050-1465516:-	nasvn14g1939
Nasvi2EG000194t1	nasvn14g1940t1	60.66	XM_001604471.3	0	NV10092-RA	60.47	0	NW_001815682.3:1465846-1467574:+	SCAFFOLD1:1465846-1467574:+	nasvn14g1940
Nasvi2EG000195t1	nasvn14g1941t1	99.62	XM_003423861.2	0	nonvid	0	0	NW_001815682.3:1467614-1468736:-	SCAFFOLD1:1467614-1468736:-	nasvn14g1941
Nasvi2EG000196t1	nasvn14g1942t4	100.98	NM_001142608.1	0	NV10093-RA	100	0	NW_001815682.3:1473511-1475252:+	SCAFFOLD1:1473511-1475252:+	nasvn14g1942
Nasvi2EG000198t1	nasvn14g1943t1	99.53	NM_001173385.1	0	NV10094-RA	99.53	0	NW_001815682.3:1483813-1485217:+	SCAFFOLD1:1483813-1485217:+	nasvn14g1943
Nasvi2EG000200t1	nasvn14g1944t1	89.47	XM_001604556.3	0	NV10095-RA	87.68	0	NW_001815682.3:1486987-1493077:-	SCAFFOLD1:1486987-1493077:-	nasvn14g1944
Nasvi2EG000200t2	nasvn14g1944t1	99.52	XM_001604556.3	0	NV10095-RA	97.8	0	NW_001815682.3:1488067-1491366:-	SCAFFOLD1:1488067-1491366:-	nasvn14g1944
Nasvi2EG000201t1	nasvn14g1945t2	100.79	XM_008217000.1	0	NV10096-RA	96.65	0	NW_001815682.3:1493182-1497845:-	SCAFFOLD1:1493182-1497845:-	nasvn14g1945
Nasvi2EG000201t2	nasvn14g1945t1	100.92	XM_001604583.3	0	NV10096-RA	99.85	0	NW_001815682.3:1493807-1497981:-	SCAFFOLD1:1493807-1497981:-	nasvn14g1945
Nasvi2EG000202t1	nasvn14g1946t1	100.86	XM_008217001.1	0	NV10097-RA	99.78	0	NW_001815682.3:1498361-1502483:+	SCAFFOLD1:1498361-1502483:+	nasvn14g1946
Nasvi2EG000204t1	nasvn14g1947t1	100.69	XM_008217003.1	0	NV10098-RA	100.63	0	NW_001815682.3:1502617-1512276:-	SCAFFOLD1:1502617-1512276:-	nasvn14g1947
Nasvi2EG000205t1	nasvn14g1948t2	86.89	XM_001604658.3	0	NV10099-RA	90.88	0	NW_001815682.3:1513885-1518878:-	SCAFFOLD1:1513885-1518878:-	nasvn14g1948
Nasvi2EG000206t1	nasvn14g1949t1	99.78	XM_003423863.2	0	nonvid	0	0	NW_001815682.3:1517255-1518072:-	SCAFFOLD1:1517255-1518072:-	nasvn14g1949
Nasvi2EG000207t1	nasvn14g1950t1	94.69	XM_001604682.3	0	NV10100-RA	36.24	0	NW_001815682.3:1518308-1523282:+	SCAFFOLD1:1518308-1523282:+	nasvn14g1950
Nasvi2EG000208t1	nasvn14g1951t1	100.85	XM_001604727.3	0	NV10101-RA	99.74	0	NW_001815682.3:1524220-1526328:+	SCAFFOLD1:1524220-1526328:+	nasvn14g1951
Nasvi2EG000209t1	nasvn14g1952t1	100.77	XM_008217012.1	0	NV21631-RA	100.62	0	NW_001815682.3:1526331-1532585:-	SCAFFOLD1:1526331-1532585:-	nasvn14g1952
Nasvi2EG000209t2	nasvn14g1952t1	100.53	XM_008217012.1	0	NV21631-RA	100.43	0	NW_001815682.3:1524265-1529989:-	SCAFFOLD1:1524265-1529989:-	nasvn14g1952
Nasvi2EG000210t1	nasvn14g1953t6	99.9	XM_003423864.2	0	NV10102-RA	95.68	0	NW_001815682.3:1532272-1535497:+	SCAFFOLD1:1532272-1535497:+	nasvn14g1953
Nasvi2EG000210t2	nasvn14g1953t4	99.95	XM_001604779.3	0	NV10102-RA	99.62	0	NW_001815682.3:1532805-1535523:+	SCAFFOLD1:1532805-1535523:+	nasvn14g1953
Nasvi2EG000210t3	nasvn14g1953t5	65.47	XM_008217010.1	0	NV10102-RA	65.65	0	NW_001815682.3:1532203-1534257:+	SCAFFOLD1:1532203-1534257:+	nasvn14g1953
Nasvi2EG000211t1	nasvn14g1954t2	100.6	XM_001604808.3	0	NV10103-RA	78.55	0	NW_001815682.3:1536256-1540236:+	SCAFFOLD1:1536256-1540236:+	nasvn14g1954,*nasvn14g1955
Nasvi2EG000212t1	nasvn14g1955t1	90.84	XM_003423800.2	0	NV10103-RA	21.21	0	NW_001815682.3:1541521-1542610:+	SCAFFOLD1:1541521-1542610:+	*nasvn14g1954,nasvn14g1955
Nasvi2EG000213t1	nasvn14g1956t1	100.81	XM_001604829.3	0	NV10104-RA	52.52	0	NW_001815682.3:1542754-1547056:-	SCAFFOLD1:1542754-1547056:-	nasvn14g1956
Nasvi2EG000213t2	nasvn14g1956t1	88.92	XM_001604829.3	0	NV10104-RA	46.51	0	NW_001815682.3:1542527-1546450:-	SCAFFOLD1:1542527-1546450:-	nasvn14g1956
Nasvi2EG000213t3	nasvn14g1956t1	67.72	XM_001604829.3	0	NV10104-RA	36.4	0	NW_001815682.3:1542645-1545039:-	SCAFFOLD1:1542645-1545039:-	nasvn14g1956
Nasvi2EG000214t1	nasvn14g1957t1	100.66	XM_008217814.1	0	NV10104-RA	48.48	0	NW_001815682.3:1547223-1549978:-	SCAFFOLD1:1547223-1549978:-	*nasvn14g1956
Nasvi2EG000215t1	nasvn14g1958t1	100.76	XM_008217017.1	0	NV10105-RA	100	0	NW_001815682.3:1551224-1552627:-	SCAFFOLD1:1551224-1552627:-	nasvn14g1958
Nasvi2EG000216t1	nasvn14g1959t2	99.63	XM_008217018.1	0	NV10106-RA	80.84	0	NW_001815682.3:1556509-1562952:+	SCAFFOLD1:1556509-1562952:+	nasvn14g1959
Nasvi2EG000216t2	nasvn14g1959t3	99.61	XM_001604852.3	0	NV10106-RA	99.92	0	NW_001815682.3:1559361-1562952:+	SCAFFOLD1:1559361-1562952:+	nasvn14g1959
Nasvi2EG000217t1	na	0	xmiss	0	nonvid	0	0	NW_001815682.3:1564112-1568422:-	SCAFFOLD1:1564112-1568422:-	na
Nasvi2EG000218t1	nasvn14g1960t2	97.89	XM_008217020.1	0	NV10107-RA	97.5	0	NW_001815682.3:1565710-1737809:+	SCAFFOLD1:1565710-1737809:+	nasvn14g1960
Nasvi2EG000219t1	na	0	xmiss	0	nonvid	0	0	NW_001815682.3:1619581-1621445:-	SCAFFOLD1:1619581-1621445:-	na
Nasvi2EG000220t1	nasvn14g1961t1	100.73	XM_003423865.2	0	nonvid	0	0	NW_001815682.3:1624511-1632118:-	SCAFFOLD1:1624511-1632118:-	nasvn14g1961
Nasvi2EG000223t1	nasvn14g1962t1	85.72	XM_001604891.3	nasvn14g1963t1/3.03	NV10108-RA	87.58	NV30589-RA/3.02	NW_001815682.3:1737401-1771690:-	SCAFFOLD1:1737401-1771690:-	nasvn14g1962
Nasvi2EG000224t1	na	0	xmiss	0	nonvid	0	0	NW_001815682.3:1745957-1747467:+	SCAFFOLD1:1745957-1747467:+	na
Nasvi2EG000225t1	nasvn14g1963t1	63.51	XM_008217815.1	0	NV21630-RA	86.57	0	NW_001815682.3:1778723-1789385:-	SCAFFOLD1:1778723-1789385:-	na
Nasvi2EG000226t1	na	0	xmiss	0	NV10109-RA	95.88	0	NW_001815682.3:1806210-1814311:+	SCAFFOLD1:1806210-1814311:+	na
Nasvi2EG000227t1	nasvn14g1965t1	100.71	NM_001134370.1	0	NV21661-RA	100.71	0	NW_001815682.3:1814379-1815203:+	SCAFFOLD1:1814379-1815203:+	nasvn14g1965
Nasvi2EG000228t1	nasvn14g1966t1	100.86	XM_001604972.3	0	NV10110-RA	99.66	0	NW_001815682.3:1815457-1817823:-	SCAFFOLD1:1815457-1817823:-	nasvn14g1966
Nasvi2EG000229t1	nasvn14g1967t1	100.69	XM_008217816.1	0	NV50008-RA	97.68	0	NW_001815682.3:1818353-1822928:+	SCAFFOLD1:1818353-1822928:+	nasvn14g1967
Nasvi2EG000230t1	nasvn14g1968t1	100.91	XM_003423866.2	0	NV10111-RA	100.82	0	NW_001815682.3:1825433-1843697:+	SCAFFOLD1:1825433-1843697:+	nasvn14g1968
Nasvi2EG000230t2	nasvn14g1968t1	82.81	XM_003423866.2	0	NV10111-RA	82.73	0	NW_001815682.3:1825270-1844512:+	SCAFFOLD1:1825270-1844512:+	nasvn14g1968
Nasvi2EG000233t1	na	0	xmiss	0	nonvid	0	0	NW_001815682.3:1831787-1832435:-	SCAFFOLD1:1831787-1832435:-	na
Nasvi2EG000234t1	nasvn14g1969t1	100.91	XM_001605029.3	0	NV10112-RA	100	0	NW_001815682.3:1842952-1844829:-	SCAFFOLD1:1842952-1844829:-	nasvn14g1969
Nasvi2EG000235t1	nasvn14g1970t3	84.63	XM_008217022.1	0	NV10113-RA	88.58	0	NW_001815682.3:1844995-1854641:+	SCAFFOLD1:1844995-1854641:+	nasvn14g1970
Nasvi2EG000235t2	nasvn14g1970t2	100.95	XM_008217024.1	0	NV10113-RA	86.67	0	NW_001815682.3:1845431-1854677:+	SCAFFOLD1:1845431-1854677:+	nasvn14g1970
Nasvi2EG000236t1	nasvn14g1971t2	100.69	XM_008217026.1	0	NV10114-RA	99.67	0	NW_001815682.3:1857414-1861410:-	SCAFFOLD1:1857414-1861410:-	nasvn14g1971
Nasvi2EG000236t2	nasvn14g1971t2	99.68	XM_008217026.1	0	NV10114-RA	99.67	0	NW_001815682.3:1857414-1861410:-	SCAFFOLD1:1857414-1861410:-	nasvn14g1971
Nasvi2EG000237t1	nasvn14g1972t2	99.58	XM_001605082.3	0	NV10115-RA	80.55	0	NW_001815682.3:1862502-1867536:+	SCAFFOLD1:1862502-1867536:+	nasvn14g1972
Nasvi2EG000237t2	nasvn14g1972t2	90.46	XM_001605082.3	0	NV10115-RA	71.66	0	NW_001815682.3:1862953-1867532:+	SCAFFOLD1:1862953-1867532:+	nasvn14g1972
Nasvi2EG000237t3	nasvn14g1972t2	76.4	XM_001605082.3	0	NV10115-RA	58.46	0	NW_001815682.3:1862616-1875215:+	SCAFFOLD1:1862616-1875215:+	nasvn14g1972
Nasvi2EG000239t1	nasvn14g1973t1	100.62	XM_001605101.3	0	NV10116-RA	99.65	0	NW_001815682.3:1868749-1873650:-	SCAFFOLD1:1868749-1873650:-	nasvn14g1973
Nasvi2EG000241t1	nasvn14g1974t2	99.66	XM_008217032.1	0	NV10117-RA	99.59	0	NW_001815682.3:1873879-1875972:-	SCAFFOLD1:1873879-1875972:-	nasvn14g1974
Nasvi2EG000241t2	nasvn14g1974t2	99.67	XM_008217032.1	0	NV10117-RA	98.58	0	NW_001815682.3:1873880-1875999:-	SCAFFOLD1:1873880-1875999:-	nasvn14g1974
Nasvi2EG000243t1	nasvn14g1975t1	100.8	XM_008217033.1	0	NV10118-RA	63.49	NV30590-RA/33.25	NW_001815682.3:1877078-1880102:+	SCAFFOLD1:1877078-1880102:+	nasvn14g1975
Nasvi2EG000243t2	nasvn14g1975t1	99.97	XM_008217033.1	0	NV10118-RA	63.63	NV30590-RA/34.32	NW_001815682.3:1877660-1880061:+	SCAFFOLD1:1877660-1880061:+	nasvn14g1975
Nasvi2EG000244t1	nasvn14g1976t1	92.61	XM_001605171.3	0	NV10119-RA	100.65	0	NW_001815682.3:1881663-1884747:+	SCAFFOLD1:1881663-1884747:+	nasvn14g1976
Nasvi2EG000245t1	na	0	xmiss	0	NV21629-RA	100.67	0	NW_001815682.3:1883986-1888414:-	SCAFFOLD1:1883986-1888414:-	na
Nasvi2EG000246t1	nasvn14g1977t1	99.69	XM_003423867.2	0	NV10120-RA	99.63	0	NW_001815682.3:1888510-1891286:+	SCAFFOLD1:1888510-1891286:+	nasvn14g1977
Nasvi2EG000246t2	nasvn14g1977t1	66.82	XM_003423867.2	0	NV10120-RA	65.89	0	NW_001815682.3:1890184-1891280:+	SCAFFOLD1:1890184-1891280:+	nasvn14g1977
Nasvi2EG000247t1	nasvn14g1978t1	80.83	XM_008217034.1	0	NV21628-RA	100.77	0	NW_001815682.3:1891287-1895251:-	SCAFFOLD1:1891287-1895251:-	na
Nasvi2EG000248t1	nasvn14g1980t4	100.59	XM_001605259.3	0	NV10121-RA	99.68	0	NW_001815682.3:1895337-1904995:+	SCAFFOLD1:1895337-1904995:+	nasvn14g1980,*nasvn14g1983
Nasvi2EG000249t1	nasvn14g1984t1	53.5	XM_008217038.1	nasvn14g1983t1/47.42	NV21662-RA	52.43	NV10123-RA/47.39	NW_001815682.3:1912028-1919232:+	SCAFFOLD1:1912028-1919232:+	*nasvn14g1980,nasvn14g1983
Nasvi2EG000249t2	nasvn14g1984t1	89.65	XM_008217038.1	nasvn14g1980t1/9.15,nasvn14g1980t3/9.15,nasvn14g1980t4/9.15,nasvn14g1980t2/9.13	NV21662-RA	87.57	NV10121-RA/9.07	NW_001815682.3:1895380-1919204:+	SCAFFOLD1:1895380-1919204:+	nasvn14g1980,*nasvn14g1983
Nasvi2EG000250t1	nasvn14g1981t2	59.82	XM_003423868.2	0	nonvid	0	0	NW_001815682.3:1905182-1906925:+	SCAFFOLD1:1905182-1906925:+	nasvn14g1981
Nasvi2EG000251t1	nasvn14g1982t3	99.64	XM_008217039.1	0	NV10122-RA	89.52	0	NW_001815682.3:1906886-1909087:-	SCAFFOLD1:1906886-1909087:-	nasvn14g1982
Nasvi2EG000251t2	nasvn14g1982t3	84.55	XM_008217039.1	0	NV10122-RA	77.75	0	NW_001815682.3:1907339-1908880:-	SCAFFOLD1:1907339-1908880:-	nasvn14g1982
Nasvi2EG000252t1	nasvn14g1985t1	27.26	XM_001605349.3	0	NV10124-RA	31.31	0	NW_001815682.3:1919348-1921822:+	SCAFFOLD1:1919348-1921822:+	nasvn14g1985
Nasvi2EG000253t1	nasvn14g1985t1	70.67	XM_001605349.3	0	NV10124-RA	68.63	0	NW_001815682.3:1921840-1927594:+	SCAFFOLD1:1921840-1927594:+	nasvn14g1985
Nasvi2EG000255t1	nasvn14g1985t1	3.03	XM_001605349.3	0	NV10124-RA	4.04	0	NW_001815682.3:1926410-1926609:+	SCAFFOLD1:1926410-1926609:+	nasvn14g1985
Nasvi2EG000256t1	nasvn14g1986t2	99.83	XM_001605368.3	0	NV10125-RA	100	0	NW_001815682.3:1927788-1930314:-	SCAFFOLD1:1927788-1930314:-	nasvn14g1986
Nasvi2EG000256t2	nasvn14g1986t3	88.69	XM_003423869.2	0	NV10125-RA	88.77	0	NW_001815682.3:1927879-1930167:-	SCAFFOLD1:1927879-1930167:-	nasvn14g1986
Nasvi2EG000256t3	nasvn14g1986t3	99.87	XM_003423869.2	0	NV10125-RA	99.63	0	NW_001815682.3:1927595-1930589:-	SCAFFOLD1:1927595-1930589:-	nasvn14g1986
Nasvi2EG000257t1	nasvn14g1987t1	74.58	XM_008217817.1	0	NV21627-RA	54.36	0	NW_001815682.3:1931086-1932327:-	SCAFFOLD1:1931086-1932327:-	nasvn14g1987
Nasvi2EG000258t1	nasvn14g1988t1	100.93	XM_008217050.1	0	NV10126-RA	100.77	0	NW_001815682.3:1932430-1934754:+	SCAFFOLD1:1932430-1934754:+	na
Nasvi2EG000259t1	nasvn14g1989t4	99.76	XM_008216797.1	0	NV10127-RA	67.5	0	NW_001815682.3:1934757-1937871:-	SCAFFOLD1:1934757-1937871:-	nasvn14g1989
Nasvi2EG000259t2	nasvn14g1989t6	99.91	NM_001167702.1	0	NV10127-RA	67.71	0	NW_001815682.3:1934771-1942985:-	SCAFFOLD1:1934771-1942985:-	nasvn14g1989
Nasvi2EG000259t3	nasvn14g1989t4	91.89	XM_008216797.1	0	NV10127-RA	61.59	0	NW_001815682.3:1934747-1936321:-	SCAFFOLD1:1934747-1936321:-	nasvn14g1989
Nasvi2EG000261t1	na	0	xmiss	0	NV30591-RA	36.29	0	NW_001815682.3:1938488-1939976:+	SCAFFOLD1:1938488-1939976:+	na
Nasvi2EG000262t1	nasvn14g1990t1	95.81	XM_008217049.1	0	NV10128-RA	98.77	0	NW_001815682.3:1941452-1943014:-	SCAFFOLD1:1941452-1943014:-	nasvn14g1990
Nasvi2EG000262t2	nasvn14g1990t1	95.81	XM_008217049.1	0	NV10128-RA	98.74	0	NW_001815682.3:1941453-1942981:-	SCAFFOLD1:1941453-1942981:-	nasvn14g1990
Nasvi2EG000263t1	nasvn14g1989t7	99.8	XM_008216793.1	0	NV10129-RA	86.47	0	NW_001815682.3:1944609-1949457:-	SCAFFOLD1:1944609-1949457:-	na
Nasvi2EG000264t1	nasvn14g1991t2	83.59	XM_001605494.3	nasvn14g1992t1/13.06,nasvn14g1992t2/13.06	NV10130-RA	97.62	0	NW_001815682.3:1949552-1953996:+	SCAFFOLD1:1949552-1953996:+	nasvn14g1991
Nasvi2EG000265t1	nasvn14g1992t3	61.36	XM_008217053.1	0	NV10131-RA	60.88	0	NW_001815682.3:1950001-2074470:+	SCAFFOLD1:1950001-2074470:+	nasvn14g1992
Nasvi2EG000265t2	nasvn14g1992t1	99.53	XM_001605511.3	0	NV10131-RA	83.7	NV10130-RA/14.12	NW_001815682.3:1952199-2074744:+	SCAFFOLD1:1952199-2074744:+	nasvn14g1992
Nasvi2EG000265t3	nasvn14g1992t3	93.44	XM_008217053.1	0	NV10131-RA	93.82	0	NW_001815682.3:1987836-2074744:+	SCAFFOLD1:1987836-2074744:+	nasvn14g1992
Nasvi2EG000266t1	na	0	xmiss	0	nonvid	0	0	NW_001815682.3:1953630-1954514:-	SCAFFOLD1:1953630-1954514:-	na
Nasvi2EG000267t1	na	0	xmiss	0	nonvid	0	0	NW_001815682.3:1972437-1973112:-	SCAFFOLD1:1972437-1973112:-	na
Nasvi2EG000268t1	nasvn14g1992t3	9.14	XM_008217053.1	0	NV10131-RA	9.09	0	NW_001815682.3:1985702-1997509:+	SCAFFOLD1:1985702-1997509:+	nasvn14g1992
Nasvi2EG000270t1	na	0	xmiss	0	nonvid	0	0	NW_001815682.3:2050149-2052593:+	SCAFFOLD1:2050149-2052593:+	na
Nasvi2EG000271t1	nasvn14g1993t1	99.7	XM_001606456.3	0	NV10132-RA	97.88	0	NW_001815682.3:2078190-2079601:-	SCAFFOLD1:2078190-2079601:-	nasvn14g1993
Nasvi2EG000272t1	na	0	xmiss	0	NV21626-RA	100	0	NW_001815682.3:2079189-2079754:-	SCAFFOLD1:2079189-2079754:-	na
Nasvi2EG000273t1	nasvn14g1994t1	75.5	XM_001605528.3	0	NV10133-RA	98.54	0	NW_001815682.3:2080106-2081520:+	SCAFFOLD1:2080106-2081520:+	nasvn14g1994
Nasvi2EG000274t1	nasvn14g1995t1	99.81	XM_001605544.3	0	NV10134-RA	99.56	0	NW_001815682.3:2082447-2084451:-	SCAFFOLD1:2082447-2084451:-	nasvn14g1995
Nasvi2EG000275t1	na	0	xmiss	0	nonvid	0	0	NW_001815682.3:2084541-2085536:+	SCAFFOLD1:2084541-2085536:+	na
Nasvi2EG000276t1	nasvn14g1996t2	95.47	XM_008217059.1	0	NV21663-RA	100.44	0	NW_001815682.3:2085916-2087398:+	SCAFFOLD1:2085916-2087398:+	nasvn14g1996
Nasvi2EG000277t1	na	0	xmiss	0	NV30592-RA	100.73	0	NW_001815682.3:2087476-2088061:+	SCAFFOLD1:2087476-2088061:+	na
Nasvi2EG000278t1	nasvn14g1997t1	100.78	XM_008217818.1	0	NV30593-RA	100.78	0	NW_001815682.3:2088176-2088641:+	SCAFFOLD1:2088176-2088641:+	na
Nasvi2EG000279t1	nasvn14g1998t1	100.62	XM_003423873.2	0	NV30594-RA	100.63	0	NW_001815682.3:2089446-2090483:+	SCAFFOLD1:2089446-2090483:+	nasvn14g1998
Nasvi2EG000280t1	nasvn14g1999t1	99.91	XM_003423872.2	0	NV21625-RA	99.73	0	NW_001815682.3:2096921-2097426:-	SCAFFOLD1:2096921-2097426:-	nasvn14g1999
Nasvi2EG000282t1	nasvn14g2000t1	99.62	XM_001606505.3	0	NV10135-RA	98.64	NV10135-RB/71.58	NW_001815682.3:2102286-2104384:+	SCAFFOLD1:2102286-2104384:+	nasvn14g2000
Nasvi2EG000283t1	nasvn14g2001t1	99.7	XM_001605652.2	0	NV10136-RA	99.64	0	NW_001815682.3:2105266-2111154:+	SCAFFOLD1:2105266-2111154:+	nasvn14g2001
Nasvi2EG000283t2	nasvn14g2001t2	95.66	XM_008217062.1	0	NV10136-RA	75.84	0	NW_001815682.3:2106473-2111080:+	SCAFFOLD1:2106473-2111080:+	nasvn14g2001
Nasvi2EG000284t1	nasvn14g2002t1	100.85	XM_003423804.2	0	NV21624-RA	100.79	0	NW_001815682.3:2111374-2115761:-	SCAFFOLD1:2111374-2115761:-	nasvn14g2002
Nasvi2EG000285t1	nasvn14g2003t1	100.8	XM_008217084.1	0	NV10137-RA	100.79	0	NW_001815682.3:2122329-2123815:-	SCAFFOLD1:2122329-2123815:-	na
Nasvi2EG000286t1	nasvn14g2004t1	100.95	XM_008217082.1	0	NV10138-RA	100.74	0	NW_001815682.3:2124253-2125695:-	SCAFFOLD1:2124253-2125695:-	nasvn14g2004
Nasvi2EG000287t1	nasvn14g2005t1	100.61	XM_003423874.2	0	NV21623-RA	82.63	0	NW_001815682.3:2127318-2128315:-	SCAFFOLD1:2127318-2128315:-	nasvn14g2005
Nasvi2EG000288t1	nasvn14g2006t1	95.55	XM_003423805.2	0	NV30595-RA	86.55	0	NW_001815682.3:2129556-2130819:+	SCAFFOLD1:2129556-2130819:+	nasvn14g2006
Nasvi2EG000289t1	nasvn14g2007t1	100.87	XM_008217080.1	0	NV10139-RA	99.76	0	NW_001815682.3:2130572-2135251:-	SCAFFOLD1:2130572-2135251:-	nasvn14g2007
Nasvi2EG000289t2	nasvn14g2007t1	100.78	XM_008217080.1	0	NV10139-RA	99.69	0	NW_001815682.3:2130115-2135101:-	SCAFFOLD1:2130115-2135101:-	nasvn14g2007
Nasvi2EG000289t3	nasvn14g2007t1	100.77	XM_008217080.1	0	NV10139-RA	99.68	0	NW_001815682.3:2130115-2134709:-	SCAFFOLD1:2130115-2134709:-	nasvn14g2007
Nasvi2EG000289t4	nasvn14g2007t1	68.84	XM_008217080.1	0	NV10139-RA	68.83	0	NW_001815682.3:2131013-2135373:-	SCAFFOLD1:2131013-2135373:-	nasvn14g2007
Nasvi2EG000289t5	nasvn14g2007t1	68.89	XM_008217080.1	0	NV10139-RA	68.93	0	NW_001815682.3:2131013-2134806:-	SCAFFOLD1:2131013-2134806:-	nasvn14g2007
Nasvi2EG000290t1	nasvn14g2008t2	99.47	XM_008217076.1	0	NV10140-RA	99.64	0	NW_001815682.3:2136016-2138495:+	SCAFFOLD1:2136016-2138495:+	nasvn14g2008
Nasvi2EG000290t2	nasvn14g2008t2	99.71	XM_008217076.1	0	NV10140-RA	99.42	0	NW_001815682.3:2135989-2138971:+	SCAFFOLD1:2135989-2138971:+	nasvn14g2008
Nasvi2EG000292t1	nasvn14g2009t1	100.78	XM_001605767.2	0	NV10141-RA	100.68	0	NW_001815682.3:2144511-2146437:-	SCAFFOLD1:2144511-2146437:-	nasvn14g2009
Nasvi2EG000293t1	na	0	xmiss	0	nonvid	0	0	NW_001815682.3:2158040-2160387:+	SCAFFOLD1:2158040-2160387:+	na
Nasvi2EG000294t1	nasvn14g2010t1	95.75	XM_003423876.2	0	NV21664-RA	75.52	0	NW_001815682.3:2161760-2163374:+	SCAFFOLD1:2161760-2163374:+	nasvn14g2010
Nasvi2EG000295t1	nasvn14g2011t2	100.91	XM_001605797.3	0	NV10142-RA	99.8	0	NW_001815682.3:2163195-2167361:-	SCAFFOLD1:2163195-2167361:-	nasvn14g2011
Nasvi2EG000295t2	nasvn14g2011t2	100.75	XM_001605797.3	0	NV10142-RA	99.67	0	NW_001815682.3:2161811-2167050:-	SCAFFOLD1:2161811-2167050:-	nasvn14g2011
Nasvi2EG000296t1	nasvn14g2013t1	99.85	XM_001605809.3	0	NV10143-RA	97.76	0	NW_001815682.3:2167071-2171605:-	SCAFFOLD1:2167071-2171605:-	nasvn14g2013
Nasvi2EG000296t2	nasvn14g2013t1	59.9	XM_001605809.3	0	NV10143-RA	58.86	0	NW_001815682.3:2167708-2171350:-	SCAFFOLD1:2167708-2171350:-	nasvn14g2013
Nasvi2EG000297t1	na	0	xmiss	0	NV21622-RA	38.38	0	NW_001815682.3:2171977-2174005:-	SCAFFOLD1:2171977-2174005:-	*nasvn14g2014,*nasvn14g2015
Nasvi2EG000298t1	nasvn14g2015t1	81.6	XM_008217819.1	0	NV21622-RA	62.6	0	NW_001815682.3:2174205-2176275:-	SCAFFOLD1:2174205-2176275:-	*nasvn14g2014,nasvn14g2015
Nasvi2EG000301t1	nasvn14g2017t2	100.89	XM_003423877.2	0	NV50009-RA	99.66	0	NW_001815682.3:2183097-2189475:-	SCAFFOLD1:2183097-2189475:-	nasvn14g2017
Nasvi2EG000301t2	nasvn14g2017t2	100.81	XM_003423877.2	0	NV50009-RA	99.66	0	NW_001815682.3:2182726-2189258:-	SCAFFOLD1:2182726-2189258:-	nasvn14g2017
Nasvi2EG000301t3	nasvn14g2017t2	54.6	XM_003423877.2	0	NV50009-RA	54.59	0	NW_001815682.3:2183097-2185158:-	SCAFFOLD1:2183097-2185158:-	nasvn14g2017
Nasvi2EG000301t4	nasvn14g2017t2	54.6	XM_003423877.2	0	NV50009-RA	54.59	0	NW_001815682.3:2183097-2185158:-	SCAFFOLD1:2183097-2185158:-	nasvn14g2017
Nasvi2EG000302t1	nasvn14g2018t1	100.55	XM_008217820.1	0	NV21665-RA	91.5	0	NW_001815682.3:2191342-2192684:+	SCAFFOLD1:2191342-2192684:+	na
Nasvi2EG000305t1	nasvn14g2019t1	94.18	XM_001605862.2	0	NV10144-RA	94.75	0	NW_001815682.3:2200915-2203674:-	SCAFFOLD1:2200915-2203674:-	nasvn14g2019
Nasvi2EG000307t1	nasvn14g2020t1	99.82	XM_001605873.3	0	NV10145-RA	98.73	0	NW_001815682.3:2213254-2214168:+	SCAFFOLD1:2213254-2214168:+	nasvn14g2020
Nasvi2EG000308t1	nasvn14g2021t1	100.83	XM_001605890.3	0	NV10146-RA	99.89	0	NW_001815682.3:2214344-2216520:+	SCAFFOLD1:2214344-2216520:+	nasvn14g2021
Nasvi2EG000308t2	nasvn14g2021t1	95.63	XM_001605890.3	0	NV10146-RA	95.76	0	NW_001815682.3:2214513-2216310:+	SCAFFOLD1:2214513-2216310:+	nasvn14g2021
Nasvi2EG000309t1	nasvn14g2022t1	99.96	XM_003423879.2	0	NV10147-RA	99.77	0	NW_001815682.3:2216796-2218772:+	SCAFFOLD1:2216796-2218772:+	nasvn14g2022
Nasvi2EG000310t1	nasvn14g2023t1	100.79	XM_001606793.3	0	NV10148-RA	88.74	0	NW_001815682.3:2218791-2221435:-	SCAFFOLD1:2218791-2221435:-	nasvn14g2023
Nasvi2EG000310t2	nasvn14g2023t1	100.67	XM_001606793.3	0	NV10148-RA	88.63	0	NW_001815682.3:2217895-2221017:-	SCAFFOLD1:2217895-2221017:-	nasvn14g2023
Nasvi2EG000311t1	nasvn14g2024t1	100.71	XM_001606822.3	0	NV10149-RA	100	0	NW_001815682.3:2222264-2224306:+	SCAFFOLD1:2222264-2224306:+	nasvn14g2024
Nasvi2EG000312t1	nasvn14g2025t1	100.92	XM_001605922.3	0	NV10150-RA	100.78	0	NW_001815682.3:2224790-2227612:+	SCAFFOLD1:2224790-2227612:+	nasvn14g2025
Nasvi2EG000312t2	nasvn14g2025t2	100.95	XM_003423880.2	0	NV10150-RA	97.93	0	NW_001815682.3:2224836-2227441:+	SCAFFOLD1:2224836-2227441:+	nasvn14g2025
Nasvi2EG000313t1	nasvn14g2026t3	100.59	XM_003423882.2	0	NV10151-RA	99.69	0	NW_001815682.3:2228386-2234101:+	SCAFFOLD1:2228386-2234101:+	nasvn14g2026
Nasvi2EG000313t2	nasvn14g2026t2	100.57	XM_003423881.2	0	NV10151-RA	99.7	0	NW_001815682.3:2228341-2232307:+	SCAFFOLD1:2228341-2232307:+	nasvn14g2026
Nasvi2EG000314t1	nasvn14g2027t1	96.75	XM_001605954.3	0	NV10152-RA	98.62	0	NW_001815682.3:2233483-2236025:-	SCAFFOLD1:2233483-2236025:-	nasvn14g2027
Nasvi2EG000314t2	nasvn14g2027t1	100.68	XM_001605954.3	0	NV10152-RA	97.5	0	NW_001815682.3:2233074-2236317:-	SCAFFOLD1:2233074-2236317:-	nasvn14g2027
Nasvi2EG000315t1	nasvn14g2028t1	100.57	XM_001605970.3	0	NV10153-RA	99.76	0	NW_001815682.3:2236426-2237948:+	SCAFFOLD1:2236426-2237948:+	nasvn14g2028
Nasvi2EG000316t1	nasvn14g2029t1	99.89	XM_008217091.1	0	NV10154-RA	92.79	0	NW_001815682.3:2238798-2243225:-	SCAFFOLD1:2238798-2243225:-	nasvn14g2029
Nasvi2EG000316t2	nasvn14g2029t1	99.69	XM_008217091.1	0	NV10154-RA	92.62	0	NW_001815682.3:2237937-2243166:-	SCAFFOLD1:2237937-2243166:-	nasvn14g2029
Nasvi2EG000317t1	na	0	xmiss	0	NV21666-RA	100	0	NW_001815682.3:2238268-2238756:+	SCAFFOLD1:2238268-2238756:+	na
Nasvi2EG000319t1	nasvn14g2030t2	100.9	XM_008217094.1	0	NV10155-RA	99.93	NV10155-RB/C99.89	NW_001815682.3:2243620-2246480:+	SCAFFOLD1:2243620-2246480:+	nasvn14g2030
Nasvi2EG000322t1	nasvn14g2031t1	95.76	XM_008217101.1	0	NV10156-RA	95.75	0	NW_001815682.3:2246398-2363328:-	SCAFFOLD1:2246398-2363328:-	nasvn14g2031
Nasvi2EG000322t2	nasvn14g2031t1	100.54	XM_008217101.1	0	NV10156-RA	99.53	0	NW_001815682.3:2246398-2252401:-	SCAFFOLD1:2246398-2252401:-	nasvn14g2031
Nasvi2EG000322t3	nasvn14g2031t1	85.53	XM_008217101.1	0	NV10156-RA	85.52	0	NW_001815682.3:2246398-2252401:-	SCAFFOLD1:2246398-2252401:-	nasvn14g2031
Nasvi2EG000322t4	nasvn14g2031t1	100.82	XM_008217101.1	0	NV10156-RA	99.8	0	NW_001815682.3:2246570-2250479:-	SCAFFOLD1:2246570-2250479:-	nasvn14g2031
Nasvi2EG000322t5	nasvn14g2031t1	65.66	XM_008217101.1	0	NV10156-RA	65.66	0	NW_001815682.3:2246398-2362719:-	SCAFFOLD1:2246398-2362719:-	nasvn14g2031
Nasvi2EG000322t6	nasvn14g2031t2	85.8	XM_001606005.3	0	NV10156-RA	85.79	0	NW_001815682.3:2246640-2250479:-	SCAFFOLD1:2246640-2250479:-	nasvn14g2031
Nasvi2EG000322t7	nasvn14g2031t1	85.68	XM_008217101.1	0	NV10156-RA	85.67	0	NW_001815682.3:2246102-2250479:-	SCAFFOLD1:2246102-2250479:-	nasvn14g2031
Nasvi2EG000323t1	nasvn14g2032t1	100.56	XM_001607042.3	0	NV10157-RA	98.53	0	NW_001815682.3:2250320-2251008:+	SCAFFOLD1:2250320-2251008:+	nasvn14g2032
Nasvi2EG000324t1	nasvn14g2033t1	100.84	XM_008217097.1	0	NV10158-RA	99.79	0	NW_001815682.3:2251011-2252455:-	SCAFFOLD1:2251011-2252455:-	nasvn14g2033
Nasvi2EG000324t2	nasvn14g2033t2	100.95	XM_008217098.1	0	NV10158-RA	99.84	0	NW_001815682.3:2250946-2252431:-	SCAFFOLD1:2250946-2252431:-	nasvn14g2033
Nasvi2EG000324t3	nasvn14g2033t2	59.88	XM_008217098.1	0	NV10158-RA	59.94	0	NW_001815682.3:2251041-2252411:-	SCAFFOLD1:2251041-2252411:-	nasvn14g2033
Nasvi2EG000324t4	nasvn14g2033t4	76.84	XM_008217095.1	0	NV10158-RA	76.72	0	NW_001815682.3:2250946-2252419:-	SCAFFOLD1:2250946-2252419:-	nasvn14g2033
Nasvi2EG000325t1	nasvn14g2034t1	100.98	XM_001606032.3	0	NV10159-RA	100.91	0	NW_001815682.3:2253030-2256229:+	SCAFFOLD1:2253030-2256229:+	nasvn14g2034
Nasvi2EG000326t1	nasvn14g2035t2	86.93	XM_001606041.3	0	NV10160-RA	93.75	0	NW_001815682.3:2256470-2260085:+	SCAFFOLD1:2256470-2260085:+	nasvn14g2035
Nasvi2EG000328t1	nasvn14g2037t1	97.26	XM_003423887.2	0	NV10161-RA	69.69	0	NW_001815682.3:2265742-2273765:-	SCAFFOLD1:2265742-2273765:-	*nasvn14g2036,nasvn14g2037
Nasvi2EG000329t1	nasvn14g2038t1	100.83	XM_001606063.2	0	NV10162-RA	100.68	0	NW_001815682.3:2277338-2286561:-	SCAFFOLD1:2277338-2286561:-	nasvn14g2038
Nasvi2EG000330t1	nasvn14g2039t1	100.95	XM_001606077.2	0	NV10163-RA	91.76	0	NW_001815682.3:2286610-2290382:+	SCAFFOLD1:2286610-2290382:+	nasvn14g2039
Nasvi2EG000331t1	nasvn14g2040t1	98.78	XM_001606092.3	0	NV10164-RA	99.68	0	NW_001815682.3:2290231-2293236:-	SCAFFOLD1:2290231-2293236:-	nasvn14g2040
Nasvi2EG000331t2	nasvn14g2040t1	100.86	XM_001606092.3	0	NV10164-RA	98.75	0	NW_001815682.3:2290379-2293251:-	SCAFFOLD1:2290379-2293251:-	nasvn14g2040
Nasvi2EG000331t3	nasvn14g2040t1	55.81	XM_001606092.3	0	NV10164-RA	55.7	0	NW_001815682.3:2290384-2293221:-	SCAFFOLD1:2290384-2293221:-	nasvn14g2040
Nasvi2EG000332t1	nasvn14g2041t1	99.34	XM_003423888.2	0	NV10165-RA	99.68	0	NW_001815682.3:2293930-2298404:+	SCAFFOLD1:2293930-2298404:+	nasvn14g2041
Nasvi2EG000332t2	nasvn14g2041t3	99.35	XM_008217103.1	0	NV10165-RA	99.7	0	NW_001815682.3:2294537-2296505:+	SCAFFOLD1:2294537-2296505:+	nasvn14g2041
Nasvi2EG000332t3	nasvn14g2041t3	99.34	XM_008217103.1	0	NV10165-RA	99.68	0	NW_001815682.3:2292967-2296488:+	SCAFFOLD1:2292967-2296488:+	nasvn14g2041
Nasvi2EG000333t1	nasvn14g2043t1	19.12	XM_008217821.1	0	NV21621-RA	78.55	0	NW_001815682.3:2299147-2302609:-	SCAFFOLD1:2299147-2302609:-	na
Nasvi2EG000334t1	nasvn14g2044t1	9.42	XM_003423889.2	0	NV21667-RA	9.48	0	NW_001815682.3:2302886-2304015:+	SCAFFOLD1:2302886-2304015:+	nasvn14g2044
Nasvi2EG000335t1	nasvn14g2044t1	35.47	XM_003423889.2	0	NV21667-RA	35.38	0	NW_001815682.3:2304237-2306267:+	SCAFFOLD1:2304237-2306267:+	nasvn14g2044
Nasvi2EG000336t1	nasvn14g2045t1	100.82	XM_003423890.2	0	NV50010-RA	55.34	0	NW_001815682.3:2310123-2337002:+	SCAFFOLD1:2310123-2337002:+	nasvn14g2045
Nasvi2EG000336t2	nasvn14g2045t1	100.81	XM_003423890.2	0	NV50010-RA	55.34	0	NW_001815682.3:2312071-2336817:+	SCAFFOLD1:2312071-2336817:+	nasvn14g2045
Nasvi2EG000336t3	nasvn14g2045t1	73.48	XM_003423890.2	0	NV50010-RA	37.28	0	NW_001815682.3:2312077-2333635:+	SCAFFOLD1:2312077-2333635:+	nasvn14g2045
Nasvi2EG000336t4	nasvn14g2045t2	77.69	XM_008217110.1	0	NV50010-RA	71.42	0	NW_001815682.3:2312097-2336741:+	SCAFFOLD1:2312097-2336741:+	nasvn14g2045
Nasvi2EG000337t1	nasvn14g2046t1	100.86	XM_001606155.3	0	NV10166-RA	84.72	0	NW_001815682.3:2320213-2322344:-	SCAFFOLD1:2320213-2322344:-	nasvn14g2046
Nasvi2EG000338t1	na	0	xmiss	0	nonvid	0	0	NW_001815682.3:2338708-2341262:-	SCAFFOLD1:2338708-2341262:-	na
Nasvi2EG000339t1	nasvn14g2047t1	99.86	XM_001606178.3	0	NV10167-RA	98.48	0	NW_001815682.3:2342107-2343052:+	SCAFFOLD1:2342107-2343052:+	nasvn14g2047
Nasvi2EG000340t1	nasvn14g2048t1	100.96	XM_001606191.3	0	NV10168-RA	99.65	0	NW_001815682.3:2343062-2346356:-	SCAFFOLD1:2343062-2346356:-	nasvn14g2048
Nasvi2EG000341t1	nasvn14g2049t2	100.27	XM_001607210.3	0	NV10169-RA	99.28	NV10169-RB/C99.24	NW_001815682.3:2346467-2351600:+	SCAFFOLD1:2346467-2351600:+	nasvn14g2049
Nasvi2EG000344t1	nasvn14g2050t1	100.7	XM_001606200.3	0	NV10170-RA	96.57	0	NW_001815682.3:2354003-2356511:+	SCAFFOLD1:2354003-2356511:+	nasvn14g2050
Nasvi2EG000344t2	nasvn14g2050t1	100.69	XM_001606200.3	0	NV10170-RA	96.54	0	NW_001815682.3:2353826-2356481:+	SCAFFOLD1:2353826-2356481:+	nasvn14g2050
Nasvi2EG000345t1	nasvn14g2051t1	99.74	XM_001607273.3	0	NV10171-RA	100	0	NW_001815682.3:2355719-2357862:-	SCAFFOLD1:2355719-2357862:-	nasvn14g2051
Nasvi2EG000346t1	nasvn14g2052t4	100.87	XM_008217114.1	0	NV10172-RA	79.72	0	NW_001815682.3:2359434-2363299:-	SCAFFOLD1:2359434-2363299:-	nasvn14g2052
Nasvi2EG000347t1	nasvn14g2053t6	41.66	XM_008217124.1	0	NV10173-RA	6.24	0	NW_001815682.3:2371824-2375340:-	SCAFFOLD1:2371824-2375340:-	nasvn14g2053
Nasvi2EG000349t1	na	0	xmiss	0	nonvid	0	0	NW_001815682.3:2378624-2380833:+	SCAFFOLD1:2378624-2380833:+	na
Nasvi2EG000350t1	na	0	xmiss	0	nonvid	0	0	NW_001815682.3:2400229-2402257:-	SCAFFOLD1:2400229-2402257:-	na
Nasvi2EG000351t1	nasvn14g2054t2	99.94	NM_001161550.1	0	NV10174-RA	98.94	0	NW_001815682.3:2415092-2415608:-	SCAFFOLD1:2415092-2415608:-	nasvn14g2054
Nasvi2EG000352t1	nasvn14g2055t1	99.39	XM_008217119.1	0	NV10175-RA	98.9	0	NW_001815682.3:2417267-2417786:-	SCAFFOLD1:2417267-2417786:-	nasvn14g2055
Nasvi2EG000353t1	nasvn14g2056t1	79.68	XM_001607311.3	0	NV10176-RA	78.94	0	NW_001815682.3:2421694-2422204:-	SCAFFOLD1:2421694-2422204:-	nasvn14g2056
Nasvi2EG000354t1	nasvn14g2057t1	99.94	XM_008217118.1	0	NV10177-RA	100	0	NW_001815682.3:2424287-2424825:-	SCAFFOLD1:2424287-2424825:-	na
Nasvi2EG000356t1	nasvn14g2058t1	99.19	XM_001606262.3	0	NV10178-RA	99.62	0	NW_001815682.3:2504816-2506202:+	SCAFFOLD1:2504816-2506202:+	nasvn14g2058
Nasvi2EG000357t1	nasvn14g2059t1	93.77	XM_008217125.1	0	NV50011-RA	96.63	0	NW_001815682.3:2511870-2529139:-	SCAFFOLD1:2511870-2529139:-	nasvn14g2059
Nasvi2EG000359t1	nasvn14g2060t1	99.42	XM_008217126.1	0	nonvid	0	0	NW_001815682.3:2534149-2535079:-	SCAFFOLD1:2534149-2535079:-	na
Nasvi2EG000360t1	nasvn14g2061t1	99.73	XM_008217823.1	0	NV10179-RA	99.73	0	NW_001815682.3:2537760-2541596:-	SCAFFOLD1:2537760-2541596:-	nasvn14g2061
Nasvi2EG000361t1	nasvn14g2062t1	99.99	XM_008217127.1	0	NV21619-RA	78.53	NV21620-RA/22.15	NW_001815682.3:2542364-2549963:-	SCAFFOLD1:2542364-2549963:-	nasvn14g2062
Nasvi2EG000361t2	nasvn14g2062t2	99.85	XM_008217129.1	0	NV21619-RA	81.53	NV21620-RA/18.14	NW_001815682.3:2542366-2549963:-	SCAFFOLD1:2542366-2549963:-	nasvn14g2062
Nasvi2EG000361t3	nasvn14g2062t2	99.91	XM_008217129.1	0	NV21619-RA	81.57	NV21620-RA/18.16	NW_001815682.3:2542628-2549955:-	SCAFFOLD1:2542628-2549955:-	nasvn14g2062
Nasvi2EG000362t1	nasvn14g2063t1	99.74	XM_001606306.3	0	NV10180-RA	97.7	0	NW_001815682.3:2550960-2556641:-	SCAFFOLD1:2550960-2556641:-	nasvn14g2063
Nasvi2EG000363t1	nasvn14g2064t2	100.79	XM_001606316.3	0	NV10181-RA	99.65	0	NW_001815682.3:2558891-2582312:+	SCAFFOLD1:2558891-2582312:+	nasvn14g2064
Nasvi2EG000363t2	nasvn14g2064t1	100.99	XM_008217130.1	0	NV10181-RA	99.51	0	NW_001815682.3:2558415-2582579:+	SCAFFOLD1:2558415-2582579:+	nasvn14g2064
Nasvi2EG000363t3	nasvn14g2064t1	99.87	XM_008217130.1	0	NV10181-RA	99.45	0	NW_001815682.3:2558415-2583055:+	SCAFFOLD1:2558415-2583055:+	nasvn14g2064
Nasvi2EG000364t1	nasvn14g2065t2	95.69	XM_008217135.1	0	NV10182-RA	91.54	0	NW_001815682.3:2589696-2605359:-	SCAFFOLD1:2589696-2605359:-	nasvn14g2065
Nasvi2EG000364t2	nasvn14g2065t1	95.61	XM_008217134.1	0	NV10182-RA	88.44	0	NW_001815682.3:2588853-2602745:-	SCAFFOLD1:2588853-2602745:-	nasvn14g2065
Nasvi2EG000364t3	nasvn14g2065t1	95.61	XM_008217134.1	0	NV10182-RA	87.43	0	NW_001815682.3:2588853-2602754:-	SCAFFOLD1:2588853-2602754:-	nasvn14g2065
Nasvi2EG000364t4	nasvn14g2065t2	95.56	XM_008217135.1	0	NV10182-RA	87.43	0	NW_001815682.3:2588853-2602754:-	SCAFFOLD1:2588853-2602754:-	nasvn14g2065
Nasvi2EG000365t1	nasvn14g2066t1	100.79	XM_003423896.2	0	NV21668-RA	100.69	0	NW_001815682.3:2606641-2609254:+	SCAFFOLD1:2606641-2609254:+	nasvn14g2066
Nasvi2EG000366t1	nasvn14g2067t1	100.77	XM_008217138.1	0	NV10183-RA	99.7	0	NW_001815682.3:2611365-2625159:-	SCAFFOLD1:2611365-2625159:-	nasvn14g2067
Nasvi2EG000366t2	nasvn14g2067t1	67.66	XM_008217138.1	0	NV10183-RA	68.68	0	NW_001815682.3:2611377-2617678:-	SCAFFOLD1:2611377-2617678:-	nasvn14g2067
Nasvi2EG000366t3	nasvn14g2067t1	60.36	XM_008217138.1	0	NV10183-RA	60.54	0	NW_001815682.3:2614732-2626778:-	SCAFFOLD1:2614732-2626778:-	nasvn14g2067
Nasvi2EG000367t1	nasvn14g2068t2	100.77	XM_001606370.3	0	NV10184-RA	99.78	0	NW_001815682.3:2625854-2626883:+	SCAFFOLD1:2625854-2626883:+	nasvn14g2068
Nasvi2EG000368t1	nasvn14g2069t1	87.62	XM_008217824.1	0	NV10185-RA	99.71	0	NW_001815682.3:2627154-2633682:-	SCAFFOLD1:2627154-2633682:-	na
Nasvi2EG000369t1	nasvn14g2070t2	100.77	XM_001606399.3	0	NV10186-RA	99.87	0	NW_001815682.3:2632474-2641078:+	SCAFFOLD1:2632474-2641078:+	nasvn14g2070
Nasvi2EG000370t1	nasvn14g2071t1	100.78	XM_001606408.3	0	NV10187-RA	100.7	0	NW_001815682.3:2642306-2646196:-	SCAFFOLD1:2642306-2646196:-	nasvn14g2071
Nasvi2EG000371t1	na	0	xmiss	0	nonvid	0	0	NW_001815682.3:2646230-2647644:+	SCAFFOLD1:2646230-2647644:+	na
Nasvi2EG000372t1	na	0	xmiss	0	nonvid	0	0	NW_001815682.3:2652231-2653840:-	SCAFFOLD1:2652231-2653840:-	na
Nasvi2EG000375t1	nasvn14g2073t1	100.74	XM_003423807.2	0	NV21618-RA	100.69	0	NW_001815682.3:2689004-2693217:-	SCAFFOLD1:2689004-2693217:-	nasvn14g2073
Nasvi2EG000376t1	nasvn14g2072t9	99.81	XM_008217149.1	0	NV10188-RA	48.41	NV50012-RA/44.34	NW_001815682.3:2698121-2722169:+	SCAFFOLD1:2698121-2722169:+	nasvn14g2072
Nasvi2EG000377t1	nasvn14g2074t1	100.92	XM_001606457.3	0	NV10189-RA	99.66	0	NW_001815682.3:2725877-2728641:-	SCAFFOLD1:2725877-2728641:-	nasvn14g2074
Nasvi2EG000377t2	nasvn14g2074t2	100.8	XM_008217154.1	0	NV10189-RA	99.71	0	NW_001815682.3:2725877-2728515:-	SCAFFOLD1:2725877-2728515:-	nasvn14g2074
Nasvi2EG000377t3	nasvn14g2074t2	73.8	XM_008217154.1	0	NV10189-RA	72.65	0	NW_001815682.3:2725877-2728482:-	SCAFFOLD1:2725877-2728482:-	nasvn14g2074
Nasvi2EG000377t4	nasvn14g2074t1	99.98	XM_001606457.3	0	NV10189-RA	99.71	0	NW_001815682.3:2725889-2728515:-	SCAFFOLD1:2725889-2728515:-	nasvn14g2074
Nasvi2EG000378t1	nasvn14g2076t1	99.96	XM_001607488.3	0	NV10190-RA	98.95	0	NW_001815682.3:2783691-2784338:+	SCAFFOLD1:2783691-2784338:+	nasvn14g2076
Nasvi2EG000379t1	nasvn14g2077t1	99.78	XM_008217155.1	0	nonvid	0	0	NW_001815682.3:2784559-2785128:+	SCAFFOLD1:2784559-2785128:+	na
Nasvi2EG000380t1	nasvn14g2078t1	99.39	XM_003423808.2	0	nonvid	0	0	NW_001815682.3:2785306-2814920:+	SCAFFOLD1:2785306-2814920:+	nasvn14g2078
Nasvi2EG000382t1	nasvn14g2080t1	97.72	NM_001134390.1	0	NV21669-RA	97.72	0	NW_001815682.3:2824695-2832914:+	SCAFFOLD1:2824695-2832914:+	nasvn14g2080
Nasvi2EG000385t1	nasvn14g2081t1	100	XM_001607491.3	0	NV10191-RA	100	0	NW_001815682.3:2873292-2874276:-	SCAFFOLD1:2873292-2874276:-	nasvn14g2081
Nasvi2EG000386t1	nasvn14g2082t1	27.78	XM_008217825.1	0	NV21670-RA	27.78	0	NW_001815682.3:2874451-2881764:+	SCAFFOLD1:2874451-2881764:+	na
Nasvi2EG000387t1	nasvn14g2083t2	100.89	XM_008217158.1	0	NV21671-RA	100.69	0	NW_001815682.3:2884144-2885511:+	SCAFFOLD1:2884144-2885511:+	nasvn14g2083
Nasvi2EG000387t2	nasvn14g2083t3	100.96	XM_008217157.1	0	NV21671-RA	100.78	0	NW_001815682.3:2884195-2885970:+	SCAFFOLD1:2884195-2885970:+	nasvn14g2083
Nasvi2EG000388t1	nasvn14g2084t1	100	NM_001134921.1	0	NV10192-RA	100	0	NW_001815682.3:2885395-2887462:-	SCAFFOLD1:2885395-2887462:-	nasvn14g2084
Nasvi2EG000388t2	nasvn14g2084t1	100.68	NM_001134921.1	0	NV10192-RA	100.68	0	NW_001815682.3:2884874-2887702:-	SCAFFOLD1:2884874-2887702:-	nasvn14g2084
Nasvi2EG000389t1	na	0	xmiss	0	nonvid	0	0	NW_001815682.3:2887906-2897769:+	SCAFFOLD1:2887906-2897769:+	na
Nasvi2EG000392t1	nasvn14g2085t1	99.76	XM_001607505.3	0	NV10193-RA	98.89	0	NW_001815682.3:2898192-2902506:-	SCAFFOLD1:2898192-2902506:-	nasvn14g2085
Nasvi2EG000393t1	nasvn14g2086t1	59.98	XM_001607509.3	0	NV10194-RA	58.99	0	NW_001815682.3:2903111-2904781:-	SCAFFOLD1:2903111-2904781:-	nasvn14g2086
Nasvi2EG000394t1	nasvn14g2087t1	100.36	XM_001606535.3	0	NV10195-RA	90.7	0	NW_001815682.3:2908084-2909941:+	SCAFFOLD1:2908084-2909941:+	nasvn14g2087
Nasvi2EG000395t1	nasvn14g2087t1	0.6	XM_001606535.3	0	nonvid	0	0	NW_001815682.3:2909750-2912303:+	SCAFFOLD1:2909750-2912303:+	na
Nasvi2EG000398t1	na	0	xmiss	0	nonvid	0	0	NW_001815682.3:2934943-2936598:+	SCAFFOLD1:2934943-2936598:+	na
Nasvi2EG000399t1	nasvn14g2091t1	98.78	XM_001606552.3	0	NV10196-RA	98.72	0	NW_001815682.3:2939358-2949528:-	SCAFFOLD1:2939358-2949528:-	nasvn14g2091
Nasvi2EG000400t1	nasvn14g2092t1	89.69	XM_001606561.3	0	NV10197-RA	91.56	NV21672-RA/6.04	NW_001815682.3:2962271-3014935:+	SCAFFOLD1:2962271-3014935:+	nasvn14g2092
Nasvi2EG000400t2	nasvn14g2092t1	88.98	XM_001606561.3	0	NV10197-RA	90.39	0	NW_001815682.3:2961731-3015973:+	SCAFFOLD1:2961731-3015973:+	nasvn14g2092
Nasvi2EG000400t3	nasvn14g2092t1	91.96	XM_001606561.3	0	NV10197-RA	85.4	NV21672-RA/5.03	NW_001815682.3:2961731-3015973:+	SCAFFOLD1:2961731-3015973:+	nasvn14g2092
Nasvi2EG000400t5	nasvn14g2092t1	87.45	XM_001606561.3	0	NV10197-RA	98.61	0	NW_001815682.3:2962008-3007248:+	SCAFFOLD1:2962008-3007248:+	nasvn14g2092
Nasvi2EG000404t1	nasvn14g2093t1	25.76	NM_001160000.1	0	NV10198-RA	0.66	0	NW_001815682.3:3015991-3018058:-	SCAFFOLD1:3015991-3018058:-	nasvn14g2093
Nasvi2EG000404t2	nasvn14g2093t1	52.81	NM_001160000.1	0	NV10198-RA	0.83	0	NW_001815682.3:3016035-3017664:-	SCAFFOLD1:3016035-3017664:-	nasvn14g2093
Nasvi2EG000404t3	nasvn14g2093t1	52.81	NM_001160000.1	0	NV10198-RA	0.83	0	NW_001815682.3:3016035-3017956:-	SCAFFOLD1:3016035-3017956:-	nasvn14g2093
Nasvi2EG000404t4	nasvn14g2093t1	47.84	NM_001160000.1	0	NV10198-RA	0.99	0	NW_001815682.3:3016156-3018798:-	SCAFFOLD1:3016156-3018798:-	nasvn14g2093
Nasvi2EG000405t1	nasvn14g2094t3	99.34	XM_008217160.1	0	NV10199-RA	99.64	0	NW_001815682.3:3021059-3022803:+	SCAFFOLD1:3021059-3022803:+	nasvn14g2094
Nasvi2EG000408t1	na	0	xmiss	0	nonvid	0	0	NW_001815682.3:3030846-3038784:+	SCAFFOLD1:3030846-3038784:+	na
Nasvi2EG000409t1	nasvn14g2096t2	90.82	XM_001606616.3	0	NV10201-RA	90.58	0	NW_001815682.3:3039705-3055280:+	SCAFFOLD1:3039705-3055280:+	nasvn14g2096
Nasvi2EG000410t1	nasvn14g2097t1	53.43	XM_008217162.1	nasvn14g2098t1/43.26	NV10202-RA	99.6	0	NW_001815682.3:3055340-3058527:-	SCAFFOLD1:3055340-3058527:-	nasvn14g2097
Nasvi2EG000411t1	nasvn14g2099t1	95.7	XM_001606632.2	0	NV10203-RA	95.69	0	NW_001815682.3:3059709-3062540:-	SCAFFOLD1:3059709-3062540:-	nasvn14g2099
Nasvi2EG000412t1	nasvn14g2100t1	100.84	XM_001606642.3	0	NV10204-RA	99.71	0	NW_001815682.3:3062849-3065650:-	SCAFFOLD1:3062849-3065650:-	nasvn14g2100
Nasvi2EG000412t2	nasvn14g2100t1	99.9	XM_001606642.3	0	NV10204-RA	98.75	0	NW_001815682.3:3062885-3065537:-	SCAFFOLD1:3062885-3065537:-	nasvn14g2100
Nasvi2EG000413t1	nasvn14g2101t1	100.95	XM_001606648.2	0	NV10205-RA	99.91	0	NW_001815682.3:3067628-3068954:-	SCAFFOLD1:3067628-3068954:-	nasvn14g2101
Nasvi2EG000414t1	nasvn14g2103t1	51.34	XM_008217830.1	nasvn14g2102t1/47.30	NV10206-RA	97.76	0	NW_001815682.3:3070818-3073571:+	SCAFFOLD1:3070818-3073571:+	nasvn14g2102
Nasvi2EG000415t1	nasvn14g2104t1	99.84	XM_001606671.3	0	NV10207-RA	99.85	0	NW_001815682.3:3073589-3076067:-	SCAFFOLD1:3073589-3076067:-	nasvn14g2104
Nasvi2EG000416t1	nasvn14g2105t1	99.95	XM_001606680.3	0	NV10208-RA	99.57	0	NW_001815682.3:3076179-3077807:+	SCAFFOLD1:3076179-3077807:+	nasvn14g2105
Nasvi2EG000417t1	nasvn14g2106t1	100.66	XM_001607587.3	0	NV10209-RA	99.6	0	NW_001815682.3:3077837-3079920:-	SCAFFOLD1:3077837-3079920:-	nasvn14g2106
Nasvi2EG000417t2	nasvn14g2106t1	64.95	XM_001607587.3	0	NV10209-RA	65.87	0	NW_001815682.3:3077608-3079297:-	SCAFFOLD1:3077608-3079297:-	nasvn14g2106
Nasvi2EG000418t1	nasvn14g2107t2	100.83	XM_008217165.1	0	NV10210-RA	38.38	0	NW_001815682.3:3079432-3084391:+	SCAFFOLD1:3079432-3084391:+	nasvn14g2107,*nasvn14g2111
Nasvi2EG000418t2	nasvn14g2107t1	100.7	XM_001606690.3	0	NV10210-RA	38.38	0	NW_001815682.3:3079326-3083804:+	SCAFFOLD1:3079326-3083804:+	nasvn14g2107,*nasvn14g2111
Nasvi2EG000419t1	nasvn14g2111t1	100.74	XM_008217168.1	0	NV10210-RA	60.58	0	NW_001815682.3:3091245-3098715:+	SCAFFOLD1:3091245-3098715:+	*nasvn14g2107,nasvn14g2111
Nasvi2EG000419t2	nasvn14g2111t1	100.51	XM_008217168.1	0	NV10210-RA	60.39	0	NW_001815682.3:3085310-3096530:+	SCAFFOLD1:3085310-3096530:+	*nasvn14g2107,nasvn14g2111
Nasvi2EG000420t1	nasvn14g2108t1	99.83	XM_008217167.1	0	NV21673-RA	41.41	0	NW_001815682.3:3085405-3087653:+	SCAFFOLD1:3085405-3087653:+	na
Nasvi2EG000420t2	nasvn14g2108t1	99.56	XM_008217167.1	0	NV21673-RA	41.38	0	NW_001815682.3:3085310-3088459:+	SCAFFOLD1:3085310-3088459:+	na
Nasvi2EG000421t1	nasvn14g2109t1	100.84	XM_008217172.1	0	NV21673-RA	59.59	0	NW_001815682.3:3087705-3090335:+	SCAFFOLD1:3087705-3090335:+	na
Nasvi2EG000422t1	nasvn14g2110t1	100.91	XM_003423900.2	0	NV21617-RA	100.66	0	NW_001815682.3:3090254-3091068:-	SCAFFOLD1:3090254-3091068:-	nasvn14g2110
Nasvi2EG000423t1	nasvn14g2112t1	100.75	XM_001606699.3	0	NV10211-RA	100.74	0	NW_001815682.3:3097019-3101018:-	SCAFFOLD1:3097019-3101018:-	nasvn14g2112
Nasvi2EG000424t1	nasvn14g2113t1	92.75	XM_001606706.3	0	NV10212-RA	99.72	0	NW_001815682.3:3102746-3103413:+	SCAFFOLD1:3102746-3103413:+	nasvn14g2113
Nasvi2EG000425t1	nasvn14g2114t1	99.92	XM_003423809.2	0	NV10213-RA	0.91	0	NW_001815682.3:3103415-3104957:-	SCAFFOLD1:3103415-3104957:-	nasvn14g2114
Nasvi2EG000426t1	nasvn14g2115t1	88.7	XM_008217182.1	0	NV10214-RA	88.7	0	NW_001815682.3:3105128-3108607:-	SCAFFOLD1:3105128-3108607:-	nasvn14g2115
Nasvi2EG000426t2	nasvn14g2115t1	93.89	XM_008217182.1	0	NV10214-RA	93.83	0	NW_001815682.3:3105128-3109074:-	SCAFFOLD1:3105128-3109074:-	nasvn14g2115
Nasvi2EG000426t3	nasvn14g2115t1	82.77	XM_008217182.1	0	NV10214-RA	85.76	0	NW_001815682.3:3105128-3108607:-	SCAFFOLD1:3105128-3108607:-	nasvn14g2115
Nasvi2EG000427t1	nasvn14g2116t5	94.9	XM_001606725.3	0	NV10215-RA	92.54	0	NW_001815682.3:3110105-3145004:+	SCAFFOLD1:3110105-3145004:+	nasvn14g2116
Nasvi2EG000427t2	nasvn14g2116t5	99.92	XM_001606725.3	0	NV10215-RA	92.55	0	NW_001815682.3:3109914-3144887:+	SCAFFOLD1:3109914-3144887:+	nasvn14g2116
Nasvi2EG000427t3	nasvn14g2116t6	91.62	XM_008217177.1	0	NV10215-RA	84.84	0	NW_001815682.3:3125652-3143107:+	SCAFFOLD1:3125652-3143107:+	nasvn14g2116
Nasvi2EG000427t4	nasvn14g2116t10	83.73	XM_008217180.1	0	NV10215-RA	76.47	0	NW_001815682.3:3138706-3145783:+	SCAFFOLD1:3138706-3145783:+	nasvn14g2116
Nasvi2EG000431t1	na	0	xmiss	0	nonvid	0	0	NW_001815682.3:3132314-3133998:+	SCAFFOLD1:3132314-3133998:+	na
Nasvi2EG000432t1	nasvn14g2117t2	99.57	XM_008217187.1	0	NV10216-RA	99.7	0	NW_001815682.3:3149120-3154908:-	SCAFFOLD1:3149120-3154908:-	nasvn14g2117
Nasvi2EG000432t2	nasvn14g2117t2	83.52	XM_008217187.1	0	NV10216-RA	83.83	0	NW_001815682.3:3149383-3154685:-	SCAFFOLD1:3149383-3154685:-	nasvn14g2117
Nasvi2EG000433t1	nasvn14g2118t1	89.56	XM_008217184.1	0	NV10217-RA	99.6	0	NW_001815682.3:3156319-3160460:+	SCAFFOLD1:3156319-3160460:+	nasvn14g2118
Nasvi2EG000434t1	nasvn14g2119t1	99.93	XM_001606748.3	0	NV10218-RA	99.68	0	NW_001815682.3:3160985-3163681:+	SCAFFOLD1:3160985-3163681:+	nasvn14g2119
Nasvi2EG000435t1	nasvn14g2120t1	99.47	XM_001606759.3	0	NV10219-RA	79.47	0	NW_001815682.3:3164650-3166451:+	SCAFFOLD1:3164650-3166451:+	nasvn14g2120
Nasvi2EG000436t1	nasvn14g2121t2	100.69	XM_001606768.3	0	NV10220-RA	100	0	NW_001815682.3:3167336-3171969:-	SCAFFOLD1:3167336-3171969:-	nasvn14g2121
Nasvi2EG000436t2	nasvn14g2121t2	100.7	XM_001606768.3	0	NV10220-RA	100.71	0	NW_001815682.3:3168432-3173982:-	SCAFFOLD1:3168432-3173982:-	nasvn14g2121
Nasvi2EG000437t1	nasvn14g2122t3	100.82	XM_001606777.3	0	NV10221-RA	100.79	0	NW_001815682.3:3174412-3178114:-	SCAFFOLD1:3174412-3178114:-	nasvn14g2122
Nasvi2EG000438t1	nasvn14g2123t1	100.72	XM_001606786.3	0	NV10222-RA	99.75	0	NW_001815682.3:3178201-3183925:+	SCAFFOLD1:3178201-3183925:+	nasvn14g2123
Nasvi2EG000438t2	nasvn14g2123t2	100.18	XM_003423901.2	0	NV10222-RA	84.6	0	NW_001815682.3:3178359-3180767:+	SCAFFOLD1:3178359-3180767:+	nasvn14g2123
Nasvi2EG000439t1	nasvn14g2125t1	99.52	XM_008216835.1	0	NV21616-RA	99.52	0	NW_001815682.3:3184417-3189105:-	SCAFFOLD1:3184417-3189105:-	nasvn14g2125
Nasvi2EG000440t1	nasvn14g2126t1	92.58	XM_001606813.3	0	NV10224-RA	97.66	0	NW_001815682.3:3201278-3213458:+	SCAFFOLD1:3201278-3213458:+	nasvn14g2126
Nasvi2EG000440t2	nasvn14g2126t1	99.82	XM_001606813.3	0	NV10224-RA	94.49	0	NW_001815682.3:3187021-3213451:+	SCAFFOLD1:3187021-3213451:+	nasvn14g2126
Nasvi2EG000441t1	na	0	xmiss	0	NV10223-RA	98.47	0	NW_001815682.3:3193897-3197015:-	SCAFFOLD1:3193897-3197015:-	na
Nasvi2EG000442t1	nasvn14g2127t1	99.92	XM_001606823.3	0	NV10225-RA	98.89	0	NW_001815682.3:3216962-3217905:-	SCAFFOLD1:3216962-3217905:-	nasvn14g2127
Nasvi2EG000443t1	nasvn14g2128t1	78.44	XM_001606831.3	0	NV10226-RA	78.81	0	NW_001815682.3:3219136-3222185:-	SCAFFOLD1:3219136-3222185:-	nasvn14g2128
Nasvi2EG000444t1	nasvn14g2129t7	99.83	XM_008217201.1	0	NV10227-RA	99.69	0	NW_001815682.3:3223230-3226840:+	SCAFFOLD1:3223230-3226840:+	nasvn14g2129
Nasvi2EG000445t1	nasvn14g2130t1	99.97	XM_001607706.3	0	NV10228-RA	99.8	0	NW_001815682.3:3226905-3229417:+	SCAFFOLD1:3226905-3229417:+	nasvn14g2130
Nasvi2EG000445t2	nasvn14g2130t1	95.53	XM_001607706.3	0	NV10228-RA	95.55	0	NW_001815682.3:3227327-3231227:+	SCAFFOLD1:3227327-3231227:+	nasvn14g2130
Nasvi2EG000446t1	nasvn14g2131t1	99.86	XM_008217204.1	0	NV10229-RA	99.74	0	NW_001815682.3:3229528-3231368:-	SCAFFOLD1:3229528-3231368:-	nasvn14g2131
Nasvi2EG000447t1	nasvn14g2132t1	92.89	NM_001142865.1	0	NV50013-RA	92.65	0	NW_001815682.3:3231930-3237375:-	SCAFFOLD1:3231930-3237375:-	nasvn14g2132
Nasvi2EG000447t2	nasvn14g2132t1	76.94	NM_001142865.1	0	NV50013-RA	76.57	0	NW_001815682.3:3231745-3237474:-	SCAFFOLD1:3231745-3237474:-	nasvn14g2132
Nasvi2EG000448t1	nasvn14g2133t1	100.85	XM_008217207.1	0	NV10230-RA	99.82	0	NW_001815682.3:3238598-3240364:+	SCAFFOLD1:3238598-3240364:+	nasvn14g2133
Nasvi2EG000448t2	nasvn14g2133t1	100.89	XM_008217207.1	0	NV10230-RA	99.83	0	NW_001815682.3:3238202-3240143:+	SCAFFOLD1:3238202-3240143:+	nasvn14g2133
Nasvi2EG000449t1	nasvn14g2134t1	99.8	XM_008217208.1	0	NV10231-RA	0.72	0	NW_001815682.3:3241930-3250725:+	SCAFFOLD1:3241930-3250725:+	nasvn14g2134
Nasvi2EG000449t2	nasvn14g2134t3	91.85	XM_008217211.1	0	NV10231-RA	0.82	0	NW_001815682.3:3242889-3250762:+	SCAFFOLD1:3242889-3250762:+	nasvn14g2134
Nasvi2EG000449t3	nasvn14g2134t2	90.9	XM_003423904.2	0	NV10231-RA	0.9	0	NW_001815682.3:3242935-3250671:+	SCAFFOLD1:3242935-3250671:+	nasvn14g2134
Nasvi2EG000450t1	nasvn14g2135t3	100.98	XM_001606873.3	0	NV10232-RA	98.7	0	NW_001815682.3:3251770-3260825:+	SCAFFOLD1:3251770-3260825:+	nasvn14g2135
Nasvi2EG000451t1	nasvn14g2138t1	100.81	XM_008217222.1	0	NV10235-RA	100.7	0	NW_001815682.3:3269574-3280976:-	SCAFFOLD1:3269574-3280976:-	nasvn14g2138
Nasvi2EG000451t2	nasvn14g2138t4	100.49	XM_008217224.1	0	NV10235-RA	92.43	0	NW_001815682.3:3260820-3277366:-	SCAFFOLD1:3260820-3277366:-	nasvn14g2138
Nasvi2EG000451t3	nasvn14g2138t4	100.49	XM_008217224.1	0	NV10235-RA	92.43	0	NW_001815682.3:3260820-3277366:-	SCAFFOLD1:3260820-3277366:-	nasvn14g2138
Nasvi2EG000451t4	nasvn14g2138t4	100.49	XM_008217224.1	0	NV10235-RA	92.43	0	NW_001815682.3:3260820-3277366:-	SCAFFOLD1:3260820-3277366:-	nasvn14g2138
Nasvi2EG000451t5	nasvn14g2138t4	100.48	XM_008217224.1	0	NV10235-RA	92.42	0	NW_001815682.3:3260820-3277354:-	SCAFFOLD1:3260820-3277354:-	nasvn14g2138
Nasvi2EG000452t1	nasvn14g2136t1	100.82	XM_008217218.1	0	NV10233-RA	98.7	0	NW_001815682.3:3263222-3267776:-	SCAFFOLD1:3263222-3267776:-	nasvn14g2136
Nasvi2EG000453t1	nasvn14g2137t1	99.83	XM_001606888.3	0	NV10234-RA	99.7	0	NW_001815682.3:3268401-3269564:+	SCAFFOLD1:3268401-3269564:+	nasvn14g2137
Nasvi2EG000454t1	nasvn14g2139t1	80.82	XM_008217831.1	0	NV10236-RA	79.48	0	NW_001815682.3:3279371-3289612:-	SCAFFOLD1:3279371-3289612:-	nasvn14g2139
Nasvi2EG000454t2	nasvn14g2139t1	59.76	XM_008217831.1	0	NV10236-RA	59.77	0	NW_001815682.3:3280833-3288763:-	SCAFFOLD1:3280833-3288763:-	nasvn14g2139
Nasvi2EG000455t1	nasvn14g2140t1	0.34	XM_008217225.1	0	NV21674-RA	100.49	0	NW_001815682.3:3291320-3291856:+	SCAFFOLD1:3291320-3291856:+	na
Nasvi2EG000456t1	nasvn14g2141t1	86.65	XM_003423906.2	0	NV21615-RA	86.6	0	NW_001815682.3:3292200-3297825:-	SCAFFOLD1:3292200-3297825:-	nasvn14g2141
Nasvi2EG000457t1	nasvn14g2142t4	98.8	XM_008217232.1	0	NV10237-RA	97.71	0	NW_001815682.3:3297943-3310557:+	SCAFFOLD1:3297943-3310557:+	nasvn14g2142
Nasvi2EG000457t2	nasvn14g2142t6	98.96	XM_008217230.1	0	NV10237-RA	100.82	0	NW_001815682.3:3294862-3310502:+	SCAFFOLD1:3294862-3310502:+	nasvn14g2142
Nasvi2EG000457t3	nasvn14g2142t6	100.94	XM_008217230.1	0	NV10237-RA	98.89	0	NW_001815682.3:3297866-3310145:+	SCAFFOLD1:3297866-3310145:+	nasvn14g2142
Nasvi2EG000457t4	nasvn14g2142t3	100.91	XM_008217229.1	0	NV10237-RA	98.89	0	NW_001815682.3:3294096-3310145:+	SCAFFOLD1:3294096-3310145:+	nasvn14g2142
Nasvi2EG000457t5	nasvn14g2142t5	100.84	XM_008217233.1	0	NV10237-RA	97.91	0	NW_001815682.3:3295167-3310145:+	SCAFFOLD1:3295167-3310145:+	nasvn14g2142
Nasvi2EG000460t1	nasvn14g2143t1	73.77	XM_008217227.1	0	NV30596-RA	100.62	0	NW_001815682.3:3310228-3311525:-	SCAFFOLD1:3310228-3311525:-	na
Nasvi2EG000461t1	nasvn14g2144t3	100.86	XM_008217238.1	0	NV10238-RA	100.73	0	NW_001815682.3:3312631-3341165:+	SCAFFOLD1:3312631-3341165:+	nasvn14g2144
Nasvi2EG000461t2	nasvn14g2144t2	78.82	XM_008217237.1	0	NV10238-RA	78.59	0	NW_001815682.3:3332163-3341179:+	SCAFFOLD1:3332163-3341179:+	nasvn14g2144
Nasvi2EG000462t1	nasvn14g2144t1	8.05	XM_008217236.1	0	nonvid	0	0	NW_001815682.3:3324731-3325220:+	SCAFFOLD1:3324731-3325220:+	na
Nasvi2EG000463t1	nasvn14g2145t1	73.39	XM_008217251.1	0	NV10239-RA	80.47	0	NW_001815682.3:3349321-3351026:-	SCAFFOLD1:3349321-3351026:-	nasvn14g2145
Nasvi2EG000464t1	nasvn14g2146t8	99.77	XM_008217248.1	0	NV10241-RA	87.69	0	NW_001815682.3:3361334-3374203:+	SCAFFOLD1:3361334-3374203:+	nasvn14g2146
Nasvi2EG000464t2	nasvn14g2146t2	100.88	XM_008217242.1	0	NV10241-RA	83.71	0	NW_001815682.3:3350469-3374181:+	SCAFFOLD1:3350469-3374181:+	nasvn14g2146
Nasvi2EG000464t3	nasvn14g2146t3	99.82	XM_008217246.1	0	NV10241-RA	78.7	0	NW_001815682.3:3350469-3374181:+	SCAFFOLD1:3350469-3374181:+	nasvn14g2146
Nasvi2EG000464t4	nasvn14g2146t3	66.64	XM_008217246.1	0	NV10241-RA	53.49	0	NW_001815682.3:3349545-3371139:+	SCAFFOLD1:3349545-3371139:+	nasvn14g2146
Nasvi2EG000464t5	nasvn14g2146t3	73.73	XM_008217246.1	0	NV10241-RA	59.57	0	NW_001815682.3:3349545-3371139:+	SCAFFOLD1:3349545-3371139:+	nasvn14g2146
Nasvi2EG000464t6	nasvn14g2146t8	55.45	XM_008217248.1	0	NV10241-RA	55.55	0	NW_001815682.3:3362849-3370133:+	SCAFFOLD1:3362849-3370133:+	nasvn14g2146
Nasvi2EG000465t1	nasvn14g2146t3	10.15	XM_008217246.1	0	nonvid	0	0	NW_001815682.3:3351030-3354064:+	SCAFFOLD1:3351030-3354064:+	nasvn14g2146
Nasvi2EG000466t1	nasvn14g2148t1	99.88	XM_008217240.1	0	NV10242-RA	78.78	0	NW_001815682.3:3374038-3381952:-	SCAFFOLD1:3374038-3381952:-	*nasvn14g2149
Nasvi2EG000466t2	nasvn14g2148t1	100.54	XM_008217240.1	0	NV10242-RA	78.49	0	NW_001815682.3:3351576-3381912:-	SCAFFOLD1:3351576-3381912:-	*nasvn14g2149
Nasvi2EG000466t3	nasvn14g2148t1	100.71	XM_008217240.1	0	NV10242-RA	78.64	0	NW_001815682.3:3371155-3381912:-	SCAFFOLD1:3371155-3381912:-	*nasvn14g2149
Nasvi2EG000466t4	nasvn14g2148t1	100.71	XM_008217240.1	0	NV10242-RA	78.65	0	NW_001815682.3:3371155-3381912:-	SCAFFOLD1:3371155-3381912:-	*nasvn14g2149
Nasvi2EG000466t5	nasvn14g2148t1	100.73	XM_008217240.1	0	NV10242-RA	78.66	0	NW_001815682.3:3371155-3381912:-	SCAFFOLD1:3371155-3381912:-	*nasvn14g2149
Nasvi2EG000467t1	nasvn14g2147t1	100.24	XM_001606956.3	0	NV10240-RA	98.64	0	NW_001815682.3:3352548-3358092:-	SCAFFOLD1:3352548-3358092:-	nasvn14g2147
Nasvi2EG000468t1	nasvn14g2149t1	100.97	XM_001606972.3	0	NV10242-RA	22.22	0	NW_001815682.3:3382059-3384403:-	SCAFFOLD1:3382059-3384403:-	nasvn14g2149
Nasvi2EG000469t1	nasvn14g2150t1	100.89	XM_008217252.1	0	NV10243-RA	99.68	0	NW_001815682.3:3384371-3386325:+	SCAFFOLD1:3384371-3386325:+	nasvn14g2150
Nasvi2EG000469t2	nasvn14g2150t2	100.98	XM_008217256.1	0	NV10243-RA	99.78	0	NW_001815682.3:3384498-3386254:+	SCAFFOLD1:3384498-3386254:+	nasvn14g2150
Nasvi2EG000470t1	nasvn14g2151t1	100.82	XM_001606989.3	0	NV10244-RA	98.61	0	NW_001815682.3:3387098-3389842:-	SCAFFOLD1:3387098-3389842:-	nasvn14g2151
Nasvi2EG000470t2	nasvn14g2151t2	100.8	XM_003423907.2	0	NV10244-RA	98.41	0	NW_001815682.3:3386340-3389897:-	SCAFFOLD1:3386340-3389897:-	nasvn14g2151
Nasvi2EG000471t1	nasvn14g2152t1	99.6	XM_003423908.2	0	NV21675-RA	97.37	0	NW_001815682.3:3391018-3394719:+	SCAFFOLD1:3391018-3394719:+	nasvn14g2152
Nasvi2EG000472t1	nasvn14g2153t2	100.62	XM_008216819.1	0	NV10245-RA	93.65	0	NW_001815682.3:3395331-3407702:-	SCAFFOLD1:3395331-3407702:-	nasvn14g2153
Nasvi2EG000473t1	nasvn14g2154t1	94.67	NM_001247964.1	0	NV10246-RA	94.67	0	NW_001815682.3:3407897-3432256:+	SCAFFOLD1:3407897-3432256:+	nasvn14g2154
Nasvi2EG000474t1	nasvn14g2155t1	100.63	XM_001607013.1	0	NV10247-RA	99.63	0	NW_001815682.3:3442956-3445486:-	SCAFFOLD1:3442956-3445486:-	nasvn14g2155
Nasvi2EG000475t1	nasvn14g2156t1	99.61	XM_003423810.1	0	NV21614-RA	78.47	0	NW_001815682.3:3446570-3447916:-	SCAFFOLD1:3446570-3447916:-	nasvn14g2156
Nasvi2EG000476t1	nasvn14g2157t1	95.65	XM_008217832.1	0	NV10248-RA	95.65	0	NW_001815682.3:3448619-3450045:-	SCAFFOLD1:3448619-3450045:-	na
Nasvi2EG000477t1	nasvn14g2158t1	99.61	XM_003423811.1	0	NV21613-RA	78.48	0	NW_001815682.3:3450011-3451662:-	SCAFFOLD1:3450011-3451662:-	nasvn14g2158
Nasvi2EG000478t1	nasvn14g2159t1	99.74	XM_008217834.1	0	NV21612-RA	99.66	0	NW_001815682.3:3451937-3456934:-	SCAFFOLD1:3451937-3456934:-	nasvn14g2159
Nasvi2EG000479t1	nasvn14g2160t1	99.55	XM_001607048.1	0	NV10249-RA	99.55	0	NW_001815682.3:3454480-3456645:-	SCAFFOLD1:3454480-3456645:-	nasvn14g2160
Nasvi2EG000480t1	nasvn14g2161t1	62.49	XM_008217835.1	0	NV21611-RA	66.49	0	NW_001815682.3:3458278-3459519:-	SCAFFOLD1:3458278-3459519:-	na
Nasvi2EG000481t1	nasvn14g2161t1	30.25	XM_008217835.1	0	NV21611-RA	33.24	0	NW_001815682.3:3464605-3466489:-	SCAFFOLD1:3464605-3466489:-	na
Nasvi2EG000482t1	nasvn14g2162t1	55.45	XM_008217836.1	0	NV21610-RA	75.44	0	NW_001815682.3:3467219-3470869:-	SCAFFOLD1:3467219-3470869:-	nasvn14g2162
Nasvi2EG000483t1	nasvn14g2163t1	62.35	XM_008217837.1	0	NV21676-RA	99.62	0	NW_001815682.3:3471840-3473998:+	SCAFFOLD1:3471840-3473998:+	nasvn14g2163
Nasvi2EG000484t1	na	0	xmiss	0	nonvid	0	0	NW_001815682.3:3475360-3476869:-	SCAFFOLD1:3475360-3476869:-	na
Nasvi2EG000485t1	na	0	xmiss	0	nonvid	0	0	NW_001815682.3:3477924-3488072:+	SCAFFOLD1:3477924-3488072:+	na
Nasvi2EG000486t1	nasvn14g2165t1	100.78	XM_001607068.3	0	NV10250-RA	100.74	0	NW_001815682.3:3488424-3492888:-	SCAFFOLD1:3488424-3492888:-	nasvn14g2165
Nasvi2EG000486t2	nasvn14g2165t1	95.94	XM_001607068.3	0	NV10250-RA	95.9	0	NW_001815682.3:3488392-3492187:-	SCAFFOLD1:3488392-3492187:-	nasvn14g2165
Nasvi2EG000487t1	nasvn14g2166t1	100.41	XM_001607076.3	0	NV10251-RA	99.72	0	NW_001815682.3:3492399-3498545:+	SCAFFOLD1:3492399-3498545:+	nasvn14g2166
Nasvi2EG000487t2	nasvn14g2166t1	99.59	XM_001607076.3	0	NV10251-RA	99.5	0	NW_001815682.3:3492315-3499415:+	SCAFFOLD1:3492315-3499415:+	nasvn14g2166
Nasvi2EG000489t1	nasvn14g2167t1	90.44	XM_008217838.1	0	nonvid	0	0	NW_001815682.3:3501139-3504833:+	SCAFFOLD1:3501139-3504833:+	na
Nasvi2EG000490t1	nasvn14g2169t1	88.73	XM_008217258.1	0	NV10253-RA	93.73	0	NW_001815682.3:3503758-3511146:+	SCAFFOLD1:3503758-3511146:+	nasvn14g2169
Nasvi2EG000490t2	nasvn14g2169t1	100.65	XM_008217258.1	0	NV10253-RA	94.65	0	NW_001815682.3:3504831-3511174:+	SCAFFOLD1:3504831-3511174:+	nasvn14g2169
Nasvi2EG000490t3	nasvn14g2169t3	83.75	XM_008217260.1	0	NV10253-RA	74.81	0	NW_001815682.3:3502021-3511184:+	SCAFFOLD1:3502021-3511184:+	nasvn14g2169
Nasvi2EG000490t4	nasvn14g2169t3	83.88	XM_008217260.1	0	NV10253-RA	74.95	0	NW_001815682.3:3504778-3511184:+	SCAFFOLD1:3504778-3511184:+	nasvn14g2169
Nasvi2EG000490t5	nasvn14g2169t3	83.88	XM_008217260.1	0	NV10253-RA	74.95	0	NW_001815682.3:3504778-3511184:+	SCAFFOLD1:3504778-3511184:+	nasvn14g2169
Nasvi2EG000490t6	nasvn14g2169t1	96.92	XM_008217258.1	0	NV10253-RA	92.92	0	NW_001815682.3:3506900-3511146:+	SCAFFOLD1:3506900-3511146:+	nasvn14g2169
Nasvi2EG000490t7	nasvn14g2169t3	83.91	XM_008217260.1	0	NV10253-RA	74.92	0	NW_001815682.3:3506886-3511184:+	SCAFFOLD1:3506886-3511184:+	nasvn14g2169
Nasvi2EG000490t8	nasvn14g2169t3	100.96	XM_008217260.1	0	NV10253-RA	87.89	0	NW_001815682.3:3507583-3511174:+	SCAFFOLD1:3507583-3511174:+	nasvn14g2169
Nasvi2EG000491t1	nasvn14g2168t1	96.8	XM_008217262.1	0	NV10252-RA	99.76	0	NW_001815682.3:3504921-3506335:-	SCAFFOLD1:3504921-3506335:-	na
Nasvi2EG000493t1	nasvn14g2170t1	27.95	XM_008217839.1	0	NV10254-RA	100.9	0	NW_001815682.3:3516579-3551189:-	SCAFFOLD1:3516579-3554493:-	nasvn14g2170
Nasvi2EG000497t1	nasvn14g2171t1	99.98	XM_008217263.1	0	NV10255-RA	99.81	0	NW_001815682.3:3556078-3558279:-	SCAFFOLD1:3556078-3558279:-	nasvn14g2171
Nasvi2EG000497t2	nasvn14g2171t1	63.94	XM_008217263.1	0	NV10255-RA	62.78	0	NW_001815682.3:3556098-3557826:-	SCAFFOLD1:3556098-3557826:-	nasvn14g2171
Nasvi2EG000498t1	nasvn14g2172t1	99.74	XM_001607125.3	0	NV10256-RA	98.89	0	NW_001815682.3:3558374-3559437:+	SCAFFOLD1:3558374-3559437:+	nasvn14g2172
Nasvi2EG000499t1	nasvn14g2173t1	100.75	XM_001607133.3	0	NV10257-RA	100.7	0	NW_001815682.3:3559431-3563465:-	SCAFFOLD1:3559431-3563465:-	nasvn14g2173
Nasvi2EG000499t2	nasvn14g2173t1	83.95	XM_001607133.3	0	NV10257-RA	83.89	0	NW_001815682.3:3559431-3562536:-	SCAFFOLD1:3559431-3562536:-	nasvn14g2173
Nasvi2EG000499t3	nasvn14g2173t1	65.94	XM_001607133.3	0	NV10257-RA	65.88	0	NW_001815682.3:3559559-3562540:-	SCAFFOLD1:3559559-3562540:-	nasvn14g2173
Nasvi2EG000500t1	nasvn14g2174t1	67.13	XM_008217265.1	0	NV30597-RA	48.34	NV30598-RA/44.31	NW_001815682.3:3566044-3568451:+	SCAFFOLD1:3566044-3568451:+	nasvn14g2174
Nasvi2EG000500t2	nasvn14g2174t1	100.09	XM_008217265.1	0	NV30597-RA	71.47	NV30598-RA/16.11	NW_001815682.3:3566145-3569931:+	SCAFFOLD1:3566145-3569931:+	nasvn14g2174
Nasvi2EG000500t3	nasvn14g2174t1	67.44	XM_008217265.1	0	NV30597-RA	48.24	NV30598-RA/44.22	NW_001815682.3:3566145-3569290:+	SCAFFOLD1:3566145-3569290:+	nasvn14g2174
Nasvi2EG000502t1	nasvn14g2175t1	96.88	XM_008217840.1	0	NV10258-RA	91.83	0	NW_001815682.3:3571267-3573741:-	SCAFFOLD1:3571267-3573741:-	nasvn14g2175
Nasvi2EG000503t1	nasvn14g2176t1	100.77	XM_003423913.2	0	NV21677-RA	92.52	0	NW_001815682.3:3574704-3577143:+	SCAFFOLD1:3574704-3577143:+	nasvn14g2176
Nasvi2EG000504t1	nasvn14g2177t1	99.49	XM_001607168.3	0	NV10259-RA	99.58	0	NW_001815682.3:3577431-3580904:-	SCAFFOLD1:3577431-3580904:-	nasvn14g2177
Nasvi2EG000505t1	nasvn14g2178t5	99.96	XM_003423914.2	0	NV21678-RA	99.68	0	NW_001815682.3:3581569-3582693:+	SCAFFOLD1:3581569-3582693:+	nasvn14g2178
Nasvi2EG000506t1	nasvn14g2179t1	100.78	XM_001607185.3	0	NV10260-RA	91.64	0	NW_001815682.3:3582771-3585065:+	SCAFFOLD1:3582771-3585065:+	nasvn14g2179
Nasvi2EG000506t2	nasvn14g2179t1	100.62	XM_001607185.3	0	NV10260-RA	91.51	0	NW_001815682.3:3583004-3586264:+	SCAFFOLD1:3583004-3586264:+	nasvn14g2179
Nasvi2EG000506t3	nasvn14g2179t1	61.74	XM_001607185.3	0	NV10260-RA	67.7	0	NW_001815682.3:3583464-3585200:+	SCAFFOLD1:3583464-3585200:+	nasvn14g2179
Nasvi2EG000507t1	nasvn14g2180t1	99.55	XM_001607969.3	0	NV10261-RA	99.7	0	NW_001815682.3:3585030-3586408:-	SCAFFOLD1:3585030-3586408:-	nasvn14g2180
Nasvi2EG000508t1	nasvn14g2181t1	99.93	XM_008217275.1	0	NV10262-RA	99.63	0	NW_001815682.3:3586458-3589068:-	SCAFFOLD1:3586458-3589068:-	nasvn14g2181
Nasvi2EG000509t1	nasvn14g2182t1	98.7	XM_001607973.3	0	NV10263-RA	98.69	0	NW_001815682.3:3589798-3593739:+	SCAFFOLD1:3589798-3593739:+	nasvn14g2182
Nasvi2EG000509t2	nasvn14g2182t1	95.97	XM_001607973.3	0	NV10263-RA	95.98	0	NW_001815682.3:3589839-3593368:+	SCAFFOLD1:3589839-3593368:+	nasvn14g2182
Nasvi2EG000510t1	nasvn14g2183t1	92.71	NM_001247973.1	0	NV10264-RA	80.65	0	NW_001815682.3:3593854-3615498:+	SCAFFOLD1:3593854-3615498:+	nasvn14g2183
Nasvi2EG000510t2	nasvn14g2183t2	58.64	XM_008216821.1	0	NV10264-RA	50.55	0	NW_001815682.3:3602972-3615498:+	SCAFFOLD1:3602972-3615498:+	nasvn14g2183
Nasvi2EG000511t1	nasvn14g2184t1	99.8	XM_001607204.3	0	NV10265-RA	78.67	0	NW_001815682.3:3615814-3617274:-	SCAFFOLD1:3615814-3617274:-	nasvn14g2184
Nasvi2EG000512t1	nasvn14g2185t4	98.73	XM_003423916.2	0	NV21679-RA	99.71	0	NW_001815682.3:3617367-3619619:+	SCAFFOLD1:3617367-3619619:+	nasvn14g2185
Nasvi2EG000512t2	nasvn14g2185t4	99.77	XM_003423916.2	0	NV21679-RA	98.75	0	NW_001815682.3:3617645-3619497:+	SCAFFOLD1:3617645-3619497:+	nasvn14g2185
Nasvi2EG000512t3	nasvn14g2185t1	100.73	XM_003423915.2	0	NV21679-RA	97.75	0	NW_001815682.3:3617325-3619477:+	SCAFFOLD1:3617325-3619477:+	nasvn14g2185
Nasvi2EG000512t4	nasvn14g2185t3	99.66	XM_008217277.1	0	NV21679-RA	96.9	0	NW_001815682.3:3617851-3619461:+	SCAFFOLD1:3617851-3619461:+	nasvn14g2185
Nasvi2EG000515t1	nasvn14g2186t1	7.05	XM_008217841.1	0	NV30599-RA	67.31	0	NW_001815682.3:3687280-3713859:-	SCAFFOLD1:3687280-3713859:-	na
Nasvi2EG000517t1	nasvn14g2187t2	100.78	XM_008217279.1	0	NV10267-RA	100.67	0	NW_001815682.3:3726982-3733645:+	SCAFFOLD1:3726982-3733645:+	nasvn14g2187
Nasvi2EG000518t1	na	0	xmiss	0	nonvid	0	0	NW_001815682.3:3733002-3733896:-	SCAFFOLD1:3733002-3733896:-	na
Nasvi2EG000520t1	nasvn14g2189t1	20.15	XM_008217842.1	0	NV10268-RA	20.2	0	NW_001815682.3:3752686-3754187:+	SCAFFOLD1:3752686-3754187:+	nasvn14g2189
Nasvi2EG000520t2	nasvn14g2189t1	21.2	XM_008217842.1	0	NV10268-RA	21.21	0	NW_001815682.3:3734628-3825289:+	SCAFFOLD1:3734628-3825289:+	nasvn14g2189
Nasvi2EG000521t1	na	0	xmiss	0	nonvid	0	0	NW_001815682.3:3746004-3747938:-	SCAFFOLD1:3746004-3747938:-	na
Nasvi2EG000525t1	na	0	xmiss	0	nonvid	0	0	NW_001815682.3:3822515-3824041:+	SCAFFOLD1:3822515-3824041:+	na
Nasvi2EG000529t1	na	0	xmiss	0	nonvid	0	0	NW_001815682.3:3846948-3854602:+	SCAFFOLD1:3846948-3854602:+	na
Nasvi2EG000533t1	na	0	xmiss	0	nonvid	0	0	NW_001815682.3:3867551-3871723:-	SCAFFOLD1:3867551-3871723:-	na
Nasvi2EG000535t1	nasvn14g2194t1	18.18	NM_001190688.1	0	NV21608-RA	3.03	0	NW_001815682.3:3872504-3875183:-	SCAFFOLD1:3872504-3875183:-	*nasvn14g2192,nasvn14g2194,*nasvn14g2195,*nasvn14g2196,*nasvn14g2198,*nasvn14g2199,*nasvn14g2200,*nasvn14g2202
Nasvi2EG000541t1	nasvn14g2198t1	24.39	NM_001190685.1	0	NV21608-RA	3.03	0	NW_001815682.3:3884717-3886157:-	SCAFFOLD1:3884717-3886157:-	*nasvn14g2192,*nasvn14g2194,*nasvn14g2195,*nasvn14g2196,nasvn14g2198,*nasvn14g2199,*nasvn14g2200,*nasvn14g2202
Nasvi2EG000548t1	na	0	xmiss	0	NV21607-RA	22.22	0	NW_001815682.3:3902606-3905034:-	SCAFFOLD1:3902606-3905034:-	*nasvn14g2203,*nasvn14g2204
Nasvi2EG000550t1	nasvn14g2206t1	99.37	XM_008217282.1	0	NV10269-RA	98.37	0	NW_001815682.3:3906389-3912929:+	SCAFFOLD1:3906389-3912929:+	nasvn14g2206
Nasvi2EG000551t1	na	0	xmiss	0	NV21680-RA	93.54	0	NW_001815682.3:3914309-3917417:+	SCAFFOLD1:3914309-3917417:+	na
Nasvi2EG000552t1	nasvn14g2207t3	100.96	XM_003423920.2	0	NV10270-RA	84.6	0	NW_001815682.3:3916620-3946144:-	SCAFFOLD1:3916620-3946144:-	nasvn14g2207
Nasvi2EG000552t2	nasvn14g2207t2	100	XM_008217284.1	0	NV10270-RA	84.56	0	NW_001815682.3:3916620-3946369:-	SCAFFOLD1:3916620-3946369:-	nasvn14g2207
Nasvi2EG000552t3	nasvn14g2207t3	100.96	XM_003423920.2	0	NV10270-RA	84.58	0	NW_001815682.3:3916620-3946144:-	SCAFFOLD1:3916620-3946144:-	nasvn14g2207
Nasvi2EG000553t1	na	0	xmiss	0	NV21606-RA	88.6	0	NW_001815682.3:3947141-3952361:-	SCAFFOLD1:3947141-3952361:-	na
Nasvi2EG000554t1	na	0	xmiss	0	NV21681-RA	6.08	0	NW_001815682.3:3952516-3953379:+	SCAFFOLD1:3952516-3953379:+	*nasvn14g2210,*nasvn14g2211,*nasvn14g2212
Nasvi2EG000555t1	nasvn14g2209t1	8.2	XM_008217286.1	0	NV21681-RA	41.38	0	NW_001815682.3:3953456-3960157:+	SCAFFOLD1:3953456-3960157:+	*nasvn14g2210,*nasvn14g2211,*nasvn14g2212
Nasvi2EG000559t1	nasvn14g2213t1	100.67	XM_001608006.2	0	NV10271-RA	99.66	0	NW_001815682.3:3972295-3977221:-	SCAFFOLD1:3972295-3977221:-	nasvn14g2213
Nasvi2EG000559t2	nasvn14g2213t1	99.95	XM_001608006.2	0	NV10271-RA	99.95	0	NW_001815682.3:3972819-3977261:-	SCAFFOLD1:3972819-3977261:-	nasvn14g2213
Nasvi2EG000560t1	nasvn14g2214t4	99.97	XM_008217290.1	0	NV10272-RA	99.62	0	NW_001815682.3:3980145-3991668:-	SCAFFOLD1:3980145-3991668:-	nasvn14g2214
Nasvi2EG000560t2	nasvn14g2214t1	99.95	XM_003423923.2	0	NV10272-RA	89.51	0	NW_001815682.3:3980129-4026768:-	SCAFFOLD1:3980129-4026768:-	nasvn14g2214
Nasvi2EG000560t3	nasvn14g2214t8	93.78	XM_008217293.1	0	NV10272-RA	84.52	0	NW_001815682.3:3980345-4026768:-	SCAFFOLD1:3980345-4026768:-	nasvn14g2214
Nasvi2EG000560t4	nasvn14g2214t8	92.93	XM_008217293.1	0	NV10272-RA	84.63	0	NW_001815682.3:3980345-3993982:-	SCAFFOLD1:3980345-3993982:-	nasvn14g2214
Nasvi2EG000561t1	nasvn14g2215t2	100.92	XM_008217287.1	0	NV21682-RA	100.86	0	NW_001815682.3:3983540-3985326:+	SCAFFOLD1:3983540-3985326:+	na
Nasvi2EG000566t1	nasvn14g2214t1	3.14	XM_003423923.2	0	nonvid	0	0	NW_001815682.3:4002264-4026768:-	SCAFFOLD1:4002264-4026768:-	nasvn14g2214
Nasvi2EG000567t1	na	0	xmiss	0	NV30600-RA	100.53	0	NW_001815682.3:4003345-4006836:-	SCAFFOLD1:4003345-4006836:-	na
Nasvi2EG000572t1	nasvn14g2216t1	100.13	XM_003423924.2	0	NV21683-RA	100.63	0	NW_001815682.3:4027116-4029098:+	SCAFFOLD1:4027116-4029098:+	nasvn14g2216
Nasvi2EG000573t1	nasvn14g2218t2	100.81	XM_001607337.3	0	NV10273-RA	99.95	0	NW_001815682.3:4031972-4033563:+	SCAFFOLD1:4031972-4033563:+	nasvn14g2218
Nasvi2EG000574t1	nasvn14g2219t1	99.73	XM_001607342.3	0	NV10274-RA	91.62	0	NW_001815682.3:4033796-4040251:-	SCAFFOLD1:4033796-4040251:-	nasvn14g2219
Nasvi2EG000574t2	nasvn14g2219t2	100.91	XM_008217299.1	0	NV10274-RA	80.77	0	NW_001815682.3:4033868-4039604:-	SCAFFOLD1:4033868-4039604:-	nasvn14g2219
Nasvi2EG000574t3	nasvn14g2219t2	62.91	XM_008217299.1	0	NV10274-RA	54.78	0	NW_001815682.3:4033868-4039413:-	SCAFFOLD1:4033868-4039413:-	nasvn14g2219
Nasvi2EG000575t1	nasvn14g2220t1	87.53	XM_003423925.2	0	NV10275-RA	87.67	0	NW_001815682.3:4039457-4067811:-	SCAFFOLD1:4039457-4067811:-	nasvn14g2220
Nasvi2EG000575t2	nasvn14g2220t2	100.96	XM_001607345.3	0	NV10275-RA	99.59	0	NW_001815682.3:4040341-4057295:-	SCAFFOLD1:4040341-4057295:-	nasvn14g2220
Nasvi2EG000575t3	nasvn14g2220t1	100.92	XM_003423925.2	0	NV10275-RA	99.52	0	NW_001815682.3:4040341-4068404:-	SCAFFOLD1:4040341-4068404:-	nasvn14g2220
Nasvi2EG000575t4	nasvn14g2220t1	99.96	XM_003423925.2	0	NV10275-RA	99.56	0	NW_001815682.3:4040341-4061360:-	SCAFFOLD1:4040341-4061360:-	nasvn14g2220
Nasvi2EG000578t1	nasvn14g2221t6	99.69	XM_003423926.2	0	NV10276-RA	41.4	0	NW_001815682.3:4072226-4076345:+	SCAFFOLD1:4072226-4076345:+	nasvn14g2221
Nasvi2EG000578t2	nasvn14g2221t2	98.76	XM_001607351.3	0	NV10276-RA	41.43	0	NW_001815682.3:4072438-4074516:+	SCAFFOLD1:4072438-4074516:+	nasvn14g2221
Nasvi2EG000578t3	nasvn14g2221t2	99.98	XM_001607351.3	0	NV10276-RA	41.43	0	NW_001815682.3:4067726-4074516:+	SCAFFOLD1:4067726-4074516:+	nasvn14g2221
Nasvi2EG000579t1	nasvn14g2222t1	100.67	XM_008217794.1	0	NV10276-RA	59.56	0	NW_001815682.3:4067906-4072178:+	SCAFFOLD1:4067906-4072178:+	*nasvn14g2221
Nasvi2EG000580t1	nasvn14g2223t1	100.85	XM_008217308.1	0	NV21605-RA	100.7	0	NW_001815682.3:4075108-4095872:-	SCAFFOLD1:4075108-4095872:-	nasvn14g2223
Nasvi2EG000580t2	nasvn14g2223t2	100.92	XM_008217310.1	0	NV21605-RA	100.9	0	NW_001815682.3:4076268-4095005:-	SCAFFOLD1:4076268-4095005:-	nasvn14g2223
Nasvi2EG000580t3	nasvn14g2223t2	84.91	XM_008217310.1	0	NV21605-RA	84.87	0	NW_001815682.3:4075932-4083998:-	SCAFFOLD1:4075932-4083998:-	nasvn14g2223
Nasvi2EG000581t1	nasvn14g2224t2	100.93	XM_001607359.3	0	NV10277-RA	84.68	0	NW_001815682.3:4095827-4103847:-	SCAFFOLD1:4095827-4103847:-	nasvn14g2224
Nasvi2EG000581t2	nasvn14g2224t2	100.96	XM_001607359.3	0	NV10277-RA	84.76	0	NW_001815682.3:4095945-4103319:-	SCAFFOLD1:4095945-4103319:-	nasvn14g2224
Nasvi2EG000581t3	nasvn14g2224t1	100	XM_003423928.2	0	NV10277-RA	84.78	0	NW_001815682.3:4095945-4104243:-	SCAFFOLD1:4095945-4104243:-	nasvn14g2224
Nasvi2EG000582t1	nasvn14g2225t2	99.68	XM_008217312.1	0	NV10278-RA	99.58	0	NW_001815682.3:4105153-4117697:-	SCAFFOLD1:4105153-4117697:-	nasvn14g2225
Nasvi2EG000582t2	nasvn14g2225t2	99.68	XM_008217312.1	0	NV10278-RA	99.5	0	NW_001815682.3:4105153-4122192:-	SCAFFOLD1:4105153-4122192:-	nasvn14g2225
Nasvi2EG000582t3	nasvn14g2225t2	99.68	XM_008217312.1	0	NV10278-RA	99.65	0	NW_001815682.3:4105153-4112380:-	SCAFFOLD1:4105153-4112380:-	nasvn14g2225
Nasvi2EG000584t1	na	0	xmiss	0	NV21684-RA	3.59	0	NW_001815682.3:4119444-4121465:+	SCAFFOLD1:4119444-4121465:+	na
Nasvi2EG000585t1	nasvn14g2226t1	100.6	XM_008217313.1	0	NV10279-RA	99.78	0	NW_001815682.3:4121497-4122607:-	SCAFFOLD1:4121497-4122607:-	nasvn14g2226
Nasvi2EG000586t1	nasvn14g2227t2	100.84	XM_008217314.1	0	NV21604-RA	100.67	0	NW_001815682.3:4122806-4127089:-	SCAFFOLD1:4122806-4127089:-	na
Nasvi2EG000587t1	nasvn14g2228t1	99.8	XM_001607374.3	0	NV10280-RA	99.61	0	NW_001815682.3:4127952-4129466:+	SCAFFOLD1:4127952-4129466:+	nasvn14g2228
Nasvi2EG000587t2	nasvn14g2228t1	99.57	XM_001607374.3	0	NV10280-RA	99.43	0	NW_001815682.3:4127952-4130021:+	SCAFFOLD1:4127952-4130021:+	nasvn14g2228
Nasvi2EG000588t1	nasvn14g2229t1	100.97	XM_008217318.1	0	NV21603-RA	100.84	0	NW_001815682.3:4129470-4133549:-	SCAFFOLD1:4129470-4133549:-	nasvn14g2229
Nasvi2EG000589t1	nasvn14g2230t1	100.82	XM_008217325.1	0	NV21685-RA	100.68	0	NW_001815682.3:4133644-4135514:+	SCAFFOLD1:4133644-4135514:+	na
Nasvi2EG000590t1	na	0	xmiss	0	NV21686-RA	100.67	0	NW_001815682.3:4135564-4137572:+	SCAFFOLD1:4135564-4137572:+	na
Nasvi2EG000591t1	na	0	xmiss	0	nonvid	0	0	NW_001815682.3:4137721-4138457:-	SCAFFOLD1:4137721-4138457:-	na
Nasvi2EG000592t1	nasvn14g2231t1	96.72	XM_008217843.1	0	NV21602-RA	99.7	0	NW_001815682.3:4139096-4140426:-	SCAFFOLD1:4139096-4140426:-	na
Nasvi2EG000593t1	nasvn14g2232t1	100.94	XM_001607401.3	0	NV10281-RA	99.75	0	NW_001815682.3:4141357-4143307:-	SCAFFOLD1:4141357-4143307:-	nasvn14g2232
Nasvi2EG000594t1	nasvn14g2233t3	100.47	XM_008217330.1	0	NV10282-RA	97.71	0	NW_001815682.3:4146178-4150595:-	SCAFFOLD1:4146178-4150595:-	nasvn14g2233
Nasvi2EG000594t2	nasvn14g2233t1	92.42	XM_008217333.1	0	NV10282-RA	81.55	0	NW_001815682.3:4146178-4156771:-	SCAFFOLD1:4146178-4156771:-	nasvn14g2233
Nasvi2EG000594t3	nasvn14g2233t1	79.41	XM_008217333.1	0	NV10282-RA	68.73	0	NW_001815682.3:4146242-4150568:-	SCAFFOLD1:4146242-4150568:-	nasvn14g2233
Nasvi2EG000595t1	nasvn14g2234t1	79.53	XM_008217328.1	0	NV10284-RA	78.48	NV10283-RA/20.15	NW_001815682.3:4153599-4165573:+	SCAFFOLD1:4153599-4165573:+	nasvn14g2234
Nasvi2EG000595t2	nasvn14g2234t1	100.95	XM_008217328.1	0	NV10284-RA	96.72	0	NW_001815682.3:4157316-4165955:+	SCAFFOLD1:4157316-4165955:+	nasvn14g2234
Nasvi2EG000596t1	nasvn14g2235t1	100.76	XM_003423931.2	0	nonvid	0	0	NW_001815682.3:4160925-4163189:-	SCAFFOLD1:4160925-4163189:-	nasvn14g2235
Nasvi2EG000597t1	nasvn14g2236t1	80.77	XM_008217327.1	0	nonvid	0	0	NW_001815682.3:4165954-4166672:-	SCAFFOLD1:4165954-4166672:-	nasvn14g2236
Nasvi2EG000598t1	nasvn14g2234t2	50.49	XM_008217329.1	0	NV10285-RA	100.67	0	NW_001815682.3:4166902-4173072:+	SCAFFOLD1:4166902-4173072:+	na
Nasvi2EG000598t2	nasvn14g2234t2	51.49	XM_008217329.1	0	NV10285-RA	99.55	0	NW_001815682.3:4166871-4182771:+	SCAFFOLD1:4166871-4182771:+	na
Nasvi2EG000598t3	nasvn14g2234t2	50.49	XM_008217329.1	0	NV10285-RA	100.55	0	NW_001815682.3:4166871-4182773:+	SCAFFOLD1:4166871-4182773:+	na
Nasvi2EG000598t4	nasvn14g2234t2	50.43	XM_008217329.1	0	NV10285-RA	99.74	0	NW_001815682.3:4165982-4171680:+	SCAFFOLD1:4165982-4171680:+	na
Nasvi2EG000599t1	nasvn14g2237t1	100.45	XM_008217326.1	0	NV10286-RA	82.36	0	NW_001815682.3:4173196-4179399:-	SCAFFOLD1:4173196-4179399:-	na
Nasvi2EG000600t1	na	0	xmiss	0	NV21601-RA	100.68	0	NW_001815682.3:4183602-4184126:-	SCAFFOLD1:4183602-4184126:-	na
Nasvi2EG000601t1	nasvn14g2238t1	100.98	XM_001607428.3	0	NV10287-RA	99.73	0	NW_001815682.3:4188217-4191001:-	SCAFFOLD1:4188217-4191001:-	nasvn14g2238
Nasvi2EG000602t1	nasvn14g2239t1	99.94	XM_001608060.3	0	NV10288-RB	100	NV10288-RA/C97.92	NW_001815682.3:4191233-4193505:+	SCAFFOLD1:4191233-4193505:+	nasvn14g2239
Nasvi2EG000603t1	nasvn14g2240t1	99.69	XM_008217338.1	0	NV50014-RA	93.63	0	NW_001815682.3:4193749-4208228:-	SCAFFOLD1:4193749-4208228:-	nasvn14g2240
Nasvi2EG000604t1	nasvn14g2241t10	99.76	XM_008217345.1	0	NV10289-RA	99.44	0	NW_001815682.3:4208278-4214057:-	SCAFFOLD1:4208278-4214057:-	nasvn14g2241
Nasvi2EG000604t2	nasvn14g2241t8	99.55	XM_008217347.1	0	NV10289-RA	97.52	0	NW_001815682.3:4208915-4214181:-	SCAFFOLD1:4208915-4214181:-	nasvn14g2241
Nasvi2EG000604t3	nasvn14g2241t1	99.75	XM_008217344.1	0	NV10289-RA	99.42	0	NW_001815682.3:4208281-4214286:-	SCAFFOLD1:4208281-4214286:-	nasvn14g2241
Nasvi2EG000604t4	nasvn14g2241t8	99.69	XM_008217347.1	0	NV10289-RA	97.42	0	NW_001815682.3:4208281-4214286:-	SCAFFOLD1:4208281-4214286:-	nasvn14g2241
Nasvi2EG000604t5	nasvn14g2241t7	100.68	XM_008217348.1	0	NV10289-RA	91.4	0	NW_001815682.3:4208281-4214286:-	SCAFFOLD1:4208281-4214286:-	nasvn14g2241
Nasvi2EG000604t6	nasvn14g2241t1	99.75	XM_008217344.1	0	NV10289-RA	99.42	0	NW_001815682.3:4208279-4214348:-	SCAFFOLD1:4208279-4214348:-	nasvn14g2241
Nasvi2EG000605t1	nasvn14g2242t1	73.47	XM_008217844.1	0	NV10290-RA	72.34	0	NW_001815682.3:4214214-4217609:+	SCAFFOLD1:4214214-4217609:+	nasvn14g2242
Nasvi2EG000606t1	nasvn14g2243t1	76.65	XM_001608079.3	nasvn14g2242t1/14.14	NV10291-RA	75.63	NV10290-RA/14.18	NW_001815682.3:4216375-4233647:+	SCAFFOLD1:4216375-4233647:+	nasvn14g2243
Nasvi2EG000606t2	nasvn14g2243t3	100	XM_003423937.2	0	NV10291-RA	99.7	0	NW_001815682.3:4217990-4219662:+	SCAFFOLD1:4217990-4219662:+	nasvn14g2243
Nasvi2EG000606t3	nasvn14g2243t2	73.72	XM_008217349.1	0	NV10291-RA	73.66	0	NW_001815682.3:4217881-4219235:+	SCAFFOLD1:4217881-4219235:+	nasvn14g2243
Nasvi2EG000610t1	nasvn14g2244t1	98.75	XM_008217358.1	0	NV10292-RA	90.7	0	NW_001815682.3:4260495-4426454:+	SCAFFOLD1:4260495-4426454:+	nasvn14g2244
Nasvi2EG000611t1	na	0	xmiss	0	nonvid	0	0	NW_001815682.3:4261420-4287263:-	SCAFFOLD1:4261420-4287263:-	na
Nasvi2EG000612t1	nasvn14g2244t8	7.05	XM_008217351.1	0	NV10292-RA	7.07	0	NW_001815682.3:4298576-4393290:+	SCAFFOLD1:4298576-4393290:+	nasvn14g2244
Nasvi2EG000614t1	na	0	xmiss	0	nonvid	0	0	NW_001815682.3:4323313-4325637:+	SCAFFOLD1:4323313-4325637:+	na
Nasvi2EG000623t1	nasvn14g2245t1	94.69	XM_003423817.2	0	NV21600-RA	94.64	0	NW_001815682.3:4437592-4446836:-	SCAFFOLD1:4437592-4446836:-	nasvn14g2245
Nasvi2EG000624t1	nasvn14g2246t1	99.98	XM_001607457.3	0	NV10293-RA	98.66	0	NW_001815682.3:4449475-4459062:+	SCAFFOLD1:4449475-4459062:+	nasvn14g2246
Nasvi2EG000624t2	nasvn14g2246t1	86.92	XM_001607457.3	0	NV10293-RA	86.61	0	NW_001815682.3:4449250-4459037:+	SCAFFOLD1:4449250-4459037:+	nasvn14g2246
Nasvi2EG000625t1	na	0	xmiss	0	nonvid	0	0	NW_001815682.3:4459250-4461766:-	SCAFFOLD1:4459250-4461766:-	na
Nasvi2EG000626t1	nasvn14g2247t1	99.83	XM_008217361.1	0	NV21687-RA	95.66	0	NW_001815682.3:4471085-4485933:+	SCAFFOLD1:4471085-4485933:+	nasvn14g2247
Nasvi2EG000626t2	nasvn14g2247t1	100.99	XM_008217361.1	0	NV21687-RA	96.58	0	NW_001815682.3:4464472-4485933:+	SCAFFOLD1:4464472-4485933:+	nasvn14g2247
Nasvi2EG000626t3	nasvn14g2247t2	100.99	XM_008217362.1	0	NV21687-RA	96.58	0	NW_001815682.3:4464472-4485933:+	SCAFFOLD1:4464472-4485933:+	nasvn14g2247
Nasvi2EG000626t4	nasvn14g2247t1	90.96	XM_008217361.1	0	NV21687-RA	87.6	0	NW_001815682.3:4464476-4485716:+	SCAFFOLD1:4464476-4485716:+	nasvn14g2247
Nasvi2EG000626t5	nasvn14g2247t2	90.96	XM_008217362.1	0	NV21687-RA	87.6	0	NW_001815682.3:4464476-4485716:+	SCAFFOLD1:4464476-4485716:+	nasvn14g2247
Nasvi2EG000626t6	nasvn14g2247t1	70.67	XM_008217361.1	0	NV21687-RA	70.68	0	NW_001815682.3:4464514-4485108:+	SCAFFOLD1:4464514-4485108:+	nasvn14g2247
Nasvi2EG000626t7	nasvn14g2247t1	76.52	XM_008217361.1	0	NV21687-RA	76.83	0	NW_001815682.3:4471250-4484037:+	SCAFFOLD1:4471250-4484037:+	nasvn14g2247
Nasvi2EG000628t1	nasvn14g2248t2	99.87	XM_001607465.3	0	NV10294-RA	76.53	0	NW_001815682.3:4495298-4516305:-	SCAFFOLD1:4495298-4516305:-	nasvn14g2248
Nasvi2EG000629t1	na	0	xmiss	0	nonvid	0	0	NW_001815682.3:4499126-4502165:+	SCAFFOLD1:4499126-4502165:+	na
Nasvi2EG000630t1	nasvn14g2249t1	85.95	XM_001607469.3	0	NV10295-RA	99.57	0	NW_001815682.3:4524795-4541362:+	SCAFFOLD1:4524795-4541362:+	nasvn14g2249
Nasvi2EG000631t1	nasvn14g2250t1	93.85	XM_008217845.1	0	NV10296-RA	98.7	0	NW_001815682.3:4547297-4551626:-	SCAFFOLD1:4547297-4551626:-	nasvn14g2250
Nasvi2EG000631t2	nasvn14g2250t1	75.89	XM_008217845.1	0	NV10296-RA	78.56	0	NW_001815682.3:4546653-4551735:-	SCAFFOLD1:4546653-4551735:-	nasvn14g2250
Nasvi2EG000633t1	nasvn14g2251t2	100.9	XM_008217365.1	0	NV10297-RA	99.94	0	NW_001815682.3:4552385-4554343:+	SCAFFOLD1:4552385-4554343:+	nasvn14g2251
Nasvi2EG000633t2	nasvn14g2251t4	100.93	XM_008217368.1	0	NV10297-RA	98.95	0	NW_001815682.3:4552339-4554412:+	SCAFFOLD1:4552339-4554412:+	nasvn14g2251
Nasvi2EG000633t3	nasvn14g2251t2	80.98	XM_008217365.1	0	NV10297-RA	80.95	0	NW_001815682.3:4552339-4554413:+	SCAFFOLD1:4552339-4554413:+	nasvn14g2251
Nasvi2EG000634t1	nasvn14g2252t1	8.07	XM_008217369.1	0	NV21688-RA	7.07	0	NW_001815682.3:4568729-4569403:+	SCAFFOLD1:4568729-4569403:+	nasvn14g2252
Nasvi2EG000635t1	na	0	xmiss	0	nonvid	0	0	NW_001815682.3:4576186-4580650:-	SCAFFOLD1:4576186-4580650:-	na
Nasvi2EG000636t1	nasvn14g2252t1	86.72	XM_008217369.1	0	NV21688-RA	92.66	0	NW_001815682.3:4582295-4601312:+	SCAFFOLD1:4582295-4601312:+	nasvn14g2252
Nasvi2EG000638t1	nasvn14g2253t1	94.7	XM_008217370.1	0	NV21689-RA	92.63	0	NW_001815682.3:4613151-4616340:+	SCAFFOLD1:4613151-4616340:+	nasvn14g2253
Nasvi2EG000641t1	nasvn14g2254t1	100.89	XM_001607483.3	0	NV10298-RA	97.61	0	NW_001815682.3:4617016-4619616:-	SCAFFOLD1:4617016-4619616:-	nasvn14g2254
Nasvi2EG000641t2	nasvn14g2254t1	70.9	XM_001607483.3	0	NV10298-RA	67.56	0	NW_001815682.3:4617098-4619376:-	SCAFFOLD1:4617098-4619376:-	nasvn14g2254
Nasvi2EG000642t1	nasvn14g2255t1	30.3	XM_008217846.1	0	nonvid	0	0	NW_001815682.3:4621584-4624370:-	SCAFFOLD1:4621584-4624370:-	na
Nasvi2EG000643t1	nasvn14g2255t1	8.1	XM_008217846.1	0	nonvid	0	0	NW_001815682.3:4625013-4627486:-	SCAFFOLD1:4625013-4627486:-	na
Nasvi2EG000644t1	nasvn14g2255t1	23.23	XM_008217846.1	0	nonvid	0	0	NW_001815682.3:4627533-4629456:-	SCAFFOLD1:4627533-4629456:-	na
Nasvi2EG000645t1	nasvn14g2255t1	28.33	XM_008217846.1	0	nonvid	0	0	NW_001815682.3:4629300-4631590:-	SCAFFOLD1:4629300-4631590:-	nasvn14g2255
Nasvi2EG000646t1	nasvn14g2256t1	100.92	XM_001607496.3	0	NV10299-RA	89.73	0	NW_001815682.3:4632291-4636405:+	SCAFFOLD1:4632291-4636405:+	nasvn14g2256
Nasvi2EG000648t1	nasvn14g2259t1	81.64	XM_008217795.1	0	NV10301-RA	99.64	0	NW_001815682.3:4706615-4709858:+	SCAFFOLD1:4706615-4709858:+	nasvn14g2259
Nasvi2EG000648t2	nasvn14g2259t1	65.66	XM_008217795.1	0	NV10301-RA	67.69	0	NW_001815682.3:4706658-4709233:+	SCAFFOLD1:4706658-4709233:+	nasvn14g2259
Nasvi2EG000649t1	nasvn14g2257t1	17.17	XM_008217379.1	0	NV21598-RA	60.25	0	NW_001815682.3:4729434-4733415:-	SCAFFOLD1:4729434-4733415:-	nasvn14g2257
Nasvi2EG000649t2	nasvn14g2257t1	20.19	XM_008217379.1	0	NV21598-RA	67.58	0	NW_001815682.3:4719329-4732163:-	SCAFFOLD1:4719329-4732163:-	nasvn14g2257
Nasvi2EG000653t1	na	0	xmiss	0	NV21690-RA	100.64	0	NW_001815682.3:4746440-4747034:+	SCAFFOLD1:4746440-4747034:+	*nasvn14g2261
Nasvi2EG000656t1	nasvn14g2261t1	99.86	XM_008217374.1	0	NV10302-RA	99.82	0	NW_001815682.3:4772760-4776776:+	SCAFFOLD1:4772760-4776776:+	nasvn14g2261
Nasvi2EG000656t2	nasvn14g2261t2	99.87	XM_008217375.1	0	NV10302-RA	92.88	0	NW_001815682.3:4772838-4776635:+	SCAFFOLD1:4772838-4776635:+	nasvn14g2261
Nasvi2EG000656t3	nasvn14g2261t2	94.83	XM_008217375.1	0	NV10302-RA	92.77	0	NW_001815682.3:4772841-4776476:+	SCAFFOLD1:4772841-4776476:+	nasvn14g2261
Nasvi2EG000656t4	nasvn14g2261t2	76.8	XM_008217375.1	0	NV10302-RA	70.82	0	NW_001815682.3:4772849-4776634:+	SCAFFOLD1:4772849-4776634:+	nasvn14g2261
Nasvi2EG000656t5	nasvn14g2261t1	93.83	XM_008217374.1	0	NV10302-RA	93.85	0	NW_001815682.3:4773401-4776636:+	SCAFFOLD1:4773401-4776636:+	nasvn14g2261
Nasvi2EG000656t6	nasvn14g2261t1	67.94	XM_008217374.1	0	NV10302-RA	67.96	0	NW_001815682.3:4772869-4776636:+	SCAFFOLD1:4772869-4776636:+	nasvn14g2261
Nasvi2EG000656t7	nasvn14g2261t1	67.91	XM_008217374.1	0	NV10302-RA	67.93	0	NW_001815682.3:4772896-4776636:+	SCAFFOLD1:4772896-4776636:+	nasvn14g2261
Nasvi2EG000658t1	nasvn14g2260t2	84.7	XM_008217372.1	0	NV10303-RA	99.74	0	NW_001815682.3:4776682-4777952:-	SCAFFOLD1:4776682-4777952:-	nasvn14g2260
Nasvi2EG000659t1	nasvn14g2262t1	99.95	XM_001607528.3	0	NV10304-RA	99.67	0	NW_001815682.3:4778055-4779619:+	SCAFFOLD1:4778055-4779619:+	nasvn14g2262
Nasvi2EG000660t1	nasvn14g2263t1	99.95	XM_003423942.2	0	NV21691-RA	89.55	0	NW_001815682.3:4779800-4822447:+	SCAFFOLD1:4779800-4822447:+	nasvn14g2263
Nasvi2EG000661t1	nasvn14g2264t1	99.97	XM_001607537.3	0	NV10305-RA	52.71	0	NW_001815682.3:4812113-4813300:-	SCAFFOLD1:4812113-4813300:-	nasvn14g2264
Nasvi2EG000662t1	nasvn14g2265t2	82.47	XM_008217381.1	0	NV21692-RA	63.45	0	NW_001815682.3:4827087-4935871:+	SCAFFOLD1:4827087-4935871:+	nasvn14g2265
Nasvi2EG000666t1	nasvn14g2267t1	65.56	XM_008217384.1	0	NV10306-RA	87.65	0	NW_001815682.3:4959238-5028399:-	SCAFFOLD1:4959238-5028399:-	nasvn14g2267
Nasvi2EG000667t1	nasvn14g2268t1	100	NM_001161611.1	0	NV10308-RA	97.68	0	NW_001815682.3:5044759-5045360:+	SCAFFOLD1:5044759-5045360:+	nasvn14g2268
Nasvi2EG000667t2	nasvn14g2268t1	98.51	NM_001161611.1	0	NV10308-RA	97.42	0	NW_001815682.3:5043560-5045359:+	SCAFFOLD1:5043560-5045359:+	nasvn14g2268
Nasvi2EG000667t3	nasvn14g2268t1	73.42	NM_001161611.1	0	NV10308-RA	72.34	0	NW_001815682.3:5043560-5045359:+	SCAFFOLD1:5043560-5045359:+	nasvn14g2268
Nasvi2EG000667t4	nasvn14g2268t1	90.6	NM_001161611.1	0	NV10308-RA	90.48	NV10307-RA/0.35	NW_001815682.3:5044149-5045377:+	SCAFFOLD1:5044149-5045377:+	nasvn14g2268
Nasvi2EG000668t1	na	0	xmiss	0	NV10307-RA	100	0	NW_001815682.3:5043865-5044322:+	SCAFFOLD1:5043865-5044322:+	na
Nasvi2EG000668t2	na	0	xmiss	0	NV10307-RA	64.5	0	NW_001815682.3:5043560-5044434:+	SCAFFOLD1:5043560-5044434:+	na
Nasvi2EG000669t1	na	0	xmiss	0	NV21693-RA	99.62	0	NW_001815682.3:5045684-5046635:+	SCAFFOLD1:5045684-5046635:+	na
Nasvi2EG000669t2	na	0	xmiss	0	NV21693-RA	54.6	0	NW_001815682.3:5045715-5046639:+	SCAFFOLD1:5045715-5046639:+	na
Nasvi2EG000670t1	nasvn14g2269t1	91.57	XM_008217847.1	0	NV10309-RA	99.62	0	NW_001815682.3:5050839-5051984:-	SCAFFOLD1:5050839-5051984:-	na
Nasvi2EG000671t1	nasvn14g2270t2	100.91	XM_001607573.3	0	NV10310-RA	99.65	0	NW_001815682.3:5080369-5082990:+	SCAFFOLD1:5080369-5082990:+	nasvn14g2270
Nasvi2EG000672t1	nasvn14g2271t1	87.59	XM_003423949.2	0	NV21597-RA	84.48	0	NW_001815682.3:5084276-5096734:-	SCAFFOLD1:5084276-5096734:-	na
Nasvi2EG000673t1	nasvn14g2272t1	100.96	XM_008217388.1	0	nonvid	0	0	NW_001815682.3:5110082-5112585:-	SCAFFOLD1:5110082-5112585:-	na
Nasvi2EG000674t1	nasvn14g2273t1	90.72	XM_008217387.1	0	NV10311-RA	51.37	0	NW_001815682.3:5131439-5157020:+	SCAFFOLD1:5131439-5157020:+	nasvn14g2273
Nasvi2EG000674t2	nasvn14g2273t1	99.99	XM_008217387.1	0	NV10311-RA	46.46	0	NW_001815682.3:5131439-5133179:+	SCAFFOLD1:5131439-5133179:+	nasvn14g2273
Nasvi2EG000674t3	nasvn14g2273t1	73.96	XM_008217387.1	0	NV10311-RA	63.48	0	NW_001815682.3:5131469-5133179:+	SCAFFOLD1:5131469-5133179:+	nasvn14g2273
Nasvi2EG000674t4	nasvn14g2273t1	57.98	XM_008217387.1	0	NV10311-RA	81.47	0	NW_001815682.3:5131439-5133179:+	SCAFFOLD1:5131439-5133179:+	nasvn14g2273
Nasvi2EG000675t1	nasvn14g2271t1	8.13	XM_003423949.2	0	nonvid	0	0	NW_001815682.3:5158936-5173037:-	SCAFFOLD1:5158936-5173037:-	nasvn14g2271
Nasvi2EG000676t1	nasvn14g2274t1	48.42	XM_008217848.1	nasvn14g2275t1/8.06	NV10312-RA	91.77	0	NW_001815682.3:5179657-5191240:+	SCAFFOLD1:5179657-5191240:+	nasvn14g2274
Nasvi2EG000677t1	nasvn14g2276t1	100.43	XM_008217851.1	0	NV21596-RA	100.43	0	NW_001815682.3:5201327-5205309:-	SCAFFOLD1:5201327-5205309:-	na
Nasvi2EG000678t1	nasvn14g2277t1	95.37	XM_008217391.1	0	NV21595-RA	95.67	0	NW_001815682.3:5211101-5216389:-	SCAFFOLD1:5211101-5216389:-	nasvn14g2277
Nasvi2EG000679t1	nasvn14g2278t1	100.97	XM_001608142.3	0	NV10313-RA	99.93	0	NW_001815682.3:5221159-5222058:+	SCAFFOLD1:5221159-5222058:+	nasvn14g2278
Nasvi2EG000680t1	na	0	xmiss	0	nonvid	0	0	NW_001815682.3:5235001-5246047:+	SCAFFOLD1:5235001-5246047:+	na
Nasvi2EG000686t1	na	0	xmiss	0	NV21694-RA	100.66	0	NW_001815682.3:5375962-5376731:+	SCAFFOLD1:5375962-5376731:+	na
Nasvi2EG000687t1	na	0	xmiss	0	NV21695-RA	100.58	0	NW_001815682.3:5378653-5379673:+	SCAFFOLD1:5378653-5379673:+	na
Nasvi2EG000688t1	na	0	xmiss	0	nonvid	0	0	NW_001815682.3:5386036-5396948:-	SCAFFOLD1:5386036-5396948:-	na
Nasvi2EG000689t1	na	0	xmiss	0	nonvid	0	0	NW_001815682.3:5395712-5396493:+	SCAFFOLD1:5395712-5396493:+	na
Nasvi2EG000690t1	na	0	xmiss	0	nonvid	0	0	NW_001815682.3:5405453-5445198:-	SCAFFOLD1:5405453-5445198:-	na
Nasvi2EG000691t1	na	0	xmiss	0	NV30604-RA	84.35	0	NW_001815682.3:5458498-5466033:-	SCAFFOLD1:5458498-5466033:-	na
Nasvi2EG000692t1	nasvn14g2281t1	73.22	XM_008217393.1	0	NV10314-RA	54.3	0	NW_001815682.3:5479370-5515924:+	SCAFFOLD1:5479370-5515924:+	nasvn14g2281
Nasvi2EG000693t1	na	0	xmiss	0	nonvid	0	0	NW_001815682.3:5496993-5499452:-	SCAFFOLD1:5496993-5499452:-	na
Nasvi2EG000694t1	na	0	xmiss	0	nonvid	0	0	NW_001815682.3:5499748-5500592:-	SCAFFOLD1:5499748-5500592:-	na
Nasvi2EG000695t1	na	0	xmiss	0	nonvid	0	0	NW_001815682.3:5501165-5501776:-	SCAFFOLD1:5501165-5501776:-	na
Nasvi2EG000696t1	nasvn14g2282t1	100.93	XM_003423781.2	0	nonvid	0	0	NW_001815682.3:5502225-5502999:-	SCAFFOLD1:5502225-5502999:-	nasvn14g2282
Nasvi2EG000697t1	na	0	xmiss	0	nonvid	0	0	NW_001815682.3:5521050-5521901:+	SCAFFOLD1:5521050-5521901:+	na
Nasvi2EG000698t1	nasvn14g2283t2	100.53	XM_001607612.3	0	NV10315-RA	99.69	0	NW_001815682.3:5522640-5525025:-	SCAFFOLD1:5522640-5525025:-	nasvn14g2283
Nasvi2EG000700t1	nasvn14g2285t2	99.67	XM_008217397.1	0	NV10316-RA	56.66	0	NW_001815682.3:5525797-5527315:-	SCAFFOLD1:5525797-5527315:-	nasvn14g2285
Nasvi2EG000700t2	nasvn14g2285t2	64.76	XM_008217397.1	0	NV10316-RA	89.59	0	NW_001815682.3:5526168-5527335:-	SCAFFOLD1:5526168-5527335:-	nasvn14g2285
Nasvi2EG000701t1	nasvn14g2286t1	100.41	XM_001607620.2	0	NV10317-RA	62.69	0	NW_001815682.3:5528101-5529170:+	SCAFFOLD1:5528101-5529170:+	nasvn14g2286
Nasvi2EG000702t1	nasvn14g2287t1	96.66	NM_001142856.1	0	NV50015-RA	93.59	0	NW_001815682.3:5529197-5532722:-	SCAFFOLD1:5529197-5532722:-	nasvn14g2287
Nasvi2EG000703t1	nasvn14g2288t2	100.77	XM_008217398.1	0	NV10318-RA	100.7	0	NW_001815682.3:5536920-5544265:-	SCAFFOLD1:5536920-5544265:-	nasvn14g2288
Nasvi2EG000704t1	nasvn14g2289t3	100.98	XM_008217404.1	0	NV10319-RA	100	0	NW_001815682.3:5555235-5560255:-	SCAFFOLD1:5555235-5560255:-	nasvn14g2289
Nasvi2EG000704t2	nasvn14g2289t4	100.96	XM_008217403.1	0	NV10319-RA	99.93	0	NW_001815682.3:5555221-5560559:-	SCAFFOLD1:5555221-5560559:-	nasvn14g2289
Nasvi2EG000704t3	nasvn14g2289t4	100.98	XM_008217403.1	0	NV10319-RA	99.94	0	NW_001815682.3:5555221-5560559:-	SCAFFOLD1:5555221-5560559:-	nasvn14g2289
Nasvi2EG000704t4	nasvn14g2289t3	100.94	XM_008217404.1	0	NV10319-RA	99.93	0	NW_001815682.3:5555221-5560825:-	SCAFFOLD1:5555221-5560825:-	nasvn14g2289
Nasvi2EG000705t1	nasvn14g2290t3	96.87	XM_008217405.1	0	NV10320-RA	93.59	0	NW_001815682.3:5561474-5567782:-	SCAFFOLD1:5561474-5567782:-	nasvn14g2290
Nasvi2EG000705t2	nasvn14g2290t3	100.93	XM_008217405.1	0	NV10320-RA	95.5	0	NW_001815682.3:5561477-5567113:-	SCAFFOLD1:5561477-5567113:-	nasvn14g2290
Nasvi2EG000705t3	nasvn14g2290t5	100.92	XM_003423944.2	0	NV10320-RA	95.53	0	NW_001815682.3:5561477-5567113:-	SCAFFOLD1:5561477-5567113:-	nasvn14g2290
Nasvi2EG000705t4	nasvn14g2290t4	100.92	XM_003423945.2	0	NV10320-RA	95.53	0	NW_001815682.3:5561477-5567113:-	SCAFFOLD1:5561477-5567113:-	nasvn14g2290
Nasvi2EG000705t5	nasvn14g2290t1	100.92	XM_001607632.3	0	NV10320-RA	95.54	0	NW_001815682.3:5561477-5568169:-	SCAFFOLD1:5561477-5568169:-	nasvn14g2290
Nasvi2EG000705t6	nasvn14g2290t2	100.96	XM_003423946.2	0	NV10320-RA	95.59	0	NW_001815682.3:5561477-5567113:-	SCAFFOLD1:5561477-5567113:-	nasvn14g2290
Nasvi2EG000707t1	nasvn14g2291t2	100.92	XM_008217412.1	0	NV10321-RA	99.67	0	NW_001815682.3:5573913-5587140:-	SCAFFOLD1:5573913-5587140:-	nasvn14g2291
Nasvi2EG000708t1	nasvn14g2292t1	100.96	XM_001607638.3	0	NV10322-RA	100.67	0	NW_001815682.3:5589033-5597972:-	SCAFFOLD1:5589033-5597972:-	nasvn14g2292
Nasvi2EG000709t1	nasvn14g2293t1	6.05	XM_001607640.3	0	nonvid	0	0	NW_001815682.3:5598862-5599236:+	SCAFFOLD1:5598862-5599236:+	na
Nasvi2EG000710t1	nasvn14g2293t1	92.9	XM_001607640.3	0	NV10323-RA	99.89	0	NW_001815682.3:5599763-5603248:+	SCAFFOLD1:5599763-5603248:+	nasvn14g2293
Nasvi2EG000711t1	nasvn14g2294t1	23.41	XM_008217854.1	0	nonvid	0	0	NW_001815682.3:5603737-5615351:+	SCAFFOLD1:5603737-5615351:+	na
Nasvi2EG000714t1	na	0	xmiss	0	nonvid	0	0	NW_001815682.3:5607096-5607946:+	SCAFFOLD1:5607096-5607946:+	na
Nasvi2EG000715t1	nasvn14g2294t1	60.16	XM_008217854.1	0	NV21696-RA	100	0	NW_001815682.3:5612379-5614554:+	SCAFFOLD1:5612379-5614554:+	nasvn14g2294
Nasvi2EG000716t1	nasvn14g2296t1	92.88	XM_008217414.1	0	NV10324-RA	91.6	0	NW_001815682.3:5620196-5627392:-	SCAFFOLD1:5620196-5627392:-	nasvn14g2296
Nasvi2EG000716t2	nasvn14g2296t1	78.46	XM_008217414.1	0	NV10324-RA	72.72	0	NW_001815682.3:5623173-5626715:-	SCAFFOLD1:5623173-5626715:-	nasvn14g2296
Nasvi2EG000717t1	na	0	xmiss	0	NV10324-RA	3.03	0	NW_001815682.3:5628349-5629173:-	SCAFFOLD1:5628349-5629173:-	*nasvn14g2296
Nasvi2EG000718t1	na	0	xmiss	0	NV10326-RA	98.34	NV10325-RA/0.65	NW_001815682.3:5629468-5631582:-	SCAFFOLD1:5629468-5631582:-	*nasvn14g2300
Nasvi2EG000718t2	na	0	xmiss	0	NV10326-RA	98.43	NV10325-RA/0.64	NW_001815682.3:5629400-5630365:-	SCAFFOLD1:5629400-5630365:-	*nasvn14g2300
Nasvi2EG000719t1	nasvn14g2301t1	70.53	XM_008217855.1	0	NV10327-RA	71.54	0	NW_001815682.3:5631677-5634961:+	SCAFFOLD1:5631677-5634961:+	nasvn14g2301
Nasvi2EG000720t1	nasvn14g2302t1	100.9	XM_008217416.1	0	NV21593-RA	100.71	0	NW_001815682.3:5634842-5638173:-	SCAFFOLD1:5634842-5638173:-	nasvn14g2302
Nasvi2EG000721t1	nasvn14g2303t1	99.91	XM_001607659.3	0	NV10328-RA	98.65	0	NW_001815682.3:5638321-5640035:-	SCAFFOLD1:5638321-5640035:-	nasvn14g2303
Nasvi2EG000721t2	nasvn14g2303t1	84.78	XM_001607659.3	0	NV10328-RA	83.65	0	NW_001815682.3:5638258-5639459:-	SCAFFOLD1:5638258-5639459:-	nasvn14g2303
Nasvi2EG000722t1	nasvn14g2304t1	99.83	XM_001607661.3	0	NV10329-RA	99.6	0	NW_001815682.3:5642628-5644921:+	SCAFFOLD1:5642628-5644921:+	nasvn14g2304
Nasvi2EG000722t2	nasvn14g2304t1	81.94	XM_001607661.3	0	NV10329-RA	81.68	0	NW_001815682.3:5642628-5644605:+	SCAFFOLD1:5642628-5644605:+	nasvn14g2304
Nasvi2EG000723t1	nasvn14g2305t1	92.63	XM_008217856.1	0	NV10330-RA	45.41	0	NW_001815682.3:5644968-5647270:+	SCAFFOLD1:5644968-5647270:+	nasvn14g2305,*nasvn14g2306
Nasvi2EG000724t1	nasvn14g2306t1	99.83	XM_001607664.3	0	NV10330-RA	53.57	0	NW_001815682.3:5647517-5649671:+	SCAFFOLD1:5647517-5649671:+	*nasvn14g2305,nasvn14g2306
Nasvi2EG000725t1	nasvn14g2307t1	31.31	XM_008217857.1	0	NV21697-RA	31.33	0	NW_001815682.3:5650378-5651612:+	SCAFFOLD1:5650378-5651612:+	nasvn14g2307
Nasvi2EG000726t1	nasvn14g2307t1	68.64	XM_008217857.1	0	NV21697-RA	55.55	0	NW_001815682.3:5651497-5654134:+	SCAFFOLD1:5651497-5654134:+	nasvn14g2307
Nasvi2EG000727t1	nasvn14g2308t2	99.82	XM_003423823.2	0	NV21592-RA	99.69	0	NW_001815682.3:5653974-5660313:-	SCAFFOLD1:5653974-5660313:-	nasvn14g2308
Nasvi2EG000728t1	na	0	xmiss	0	nonvid	0	0	NW_001815682.3:5660282-5660803:+	SCAFFOLD1:5660282-5660803:+	na
Nasvi2EG000729t1	nasvn14g2309t1	100.77	XM_001607672.3	0	NV10331-RA	99.7	0	NW_001815682.3:5660731-5662483:-	SCAFFOLD1:5660731-5662483:-	nasvn14g2309
Nasvi2EG000730t1	nasvn14g2310t1	0.84	XM_008217419.1	0	NV21591-RA	0.37	0	NW_001815682.3:5662818-5664293:-	SCAFFOLD1:5662818-5664293:-	na
Nasvi2EG000731t1	nasvn14g2311t1	84.62	XM_008217425.1	0	NV10332-RA	98.61	0	NW_001815682.3:5664739-5700342:-	SCAFFOLD1:5664739-5700342:-	nasvn14g2311
Nasvi2EG000731t2	nasvn14g2311t8	100.95	XM_008217430.1	0	NV10332-RA	83.76	0	NW_001815682.3:5664962-5738624:-	SCAFFOLD1:5664962-5738624:-	nasvn14g2311
Nasvi2EG000731t3	nasvn14g2311t8	100.93	XM_008217430.1	0	NV10332-RA	83.82	0	NW_001815682.3:5665348-5738507:-	SCAFFOLD1:5665348-5738507:-	nasvn14g2311
Nasvi2EG000731t4	nasvn14g2311t9	100.99	XM_001607676.3	0	NV10332-RA	83.78	0	NW_001815682.3:5664962-5732043:-	SCAFFOLD1:5664962-5732043:-	nasvn14g2311
Nasvi2EG000731t5	nasvn14g2311t9	100	XM_001607676.3	0	NV10332-RA	83.77	0	NW_001815682.3:5664962-5732086:-	SCAFFOLD1:5664962-5732086:-	nasvn14g2311
Nasvi2EG000731t6	nasvn14g2311t5	95.86	XM_008217434.1	0	NV10332-RA	69.69	0	NW_001815682.3:5664962-5732086:-	SCAFFOLD1:5664962-5732086:-	nasvn14g2311
Nasvi2EG000732t1	nasvn14g2312t1	95.67	NM_001172461.1	0	NV10333-RA	94.63	0	NW_001815682.3:5688258-5711202:+	SCAFFOLD1:5688258-5711202:+	nasvn14g2312
Nasvi2EG000733t1	na	0	xmiss	0	nonvid	0	0	NW_001815682.3:5734951-5748522:-	SCAFFOLD1:5734951-5748522:-	na
Nasvi2EG000734t1	na	0	xmiss	0	nonvid	0	0	NW_001815682.3:5737105-5739239:+	SCAFFOLD1:5737105-5739239:+	na
Nasvi2EG000735t1	nasvn14g2311t5	4.1	XM_008217434.1	0	nonvid	0	0	NW_001815682.3:5747837-5749428:-	SCAFFOLD1:5747837-5749428:-	na
Nasvi2EG000736t1	nasvn14g2313t4	77.72	XM_008217421.1	0	NV30605-RA	6.72	0	NW_001815682.3:5755398-5758921:+	SCAFFOLD1:5755398-5758921:+	na
Nasvi2EG000738t1	nasvn14g2315t1	100	XM_001607685.3	0	NV10335-RA	73.51	0	NW_001815682.3:5773455-5777264:+	SCAFFOLD1:5773455-5777264:+	nasvn14g2315
Nasvi2EG000738t2	nasvn14g2315t2	100.94	XM_008217435.1	0	NV10335-RA	73.49	0	NW_001815682.3:5773745-5777253:+	SCAFFOLD1:5773745-5777253:+	nasvn14g2315
Nasvi2EG000738t3	nasvn14g2315t1	57.7	XM_001607685.3	0	NV10335-RA	37.27	0	NW_001815682.3:5773462-5777278:+	SCAFFOLD1:5773462-5777278:+	nasvn14g2315
Nasvi2EG000740t1	nasvn14g2316t1	100.88	XM_003423786.2	0	NV21698-RA	100.7	0	NW_001815682.3:5778047-5780058:+	SCAFFOLD1:5778047-5780058:+	nasvn14g2316
Nasvi2EG000741t1	nasvn14g2317t1	99.09	XM_003423787.2	0	NV10336-RA	100	0	NW_001815682.3:5806458-5811948:+	SCAFFOLD1:5806458-5811948:+	nasvn14g2317
Nasvi2EG000742t1	nasvn14g2318t1	98.71	XM_008217439.1	0	NV10337-RA	89.57	0	NW_001815682.3:5813395-5822133:-	SCAFFOLD1:5813395-5822133:-	nasvn14g2318
Nasvi2EG000743t1	nasvn14g2319t7	98.71	XM_008217443.1	0	NV10338-RA	100	0	NW_001815682.3:5822223-5824603:+	SCAFFOLD1:5822223-5824603:+	nasvn14g2319
Nasvi2EG000743t2	nasvn14g2319t7	89.81	XM_008217443.1	0	NV10338-RA	90.8	0	NW_001815682.3:5822237-5824909:+	SCAFFOLD1:5822237-5824909:+	nasvn14g2319
Nasvi2EG000744t1	nasvn14g2320t1	99.49	XM_001607697.3	0	NV10339-RA	99.65	0	NW_001815682.3:5826925-5829001:+	SCAFFOLD1:5826925-5829001:+	nasvn14g2320
Nasvi2EG000745t1	nasvn14g2321t1	100.77	XM_008217461.1	0	NV10340-RA	87.61	0	NW_001815682.3:5829461-5861840:-	SCAFFOLD1:5829461-5861840:-	nasvn14g2321
Nasvi2EG000745t2	nasvn14g2321t2	99.75	XM_008217462.1	0	NV10340-RA	89.6	0	NW_001815682.3:5829461-5861840:-	SCAFFOLD1:5829461-5861840:-	nasvn14g2321
Nasvi2EG000746t1	nasvn14g2323t1	100.62	XM_008217858.1	0	NV21590-RA	100.62	0	NW_001815682.3:5858735-5861591:-	SCAFFOLD1:5858735-5861591:-	nasvn14g2323
Nasvi2EG000746t2	nasvn14g2323t1	97.59	XM_008217858.1	0	NV21590-RA	97.59	0	NW_001815682.3:5858795-5861818:-	SCAFFOLD1:5858795-5861818:-	nasvn14g2323
Nasvi2EG000746t3	nasvn14g2323t1	100.56	XM_008217858.1	0	NV21590-RA	100.56	0	NW_001815682.3:5858738-5861910:-	SCAFFOLD1:5858738-5861910:-	nasvn14g2323
Nasvi2EG000750t1	nasvn14g2324t5	96.58	XM_008217457.1	0	NV21699-RA	99.72	0	NW_001815682.3:5898676-5925550:+	SCAFFOLD1:5898676-5925550:+	nasvn14g2324
Nasvi2EG000752t1	nasvn14g2325t1	100.68	XM_003424552.2	0	NV21589-RA	100.46	0	NW_001815682.3:5935200-5937031:-	SCAFFOLD1:5935200-5937031:-	nasvn14g2325
Nasvi2EG000753t1	nasvn14g2326t1	100.9	XM_003424578.2	0	NV21588-RA	100.67	0	NW_001815682.3:5937377-5938911:-	SCAFFOLD1:5937377-5938911:-	nasvn14g2326
Nasvi2EG000754t1	nasvn14g2327t1	100.53	XM_003424597.2	0	NV30606-RA	100.68	0	NW_001815682.3:5938798-5964946:-	SCAFFOLD1:5938798-5964946:-	nasvn14g2327
Nasvi2EG000754t2	nasvn14g2327t1	100.55	XM_003424597.2	0	NV30606-RA	100.69	0	NW_001815682.3:5943026-5965714:-	SCAFFOLD1:5943026-5965714:-	nasvn14g2327
Nasvi2EG000756t1	na	0	xmiss	0	NV21700-RA	35.41	0	NW_001815682.3:5976096-5978595:+	SCAFFOLD1:5976096-5978595:+	na
Nasvi2EG000757t1	nasvn14g2328t1	100.88	XM_008217465.1	0	NV10341-RA	87.58	0	NW_001815682.3:5984635-5996508:+	SCAFFOLD1:5984635-5996508:+	nasvn14g2328
Nasvi2EG000758t1	nasvn14g2329t2	99.78	XM_001607724.3	0	NV10342-RA	99.57	0	NW_001815682.3:5996952-6000511:-	SCAFFOLD1:5996952-6000511:-	nasvn14g2329
Nasvi2EG000759t1	nasvn14g2330t2	100.89	XM_008217470.1	0	NV21587-RA	100.69	0	NW_001815682.3:6001233-6014432:-	SCAFFOLD1:6001233-6014432:-	nasvn14g2330
Nasvi2EG000760t1	nasvn14g2331t1	99.7	XM_008217860.1	0	NV21701-RA	95.7	0	NW_001815682.3:6025976-6027445:+	SCAFFOLD1:6025976-6027445:+	nasvn14g2331
Nasvi2EG000760t2	nasvn14g2331t1	95.74	XM_008217860.1	0	NV21701-RA	99.77	0	NW_001815682.3:6026060-6027442:+	SCAFFOLD1:6026060-6027442:+	nasvn14g2331
Nasvi2EG000761t1	na	0	xmiss	0	nonvid	0	0	NW_001815682.3:6027596-6029989:+	SCAFFOLD1:6027596-6029989:+	na
Nasvi2EG000762t1	nasvn14g2332t1	94.78	XM_008217469.1	0	NV10343-RA	68.64	0	NW_001815682.3:6030063-6033599:+	SCAFFOLD1:6030063-6033599:+	nasvn14g2332,*nasvn14g2333
Nasvi2EG000764t1	nasvn14g2333t1	100.72	XM_008217467.1	0	NV10343-RA	26.27	0	NW_001815682.3:6033763-6037000:+	SCAFFOLD1:6033763-6037000:+	*nasvn14g2332,nasvn14g2333
Nasvi2EG000765t1	nasvn14g2334t1	100.86	XM_001607733.3	0	NV10344-RA	100.76	0	NW_001815682.3:6036774-6039958:-	SCAFFOLD1:6036774-6039958:-	nasvn14g2334
Nasvi2EG000766t1	nasvn14g2335t1	85.65	XM_008217861.1	0	NV10345-RA	85.78	0	NW_001815682.3:6040856-6043466:+	SCAFFOLD1:6040856-6043466:+	nasvn14g2335
Nasvi2EG000767t1	nasvn14g2336t1	83.72	XM_008217475.1	0	NV10346-RA	99.73	0	NW_001815682.3:6043554-6046488:-	SCAFFOLD1:6043554-6046488:-	nasvn14g2336
Nasvi2EG000768t1	nasvn14g2338t1	100.59	XM_001608177.3	0	NV10348-RA	99.46	0	NW_001815682.3:6048013-6051287:+	SCAFFOLD1:6048013-6051287:+	nasvn14g2338
Nasvi2EG000769t1	na	0	xmiss	0	nonvid	0	0	NW_001815682.3:6048028-6049253:+	SCAFFOLD1:6048028-6049253:+	na
Nasvi2EG000770t1	nasvn14g2337t1	100.62	XM_001608176.2	0	NV10347-RA	99.52	0	NW_001815682.3:6049887-6050608:-	SCAFFOLD1:6049887-6050608:-	nasvn14g2337
Nasvi2EG000771t1	nasvn14g2336t3	18.23	XM_008217473.1	0	NV10349-RA	99.64	0	NW_001815682.3:6051864-6052478:-	SCAFFOLD1:6051864-6052478:-	na
Nasvi2EG000772t1	na	0	xmiss	0	nonvid	0	0	NW_001815682.3:6052608-6055082:+	SCAFFOLD1:6052608-6055082:+	na
Nasvi2EG000773t1	nasvn14g2340t1	100.57	XM_008217862.1	0	NV21586-RA	100.53	0	NW_001815682.3:6053833-6092830:-	SCAFFOLD1:6053833-6092830:-	na
Nasvi2EG000774t1	nasvn14g2339t2	46.51	XM_008217480.1	0	NV10350-RA	28.27	0	NW_001815682.3:6093215-6138117:+	SCAFFOLD1:6093215-6138117:+	*nasvn14g2341
Nasvi2EG000775t1	na	0	xmiss	0	nonvid	0	0	NW_001815682.3:6127276-6129081:+	SCAFFOLD1:6127276-6129081:+	na
Nasvi2EG000776t1	nasvn14g2342t1	42.55	XM_001608181.3	0	NV10351-RA	99.95	0	NW_001815682.3:6151790-6152858:-	SCAFFOLD1:6151790-6152858:-	nasvn14g2342
Nasvi2EG000777t1	nasvn14g2343t1	100.8	XM_008217479.1	0	nonvid	0	0	NW_001815682.3:6153122-6154196:-	SCAFFOLD1:6153122-6154196:-	*nasvn14g2342
Nasvi2EG000778t1	na	0	xmiss	0	NV10350-RA	9.09	0	NW_001815682.3:6154294-6285328:+	SCAFFOLD1:6154294-6285328:+	*nasvn14g2341
Nasvi2EG000779t1	na	0	xmiss	0	nonvid	0	0	NW_001815682.3:6229736-6230820:+	SCAFFOLD1:6229736-6230820:+	na
Nasvi2EG000780t1	nasvn14g2341t2	81.43	XM_008217476.1	0	NV10350-RA	59.59	0	NW_001815682.3:6293053-6354822:+	SCAFFOLD1:6293053-6354822:+	nasvn14g2341
Nasvi2EG000782t1	nasvn14g2344t1	87.74	XM_001608182.3	0	NV10352-RA	86.71	0	NW_001815682.3:6355821-6360801:-	SCAFFOLD1:6355821-6360801:-	nasvn14g2344
Nasvi2EG000783t1	nasvn14g2345t1	33.38	XM_001607759.3	0	NV10353-RA	32.22	0	NW_001815682.3:6360893-6363882:+	SCAFFOLD1:6360893-6363882:+	nasvn14g2345
Nasvi2EG000784t1	nasvn14g2346t3	100.86	XM_008217482.1	0	NV21585-RA	79.74	0	NW_001815682.3:6363886-6368979:-	SCAFFOLD1:6363886-6368979:-	nasvn14g2346
Nasvi2EG000784t2	nasvn14g2346t4	96.84	XM_008217484.1	0	NV21585-RA	89.75	0	NW_001815682.3:6364214-6369271:-	SCAFFOLD1:6364214-6369271:-	nasvn14g2346
Nasvi2EG000786t1	nasvn14g2347t1	93.45	XM_008217863.1	0	NV10354-RA	99.78	0	NW_001815682.3:6373464-6380641:-	SCAFFOLD1:6373464-6380641:-	nasvn14g2347
Nasvi2EG000788t1	nasvn14g2348t1	99.97	XM_003424564.2	0	NV21584-RA	97.66	0	NW_001815682.3:6381803-6389708:-	SCAFFOLD1:6381803-6389708:-	nasvn14g2348
Nasvi2EG000789t1	nasvn14g2349t1	100.69	XM_001607781.3	0	NV10355-RA	99.67	0	NW_001815682.3:6389839-6398469:+	SCAFFOLD1:6389839-6398469:+	nasvn14g2349
Nasvi2EG000789t2	nasvn14g2349t2	100.69	XM_008217485.1	0	NV10355-RA	99.82	0	NW_001815682.3:6390508-6395936:+	SCAFFOLD1:6390508-6395936:+	nasvn14g2349
Nasvi2EG000790t1	nasvn14g2350t3	100.83	XM_001607785.3	0	NV10356-RA	95.69	0	NW_001815682.3:6398459-6403934:-	SCAFFOLD1:6398459-6403934:-	nasvn14g2350
Nasvi2EG000791t1	nasvn14g2351t1	100.76	XM_008217488.1	0	NV10357-RA	94.66	0	NW_001815682.3:6406781-6420775:-	SCAFFOLD1:6406781-6420775:-	nasvn14g2351
Nasvi2EG000791t2	nasvn14g2351t1	100.56	XM_008217488.1	0	NV10357-RA	94.47	0	NW_001815682.3:6406720-6422102:-	SCAFFOLD1:6406720-6422102:-	nasvn14g2351
Nasvi2EG000791t3	nasvn14g2351t2	100	XM_001607787.3	0	NV10357-RA	98.8	0	NW_001815682.3:6406720-6413724:-	SCAFFOLD1:6406720-6413724:-	nasvn14g2351
Nasvi2EG000792t1	nasvn14g2352t1	99.3	XM_001607790.3	0	NV10358-RA	99.68	0	NW_001815682.3:6420923-6422118:-	SCAFFOLD1:6420923-6422118:-	nasvn14g2352
Nasvi2EG000793t1	nasvn14g2353t1	100.94	XM_001607792.3	0	NV10359-RA	92.86	0	NW_001815682.3:6422259-6426219:+	SCAFFOLD1:6422259-6426219:+	nasvn14g2353
Nasvi2EG000794t1	nasvn14g2355t1	100.66	XM_008217489.1	0	NV10361-RA	100	0	NW_001815682.3:6427814-6431223:+	SCAFFOLD1:6427814-6431223:+	nasvn14g2355
Nasvi2EG000794t2	nasvn14g2355t1	100.59	XM_008217489.1	0	NV10361-RA	99.57	0	NW_001815682.3:6426271-6430354:+	SCAFFOLD1:6426271-6430354:+	nasvn14g2355
Nasvi2EG000794t3	nasvn14g2355t2	100.83	XM_001608191.3	0	NV10361-RA	99.56	0	NW_001815682.3:6428053-6430227:+	SCAFFOLD1:6428053-6430227:+	nasvn14g2355
Nasvi2EG000795t1	nasvn14g2354t1	99.77	XM_001608190.3	0	NV10360-RA	100	0	NW_001815682.3:6426277-6427376:-	SCAFFOLD1:6426277-6427376:-	nasvn14g2354
Nasvi2EG000795t2	nasvn14g2354t1	99.9	XM_001608190.3	0	NV10360-RA	99.79	0	NW_001815682.3:6426271-6428110:-	SCAFFOLD1:6426271-6428110:-	nasvn14g2354
Nasvi2EG000796t1	nasvn14g2356t1	91.28	XM_008217490.1	0	NV21583-RA	81.43	0	NW_001815682.3:6431654-6438488:-	SCAFFOLD1:6431654-6438488:-	na
Nasvi2EG000797t1	nasvn14g2357t1	93.68	XM_001607795.3	0	NV10362-RA	90.61	0	NW_001815682.3:6438744-6442919:+	SCAFFOLD1:6438744-6442919:+	nasvn14g2357
Nasvi2EG000797t2	nasvn14g2357t2	95.68	XM_008217491.1	0	NV10362-RA	89.75	0	NW_001815682.3:6440079-6442925:+	SCAFFOLD1:6440079-6442925:+	nasvn14g2357
Nasvi2EG000797t3	nasvn14g2357t4	78.58	XM_008217492.1	0	NV10362-RA	79.54	0	NW_001815682.3:6439016-6442650:+	SCAFFOLD1:6439016-6442650:+	nasvn14g2357
Nasvi2EG000797t4	nasvn14g2357t1	96.55	XM_001607795.3	0	NV10362-RA	94.89	0	NW_001815682.3:6440081-6442415:+	SCAFFOLD1:6440081-6442415:+	nasvn14g2357
Nasvi2EG000799t1	nasvn14g2358t2	88.43	XM_001607796.2	0	NV10363-RA	88.54	0	NW_001815682.3:6461528-6467072:+	SCAFFOLD1:6461528-6467072:+	nasvn14g2358
Nasvi2EG000800t1	nasvn14g2359t1	100.91	XM_001607797.3	0	NV10364-RA	100.73	0	NW_001815682.3:6469399-6473492:+	SCAFFOLD1:6469399-6473492:+	nasvn14g2359
Nasvi2EG000801t1	nasvn14g2361t1	96.79	XM_008217496.1	0	NV21702-RA	77.54	0	NW_001815682.3:6476843-6480525:+	SCAFFOLD1:6476843-6480525:+	nasvn14g2361
Nasvi2EG000801t2	nasvn14g2361t1	97.75	XM_008217496.1	0	NV21702-RA	74.51	0	NW_001815682.3:6476917-6480512:+	SCAFFOLD1:6476917-6480512:+	nasvn14g2361
Nasvi2EG000802t1	nasvn14g2362t1	100.89	XM_001607806.3	0	NV10365-RA	99.69	0	NW_001815682.3:6480976-6483300:-	SCAFFOLD1:6480976-6483300:-	nasvn14g2362
Nasvi2EG000802t2	nasvn14g2362t1	100.6	XM_001607806.3	0	NV10365-RA	99.53	0	NW_001815682.3:6481270-6484707:-	SCAFFOLD1:6481270-6484707:-	nasvn14g2362
Nasvi2EG000803t1	nasvn14g2363t1	76.99	NM_001134327.2	0	NV10366-RA	27.35	0	NW_001815682.3:6483393-6487152:+	SCAFFOLD1:6483393-6487152:+	nasvn14g2363,*nasvn14g2364
Nasvi2EG000803t2	nasvn14g2363t1	90.61	NM_001134327.2	0	NV10366-RA	43.22	0	NW_001815682.3:6481270-6487169:+	SCAFFOLD1:6481270-6487169:+	nasvn14g2363,*nasvn14g2364
Nasvi2EG000803t3	nasvn14g2363t1	90.87	NM_001134327.2	0	NV10366-RA	43.32	0	NW_001815682.3:6483011-6487169:+	SCAFFOLD1:6483011-6487169:+	nasvn14g2363,*nasvn14g2364
Nasvi2EG000804t1	nasvn14g2364t1	99.6	NM_001134326.2	0	NV10366-RA	51.51	0	NW_001815682.3:6487605-6490425:+	SCAFFOLD1:6487605-6490425:+	*nasvn14g2363,nasvn14g2364
Nasvi2EG000805t1	nasvn14g2365t1	81.73	XM_001607809.3	0	NV10367-RA	100	0	NW_001815682.3:6492647-6493593:+	SCAFFOLD1:6492647-6493593:+	nasvn14g2365
Nasvi2EG000806t1	nasvn14g2366t1	100.83	XM_001608195.3	0	NV10368-RA	99.72	0	NW_001815682.3:6493673-6494924:-	SCAFFOLD1:6493673-6494924:-	nasvn14g2366
Nasvi2EG000807t1	nasvn14g2367t1	99.82	XM_008217864.1	0	NV21582-RA	93.67	0	NW_001815682.3:6494835-6498528:-	SCAFFOLD1:6494835-6498528:-	nasvn14g2367
Nasvi2EG000808t1	nasvn14g2368t1	99.86	NM_001172602.1	0	NV10369-RA	99.84	0	NW_001815682.3:6499325-6501405:+	SCAFFOLD1:6499325-6501405:+	nasvn14g2368
Nasvi2EG000809t1	nasvn14g2369t2	99.72	XM_001607812.3	0	NV10370-RA	99.7	0	NW_001815682.3:6504575-6506257:+	SCAFFOLD1:6504575-6506257:+	nasvn14g2369
Nasvi2EG000809t2	nasvn14g2369t2	99.49	XM_001607812.3	0	NV10370-RA	99.47	NV50016-RA/0.38	NW_001815682.3:6504571-6508453:+	SCAFFOLD1:6504571-6508453:+	nasvn14g2369
Nasvi2EG000810t1	nasvn14g2370t1	47.3	XM_008217865.1	0	NV50016-RA	76.51	0	NW_001815682.3:6505973-6508619:+	SCAFFOLD1:6505973-6508619:+	nasvn14g2370
Nasvi2EG000811t1	nasvn14g2371t1	96.66	XM_001607816.2	0	NV10371-RA	99.68	0	NW_001815682.3:6508675-6510115:+	SCAFFOLD1:6508675-6510115:+	nasvn14g2371
Nasvi2EG000812t1	nasvn14g2372t1	87.76	XM_008217866.1	0	NV10372-RA	79.76	0	NW_001815682.3:6510290-6512194:+	SCAFFOLD1:6510290-6512194:+	nasvn14g2372
Nasvi2EG000813t1	nasvn14g2373t1	89.55	XM_008217868.1	0	NV10373-RA	14.12	0	NW_001815682.3:6513034-6514530:+	SCAFFOLD1:6513034-6514530:+	nasvn14g2373,*nasvn14g2374
Nasvi2EG000814t1	nasvn14g2374t1	99.79	XM_001607821.2	0	NV10373-RA	70.71	0	NW_001815682.3:6514669-6515926:+	SCAFFOLD1:6514669-6515926:+	*nasvn14g2373,nasvn14g2374
Nasvi2EG000815t1	nasvn14g2375t1	80.64	XM_008217869.1	0	nonvid	0	0	NW_001815682.3:6516113-6517330:+	SCAFFOLD1:6516113-6517330:+	na
Nasvi2EG000816t1	nasvn14g2376t1	100.88	XM_008217516.1	0	NV10374-RA	100	0	NW_001815682.3:6518977-6524353:-	SCAFFOLD1:6518977-6524353:-	nasvn14g2376
Nasvi2EG000817t1	nasvn14g2378t2	0.7	XM_008217512.1	0	NV50017-RA	39.99	0	NW_001815682.3:6532537-6534258:+	SCAFFOLD1:6532537-6534258:+	*nasvn14g2379
Nasvi2EG000819t1	nasvn14g2380t1	16.31	XM_001607828.3	0	NV10375-RA	99.66	0	NW_001815682.3:6540396-6543053:-	SCAFFOLD1:6540396-6543053:-	nasvn14g2380
Nasvi2EG000819t2	nasvn14g2380t1	11.29	XM_001607828.3	0	NV10375-RA	65.91	0	NW_001815682.3:6540570-6542758:-	SCAFFOLD1:6540570-6542758:-	nasvn14g2380
Nasvi2EG000819t3	nasvn14g2380t1	11.28	XM_001607828.3	0	NV10375-RA	65.89	0	NW_001815682.3:6540570-6542277:-	SCAFFOLD1:6540570-6542277:-	nasvn14g2380
Nasvi2EG000820t1	na	0	xmiss	0	NV21581-RA	100.25	0	NW_001815682.3:6550838-6552184:-	SCAFFOLD1:6550838-6552184:-	na
Nasvi2EG000822t1	na	0	xmiss	0	nonvid	0	0	NW_001815682.3:6565445-6566961:+	SCAFFOLD1:6565445-6566961:+	na
Nasvi2EG000823t1	nasvn14g2382t1	100.51	XM_008217510.1	0	NV10376-RA	61.78	0	NW_001815682.3:6567380-6573524:-	SCAFFOLD1:6567380-6573524:-	nasvn14g2382
Nasvi2EG000824t1	nasvn14g2377t8	99.79	XM_008217506.1	0	NV10377-RA	58.4	NV21703-RA/30.20	NW_001815682.3:6573676-6600495:+	SCAFFOLD1:6573676-6600495:+	nasvn14g2377
Nasvi2EG000824t10	nasvn14g2377t10	69.65	XM_008217509.1	0	NV10377-RA	84.72	0	NW_001815682.3:6575942-6589299:+	SCAFFOLD1:6575942-6589299:+	nasvn14g2377
Nasvi2EG000824t11	nasvn14g2377t10	66.66	XM_008217509.1	0	NV10377-RA	84.52	0	NW_001815682.3:6575151-6591294:+	SCAFFOLD1:6575151-6591294:+	nasvn14g2377
Nasvi2EG000824t12	nasvn14g2377t10	66.66	XM_008217509.1	0	NV10377-RA	84.6	0	NW_001815682.3:6575151-6589805:+	SCAFFOLD1:6575151-6589805:+	nasvn14g2377
Nasvi2EG000824t2	nasvn14g2377t5	97.84	XM_008217507.1	0	NV10377-RA	59.43	NV21703-RA/31.23	NW_001815682.3:6575151-6601392:+	SCAFFOLD1:6575151-6601392:+	nasvn14g2377
Nasvi2EG000824t3	nasvn14g2377t9	96.94	XM_008217508.1	0	NV10377-RA	57.51	NV21703-RA/32.28	NW_001815682.3:6575195-6600247:+	SCAFFOLD1:6575195-6600247:+	nasvn14g2377
Nasvi2EG000824t4	nasvn14g2377t10	72.72	XM_008217509.1	0	NV10377-RA	83.66	0	NW_001815682.3:6575171-6590213:+	SCAFFOLD1:6575171-6590213:+	nasvn14g2377
Nasvi2EG000824t5	nasvn14g2377t10	72.68	XM_008217509.1	0	NV10377-RA	83.73	0	NW_001815682.3:6575942-6589151:+	SCAFFOLD1:6575942-6589151:+	nasvn14g2377
Nasvi2EG000824t6	nasvn14g2377t9	69.71	XM_008217508.1	0	NV10377-RA	82.6	0	NW_001815682.3:6575151-6589805:+	SCAFFOLD1:6575151-6589805:+	nasvn14g2377
Nasvi2EG000824t7	nasvn14g2377t9	69.67	XM_008217508.1	0	NV10377-RA	82.62	0	NW_001815682.3:6575872-6589805:+	SCAFFOLD1:6575872-6589805:+	nasvn14g2377
Nasvi2EG000824t8	nasvn14g2377t10	69.67	XM_008217509.1	0	NV10377-RA	84.48	0	NW_001815682.3:6575151-6591197:+	SCAFFOLD1:6575151-6591197:+	nasvn14g2377
Nasvi2EG000824t9	nasvn14g2377t10	69.69	XM_008217509.1	0	NV10377-RA	85.55	0	NW_001815682.3:6575151-6591197:+	SCAFFOLD1:6575151-6591197:+	nasvn14g2377
Nasvi2EG000825t1	nasvn14g2383t1	100.6	XM_008217498.1	0	NV21580-RA	61.43	0	NW_001815682.3:6600523-6602597:-	SCAFFOLD1:6600523-6602597:-	nasvn14g2383
Nasvi2EG000826t1	nasvn14g2384t1	99.95	XM_001608199.3	0	NV10378-RA	100	0	NW_001815682.3:6602724-6603972:+	SCAFFOLD1:6602724-6603972:+	nasvn14g2384
Nasvi2EG000827t1	nasvn14g2385t1	100.66	XM_001607842.2	0	NV10379-RA	100.72	0	NW_001815682.3:6603983-6617908:-	SCAFFOLD1:6603983-6617908:-	nasvn14g2385
Nasvi2EG000828t1	nasvn14g2386t1	99.73	XM_008217520.1	0	NV10380-RA	99.72	0	NW_001815682.3:6617969-6628165:+	SCAFFOLD1:6617969-6628165:+	nasvn14g2386
Nasvi2EG000828t2	nasvn14g2386t1	86.51	XM_008217520.1	0	NV10380-RA	86.86	0	NW_001815682.3:6622865-6627528:+	SCAFFOLD1:6622865-6627528:+	nasvn14g2386
Nasvi2EG000829t1	nasvn14g2387t1	100.73	XM_001607847.3	0	NV10381-RA	89.66	0	NW_001815682.3:6627990-6632636:-	SCAFFOLD1:6627990-6632636:-	nasvn14g2387
Nasvi2EG000833t1	nasvn14g2388t4	100.88	XM_008217527.1	0	NV10382-RA	100	0	NW_001815682.3:6633382-6637017:+	SCAFFOLD1:6633382-6637017:+	nasvn14g2388
Nasvi2EG000834t1	na	0	xmiss	0	NV21704-RA	100	0	NW_001815682.3:6638406-6640107:+	SCAFFOLD1:6638406-6640107:+	*nasvn14g2390
Nasvi2EG000835t1	nasvn14g2391t1	100.92	XM_008217521.1	0	NV10383-RA	100.86	0	NW_001815682.3:6640443-6643588:-	SCAFFOLD1:6640443-6643588:-	na
Nasvi2EG000836t1	nasvn14g2393t1	97.66	XM_001607855.3	0	NV10384-RA	100	0	NW_001815682.3:6642483-6647435:-	SCAFFOLD1:6642483-6647435:-	nasvn14g2393
Nasvi2EG000837t1	nasvn14g2392t1	64.72	XM_008216840.1	0	nonvid	0	0	NW_001815682.3:6643683-6644627:+	SCAFFOLD1:6643683-6644627:+	nasvn14g2392
Nasvi2EG000838t1	nasvn14g2394t1	99.94	XM_003424510.1	0	NV21579-RA	99.37	0	NW_001815682.3:6647939-6649326:-	SCAFFOLD1:6647939-6649326:-	nasvn14g2394
Nasvi2EG000839t1	nasvn14g2395t1	100.85	XM_001608200.2	0	NV10385-RA	99.79	0	NW_001815682.3:6649670-6653366:-	SCAFFOLD1:6649670-6653366:-	nasvn14g2395
Nasvi2EG000841t1	na	0	xmiss	0	nonvid	0	0	NW_001815682.3:6673089-6675088:+	SCAFFOLD1:6673089-6675088:+	na
Nasvi2EG000842t1	nasvn14g2397t1	100.81	NM_001172382.1	0	NV10386-RA	99.81	0	NW_001815682.3:6680496-6687611:+	SCAFFOLD1:6680496-6687611:+	nasvn14g2397
Nasvi2EG000843t1	na	0	xmiss	0	nonvid	0	0	NW_001815682.3:6687357-6687995:-	SCAFFOLD1:6687357-6687995:-	na
Nasvi2EG000844t1	nasvn14g2398t1	86.56	NM_001172383.1	0	NV10387-RA	99.43	0	NW_001815682.3:6688657-6690988:-	SCAFFOLD1:6688657-6690988:-	nasvn14g2398
Nasvi2EG000845t1	nasvn14g2399t1	99.99	NM_001172380.1	0	NV10388-RA	100	0	NW_001815682.3:6691589-6694689:-	SCAFFOLD1:6691589-6694689:-	nasvn14g2399
Nasvi2EG000848t1	nasvn14g2401t1	87.89	NM_001142874.1	0	NV10390-RA	0.81	0	NW_001815682.3:6700445-6704499:-	SCAFFOLD1:6700445-6704499:-	nasvn14g2401
Nasvi2EG000849t1	nasvn14g2402t1	90.54	XM_001607871.2	0	NV10391-RA	90.52	0	NW_001815682.3:6705659-6708015:+	SCAFFOLD1:6705659-6708015:+	nasvn14g2402
Nasvi2EG000850t1	nasvn14g2403t1	20.22	XM_001607876.3	0	NV10392-RA	99.84	0	NW_001815682.3:6708386-6710580:+	SCAFFOLD1:6708386-6710580:+	nasvn14g2403
Nasvi2EG000850t2	nasvn14g2403t1	20.22	XM_001607876.3	0	NV10392-RA	98.72	0	NW_001815682.3:6708172-6710582:+	SCAFFOLD1:6708172-6710582:+	nasvn14g2403
Nasvi2EG000851t1	nasvn14g2403t1	75.7	XM_001607876.3	0	NV10393-RA	100.68	0	NW_001815682.3:6710770-6717094:+	SCAFFOLD1:6710770-6717094:+	na
Nasvi2EG000851t2	nasvn14g2403t1	55.78	XM_001607876.3	0	NV10393-RA	74.79	0	NW_001815682.3:6710818-6716336:+	SCAFFOLD1:6710818-6716336:+	na
Nasvi2EG000851t3	nasvn14g2403t1	51.62	XM_001607876.3	0	NV10393-RA	69.85	0	NW_001815682.3:6711995-6715293:+	SCAFFOLD1:6711995-6715293:+	na
Nasvi2EG000852t1	nasvn14g2404t1	77.33	XM_008217533.1	0	NV10394-RA	74.5	0	NW_001815682.3:6718272-6728096:-	SCAFFOLD1:6718272-6728096:-	nasvn14g2404
Nasvi2EG000852t2	nasvn14g2404t1	69.33	XM_008217533.1	0	NV10394-RA	67.42	0	NW_001815682.3:6717996-6720388:-	SCAFFOLD1:6717996-6720388:-	nasvn14g2404
Nasvi2EG000852t3	nasvn14g2404t1	64.16	XM_008217533.1	0	NV10394-RA	67.66	0	NW_001815682.3:6718481-6720388:-	SCAFFOLD1:6718481-6720388:-	nasvn14g2404
Nasvi2EG000853t1	nasvn14g2406t1	22.32	NM_001190639.1	0	nonvid	0	0	NW_001815682.3:6739249-6740066:-	SCAFFOLD1:6739249-6740066:-	na
Nasvi2EG000854t1	na	0	xmiss	0	nonvid	0	0	NW_001815682.3:6744209-6746718:-	SCAFFOLD1:6744209-6746718:-	na
Nasvi2EG000855t1	nasvn14g2405t2	99.46	XM_008217532.1	0	NV10395-RA	92.58	0	NW_001815682.3:6752076-6761072:+	SCAFFOLD1:6752076-6761072:+	nasvn14g2405
Nasvi2EG000856t1	nasvn14g2408t1	100.85	XM_008217534.1	0	NV10396-RA	100.84	0	NW_001815682.3:6761060-6780188:-	SCAFFOLD1:6761060-6780188:-	nasvn14g2408
Nasvi2EG000857t1	nasvn14g2409t1	99.94	XM_003424512.1	0	NV21577-RA	99.69	0	NW_001815682.3:6780375-6781498:-	SCAFFOLD1:6780375-6781498:-	nasvn14g2409
Nasvi2EG000858t1	nasvn14g2410t2	99.83	XM_001608205.3	0	NV10397-RA	99.81	0	NW_001815682.3:6781670-6783057:+	SCAFFOLD1:6781670-6783057:+	nasvn14g2410
Nasvi2EG000859t1	nasvn14g2411t1	97.88	XM_001607896.3	0	NV10398-RA	100	0	NW_001815682.3:6783309-6787516:-	SCAFFOLD1:6783309-6787516:-	nasvn14g2411
Nasvi2EG000859t2	nasvn14g2411t1	100.89	XM_001607896.3	0	NV10398-RA	97.96	0	NW_001815682.3:6783363-6788748:-	SCAFFOLD1:6783363-6788748:-	nasvn14g2411
Nasvi2EG000859t3	nasvn14g2411t1	100.89	XM_001607896.3	0	NV10398-RA	97.91	0	NW_001815682.3:6783363-6788748:-	SCAFFOLD1:6783363-6788748:-	nasvn14g2411
Nasvi2EG000859t4	nasvn14g2411t4	100.98	XM_008217538.1	0	NV10398-RA	81.89	0	NW_001815682.3:6783286-6788909:-	SCAFFOLD1:6783286-6788909:-	nasvn14g2411
Nasvi2EG000860t1	nasvn14g2412t1	77.78	XM_008217541.1	0	NV10399-RA	77.78	0	NW_001815682.3:6788893-6797396:+	SCAFFOLD1:6788893-6797396:+	nasvn14g2412
Nasvi2EG000861t1	nasvn14g2413t1	100.32	XM_003424513.2	0	NV10400-RA	98.85	0	NW_001815682.3:6797521-6798198:-	SCAFFOLD1:6797521-6798198:-	nasvn14g2413
Nasvi2EG000862t1	nasvn14g2414t1	99.88	XM_001607901.3	0	NV10401-RA	93.69	0	NW_001815682.3:6798717-6800153:+	SCAFFOLD1:6798717-6800153:+	nasvn14g2414
Nasvi2EG000863t1	nasvn14g2415t1	97.71	XM_008217542.1	0	NV10402-RA	96.67	0	NW_001815682.3:6801208-6809155:-	SCAFFOLD1:6801208-6809155:-	nasvn14g2415
Nasvi2EG000863t2	nasvn14g2415t1	97.97	XM_008217542.1	0	NV10402-RA	95.84	0	NW_001815682.3:6800935-6807842:-	SCAFFOLD1:6800935-6807842:-	nasvn14g2415
Nasvi2EG000863t3	nasvn14g2415t1	99.98	XM_008217542.1	0	NV10402-RA	96.85	0	NW_001815682.3:6800935-6807842:-	SCAFFOLD1:6800935-6807842:-	nasvn14g2415
Nasvi2EG000863t4	nasvn14g2415t1	97.97	XM_008217542.1	0	NV10402-RA	96.86	0	NW_001815682.3:6800935-6807842:-	SCAFFOLD1:6800935-6807842:-	nasvn14g2415
Nasvi2EG000863t5	nasvn14g2415t1	88.83	XM_008217542.1	0	NV10402-RA	88.88	0	NW_001815682.3:6801899-6807842:-	SCAFFOLD1:6801899-6807842:-	nasvn14g2415
Nasvi2EG000863t6	nasvn14g2415t1	97.97	XM_008217542.1	0	NV10402-RA	96.88	0	NW_001815682.3:6800958-6807842:-	SCAFFOLD1:6800958-6807842:-	nasvn14g2415
Nasvi2EG000863t7	nasvn14g2415t1	88.81	XM_008217542.1	0	NV10402-RA	90.9	0	NW_001815682.3:6801899-6807842:-	SCAFFOLD1:6801899-6807842:-	nasvn14g2415
Nasvi2EG000863t8	nasvn14g2415t1	79.97	XM_008217542.1	0	NV10402-RA	78.85	0	NW_001815682.3:6800958-6807854:-	SCAFFOLD1:6800958-6807854:-	nasvn14g2415
Nasvi2EG000864t1	nasvn14g2416t1	99.95	XM_003424514.2	0	NV10403-RA	100	NV10403-RB/89.94	NW_001815682.3:6812023-6813769:+	SCAFFOLD1:6812023-6813769:+	nasvn14g2416
Nasvi2EG000865t1	nasvn14g2417t2	95.5	XM_008217544.1	0	NV10404-RA	95.71	0	NW_001815682.3:6814458-6818232:-	SCAFFOLD1:6814458-6818232:-	nasvn14g2417
Nasvi2EG000865t2	nasvn14g2417t1	99.9	XM_008217543.1	0	NV10404-RA	93.44	0	NW_001815682.3:6813787-6816952:-	SCAFFOLD1:6813787-6816952:-	nasvn14g2417
Nasvi2EG000866t1	nasvn14g2418t1	100.27	XM_008217546.1	0	nonvid	0	0	NW_001815682.3:6818288-6821942:-	SCAFFOLD1:6818288-6821942:-	nasvn14g2418
Nasvi2EG000866t2	nasvn14g2418t1	97.25	XM_008217546.1	0	nonvid	0	0	NW_001815682.3:6818288-6821967:-	SCAFFOLD1:6818288-6821967:-	nasvn14g2418
Nasvi2EG000866t3	nasvn14g2418t1	97.32	XM_008217546.1	0	nonvid	0	0	NW_001815682.3:6818294-6821932:-	SCAFFOLD1:6818294-6821932:-	nasvn14g2418
Nasvi2EG000867t1	nasvn14g2419t1	100.83	XM_001608212.3	0	NV10405-RA	100.8	0	NW_001815682.3:6822377-6826497:+	SCAFFOLD1:6822377-6826497:+	nasvn14g2419
Nasvi2EG000867t2	nasvn14g2419t1	76.69	XM_001608212.3	0	NV10405-RA	76.81	0	NW_001815682.3:6823802-6826461:+	SCAFFOLD1:6823802-6826461:+	nasvn14g2419
Nasvi2EG000868t1	nasvn14g2420t1	100.46	XM_001607906.3	0	NV10406-RA	78.55	0	NW_001815682.3:6826836-6893945:-	SCAFFOLD1:6826836-6893945:-	nasvn14g2420
Nasvi2EG000871t1	na	0	xmiss	0	nonvid	0	0	NW_001815682.3:6935606-6939450:+	SCAFFOLD1:6935606-6939450:+	na
Nasvi2EG000872t1	na	0	xmiss	0	nonvid	0	0	NW_001815682.3:6938775-6939476:-	SCAFFOLD1:6938775-6939476:-	na
Nasvi2EG000873t1	nasvn14g2421t1	100.78	XM_001607909.3	0	NV10407-RA	99.71	0	NW_001815682.3:6967108-6983952:-	SCAFFOLD1:6967108-6983952:-	nasvn14g2421
Nasvi2EG000873t2	nasvn14g2421t2	100.97	XM_003424518.2	0	NV10407-RA	99.9	0	NW_001815682.3:6972501-6983603:-	SCAFFOLD1:6972501-6983603:-	nasvn14g2421
Nasvi2EG000873t3	nasvn14g2421t2	100.9	XM_003424518.2	0	NV10407-RA	99.96	0	NW_001815682.3:6972511-6983031:-	SCAFFOLD1:6972511-6983031:-	nasvn14g2421
Nasvi2EG000873t4	nasvn14g2421t4	100.89	XM_003424519.2	0	NV10407-RA	91.85	0	NW_001815682.3:6972519-6980552:-	SCAFFOLD1:6972519-6980552:-	nasvn14g2421
Nasvi2EG000875t1	nasvn14g2422t1	100.84	XM_001607912.3	0	NV10408-RA	100	0	NW_001815682.3:6985939-6990916:+	SCAFFOLD1:6985939-6990916:+	nasvn14g2422
Nasvi2EG000875t2	nasvn14g2422t1	77.83	XM_001607912.3	0	NV10408-RA	77.84	0	NW_001815682.3:6985683-6990956:+	SCAFFOLD1:6985683-6990956:+	nasvn14g2422
Nasvi2EG000876t1	na	0	xmiss	0	NV30607-RA	100	0	NW_001815682.3:6991069-6991609:+	SCAFFOLD1:6991069-6991609:+	na
Nasvi2EG000877t1	nasvn14g2423t1	100.97	XM_008216829.1	0	NV10409-RA	61.61	0	NW_001815682.3:6995369-7006516:+	SCAFFOLD1:6995369-7006516:+	nasvn14g2423,*nasvn14g2424
Nasvi2EG000878t1	nasvn14g2424t1	86.96	NM_001134329.2	0	NV10409-RA	33.39	0	NW_001815682.3:7006875-7010031:+	SCAFFOLD1:7006875-7010031:+	*nasvn14g2423,nasvn14g2424
Nasvi2EG000878t2	nasvn14g2424t1	47.78	NM_001134329.2	0	NV10409-RA	22.32	0	NW_001815682.3:7006822-7009609:+	SCAFFOLD1:7006822-7009609:+	*nasvn14g2423,nasvn14g2424
Nasvi2EG000879t1	nasvn14g2425t1	100.84	XM_008217554.1	0	NV10410-RA	99.7	0	NW_001815682.3:7010007-7014039:-	SCAFFOLD1:7010007-7014039:-	nasvn14g2425
Nasvi2EG000879t2	nasvn14g2425t1	100.9	XM_008217554.1	0	NV10410-RA	99.68	0	NW_001815682.3:7009595-7013575:-	SCAFFOLD1:7009595-7013575:-	nasvn14g2425
Nasvi2EG000879t3	nasvn14g2425t1	90.74	XM_008217554.1	0	NV10410-RA	90.55	0	NW_001815682.3:7009622-7014171:-	SCAFFOLD1:7009622-7014171:-	nasvn14g2425
Nasvi2EG000881t1	nasvn14g2426t1	76.89	XM_001607920.3	0	NV10411-RA	76.59	0	NW_001815682.3:7014006-7016071:+	SCAFFOLD1:7014006-7016071:+	nasvn14g2426
Nasvi2EG000881t2	nasvn14g2426t1	90.6	XM_001607920.3	0	NV10411-RA	89.37	0	NW_001815682.3:7013887-7016590:+	SCAFFOLD1:7013887-7016590:+	nasvn14g2426
Nasvi2EG000882t1	nasvn14g2427t2	100.54	XM_008216836.1	0	NV30608-RA	98.73	0	NW_001815682.3:7015965-7020532:-	SCAFFOLD1:7015965-7020532:-	nasvn14g2427
Nasvi2EG000883t1	nasvn14g2428t3	99.8	XM_001607927.3	0	NV10412-RA	88.36	0	NW_001815682.3:7020745-7047022:+	SCAFFOLD1:7020745-7047022:+	nasvn14g2428
Nasvi2EG000883t2	nasvn14g2428t2	99.73	XM_008217557.1	0	NV10412-RA	88.41	0	NW_001815682.3:7030405-7046711:+	SCAFFOLD1:7030405-7046711:+	nasvn14g2428
Nasvi2EG000883t3	nasvn14g2428t3	99.73	XM_001607927.3	0	NV10412-RA	88.43	0	NW_001815682.3:7038272-7046711:+	SCAFFOLD1:7038272-7046711:+	nasvn14g2428
Nasvi2EG000886t1	nasvn14g2429t1	80.73	XM_008217558.1	0	NV10413-RA	63.63	0	NW_001815682.3:7048453-7052337:-	SCAFFOLD1:7048453-7052337:-	nasvn14g2429
Nasvi2EG000887t1	nasvn14g2429t1	19.17	XM_008217558.1	0	NV10413-RA	24.24	0	NW_001815682.3:7056163-7056677:-	SCAFFOLD1:7056163-7056677:-	nasvn14g2429
Nasvi2EG000888t1	nasvn14g2430t1	96.74	XM_001607933.3	0	NV10414-RA	99.77	0	NW_001815682.3:7056609-7081205:+	SCAFFOLD1:7056609-7081205:+	nasvn14g2430
Nasvi2EG000888t2	nasvn14g2430t1	100.95	XM_001607933.3	0	NV10414-RA	96.93	0	NW_001815682.3:7069012-7080775:+	SCAFFOLD1:7069012-7080775:+	nasvn14g2430
Nasvi2EG000888t3	nasvn14g2430t2	100.94	XM_003424523.2	0	NV10414-RA	94.91	0	NW_001815682.3:7069012-7080756:+	SCAFFOLD1:7069012-7080756:+	nasvn14g2430
Nasvi2EG000889t1	na	0	xmiss	0	nonvid	0	0	NW_001815682.3:7064613-7069397:-	SCAFFOLD1:7064613-7069397:-	na
Nasvi2EG000890t1	nasvn14g2430t3	63.53	XM_003424521.2	0	nonvid	0	0	NW_001815682.3:7074883-7078174:+	SCAFFOLD1:7074883-7078174:+	nasvn14g2430
Nasvi2EG000890t2	nasvn14g2430t3	100.91	XM_003424521.2	0	NV10414-RA	24.15	0	NW_001815682.3:7068953-7078219:+	SCAFFOLD1:7068953-7078219:+	nasvn14g2430
Nasvi2EG000891t1	na	0	xmiss	0	nonvid	0	0	NW_001815682.3:7074315-7074894:+	SCAFFOLD1:7074315-7074894:+	na
Nasvi2EG000893t1	nasvn14g2431t1	100.68	XM_008217870.1	0	NV10415-RA	88.6	0	NW_001815682.3:7083954-7099008:+	SCAFFOLD1:7083954-7099008:+	nasvn14g2431
Nasvi2EG000894t1	na	0	xmiss	0	nonvid	0	0	NW_001815682.3:7097404-7098986:-	SCAFFOLD1:7097404-7098986:-	na
Nasvi2EG000895t1	nasvn14g2432t1	94.77	XM_008217561.1	0	NV50018-RA	94.69	0	NW_001815682.3:7124276-7159030:+	SCAFFOLD1:7124276-7159030:+	nasvn14g2432
Nasvi2EG000895t2	nasvn14g2432t1	95.81	XM_008217561.1	0	NV50018-RA	93.72	0	NW_001815682.3:7124736-7164590:+	SCAFFOLD1:7124736-7164590:+	nasvn14g2432
Nasvi2EG000896t1	nasvn14g2433t1	85.71	XM_001607937.3	0	NV10416-RA	98.69	0	NW_001815682.3:7159037-7164874:-	SCAFFOLD1:7159037-7164874:-	nasvn14g2433
Nasvi2EG000897t1	nasvn14g2434t1	100.83	XM_008217559.1	0	NV10417-RA	84.89	0	NW_001815682.3:7165854-7172517:-	SCAFFOLD1:7165854-7172517:-	nasvn14g2434,*nasvn14g2435
Nasvi2EG000897t2	nasvn14g2434t2	91.78	XM_008217560.1	0	NV10417-RA	75.78	0	NW_001815682.3:7164873-7172324:-	SCAFFOLD1:7164873-7172324:-	nasvn14g2434,*nasvn14g2435
Nasvi2EG000898t1	nasvn14g2435t1	68.83	XM_008217871.1	0	NV10417-RA	15.11	0	NW_001815682.3:7173589-7174735:-	SCAFFOLD1:7173589-7174735:-	*nasvn14g2434,nasvn14g2435
Nasvi2EG000899t1	nasvn14g2436t1	2.02	XM_008217872.1	0	nonvid	0	0	NW_001815682.3:7193123-7196417:+	SCAFFOLD1:7193123-7196417:+	na
Nasvi2EG000900t1	nasvn14g2436t1	2.02	XM_008217872.1	0	nonvid	0	0	NW_001815682.3:7203156-7204748:+	SCAFFOLD1:7203156-7204748:+	na
Nasvi2EG000903t1	nasvn14g2436t1	11.1	XM_008217872.1	0	nonvid	0	0	NW_001815682.3:7207011-7207923:+	SCAFFOLD1:7207011-7207923:+	na
Nasvi2EG000904t1	nasvn14g2436t1	3.04	XM_008217872.1	0	nonvid	0	0	NW_001815682.3:7208137-7208534:+	SCAFFOLD1:7208137-7208534:+	na
Nasvi2EG000905t1	nasvn14g2436t1	5.08	XM_008217872.1	0	nonvid	0	0	NW_001815682.3:7208512-7210048:+	SCAFFOLD1:7208512-7210048:+	na
Nasvi2EG000906t1	nasvn14g2436t1	5.11	XM_008217872.1	0	nonvid	0	0	NW_001815682.3:7210054-7211007:+	SCAFFOLD1:7210054-7211007:+	na
Nasvi2EG000909t1	nasvn14g2437t1	73.4	NM_001161680.1	0	NV10418-RA	73.38	0	NW_001815682.3:7215147-7219825:+	SCAFFOLD1:7215147-7219825:+	nasvn14g2437
Nasvi2EG000910t1	na	0	xmiss	0	nonvid	0	0	NW_001815682.3:7221138-7221360:+	SCAFFOLD1:7221138-7221360:+	na
Nasvi2EG000912t1	nasvn14g2439t1	99.96	XM_003424525.2	0	NV21706-RA	99.42	0	NW_001815682.3:7223676-7226160:+	SCAFFOLD1:7223676-7226160:+	nasvn14g2439
Nasvi2EG000913t1	nasvn14g2440t1	99.92	XM_008217564.1	0	NV21707-RA	86.61	0	NW_001815682.3:7226258-7227253:+	SCAFFOLD1:7226258-7227253:+	na
Nasvi2EG000914t1	nasvn14g2441t1	99.94	XM_008217563.1	0	nonvid	0	0	NW_001815682.3:7227258-7227904:-	SCAFFOLD1:7227258-7227904:-	na
Nasvi2EG000915t1	na	0	xmiss	0	nonvid	0	0	NW_001815682.3:7231974-7232708:-	SCAFFOLD1:7231974-7232708:-	na
Nasvi2EG000916t1	nasvn14g2442t1	99.16	XM_008217562.1	0	NV21708-RA	100	0	NW_001815682.3:7233803-7235838:+	SCAFFOLD1:7233803-7235838:+	nasvn14g2442
Nasvi2EG000917t1	na	0	xmiss	0	nonvid	0	0	NW_001815682.3:7237355-7238487:+	SCAFFOLD1:7237355-7238487:+	na
Nasvi2EG000918t1	nasvn14g2438t1	10.15	XM_001607942.3	0	NV10419-RA	10.04	0	NW_001815682.3:7238391-7241662:-	SCAFFOLD1:7238391-7241662:-	nasvn14g2438
Nasvi2EG000919t1	nasvn14g2443t1	72.55	XM_008217874.1	0	NV10420-RA	67.5	0	NW_001815682.3:7241720-7250154:-	SCAFFOLD1:7241720-7250154:-	na
Nasvi2EG000922t1	nasvn14g2444t14	34.15	XM_008217584.1	0	NV21710-RA	100	0	NW_001815682.3:7258139-7258618:+	SCAFFOLD1:7258139-7258618:+	na
Nasvi2EG000923t1	nasvn14g2445t1	85.78	XM_008217566.1	0	NV10421-RA	81.73	NV21576-RA/17.17	NW_001815682.3:7260361-7314750:-	SCAFFOLD1:7260361-7314750:-	nasvn14g2445
Nasvi2EG000923t2	nasvn14g2445t1	59.64	XM_008217566.1	0	NV10421-RA	39.42	NV21576-RA/34.25	NW_001815682.3:7258282-7297691:-	SCAFFOLD1:7258282-7297691:-	nasvn14g2445
Nasvi2EG000923t3	nasvn14g2445t1	59.63	XM_008217566.1	0	NV10421-RA	39.42	NV21576-RA/34.32	NW_001815682.3:7259893-7297691:-	SCAFFOLD1:7259893-7297691:-	nasvn14g2445
Nasvi2EG000926t1	nasvn14g2446t1	100.47	XM_003424528.2	0	nonvid	0	0	NW_001815682.3:7340546-7341570:+	SCAFFOLD1:7340546-7341570:+	nasvn14g2446
Nasvi2EG000927t1	nasvn14g2448t1	100.83	XM_001607954.3	0	NV10422-RA	100.79	0	NW_001815682.3:7393954-7422889:+	SCAFFOLD1:7393954-7422889:+	nasvn14g2448
Nasvi2EG000928t1	nasvn14g2449t1	47.65	XM_003424587.1	0	NV21575-RA	99.67	0	NW_001815682.3:7459231-7465973:-	SCAFFOLD1:7459231-7465973:-	na
Nasvi2EG000928t2	nasvn14g2449t1	71.78	XM_003424587.1	0	NV21575-RA	75.6	NV21574-RA/11.09	NW_001815682.3:7461950-7555620:-	SCAFFOLD1:7461950-7555620:-	na
Nasvi2EG000930t1	nasvn14g2450t1	93.73	XM_001607960.2	0	NV10423-RA	98.67	0	NW_001815682.3:7488860-7492613:+	SCAFFOLD1:7488860-7492613:+	nasvn14g2450
Nasvi2EG000931t1	nasvn14g2451t1	100.84	XM_001607962.3	0	NV10424-RA	99.78	0	NW_001815682.3:7492478-7494492:+	SCAFFOLD1:7492478-7494492:+	nasvn14g2451
Nasvi2EG000932t1	nasvn14g2449t1	6.06	XM_003424587.1	0	nonvid	0	0	NW_001815682.3:7494092-7561816:-	SCAFFOLD1:7494092-7561816:-	na
Nasvi2EG000933t1	na	0	xmiss	0	NV21574-RA	81.66	0	NW_001815682.3:7529473-7532542:-	SCAFFOLD1:7529473-7532542:-	*nasvn14g2449
Nasvi2EG000934t1	nasvn14g2449t1	14.14	XM_003424587.1	0	NV21574-RA	19.19	0	NW_001815682.3:7555261-7555915:-	SCAFFOLD1:7555261-7555915:-	nasvn14g2449
Nasvi2EG000935t1	na	0	xmiss	0	nonvid	0	0	NW_001815682.3:7557167-7559259:-	SCAFFOLD1:7557167-7559259:-	na
Nasvi2EG000944t1	nasvn14g2455t1	99.83	XM_001608220.3	0	NV10427-RA	99.81	0	NW_001815682.3:7708437-7710661:-	SCAFFOLD1:7708437-7710661:-	nasvn14g2455
Nasvi2EG000945t1	nasvn14g2456t2	99.9	XM_008217586.1	0	NV10426-RA	86.64	0	NW_001815682.3:7710756-7714961:+	SCAFFOLD1:7710756-7714961:+	nasvn14g2456
Nasvi2EG000946t1	nasvn14g2457t1	99.87	XM_008217588.1	0	NV10428-RA	84.52	0	NW_001815682.3:7714965-7719332:-	SCAFFOLD1:7714965-7719332:-	nasvn14g2457
Nasvi2EG000946t2	nasvn14g2457t1	99.64	XM_008217588.1	0	NV10428-RA	84.41	0	NW_001815682.3:7716502-7719376:-	SCAFFOLD1:7716502-7719376:-	nasvn14g2457
Nasvi2EG000947t1	nasvn14g2458t2	100	XM_001607978.3	0	NV10429-RA	97.7	0	NW_001815682.3:7719518-7721728:-	SCAFFOLD1:7719518-7721728:-	nasvn14g2458
Nasvi2EG000947t2	nasvn14g2458t1	59.9	XM_008217589.1	0	NV10429-RA	58.66	0	NW_001815682.3:7719703-7721747:-	SCAFFOLD1:7719703-7721747:-	nasvn14g2458
Nasvi2EG000948t1	nasvn14g2459t1	84.59	XM_001608219.2	0	NV10430-RA	83.56	0	NW_001815682.3:7723221-7726497:+	SCAFFOLD1:7723221-7726497:+	nasvn14g2459
Nasvi2EG000949t1	nasvn14g2460t1	100.93	XM_008217594.1	0	NV10431-RA	98.74	0	NW_001815682.3:7727255-7731131:-	SCAFFOLD1:7727255-7731131:-	nasvn14g2460
Nasvi2EG000950t1	nasvn14g2461t1	100.78	NM_001161474.1	0	NV10432-RA	98.71	0	NW_001815682.3:7731098-7738271:-	SCAFFOLD1:7731098-7738271:-	nasvn14g2461
Nasvi2EG000950t2	nasvn14g2461t1	100.95	NM_001161474.1	0	NV10432-RA	98.85	0	NW_001815682.3:7731105-7737410:-	SCAFFOLD1:7731105-7737410:-	nasvn14g2461
Nasvi2EG000951t1	nasvn14g2463t1	100.83	XM_008217593.1	0	NV10433-RA	71.88	0	NW_001815682.3:7739143-7741827:+	SCAFFOLD1:7739143-7741827:+	nasvn14g2463
Nasvi2EG000951t2	nasvn14g2463t3	100.89	XM_008217591.1	0	NV10433-RA	71.92	0	NW_001815682.3:7738634-7741768:+	SCAFFOLD1:7738634-7741768:+	nasvn14g2463
Nasvi2EG000952t1	nasvn14g2464t1	100.68	XM_008217595.1	0	NV10434-RA	100.65	0	NW_001815682.3:7742036-7746261:+	SCAFFOLD1:7742036-7746261:+	nasvn14g2464
Nasvi2EG000953t1	nasvn14g2465t1	93.89	XM_001607986.3	0	NV10435-RA	99.75	0	NW_001815682.3:7746470-7749114:+	SCAFFOLD1:7746470-7749114:+	nasvn14g2465
Nasvi2EG000953t2	nasvn14g2465t1	100.77	XM_001607986.3	0	NV10435-RA	93.8	0	NW_001815682.3:7746470-7749790:+	SCAFFOLD1:7746470-7749790:+	nasvn14g2465
Nasvi2EG000954t1	nasvn14g2466t1	99.67	XM_008217596.1	0	NV10436-RA	100	0	NW_001815682.3:7749203-7749792:+	SCAFFOLD1:7749203-7749792:+	na
Nasvi2EG000955t1	nasvn14g2467t1	99.82	NM_001134394.2	0	NV21573-RA	99.65	0	NW_001815682.3:7749838-7750853:-	SCAFFOLD1:7749838-7750853:-	nasvn14g2467
Nasvi2EG000956t1	nasvn14g2468t6	100.83	XM_008217603.1	0	NV10437-RA	38.25	0	NW_001815682.3:7754290-7771436:-	SCAFFOLD1:7754290-7771436:-	nasvn14g2468
Nasvi2EG000960t1	nasvn14g2469t1	80.55	XM_001608224.3	0	NV10438-RA	99.58	0	NW_001815682.3:7773077-7774931:-	SCAFFOLD1:7773077-7774931:-	nasvn14g2469
Nasvi2EG000961t1	nasvn14g2470t3	98.85	XM_008217606.1	0	NV10439-RA	97.69	0	NW_001815682.3:7776483-7786141:-	SCAFFOLD1:7776483-7786141:-	nasvn14g2470
Nasvi2EG000963t1	nasvn14g2471t1	91.76	XM_008217607.1	0	NV10440-RA	8.8	0	NW_001815682.3:7842198-7908996:-	SCAFFOLD1:7842198-7908996:-	nasvn14g2471
Nasvi2EG000963t2	nasvn14g2471t2	95.72	XM_008217608.1	0	NV10440-RA	8.66	0	NW_001815682.3:7842201-7932258:-	SCAFFOLD1:7842201-7932258:-	nasvn14g2471
Nasvi2EG000963t3	nasvn14g2471t2	95.7	XM_008217608.1	0	NV10440-RA	8.64	0	NW_001815682.3:7842201-7932294:-	SCAFFOLD1:7842201-7932294:-	nasvn14g2471
Nasvi2EG000964t1	na	0	xmiss	0	nonvid	0	0	NW_001815682.3:7847376-7855403:+	SCAFFOLD1:7847376-7855403:+	na
Nasvi2EG000966t1	nasvn14g2472t1	67.51	XM_008217613.1	nasvn14g2473t1/33.24,nasvn14g2473t2/27.20	NV10441-RA	67.5	NV10442-RA/32.24	NW_001815682.3:7933246-7943723:+	SCAFFOLD1:7933246-7943723:+	nasvn14g2472
Nasvi2EG000966t2	nasvn14g2472t2	99.66	XM_008217612.1	0	NV10441-RA	92.66	0	NW_001815682.3:7933189-7937707:+	SCAFFOLD1:7933189-7937707:+	nasvn14g2472
Nasvi2EG000966t3	nasvn14g2472t3	99.64	XM_008217614.1	0	NV10441-RA	97.69	0	NW_001815682.3:7933189-7937707:+	SCAFFOLD1:7933189-7937707:+	nasvn14g2472
Nasvi2EG000966t4	nasvn14g2472t1	99.67	XM_008217613.1	0	NV10441-RA	92.56	0	NW_001815682.3:7933189-7937707:+	SCAFFOLD1:7933189-7937707:+	nasvn14g2472
Nasvi2EG000966t5	nasvn14g2472t3	98.63	XM_008217614.1	0	NV10441-RA	95.58	0	NW_001815682.3:7933189-7937707:+	SCAFFOLD1:7933189-7937707:+	nasvn14g2472
Nasvi2EG000967t1	nasvn14g2474t1	100.82	XM_001607996.3	0	NV10443-RA	100	0	NW_001815682.3:7943358-7945401:-	SCAFFOLD1:7943358-7945401:-	nasvn14g2474
Nasvi2EG000967t2	nasvn14g2474t1	100.92	XM_001607996.3	0	NV10443-RA	99.81	0	NW_001815682.3:7943189-7945611:-	SCAFFOLD1:7943189-7945611:-	nasvn14g2474
Nasvi2EG000968t1	nasvn14g2475t1	100.78	XM_001607998.3	0	NV10444-RA	100.59	0	NW_001815682.3:7945726-7950275:+	SCAFFOLD1:7945726-7950275:+	nasvn14g2475
Nasvi2EG000968t2	nasvn14g2475t1	100.93	XM_001607998.3	0	NV10444-RA	100.61	0	NW_001815682.3:7946514-7951086:+	SCAFFOLD1:7946514-7951086:+	nasvn14g2475
Nasvi2EG000969t1	nasvn14g2476t1	99.7	XM_001608001.3	0	NV10445-RA	100	0	NW_001815682.3:7950552-7954070:+	SCAFFOLD1:7950552-7954070:+	nasvn14g2476
Nasvi2EG000970t1	nasvn14g2477t1	99.74	XM_001608004.3	0	NV10446-RA	100	0	NW_001815682.3:7953390-7955454:-	SCAFFOLD1:7953390-7955454:-	nasvn14g2477
Nasvi2EG000970t2	nasvn14g2477t1	99.83	XM_001608004.3	0	NV10446-RA	99.74	0	NW_001815682.3:7953029-7956729:-	SCAFFOLD1:7953029-7956729:-	nasvn14g2477
Nasvi2EG000971t1	nasvn14g2478t3	100	NM_001142876.1	0	NV30609-RA	95.77	0	NW_001815682.3:7958807-7960905:-	SCAFFOLD1:7958807-7960905:-	nasvn14g2478
Nasvi2EG000972t1	nasvn14g2479t1	99.66	XM_008217616.1	0	NV21711-RA	99.74	0	NW_001815682.3:7961306-7964726:+	SCAFFOLD1:7961306-7964726:+	nasvn14g2479
Nasvi2EG000972t2	nasvn14g2479t1	99.99	XM_008217616.1	0	NV21711-RA	99.48	0	NW_001815682.3:7961216-7965860:+	SCAFFOLD1:7961216-7965860:+	nasvn14g2479
Nasvi2EG000973t1	nasvn14g2480t1	100.72	XM_001608007.1	0	NV10447-RA	99.72	0	NW_001815682.3:7965651-7967853:+	SCAFFOLD1:7965651-7967853:+	nasvn14g2480
Nasvi2EG000974t1	nasvn14g2481t1	99.27	XM_001608009.3	0	NV10448-RA	98.7	0	NW_001815682.3:7968501-7971245:+	SCAFFOLD1:7968501-7971245:+	nasvn14g2481
Nasvi2EG000974t2	nasvn14g2481t1	98.39	XM_001608009.3	0	NV10448-RA	98.47	0	NW_001815682.3:7968573-7977902:+	SCAFFOLD1:7968573-7977902:+	nasvn14g2481
Nasvi2EG000976t1	nasvn14g2482t1	100.88	NM_001159849.1	0	NV10449-RA	95.74	0	NW_001815682.3:7976450-7980751:+	SCAFFOLD1:7976450-7980751:+	nasvn14g2482
Nasvi2EG000976t2	nasvn14g2482t1	100.62	NM_001159849.1	0	NV10449-RA	95.52	0	NW_001815682.3:7976450-7982215:+	SCAFFOLD1:7976450-7982215:+	nasvn14g2482
Nasvi2EG000976t3	nasvn14g2482t1	100.55	NM_001159849.1	0	NV10449-RA	95.47	0	NW_001815682.3:7976450-7982414:+	SCAFFOLD1:7976450-7982414:+	nasvn14g2482
Nasvi2EG000977t1	nasvn14g2483t1	100.87	XM_001608012.3	0	NV10450-RA	98.87	0	NW_001815682.3:7980415-7983356:-	SCAFFOLD1:7980415-7983356:-	nasvn14g2483
Nasvi2EG000979t1	nasvn14g2484t1	100.92	XM_001608013.3	0	NV10452-RA	100.78	0	NW_001815682.3:7984917-7989255:+	SCAFFOLD1:7984917-7989255:+	nasvn14g2484
Nasvi2EG000979t2	nasvn14g2484t1	100.92	XM_001608013.3	0	NV10452-RA	100.69	0	NW_001815682.3:7985093-7989085:+	SCAFFOLD1:7985093-7989085:+	nasvn14g2484
Nasvi2EG000982t1	nasvn14g2485t2	99.76	XM_003424534.2	0	NV10453-RA	98.69	0	NW_001815682.3:7989005-7993982:-	SCAFFOLD1:7989005-7993982:-	nasvn14g2485
Nasvi2EG000982t2	nasvn14g2485t2	100.99	XM_003424534.2	0	NV10453-RA	98.9	0	NW_001815682.3:7989778-7993899:-	SCAFFOLD1:7989778-7993899:-	nasvn14g2485
Nasvi2EG000982t3	nasvn14g2485t1	100.99	XM_001608014.3	0	NV10453-RA	99.91	0	NW_001815682.3:7989778-7993899:-	SCAFFOLD1:7989778-7993899:-	nasvn14g2485
Nasvi2EG000983t1	nasvn14g2487t1	100.85	XM_008217627.1	0	NV10454-RA	99.61	0	NW_001815682.3:7994671-7995319:+	SCAFFOLD1:7994671-7995319:+	nasvn14g2487
Nasvi2EG000984t1	nasvn14g2488t1	99.77	XM_001608016.3	0	NV10455-RA	100	0	NW_001815682.3:7995254-7996476:-	SCAFFOLD1:7995254-7996476:-	nasvn14g2488
Nasvi2EG000984t2	nasvn14g2488t1	99.68	XM_001608016.3	0	NV10455-RA	99.61	0	NW_001815682.3:7994770-7996581:-	SCAFFOLD1:7994770-7996581:-	nasvn14g2488
Nasvi2EG000985t1	nasvn14g2489t1	77.96	XM_001608018.3	0	NV10456-RA	99.94	0	NW_001815682.3:7996787-8004475:-	SCAFFOLD1:7996787-8004475:-	nasvn14g2489
Nasvi2EG000986t1	nasvn14g2490t6	100.89	XM_008217623.1	0	NV10457-RA	99.76	0	NW_001815682.3:8004535-8006664:+	SCAFFOLD1:8004535-8006664:+	nasvn14g2490
Nasvi2EG000987t1	nasvn14g2486t4	100.84	XM_008217617.1	0	NV10458-RA	0.62	0	NW_001815682.3:8007682-8018905:+	SCAFFOLD1:8007682-8018905:+	nasvn14g2486
Nasvi2EG000987t2	nasvn14g2486t4	99.79	XM_008217617.1	0	NV10458-RA	0.72	0	NW_001815682.3:8007649-8018811:+	SCAFFOLD1:8007649-8018811:+	nasvn14g2486
Nasvi2EG000987t3	nasvn14g2486t4	89.63	XM_008217617.1	0	NV10458-RA	0.75	0	NW_001815682.3:8008227-8018446:+	SCAFFOLD1:8008227-8018446:+	nasvn14g2486
Nasvi2EG000988t1	nasvn14g2491t1	100.57	XM_008217630.1	0	NV10459-RA	88.51	0	NW_001815682.3:8019222-8025246:+	SCAFFOLD1:8019222-8025246:+	nasvn14g2491
Nasvi2EG000988t2	nasvn14g2491t3	100.69	XM_001608023.3	0	NV10459-RA	88.43	0	NW_001815682.3:8021916-8025622:+	SCAFFOLD1:8021916-8025622:+	nasvn14g2491
Nasvi2EG000989t1	na	0	xmiss	0	nonvid	0	0	NW_001815682.3:8021725-8023211:+	SCAFFOLD1:8021725-8023211:+	*nasvn14g2491
Nasvi2EG000990t1	nasvn14g2492t1	91.5	XM_001608024.3	0	NV10460-RA	86.48	0	NW_001815682.3:8026243-8029615:-	SCAFFOLD1:8026243-8029615:-	nasvn14g2492
Nasvi2EG000990t2	nasvn14g2492t1	99.59	XM_001608024.3	0	NV10460-RA	85.59	0	NW_001815682.3:8026297-8028936:-	SCAFFOLD1:8026297-8028936:-	nasvn14g2492
Nasvi2EG000991t1	nasvn14g2493t1	100.86	XM_008217635.1	0	NV10460-RA	11.06	0	NW_001815682.3:8029711-8034055:-	SCAFFOLD1:8029711-8034055:-	*nasvn14g2492
Nasvi2EG000991t2	nasvn14g2493t1	100.94	XM_008217635.1	0	NV10460-RA	11.05	0	NW_001815682.3:8029296-8036512:-	SCAFFOLD1:8029296-8036512:-	*nasvn14g2492
Nasvi2EG000992t1	nasvn14g2495t1	100.83	XM_008217633.1	0	NV10461-RA	3.24	NV10462-RA/0.57	NW_001815682.3:8034035-8036525:-	SCAFFOLD1:8034035-8036525:-	*nasvn14g2493
Nasvi2EG000992t2	nasvn14g2495t1	100.53	XM_008217633.1	0	NV10461-RA	3.11	NV10462-RA/0.37	NW_001815682.3:8030701-8036476:-	SCAFFOLD1:8030701-8036476:-	*nasvn14g2493
Nasvi2EG000993t1	nasvn14g2496t1	100.97	XM_001608029.3	0	NV10463-RA	100.71	0	NW_001815682.3:8037253-8040466:+	SCAFFOLD1:8037253-8040466:+	nasvn14g2496
Nasvi2EG000994t1	nasvn14g2497t1	100.61	XM_001608030.2	0	NV10464-RA	99.6	0	NW_001815682.3:8040511-8049182:+	SCAFFOLD1:8040511-8049182:+	nasvn14g2497
Nasvi2EG000995t1	na	0	xmiss	0	NV10465-RA	22.24	0	NW_001815682.3:8049563-8051244:+	SCAFFOLD1:8049563-8051244:+	*nasvn14g2498
Nasvi2EG000996t1	nasvn14g2498t2	100.96	XM_003424538.2	0	NV10465-RA	72.73	0	NW_001815682.3:8051994-8054843:+	SCAFFOLD1:8051994-8054843:+	nasvn14g2498
Nasvi2EG000996t2	nasvn14g2498t2	100.99	XM_003424538.2	0	NV10465-RA	72.73	0	NW_001815682.3:8052031-8054845:+	SCAFFOLD1:8052031-8054845:+	nasvn14g2498
Nasvi2EG000996t3	nasvn14g2498t3	100.99	XM_001608031.3	0	NV10465-RA	72.73	0	NW_001815682.3:8052031-8054845:+	SCAFFOLD1:8052031-8054845:+	nasvn14g2498
Nasvi2EG000997t1	nasvn14g2499t1	77.82	XM_001608033.3	0	NV10466-RA	100.7	0	NW_001815682.3:8055955-8059104:+	SCAFFOLD1:8055955-8059104:+	nasvn14g2499
Nasvi2EG000997t2	nasvn14g2499t1	75.9	XM_001608033.3	0	NV10466-RA	91.66	0	NW_001815682.3:8055886-8059020:+	SCAFFOLD1:8055886-8059020:+	nasvn14g2499
Nasvi2EG000998t1	nasvn14g2500t1	100.99	XM_003424539.2	0	NV10467-RA	91.92	0	NW_001815682.3:8059482-8074796:+	SCAFFOLD1:8059482-8074796:+	nasvn14g2500
Nasvi2EG000998t2	nasvn14g2500t1	100.94	XM_003424539.2	0	NV10467-RA	91.93	0	NW_001815682.3:8059680-8074925:+	SCAFFOLD1:8059680-8074925:+	nasvn14g2500
Nasvi2EG000998t3	nasvn14g2500t2	100	XM_001608227.3	0	NV10467-RA	99.93	0	NW_001815682.3:8061936-8074796:+	SCAFFOLD1:8061936-8074796:+	nasvn14g2500
Nasvi2EG000999t1	na	0	xmiss	0	nonvid	0	0	NW_001815682.3:8060588-8063605:+	SCAFFOLD1:8060588-8063605:+	*nasvn14g2500
Nasvi2EG001000t1	nasvn14g2501t10	54.36	XM_008217647.1	nasvn14g2502t1/17.33	NV10468-RA	99.67	0	NW_001815682.3:8076373-8089607:-	SCAFFOLD1:8076373-8089607:-	nasvn14g2501
Nasvi2EG001000t2	nasvn14g2501t10	65.76	XM_008217647.1	0	NV10468-RA	82.55	0	NW_001815682.3:8075112-8084890:-	SCAFFOLD1:8075112-8084890:-	nasvn14g2501
Nasvi2EG001001t1	nasvn14g2501t2	36.22	XM_008217642.1	0	nonvid	0	0	NW_001815682.3:8089198-8101508:-	SCAFFOLD1:8089198-8101508:-	nasvn14g2501
Nasvi2EG001001t2	nasvn14g2501t12	39.27	XM_008217646.1	0	NV10468-RA	7.07	0	NW_001815682.3:8078703-8101898:-	SCAFFOLD1:8078703-8101898:-	nasvn14g2501
Nasvi2EG001001t3	nasvn14g2501t1	41.25	XM_008217645.1	0	NV10468-RA	7.07	0	NW_001815682.3:8078703-8101898:-	SCAFFOLD1:8078703-8101898:-	nasvn14g2501
Nasvi2EG001005t1	nasvn14g2504t1	100.82	XM_008217650.1	0	nonvid	0	0	NW_001815682.3:8102171-8105483:-	SCAFFOLD1:8102171-8105483:-	na
Nasvi2EG001006t1	nasvn14g2505t1	99.63	XM_001608228.3	0	NV10471-RA	56.46	NV21712-RA/43.37	NW_001815682.3:8107547-8126884:+	SCAFFOLD1:8107547-8126884:+	nasvn14g2505
Nasvi2EG001006t2	nasvn14g2505t1	99.68	XM_001608228.3	0	NV10471-RA	56.46	NV21712-RA/43.34	NW_001815682.3:8107547-8127019:+	SCAFFOLD1:8107547-8127019:+	nasvn14g2505
Nasvi2EG001007t1	nasvn14g2506t1	100.78	NM_001172489.1	0	NV10469-RA	99.76	0	NW_001815682.3:8113843-8117946:-	SCAFFOLD1:8113843-8117946:-	nasvn14g2506
Nasvi2EG001008t1	nasvn14g2507t4	99.78	NM_001172491.1	0	NV10470-RA	99.69	0	NW_001815682.3:8117678-8121525:-	SCAFFOLD1:8117678-8121525:-	nasvn14g2507
Nasvi2EG001008t2	nasvn14g2507t2	99.77	XM_008216828.1	0	NV10470-RA	85.89	0	NW_001815682.3:8118426-8121510:-	SCAFFOLD1:8118426-8121510:-	nasvn14g2507
Nasvi2EG001008t3	nasvn14g2507t1	91.87	XM_008216827.1	0	NV10470-RA	91.86	0	NW_001815682.3:8118740-8121711:-	SCAFFOLD1:8118740-8121711:-	nasvn14g2507
Nasvi2EG001009t1	nasvn14g2508t1	83.18	XM_008217651.1	0	nonvid	0	0	NW_001815682.3:8123987-8125706:-	SCAFFOLD1:8123987-8125706:-	nasvn14g2508
Nasvi2EG001010t1	nasvn14g2509t1	87.58	XM_008217877.1	0	NV10472-RA	86.64	0	NW_001815682.3:8130448-8133317:-	SCAFFOLD1:8130448-8133317:-	nasvn14g2509
Nasvi2EG001011t1	nasvn14g2510t1	100.67	XM_001608041.3	0	NV10473-RA	99.67	0	NW_001815682.3:8157646-8161850:+	SCAFFOLD1:8157646-8161850:+	nasvn14g2510
Nasvi2EG001012t1	nasvn14g2511t1	98.82	XM_003424541.2	0	NV10474-RA	68.48	NV10475-RA/32.20	NW_001815682.3:8162777-8171876:-	SCAFFOLD1:8162777-8171876:-	nasvn14g2511
Nasvi2EG001012t2	nasvn14g2511t1	67.63	XM_003424541.2	0	NV10474-RA	99.82	0	NW_001815682.3:8163818-8168175:-	SCAFFOLD1:8163818-8168175:-	nasvn14g2511
Nasvi2EG001013t1	na	0	xmiss	0	NV21713-RA	99.72	0	NW_001815682.3:8170315-8171381:+	SCAFFOLD1:8170315-8171381:+	na
Nasvi2EG001014t1	nasvn14g2512t1	99.31	XM_003424542.2	0	NV10476-RA	32.32	0	NW_001815682.3:8172661-8180802:-	SCAFFOLD1:8172661-8180802:-	nasvn14g2512,*nasvn14g2514
Nasvi2EG001015t1	nasvn14g2514t1	80.77	XM_008217654.1	0	NV10476-RA	67.64	0	NW_001815682.3:8186212-8188146:-	SCAFFOLD1:8186212-8188146:-	*nasvn14g2512,nasvn14g2514
Nasvi2EG001016t1	nasvn14g2516t1	100.68	NM_001161485.1	0	NV10478-RA	71.56	0	NW_001815682.3:8188634-8193242:-	SCAFFOLD1:8188634-8193242:-	nasvn14g2516
Nasvi2EG001016t2	nasvn14g2516t1	100.86	NM_001161485.1	0	NV10478-RA	71.71	0	NW_001815682.3:8189917-8193242:-	SCAFFOLD1:8189917-8193242:-	nasvn14g2516
Nasvi2EG001016t3	nasvn14g2516t1	66.84	NM_001161485.1	0	NV10478-RA	42.7	0	NW_001815682.3:8189917-8193222:-	SCAFFOLD1:8189917-8193222:-	nasvn14g2516
Nasvi2EG001017t1	nasvn14g2515t1	100.74	XM_001608230.3	0	NV10477-RA	99.93	0	NW_001815682.3:8188762-8190296:+	SCAFFOLD1:8188762-8190296:+	nasvn14g2515
Nasvi2EG001018t1	nasvn14g2518t1	92.7	XM_001608045.3	0	NV10479-RA	80.86	0	NW_001815682.3:8193480-8196809:+	SCAFFOLD1:8193480-8196809:+	*nasvn14g2517,nasvn14g2518
Nasvi2EG001019t1	nasvn14g2517t1	72.32	XM_008217879.1	0	NV10479-RA	20.47	0	NW_001815682.3:8193646-8195340:+	SCAFFOLD1:8193646-8195340:+	nasvn14g2517,*nasvn14g2518
Nasvi2EG001020t1	nasvn14g2519t1	99.9	XM_008217658.1	0	NV10480-RA	96.81	0	NW_001815682.3:8196877-8198742:-	SCAFFOLD1:8196877-8198742:-	nasvn14g2519
Nasvi2EG001021t1	nasvn14g2520t1	100.67	XM_003424588.2	0	NV21714-RA	100.57	0	NW_001815682.3:8199672-8201165:+	SCAFFOLD1:8199672-8201165:+	nasvn14g2520
Nasvi2EG001022t1	nasvn14g2521t2	99.94	XM_001608046.3	0	NV10481-RA	99.65	0	NW_001815682.3:8201419-8202631:-	SCAFFOLD1:8201419-8202631:-	nasvn14g2521
Nasvi2EG001023t1	nasvn14g2522t7	65.62	XM_008217670.1	0	NV10482-RA	77.41	NV21572-RA/12.06	NW_001815682.3:8202688-8226552:-	SCAFFOLD1:8202688-8226552:-	nasvn14g2522
Nasvi2EG001023t3	nasvn14g2522t7	63.7	XM_008217670.1	0	NV10482-RA	93.59	0	NW_001815682.3:8203594-8218496:-	SCAFFOLD1:8203594-8218496:-	nasvn14g2522
Nasvi2EG001023t4	nasvn14g2522t7	63.6	XM_008217670.1	0	NV10482-RA	93.73	0	NW_001815682.3:8204169-8225116:-	SCAFFOLD1:8204169-8225116:-	nasvn14g2522
Nasvi2EG001023t5	nasvn14g2522t7	39.63	XM_008217670.1	0	NV10482-RA	52.67	0	NW_001815682.3:8204091-8229349:-	SCAFFOLD1:8204091-8229349:-	nasvn14g2522
Nasvi2EG001025t1	nasvn14g2522t1	43.39	XM_008217665.1	0	NV21571-RA	96.48	0	NW_001815682.3:8226762-8237494:-	SCAFFOLD1:8226762-8237494:-	na
Nasvi2EG001026t1	na	0	xmiss	0	nonvid	0	0	NW_001815682.3:8236982-8239608:+	SCAFFOLD1:8236982-8239608:+	na
Nasvi2EG001027t1	nasvn14g2523t4	99.79	XM_008217671.1	0	NV21570-RA	92.67	0	NW_001815682.3:8238525-8247198:-	SCAFFOLD1:8238525-8247198:-	nasvn14g2523
Nasvi2EG001027t2	nasvn14g2523t2	82.74	XM_008217674.1	0	NV21570-RA	75.81	0	NW_001815682.3:8239782-8245350:-	SCAFFOLD1:8239782-8245350:-	nasvn14g2523
Nasvi2EG001027t3	nasvn14g2523t2	82.73	XM_008217674.1	0	NV21570-RA	75.81	0	NW_001815682.3:8239782-8245350:-	SCAFFOLD1:8239782-8245350:-	nasvn14g2523
Nasvi2EG001028t1	nasvn14g2524t1	45.42	XM_003424590.2	0	NV21716-RA	21.24	0	NW_001815682.3:8247257-8252415:+	SCAFFOLD1:8247257-8252415:+	nasvn14g2524,*nasvn14g2527
Nasvi2EG001029t1	nasvn14g2524t1	55.43	XM_003424590.2	0	NV21716-RA	28.32	0	NW_001815682.3:8247755-8251606:+	SCAFFOLD1:8247755-8251606:+	nasvn14g2524,*nasvn14g2527
Nasvi2EG001030t1	nasvn14g2527t1	94.75	XM_008217675.1	0	NV21716-RA	47.47	0	NW_001815682.3:8261802-8275890:+	SCAFFOLD1:8261802-8275890:+	*nasvn14g2524,nasvn14g2527
Nasvi2EG001031t1	nasvn14g2528t1	69.09	XM_001608054.3	0	NV10483-RA	100	0	NW_001815682.3:8277609-8278307:-	SCAFFOLD1:8277609-8278307:-	nasvn14g2528
Nasvi2EG001032t1	nasvn14g2529t1	100.65	XM_001608232.2	0	NV10484-RA	99.58	0	NW_001815682.3:8279272-8279811:+	SCAFFOLD1:8279272-8279811:+	nasvn14g2529
Nasvi2EG001033t1	nasvn14g2530t1	87.88	XM_008217880.1	0	NV10485-RA	87.74	0	NW_001815682.3:8279858-8289423:+	SCAFFOLD1:8279858-8289423:+	nasvn14g2530
Nasvi2EG001033t2	nasvn14g2530t1	97.85	XM_008217880.1	0	NV10485-RA	97.64	0	NW_001815682.3:8280496-8291781:+	SCAFFOLD1:8280496-8291781:+	nasvn14g2530
Nasvi2EG001033t3	nasvn14g2530t1	97.86	XM_008217880.1	0	NV10485-RA	97.62	0	NW_001815682.3:8279973-8291781:+	SCAFFOLD1:8279973-8291781:+	nasvn14g2530
Nasvi2EG001033t4	nasvn14g2530t1	78.59	XM_008217880.1	0	NV10485-RA	78.78	0	NW_001815682.3:8284196-8288802:+	SCAFFOLD1:8284196-8288802:+	nasvn14g2530
Nasvi2EG001034t1	nasvn14g2531t1	99.8	XM_001608056.3	0	NV10486-RA	99.58	0	NW_001815682.3:8290189-8292107:-	SCAFFOLD1:8290189-8292107:-	nasvn14g2531
Nasvi2EG001035t1	nasvn14g2532t1	100.86	XM_001608057.3	0	NV10487-RA	99.69	0	NW_001815682.3:8292332-8292903:+	SCAFFOLD1:8292332-8292903:+	nasvn14g2532
Nasvi2EG001037t1	nasvn14g2533t8	99.57	XM_008217684.1	0	NV10488-RA	59.49	0	NW_001815682.3:8296100-8362300:-	SCAFFOLD1:8296100-8362300:-	nasvn14g2533
Nasvi2EG001037t2	nasvn14g2533t8	98.57	XM_008217684.1	0	NV10488-RA	59.49	0	NW_001815682.3:8296100-8362300:-	SCAFFOLD1:8296100-8362300:-	nasvn14g2533
Nasvi2EG001041t1	nasvn14g2533t4	8.06	XM_008217685.1	0	nonvid	0	0	NW_001815682.3:8501958-8506060:-	SCAFFOLD1:8501958-8506060:-	na
Nasvi2EG001044t1	nasvn14g2534t1	99.91	XM_001608062.3	0	NV10489-RA	99.8	0	NW_001815682.3:8538274-8540562:-	SCAFFOLD1:8538274-8540562:-	nasvn14g2534
Nasvi2EG001045t1	nasvn14g2535t1	99.42	XM_008217688.1	0	NV10490-RA	100	0	NW_001815682.3:8540920-8541576:+	SCAFFOLD1:8540920-8541576:+	na
Nasvi2EG001047t1	nasvn14g2536t2	100.76	XM_001608065.3	0	NV10491-RA	100.75	0	NW_001815682.3:8541157-8543781:+	SCAFFOLD1:8541157-8543781:+	nasvn14g2536
Nasvi2EG001048t1	nasvn14g2537t1	88.72	XM_008217881.1	0	NV10492-RA	94.64	0	NW_001815682.3:8543783-8552472:-	SCAFFOLD1:8543783-8552472:-	nasvn14g2537
Nasvi2EG001048t2	nasvn14g2537t1	93.82	XM_008217881.1	0	NV10492-RA	93.89	0	NW_001815682.3:8544340-8557559:-	SCAFFOLD1:8544340-8557559:-	nasvn14g2537
Nasvi2EG001050t1	nasvn14g2537t1	11.1	XM_008217881.1	0	nonvid	0	0	NW_001815682.3:8557006-8559081:-	SCAFFOLD1:8557006-8559081:-	nasvn14g2537
Nasvi2EG001050t2	nasvn14g2537t1	13.11	XM_008217881.1	0	NV10492-RA	3.03	0	NW_001815682.3:8550610-8557762:-	SCAFFOLD1:8550610-8557762:-	nasvn14g2537
Nasvi2EG001051t1	na	0	xmiss	0	NV10493-RA	81.83	0	NW_001815682.3:8555995-8556989:+	SCAFFOLD1:8555995-8556989:+	na
Nasvi2EG001052t1	nasvn14g2538t10	100.69	XM_008217694.1	0	NV10494-RA	99.76	0	NW_001815682.3:8560838-8574150:+	SCAFFOLD1:8560838-8574150:+	nasvn14g2538
Nasvi2EG001052t2	nasvn14g2538t8	100.69	XM_001608069.3	0	NV10494-RA	97.65	0	NW_001815682.3:8560879-8571168:+	SCAFFOLD1:8560879-8571168:+	nasvn14g2538
Nasvi2EG001052t3	nasvn14g2538t8	96.83	XM_001608069.3	0	NV10494-RA	93.66	0	NW_001815682.3:8560300-8570492:+	SCAFFOLD1:8560300-8570492:+	nasvn14g2538
Nasvi2EG001052t4	nasvn14g2538t10	96.83	XM_008217694.1	0	NV10494-RA	96.66	0	NW_001815682.3:8560295-8567418:+	SCAFFOLD1:8560295-8567418:+	nasvn14g2538
Nasvi2EG001053t1	nasvn14g2539t1	95.75	XM_008217698.1	0	NV10495-RA	98.73	0	NW_001815682.3:8568543-8586527:+	SCAFFOLD1:8568543-8586527:+	nasvn14g2539
Nasvi2EG001053t2	nasvn14g2539t2	51.69	XM_008217699.1	0	NV10495-RA	52.77	0	NW_001815682.3:8582902-8586606:+	SCAFFOLD1:8582902-8586606:+	nasvn14g2539
Nasvi2EG001053t3	nasvn14g2539t1	53.56	XM_008217698.1	0	NV10495-RA	54.58	0	NW_001815682.3:8583820-8587639:+	SCAFFOLD1:8583820-8587639:+	nasvn14g2539
Nasvi2EG001053t4	nasvn14g2539t2	60.59	XM_008217699.1	0	NV10495-RA	62.66	0	NW_001815682.3:8581208-8585629:+	SCAFFOLD1:8581208-8585629:+	nasvn14g2539
Nasvi2EG001057t1	nasvn14g2540t1	100.75	XM_008217697.1	0	NV10496-RA	99.66	0	NW_001815682.3:8585926-8589280:-	SCAFFOLD1:8585926-8589280:-	nasvn14g2540
Nasvi2EG001057t2	nasvn14g2540t1	100.51	XM_008217697.1	0	NV10496-RA	99.45	0	NW_001815682.3:8583820-8589280:-	SCAFFOLD1:8583820-8589280:-	nasvn14g2540
Nasvi2EG001057t3	nasvn14g2540t1	100.5	XM_008217697.1	0	NV10496-RA	99.44	0	NW_001815682.3:8583820-8589280:-	SCAFFOLD1:8583820-8589280:-	nasvn14g2540
Nasvi2EG001058t1	nasvn14g2541t1	100.96	XM_001608072.3	0	NV10497-RA	99.74	0	NW_001815682.3:8589338-8591462:-	SCAFFOLD1:8589338-8591462:-	nasvn14g2541
Nasvi2EG001059t1	nasvn14g2542t1	100.85	XM_003424546.2	0	NV21569-RA	100.68	0	NW_001815682.3:8591139-8596470:-	SCAFFOLD1:8591139-8596470:-	nasvn14g2542
Nasvi2EG001060t1	nasvn14g2543t1	99.65	XM_001608074.3	0	NV10498-RA	87.68	0	NW_001815682.3:8599524-8603578:+	SCAFFOLD1:8599524-8603578:+	nasvn14g2543
Nasvi2EG001060t2	nasvn14g2543t1	99.71	XM_001608074.3	0	NV10498-RA	87.61	0	NW_001815682.3:8598851-8602955:+	SCAFFOLD1:8598851-8602955:+	nasvn14g2543
Nasvi2EG001061t1	nasvn14g2544t1	99.75	XM_008217701.1	0	NV10499-RA	98.96	0	NW_001815682.3:8603581-8605377:-	SCAFFOLD1:8603581-8605377:-	nasvn14g2544
Nasvi2EG001061t2	nasvn14g2544t1	99.77	XM_008217701.1	0	NV10499-RA	100	0	NW_001815682.3:8603577-8605399:-	SCAFFOLD1:8603577-8605399:-	nasvn14g2544
Nasvi2EG001062t1	nasvn14g2545t1	100.69	XM_001608075.2	0	NV10500-RA	99.7	0	NW_001815682.3:8605459-8607537:-	SCAFFOLD1:8605459-8607537:-	nasvn14g2545
Nasvi2EG001063t1	nasvn14g2546t1	99.98	XM_001608076.3	0	NV10501-RA	99.77	0	NW_001815682.3:8608098-8609573:-	SCAFFOLD1:8608098-8609573:-	nasvn14g2546
Nasvi2EG001064t1	nasvn14g2547t1	100.96	XM_001608234.2	0	NV10502-RA	99.9	0	NW_001815682.3:8610134-8610638:-	SCAFFOLD1:8610134-8610638:-	nasvn14g2547
Nasvi2EG001065t1	nasvn14g2548t1	100.8	XM_003424547.2	0	NV10503-RA	99.41	0	NW_001815682.3:8610822-8611572:+	SCAFFOLD1:8610822-8611572:+	nasvn14g2548
Nasvi2EG001066t1	nasvn14g2549t1	100.8	XM_001608236.3	0	NV10504-RA	100	0	NW_001815682.3:8611937-8613015:-	SCAFFOLD1:8611937-8613015:-	nasvn14g2549
Nasvi2EG001067t1	nasvn14g2550t1	23.78	XM_008217703.1	0	NV10505-RA	69.42	0	NW_001815682.3:8616463-8618487:+	SCAFFOLD1:8616463-8618487:+	na
Nasvi2EG001068t1	na	0	xmiss	0	NV30610-RA	23.23	0	NW_001815682.3:8618386-8618612:+	SCAFFOLD1:8618386-8618612:+	na
Nasvi2EG001069t1	na	0	xmiss	0	NV10506-RA	95.7	0	NW_001815682.3:8619573-8624931:-	SCAFFOLD1:8619573-8624931:-	na
Nasvi2EG001070t1	nasvn14g2551t1	96.65	XM_001608084.3	0	NV10507-RA	12.67	0	NW_001815682.3:8628016-8630398:-	SCAFFOLD1:8628016-8630398:-	nasvn14g2551
Nasvi2EG001071t1	nasvn14g2552t1	100.78	XM_001608237.2	0	NV10508-RA	99.88	0	NW_001815682.3:8630874-8631298:-	SCAFFOLD1:8630874-8631298:-	nasvn14g2552
Nasvi2EG001072t1	nasvn14g2553t1	100.95	XM_001608238.3	0	NV10509-RA	100	0	NW_001815682.3:8631603-8632142:+	SCAFFOLD1:8631603-8632142:+	nasvn14g2553
Nasvi2EG001073t1	nasvn14g2554t2	100.67	XM_001608085.3	0	NV10510-RA	93.6	0	NW_001815682.3:8632173-8634961:+	SCAFFOLD1:8632173-8634961:+	nasvn14g2554
Nasvi2EG001074t1	nasvn14g2555t1	99.77	XM_001608239.3	0	NV10511-RA	99.7	0	NW_001815682.3:8635073-8639597:-	SCAFFOLD1:8635073-8639597:-	nasvn14g2555
Nasvi2EG001075t1	nasvn14g2556t7	99.9	XM_003424550.2	0	NV10512-RA	95.63	0	NW_001815682.3:8640462-8654729:+	SCAFFOLD1:8640462-8654729:+	nasvn14g2556
Nasvi2EG001075t2	nasvn14g2556t7	99.97	XM_003424550.2	0	NV10512-RA	95.69	0	NW_001815682.3:8640813-8654558:+	SCAFFOLD1:8640813-8654558:+	nasvn14g2556
Nasvi2EG001075t3	nasvn14g2556t7	100.98	XM_003424550.2	0	NV10512-RA	95.7	0	NW_001815682.3:8640813-8654558:+	SCAFFOLD1:8640813-8654558:+	nasvn14g2556
Nasvi2EG001075t4	nasvn14g2556t5	100.98	XM_003424551.2	0	NV10512-RA	93.69	0	NW_001815682.3:8640813-8654558:+	SCAFFOLD1:8640813-8654558:+	nasvn14g2556
Nasvi2EG001075t5	nasvn14g2556t7	99.98	XM_003424550.2	0	NV10512-RA	95.7	0	NW_001815682.3:8640813-8654558:+	SCAFFOLD1:8640813-8654558:+	nasvn14g2556
Nasvi2EG001075t6	nasvn14g2556t7	99.88	XM_003424550.2	0	NV10512-RA	95.77	0	NW_001815682.3:8639918-8654558:+	SCAFFOLD1:8639918-8654558:+	nasvn14g2556
Nasvi2EG001075t7	nasvn14g2556t6	99.99	XM_008217709.1	0	NV10512-RA	93.69	0	NW_001815682.3:8640820-8654524:+	SCAFFOLD1:8640820-8654524:+	nasvn14g2556
Nasvi2EG001075t8	nasvn14g2556t6	97.97	XM_008217709.1	0	NV10512-RA	95.7	0	NW_001815682.3:8640820-8654543:+	SCAFFOLD1:8640820-8654543:+	nasvn14g2556
Nasvi2EG001076t1	nasvn14g2557t1	100.44	XM_003424553.2	0	NV21568-RA	100.66	0	NW_001815682.3:8655449-8657287:-	SCAFFOLD1:8655449-8657287:-	nasvn14g2557
Nasvi2EG001077t1	nasvn14g2558t2	100.83	XM_008217712.1	0	NV10513-RA	99.7	0	NW_001815682.3:8657403-8661277:-	SCAFFOLD1:8657403-8661277:-	nasvn14g2558
Nasvi2EG001077t2	nasvn14g2558t2	83.9	XM_008217712.1	0	NV10513-RA	83.74	0	NW_001815682.3:8657102-8661175:-	SCAFFOLD1:8657102-8661175:-	nasvn14g2558
Nasvi2EG001079t1	nasvn14g2560t1	99.91	XM_001608089.3	0	NV10514-RA	55.55	0	NW_001815682.3:8668321-8677044:+	SCAFFOLD1:8668321-8677044:+	*nasvn14g2559,nasvn14g2560
Nasvi2EG001081t1	nasvn14g2562t2	99.53	XM_001608240.3	0	NV10515-RA	99.71	0	NW_001815682.3:8680052-8684636:-	SCAFFOLD1:8680052-8684636:-	nasvn14g2562
Nasvi2EG001081t2	nasvn14g2562t3	99.54	XM_003424554.2	0	NV10515-RA	98.9	0	NW_001815682.3:8682185-8684257:-	SCAFFOLD1:8682185-8684257:-	nasvn14g2562
Nasvi2EG001081t3	nasvn14g2562t1	85.52	XM_008217718.1	0	NV10515-RA	81.81	0	NW_001815682.3:8682185-8684257:-	SCAFFOLD1:8682185-8684257:-	nasvn14g2562
Nasvi2EG001082t1	nasvn14g2563t1	99.5	XM_001608241.3	0	NV10516-RA	97.54	0	NW_001815682.3:8684832-8685940:-	SCAFFOLD1:8684832-8685940:-	nasvn14g2563
Nasvi2EG001083t1	nasvn14g2564t1	100.83	XM_001608090.3	0	NV10517-RA	99.82	0	NW_001815682.3:8685754-8689756:-	SCAFFOLD1:8685754-8689756:-	nasvn14g2564
Nasvi2EG001084t1	nasvn14g2565t1	99.87	XM_001608091.3	0	NV10518-RA	89.66	0	NW_001815682.3:8687605-8692777:+	SCAFFOLD1:8687605-8692777:+	nasvn14g2565
Nasvi2EG001085t1	nasvn14g2567t1	100.89	XM_008217720.1	0	NV10520-RA	99.73	0	NW_001815682.3:8694977-8698639:-	SCAFFOLD1:8694977-8698639:-	nasvn14g2567
Nasvi2EG001085t2	nasvn14g2567t1	100.54	XM_008217720.1	0	NV10520-RA	99.44	0	NW_001815682.3:8692790-8698629:-	SCAFFOLD1:8692790-8698629:-	nasvn14g2567
Nasvi2EG001086t1	nasvn14g2566t1	99.82	XM_001608242.3	0	NV10519-RA	100	0	NW_001815682.3:8693177-8695265:+	SCAFFOLD1:8693177-8695265:+	nasvn14g2566
Nasvi2EG001087t1	nasvn14g2568t1	100.9	XM_001608093.3	0	NV10521-RA	92.66	0	NW_001815682.3:8698702-8701796:+	SCAFFOLD1:8698702-8701796:+	nasvn14g2568
Nasvi2EG001087t2	nasvn14g2568t1	100.77	XM_001608093.3	0	NV10521-RA	92.58	0	NW_001815682.3:8699059-8702489:+	SCAFFOLD1:8699059-8702489:+	nasvn14g2568
Nasvi2EG001087t3	nasvn14g2568t1	67.74	XM_001608093.3	0	NV10521-RA	72.58	0	NW_001815682.3:8699063-8702489:+	SCAFFOLD1:8699063-8702489:+	nasvn14g2568
Nasvi2EG001088t1	nasvn14g2569t2	100.84	XM_008217723.1	0	NV10522-RA	99.94	0	NW_001815682.3:8701799-8704085:-	SCAFFOLD1:8701799-8704085:-	nasvn14g2569
Nasvi2EG001088t2	nasvn14g2569t2	100.86	XM_008217723.1	0	NV10522-RA	99.87	0	NW_001815682.3:8701803-8704335:-	SCAFFOLD1:8701803-8704335:-	nasvn14g2569
Nasvi2EG001089t1	nasvn14g2570t1	99.81	XM_001608095.3	0	NV10523-RA	95.69	0	NW_001815682.3:8704658-8707697:+	SCAFFOLD1:8704658-8707697:+	nasvn14g2570
Nasvi2EG001090t1	nasvn14g2571t1	100.85	XM_001608097.3	0	NV10524-RA	99.73	0	NW_001815682.3:8707734-8710917:+	SCAFFOLD1:8707734-8710917:+	nasvn14g2571
Nasvi2EG001091t1	nasvn14g2572t4	99.83	XM_008217726.1	0	NV10525-RA	99.73	0	NW_001815682.3:8711365-8717949:+	SCAFFOLD1:8711365-8717949:+	nasvn14g2572
Nasvi2EG001091t2	nasvn14g2572t3	99.99	XM_008217727.1	0	NV10525-RA	99.64	0	NW_001815682.3:8711074-8714522:+	SCAFFOLD1:8711074-8714522:+	nasvn14g2572
Nasvi2EG001092t1	nasvn14g2573t1	100.85	XM_008217882.1	0	NV21717-RA	85.78	0	NW_001815682.3:8714822-8718669:+	SCAFFOLD1:8714822-8718669:+	nasvn14g2573
Nasvi2EG001093t1	nasvn14g2574t2	99.85	XM_003424557.2	0	NV21567-RA	99.71	0	NW_001815682.3:8718540-8720189:-	SCAFFOLD1:8718540-8720189:-	nasvn14g2574
Nasvi2EG001094t1	nasvn14g2575t2	98.83	XM_008217730.1	0	NV10526-RA	99.7	0	NW_001815682.3:8720236-8723667:-	SCAFFOLD1:8720236-8723667:-	nasvn14g2575
Nasvi2EG001094t2	nasvn14g2575t2	99.82	XM_008217730.1	0	NV10526-RA	97.71	0	NW_001815682.3:8720592-8723965:-	SCAFFOLD1:8720592-8723965:-	nasvn14g2575
Nasvi2EG001095t1	nasvn14g2576t1	100.67	XM_008217734.1	0	NV10527-RA	100.64	0	NW_001815682.3:8724362-8731107:+	SCAFFOLD1:8724362-8731107:+	nasvn14g2576
Nasvi2EG001096t1	nasvn14g2577t4	99.86	XM_001608243.3	0	NV10528-RA	63.57	0	NW_001815682.3:8736994-8740185:-	SCAFFOLD1:8736994-8740185:-	nasvn14g2577
Nasvi2EG001096t2	nasvn14g2577t1	99.95	XM_008217738.1	0	NV10528-RA	63.61	0	NW_001815682.3:8737006-8740993:-	SCAFFOLD1:8737006-8740993:-	nasvn14g2577
Nasvi2EG001097t1	nasvn14g2578t1	99.61	XM_003424558.2	0	NV10529-RA	93.55	0	NW_001815682.3:8740251-8742519:+	SCAFFOLD1:8740251-8742519:+	nasvn14g2578
Nasvi2EG001098t1	nasvn14g2579t2	100.91	XM_003424560.2	0	NV21566-RA	100.54	0	NW_001815682.3:8745599-8749227:-	SCAFFOLD1:8745599-8749227:-	nasvn14g2579
Nasvi2EG001099t1	nasvn14g2580t1	99.35	XM_001608244.3	0	NV10530-RA	98.92	0	NW_001815682.3:8749276-8750229:-	SCAFFOLD1:8749276-8750229:-	nasvn14g2580
Nasvi2EG001099t2	nasvn14g2580t1	70.25	XM_001608244.3	0	NV10530-RA	70.78	0	NW_001815682.3:8749277-8749811:-	SCAFFOLD1:8749277-8749811:-	nasvn14g2580
Nasvi2EG001100t1	na	0	xmiss	0	nonvid	0	0	NW_001815682.3:8752298-8753823:-	SCAFFOLD1:8752298-8753823:-	na
Nasvi2EG001101t1	nasvn14g2581t1	99.91	XM_001608245.3	0	NV10531-RA	99.93	0	NW_001815682.3:8755732-8756747:-	SCAFFOLD1:8755732-8756747:-	nasvn14g2581
Nasvi2EG001101t2	nasvn14g2581t1	66.59	XM_001608245.3	0	NV10531-RA	66.63	0	NW_001815682.3:8755820-8756747:-	SCAFFOLD1:8755820-8756747:-	nasvn14g2581
Nasvi2EG001102t1	nasvn14g2582t1	99.17	XM_001608246.3	0	NV10532-RA	98.89	0	NW_001815682.3:8757111-8757731:+	SCAFFOLD1:8757111-8757731:+	nasvn14g2582
Nasvi2EG001103t1	na	0	xmiss	0	NV30611-RA	18.12	0	NW_001815682.3:8760200-8761780:-	SCAFFOLD1:8760200-8761780:-	na
Nasvi2EG001104t1	nasvn14g2585t1	84.74	XM_001608106.3	0	NV10533-RA	84.68	0	NW_001815682.3:8762180-8764766:+	SCAFFOLD1:8762180-8764766:+	nasvn14g2585
Nasvi2EG001104t2	nasvn14g2585t1	85.63	XM_001608106.3	0	NV10533-RA	85.58	0	NW_001815682.3:8762213-8764422:+	SCAFFOLD1:8762213-8764422:+	nasvn14g2585
Nasvi2EG001107t1	nasvn14g2587t2	100.85	XM_003424562.2	0	NV10534-RA	96.72	0	NW_001815682.3:8780373-8783030:-	SCAFFOLD1:8780373-8783030:-	nasvn14g2587
Nasvi2EG001107t2	nasvn14g2587t1	100.8	XM_001608107.3	0	NV10534-RA	99.76	0	NW_001815682.3:8780311-8783009:-	SCAFFOLD1:8780311-8783009:-	nasvn14g2587
Nasvi2EG001108t1	na	0	xmiss	0	nonvid	0	0	NW_001815682.3:8782997-8783537:-	SCAFFOLD1:8782997-8783537:-	na
Nasvi2EG001109t1	nasvn14g2588t1	100.75	NM_001134397.1	0	NV21718-RA	100.75	0	NW_001815682.3:8783081-8786530:+	SCAFFOLD1:8783081-8786530:+	nasvn14g2588
Nasvi2EG001110t1	nasvn14g2589t1	79.86	XM_008217884.1	0	NV10535-RA	79.7	0	NW_001815682.3:8786533-8790827:-	SCAFFOLD1:8786533-8790827:-	nasvn14g2589
Nasvi2EG001110t2	nasvn14g2589t1	97.64	XM_008217884.1	0	NV10535-RA	97.54	0	NW_001815682.3:8784860-8790568:-	SCAFFOLD1:8784860-8790568:-	nasvn14g2589
Nasvi2EG001110t3	nasvn14g2589t1	100.76	XM_008217884.1	0	NV10535-RA	99.64	0	NW_001815682.3:8785587-8790568:-	SCAFFOLD1:8785587-8790568:-	nasvn14g2589
Nasvi2EG001110t4	nasvn14g2589t1	97.62	XM_008217884.1	0	NV10535-RA	97.53	0	NW_001815682.3:8784860-8790568:-	SCAFFOLD1:8784860-8790568:-	nasvn14g2589
Nasvi2EG001110t5	nasvn14g2589t1	95.73	XM_008217884.1	0	NV10535-RA	95.61	0	NW_001815682.3:8785587-8790568:-	SCAFFOLD1:8785587-8790568:-	nasvn14g2589
Nasvi2EG001111t1	nasvn14g2590t1	100.94	XM_008217742.1	0	NV10536-RA	92.67	0	NW_001815682.3:8792044-8797702:+	SCAFFOLD1:8792044-8797702:+	nasvn14g2590
Nasvi2EG001112t1	nasvn14g2591t1	100.94	XM_001608247.3	0	NV10537-RA	100	0	NW_001815682.3:8798261-8799214:-	SCAFFOLD1:8798261-8799214:-	nasvn14g2591
Nasvi2EG001113t1	nasvn14g2592t1	100.87	XM_001608113.3	0	NV10538-RA	99.8	0	NW_001815682.3:8799551-8800841:+	SCAFFOLD1:8799551-8800841:+	nasvn14g2592
Nasvi2EG001114t1	nasvn14g2593t1	99.7	XM_001608115.3	0	NV10539-RA	99.66	0	NW_001815682.3:8800890-8803634:+	SCAFFOLD1:8800890-8803634:+	nasvn14g2593
Nasvi2EG001115t1	nasvn14g2594t1	99.84	XM_008217745.1	0	NV10540-RA	99.77	0	NW_001815682.3:8807205-8817523:+	SCAFFOLD1:8807205-8817523:+	nasvn14g2594
Nasvi2EG001115t2	nasvn14g2594t2	99.96	XM_001608117.3	0	NV10540-RA	99.7	0	NW_001815682.3:8807466-8812555:+	SCAFFOLD1:8807466-8812555:+	nasvn14g2594
Nasvi2EG001115t3	nasvn14g2594t2	99.92	XM_001608117.3	0	NV10540-RA	99.73	0	NW_001815682.3:8807466-8812555:+	SCAFFOLD1:8807466-8812555:+	nasvn14g2594
Nasvi2EG001115t4	nasvn14g2594t2	87.93	XM_001608117.3	0	NV10540-RA	87.67	0	NW_001815682.3:8807466-8812555:+	SCAFFOLD1:8807466-8812555:+	nasvn14g2594
Nasvi2EG001117t1	nasvn14g2596t2	99.81	XM_001608119.3	0	NV10541-RA	100	0	NW_001815682.3:8816948-8819491:-	SCAFFOLD1:8816948-8819491:-	nasvn14g2596
Nasvi2EG001118t1	nasvn14g2597t1	100.9	XM_001608120.3	0	NV10542-RA	99.66	0	NW_001815682.3:8820105-8827614:+	SCAFFOLD1:8820105-8827614:+	nasvn14g2597
Nasvi2EG001119t1	nasvn14g2598t1	100.49	XM_008217748.1	0	NV10543-RA	71.67	0	NW_001815682.3:8827691-8831695:-	SCAFFOLD1:8827691-8831695:-	nasvn14g2598
Nasvi2EG001120t1	nasvn14g2599t1	99.95	XM_008217749.1	0	NV10544-RA	99.9	0	NW_001815682.3:8832186-8833945:+	SCAFFOLD1:8832186-8833945:+	nasvn14g2599
Nasvi2EG001121t1	nasvn14g2600t1	100	NM_001161459.1	0	NV10545-RA	100	0	NW_001815682.3:8834138-8835155:+	SCAFFOLD1:8834138-8835155:+	nasvn14g2600
Nasvi2EG001122t1	nasvn14g2601t2	100.82	XM_001608123.3	0	NV10546-RA	99.76	0	NW_001815682.3:8835530-8837237:-	SCAFFOLD1:8835530-8837237:-	nasvn14g2601
Nasvi2EG001123t1	nasvn14g2602t1	99.76	XM_001608250.3	0	NV10547-RA	100	0	NW_001815682.3:8840448-8842892:+	SCAFFOLD1:8840448-8842892:+	nasvn14g2602
Nasvi2EG001124t1	nasvn14g2603t1	86.73	XM_008217886.1	0	NV21564-RA	70.57	0	NW_001815682.3:8843237-8845021:-	SCAFFOLD1:8843237-8845021:-	nasvn14g2603
Nasvi2EG001125t1	nasvn14g2604t2	84.77	XM_008217754.1	0	NV21719-RA	84.55	0	NW_001815682.3:8845215-8848588:+	SCAFFOLD1:8845215-8848588:+	na
Nasvi2EG001126t1	nasvn14g2605t1	87.27	XM_008217753.1	0	NV21720-RA	100	0	NW_001815682.3:8846793-8847590:+	SCAFFOLD1:8846793-8847590:+	na
Nasvi2EG001128t1	na	0	xmiss	0	nonvid	0	0	NW_001815682.3:8848526-8855116:-	SCAFFOLD1:8848526-8855116:-	na
Nasvi2EG001131t1	nasvn14g2606t1	99.11	XM_001608125.3	0	NV10548-RA	99.69	0	NW_001815682.3:8857517-8869626:-	SCAFFOLD1:8857517-8869626:-	nasvn14g2606
Nasvi2EG001133t1	na	0	xmiss	0	NV10549-RA	3.03	0	NW_001815682.3:8878893-8909685:+	SCAFFOLD1:8878893-8909685:+	*nasvn14g2607
Nasvi2EG001134t1	na	0	xmiss	0	NV10549-RA	8.09	0	NW_001815682.3:8911073-8912719:+	SCAFFOLD1:8911073-8912719:+	*nasvn14g2607
Nasvi2EG001135t1	nasvn14g2607t2	99.89	XM_008217757.1	0	NV10549-RA	85.67	0	NW_001815682.3:8932345-9000551:+	SCAFFOLD1:8932345-9000551:+	nasvn14g2607
Nasvi2EG001136t1	na	0	xmiss	0	nonvid	0	0	NW_001815682.3:8939247-8941755:+	SCAFFOLD1:8939247-8941755:+	na
Nasvi2EG001137t1	na	0	xmiss	0	nonvid	0	0	NW_001815682.3:8946076-8961748:-	SCAFFOLD1:8946076-8961748:-	na
Nasvi2EG001138t1	nasvn14g2608t1	98.73	XM_008217764.1	0	NV10550-RA	99.69	0	NW_001815682.3:9001256-9014406:-	SCAFFOLD1:9001256-9014406:-	nasvn14g2608
Nasvi2EG001138t2	nasvn14g2608t1	87.62	XM_008217764.1	0	NV10550-RA	85.58	0	NW_001815682.3:9001323-9009235:-	SCAFFOLD1:9001323-9009235:-	nasvn14g2608
Nasvi2EG001139t1	nasvn14g2609t4	99.56	XM_003424567.2	0	NV10551-RA	86.64	NV10552-RA/13.10	NW_001815682.3:9014929-9035811:+	SCAFFOLD1:9014929-9035811:+	nasvn14g2609
Nasvi2EG001139t2	nasvn14g2609t1	99.51	XM_003424565.2	0	NV10551-RA	86.79	NV10552-RA/13.12	NW_001815682.3:9014832-9035663:+	SCAFFOLD1:9014832-9035663:+	nasvn14g2609
Nasvi2EG001139t3	nasvn14g2609t2	84.53	XM_003424566.2	0	NV10551-RA	72.72	NV10552-RA/11.11	NW_001815682.3:9017436-9035663:+	SCAFFOLD1:9017436-9035663:+	nasvn14g2609
Nasvi2EG001139t4	nasvn14g2609t3	99.52	XM_001608129.3	0	NV10551-RA	88.76	NV10552-RA/11.10	NW_001815682.3:9021173-9035663:+	SCAFFOLD1:9021173-9035663:+	nasvn14g2609
Nasvi2EG001141t1	nasvn14g2610t1	91.83	XM_001608132.3	0	NV10553-RA	100.61	0	NW_001815682.3:9035680-9041774:-	SCAFFOLD1:9035680-9041774:-	nasvn14g2610
Nasvi2EG001141t2	nasvn14g2610t1	100.82	XM_001608132.3	0	NV10553-RA	91.6	0	NW_001815682.3:9035588-9041602:-	SCAFFOLD1:9035588-9041602:-	nasvn14g2610
Nasvi2EG001142t1	nasvn14g2612t1	100.69	XM_003424568.2	0	NV21563-RA	86.83	0	NW_001815682.3:9043253-9047723:-	SCAFFOLD1:9043253-9047723:-	nasvn14g2612
Nasvi2EG001144t1	nasvn14g2613t1	98.87	XM_008217888.1	0	NV21721-RA	100.86	0	NW_001815682.3:9048303-9054493:+	SCAFFOLD1:9048303-9054493:+	na
Nasvi2EG001147t1	nasvn14g2614t1	99.89	XM_001608251.3	0	NV10554-RA	99.78	0	NW_001815682.3:9055880-9058238:+	SCAFFOLD1:9055880-9058238:+	nasvn14g2614
Nasvi2EG001148t1	nasvn14g2615t1	100.96	XM_001608134.3	0	NV10555-RA	100.79	0	NW_001815682.3:9058285-9061000:+	SCAFFOLD1:9058285-9061000:+	nasvn14g2615
Nasvi2EG001149t1	nasvn14g2616t1	100.71	XM_008217769.1	0	NV10556-RA	99.69	0	NW_001815682.3:9060914-9064948:-	SCAFFOLD1:9060914-9064948:-	nasvn14g2616
Nasvi2EG001150t1	nasvn14g2618t1	74.72	XM_008217777.1	0	NV10558-RA	98.71	0	NW_001815682.3:9067020-9072084:-	SCAFFOLD1:9067020-9072084:-	nasvn14g2618
Nasvi2EG001150t2	nasvn14g2618t1	100.52	XM_008217777.1	0	NV10558-RA	73.45	0	NW_001815682.3:9064928-9072095:-	SCAFFOLD1:9064928-9072095:-	nasvn14g2618
Nasvi2EG001151t1	nasvn14g2617t2	100.89	XM_008217770.1	0	NV10557-RA	99.89	0	NW_001815682.3:9065090-9066537:+	SCAFFOLD1:9065090-9066537:+	nasvn14g2617
Nasvi2EG001151t2	nasvn14g2617t1	64.94	XM_001608253.3	0	NV10557-RA	64.86	0	NW_001815682.3:9064928-9066387:+	SCAFFOLD1:9064928-9066387:+	nasvn14g2617
Nasvi2EG001152t1	nasvn14g2619t1	99.88	XM_008217774.1	0	NV10559-RA	99.69	0	NW_001815682.3:9072179-9074263:+	SCAFFOLD1:9072179-9074263:+	nasvn14g2619
Nasvi2EG001152t2	nasvn14g2619t3	86.79	XM_008217775.1	0	NV10559-RA	87.78	0	NW_001815682.3:9072274-9074067:+	SCAFFOLD1:9072274-9074067:+	nasvn14g2619
Nasvi2EG001153t1	nasvn14g2620t3	100.98	XM_001608137.3	0	NV10560-RA	100.74	0	NW_001815682.3:9074283-9076600:-	SCAFFOLD1:9074283-9076600:-	nasvn14g2620
Nasvi2EG001155t1	nasvn14g2622t1	99.83	XM_001608138.3	0	NV10561-RA	99.59	0	NW_001815682.3:9078980-9081058:+	SCAFFOLD1:9078980-9081058:+	nasvn14g2622
Nasvi2EG001156t1	nasvn14g2623t1	96.93	XM_008217890.1	0	NV10562-RA	92.81	0	NW_001815682.3:9081504-9084296:-	SCAFFOLD1:9081504-9084296:-	nasvn14g2623
Nasvi2EG001157t1	nasvn14g2624t1	85.96	XM_003424571.2	0	NV50019-RA	85.82	0	NW_001815682.3:9084422-9088892:+	SCAFFOLD1:9084422-9088892:+	nasvn14g2624
Nasvi2EG001158t1	nasvn14g2625t1	100.95	XM_001608140.3	0	NV10563-RA	99.84	0	NW_001815682.3:9088752-9092427:-	SCAFFOLD1:9088752-9092427:-	nasvn14g2625
Nasvi2EG001158t2	nasvn14g2625t1	82.96	XM_001608140.3	0	NV10563-RA	83.87	0	NW_001815682.3:9089022-9092504:-	SCAFFOLD1:9089022-9092504:-	nasvn14g2625
Nasvi2EG001159t1	nasvn14g2626t1	100.82	XM_003424596.2	0	NV21562-RA	100.72	0	NW_001815682.3:9092658-9095647:-	SCAFFOLD1:9092658-9095647:-	nasvn14g2626
Nasvi2EG001160t1	nasvn14g2627t1	87.75	XM_001608141.3	0	NV10564-RA	86.6	0	NW_001815682.3:9096050-9097837:+	SCAFFOLD1:9096050-9097837:+	nasvn14g2627
Nasvi2EG001163t1	nasvn14g2629t1	99.8	XM_008217786.1	0	NV10566-RA	87.61	0	NW_001815682.3:9103662-9110851:+	SCAFFOLD1:9103662-9110851:+	nasvn14g2629
Nasvi2EG001164t1	nasvn14g2630t2	100.75	XM_001608145.3	0	NV10567-RA	99.64	0	NW_001815682.3:9110902-9116455:+	SCAFFOLD1:9110902-9116455:+	nasvn14g2630
Nasvi2EG001165t1	nasvn14g2631t1	99.93	NM_001167727.2	0	NV21561-RA	99.55	0	NW_001815682.3:9116446-9117094:-	SCAFFOLD1:9116446-9117094:-	nasvn14g2631
Nasvi2EG001166t1	nasvn14g2632t1	94.63	XM_001608147.3	0	NV10568-RA	17.09	0	NW_001815682.3:9121121-9131734:+	SCAFFOLD1:9121121-9131734:+	nasvn14g2632
Nasvi2EG001167t1	nasvn14g2633t1	99.96	NM_001172329.1	0	NV10569-RA	100	0	NW_001815682.3:9133968-9134797:-	SCAFFOLD1:9133968-9134797:-	nasvn14g2633
Nasvi2EG001167t2	nasvn14g2633t1	77.78	NM_001172329.1	0	NV10569-RA	76.81	0	NW_001815682.3:9133972-9136164:-	SCAFFOLD1:9133972-9136164:-	nasvn14g2633
Nasvi2EG001168t1	nasvn14g2634t1	99.75	XM_001608148.3	0	NV10570-RA	100	0	NW_001815682.3:9141560-9144014:+	SCAFFOLD1:9141560-9144014:+	nasvn14g2634
Nasvi2EG001168t2	nasvn14g2634t1	99.77	XM_001608148.3	0	NV10570-RA	99.9	0	NW_001815682.3:9141045-9144016:+	SCAFFOLD1:9141045-9144016:+	nasvn14g2634
Nasvi2EG001168t3	nasvn14g2634t1	60.91	XM_001608148.3	0	NV10570-RA	60.78	0	NW_001815682.3:9141035-9143632:+	SCAFFOLD1:9141035-9143632:+	nasvn14g2634
Nasvi2EG001169t1	nasvn14g2635t1	100.9	XM_001608149.3	0	NV10571-RA	98.68	0	NW_001815682.3:9143560-9152077:-	SCAFFOLD1:9143560-9152077:-	nasvn14g2635
Nasvi2EG001169t2	nasvn14g2635t4	88.86	XM_008217789.1	0	NV10571-RA	80.92	0	NW_001815682.3:9144845-9151027:-	SCAFFOLD1:9144845-9151027:-	nasvn14g2635
Nasvi2EG001169t3	nasvn14g2635t2	77.81	XM_008217788.1	0	NV10571-RA	76.78	0	NW_001815682.3:9144110-9150086:-	SCAFFOLD1:9144110-9150086:-	nasvn14g2635
Nasvi2EG001170t1	nasvn14g2636t1	100.8	XM_001608150.3	0	NV10572-RA	99.78	0	NW_001815682.3:9151927-9154588:-	SCAFFOLD1:9151927-9154588:-	nasvn14g2636
Nasvi2EG001171t1	nasvn14g2637t1	99.91	XM_001608255.3	0	NV10573-RA	99.64	0	NW_001815682.3:9154636-9157207:-	SCAFFOLD1:9154636-9157207:-	nasvn14g2637
Nasvi2EG001172t1	nasvn14g2638t1	99.87	NM_001172338.1	0	NV10574-RA	99.81	0	NW_001815682.3:9157302-9159758:+	SCAFFOLD1:9157302-9159758:+	nasvn14g2638
Nasvi2EG001173t1	nasvn14g2639t2	100	XM_001608152.3	0	NV10575-RA	100.83	0	NW_001815682.3:9159761-9162223:-	SCAFFOLD1:9159761-9162223:-	nasvn14g2639
Nasvi2EG001174t1	nasvn14g2640t1	77.67	XM_008216801.1	nasvn14g2641t1/13.07	NV10576-RA	76.4	NV10576-RB/76.40	NW_001815682.3:9165293-9257815:+	SCAFFOLD1:9165293-9257815:+	nasvn14g2640
Nasvi2EG001176t1	nasvn14g2642t1	99.92	XM_001608153.3	0	NV10577-RA	98.63	0	NW_001815682.3:9262510-9270952:-	SCAFFOLD1:9262510-9270952:-	nasvn14g2642
Nasvi2EG001176t2	nasvn14g2642t1	54.62	XM_001608153.3	0	NV10577-RA	53.91	0	NW_001815682.3:9263934-9270921:-	SCAFFOLD1:9263934-9270921:-	nasvn14g2642
Nasvi2EG001176t3	nasvn14g2642t1	52.69	XM_001608153.3	0	NV10577-RA	53.81	0	NW_001815682.3:9263734-9270966:-	SCAFFOLD1:9263734-9270966:-	nasvn14g2642
Nasvi2EG001177t1	nasvn14g2643t1	99.91	XM_001608154.3	0	NV10578-RA	97.74	0	NW_001815682.3:9271820-9279441:+	SCAFFOLD1:9271820-9279441:+	nasvn14g2643
Nasvi2EG001177t2	nasvn14g2643t2	100.51	XM_008217793.1	0	NV10578-RA	97.78	0	NW_001815682.3:9272167-9279596:+	SCAFFOLD1:9272167-9279596:+	nasvn14g2643
Nasvi2EG001178t1	nasvn14g2645t1	82.66	XM_008217891.1	0	NV10579-RA	99.67	0	NW_001815682.3:9279684-9295760:+	SCAFFOLD1:9279684-9295760:+	nasvn14g2645
Nasvi2EG001178t2	nasvn14g2645t1	88.89	XM_008217891.1	0	NV10579-RA	75.79	0	NW_001815682.3:9283602-9294758:+	SCAFFOLD1:9283602-9294758:+	nasvn14g2645
Nasvi2EG001178t3	nasvn14g2645t1	84.94	XM_008217891.1	0	NV10579-RA	71.84	0	NW_001815682.3:9283602-9294662:+	SCAFFOLD1:9283602-9294662:+	nasvn14g2645
Nasvi2EG001178t4	nasvn14g2645t1	64.78	XM_008217891.1	0	NV10579-RA	59.7	0	NW_001815682.3:9281565-9293762:+	SCAFFOLD1:9281565-9293762:+	nasvn14g2645
Nasvi2EG001178t5	nasvn14g2645t1	65.76	XM_008217891.1	0	NV10579-RA	59.67	0	NW_001815682.3:9281565-9293774:+	SCAFFOLD1:9281565-9293774:+	nasvn14g2645
Nasvi2EG001180t1	nasvn14g2646t1	100.87	XM_003424572.2	0	NV21560-RA	100.72	0	NW_001815682.3:9288218-9290552:-	SCAFFOLD1:9288218-9290552:-	nasvn14g2646
Nasvi2EG001181t1	nasvn14g2647t1	80.67	XM_001608258.3	0	NV10580-RA	80.67	0	NW_001815682.3:9295954-9298488:-	SCAFFOLD1:9295954-9298488:-	nasvn14g2647
Nasvi2EG001181t2	nasvn14g2647t1	77.58	XM_001608258.3	0	NV10580-RA	77.81	0	NW_001815682.3:9296060-9296679:-	SCAFFOLD1:9296060-9296679:-	nasvn14g2647
Nasvi2EG001182t1	nasvn14g2648t1	62.45	XM_008217892.1	0	NV10581-RA	63.63	0	NW_001815682.3:9303211-9313398:+	SCAFFOLD1:9303211-9313398:+	nasvn14g2648
Nasvi2EG001182t2	nasvn14g2648t1	73.53	XM_008217892.1	0	NV10581-RA	73.73	0	NW_001815682.3:9299303-9313525:+	SCAFFOLD1:9299303-9313525:+	nasvn14g2648
Nasvi2EG001183t1	nasvn14g2648t1	23.44	XM_008217892.1	0	NV10581-RA	20.22	0	NW_001815682.3:9313500-9318148:+	SCAFFOLD1:9313500-9318148:+	nasvn14g2648
Nasvi2EG001185t1	nasvn14g2649t1	99.79	XM_003424573.2	0	NV50020-RA	98.62	0	NW_001815682.3:9344794-9363190:-	SCAFFOLD1:9344794-9363190:-	nasvn14g2649
Nasvi2EG001186t1	nasvn14g2650t1	99.64	NM_001172444.1	0	NV10582-RA	97.62	0	NW_001815682.3:9368040-9374765:+	SCAFFOLD1:9368040-9374765:+	nasvn14g2650
Nasvi2EG001187t1	nasvn14g2651t1	80.7	XM_008217893.1	0	NV10583-RA	79.79	0	NW_001815682.3:9375119-9386458:+	SCAFFOLD1:9375119-9386458:+	nasvn14g2651
Nasvi2EG001187t2	nasvn14g2651t1	64.72	XM_008217893.1	0	NV10583-RA	63.66	0	NW_001815682.3:9379925-9390446:+	SCAFFOLD1:9379925-9390446:+	nasvn14g2651
Nasvi2EG001188t1	nasvn14g2651t1	19.3	XM_008217893.1	0	NV10583-RA	19.19	0	NW_001815682.3:9386569-9391020:+	SCAFFOLD1:9386569-9391020:+	nasvn14g2651
Nasvi2EG001188t2	nasvn14g2651t1	19.3	XM_008217893.1	0	NV10583-RA	19.19	0	NW_001815682.3:9386100-9391317:+	SCAFFOLD1:9386100-9391317:+	nasvn14g2651
Nasvi2EG001189t1	nasvn14g2652t1	99.75	XM_001608159.3	0	NV10584-RA	99.75	0	NW_001815682.3:9390642-9397980:-	SCAFFOLD1:9390642-9397980:-	nasvn14g2652
Nasvi2EG001191t1	nasvn14g2653t1	25.25	XM_003424598.1	0	nonvid	0	0	NW_001815682.3:9408916-9412862:+	SCAFFOLD1:9408916-9412862:+	nasvn14g2653
Nasvi2EG001193t1	na	0	xmiss	0	nonvid	0	0	NW_001815682.3:9418777-9420899:-	SCAFFOLD1:9418777-9420899:-	na
Nasvi2EG001194t1	na	0	xmiss	0	nonvid	0	0	NW_001816793.1:3987-4631:-	SCAFFOLD2:3987-4631:-	na
Nasvi2EG001195t1	nasvn14g11213t1	100.67	XM_001600160.3	0	NV10585-RA	99.6	0	NW_001816793.1:6266-9971:-	SCAFFOLD2:6266-9971:-	nasvn14g11213
Nasvi2EG001196t1	nasvn14g11214t1	99.78	XM_001600189.3	0	NV10586-RA	98.97	0	NW_001816793.1:10374-12895:+	SCAFFOLD2:10374-12895:+	nasvn14g11214
Nasvi2EG001196t2	nasvn14g11214t1	84.76	XM_001600189.3	0	NV10586-RA	85.8	0	NW_001816793.1:10422-13310:+	SCAFFOLD2:10422-13310:+	nasvn14g11214
Nasvi2EG001197t1	na	0	xmiss	0	NV22334-RA	100.56	0	NW_001816793.1:13184-13784:+	SCAFFOLD2:13184-13784:+	na
Nasvi2EG001198t1	nasvn14g11216t2	91.69	XM_008208563.1	nasvn14g11217t1/4.03	NV10587-RA	86.58	NV50021-RA/3.02	NW_001816793.1:13787-27081:-	SCAFFOLD2:13787-27081:-	nasvn14g11216
Nasvi2EG001198t2	nasvn14g11216t2	100.77	XM_008208563.1	0	NV10587-RA	94.64	0	NW_001816793.1:13787-21800:-	SCAFFOLD2:13787-21800:-	nasvn14g11216
Nasvi2EG001198t3	nasvn14g11216t1	100.94	XM_008208564.1	0	NV10587-RA	94.7	0	NW_001816793.1:13787-25444:-	SCAFFOLD2:13787-25444:-	nasvn14g11216
Nasvi2EG001199t1	nasvn14g11218t1	100.92	XM_003426616.2	0	NV50021-RA	84.64	0	NW_001816793.1:27320-29939:-	SCAFFOLD2:27320-29939:-	nasvn14g11218
Nasvi2EG001200t1	nasvn14g11219t1	89.94	XM_008209377.1	0	NV10588-RA	100	0	NW_001816793.1:31609-34589:-	SCAFFOLD2:31609-34589:-	nasvn14g11219
Nasvi2EG001200t2	nasvn14g11219t1	79.94	XM_008209377.1	0	NV10588-RA	85.96	0	NW_001816793.1:31615-34517:-	SCAFFOLD2:31615-34517:-	nasvn14g11219
Nasvi2EG001201t1	nasvn14g11220t9	99.64	XM_008208573.1	0	NV22332-RA	85.46	0	NW_001816793.1:38543-42501:-	SCAFFOLD2:38543-42501:-	nasvn14g11220
Nasvi2EG001203t1	nasvn14g11221t1	90.67	XM_001600397.3	0	NV10589-RA	88.56	0	NW_001816793.1:41795-46409:-	SCAFFOLD2:41795-46409:-	nasvn14g11221
Nasvi2EG001204t1	nasvn14g11222t1	100.7	XM_001600421.3	0	NV10590-RA	100	0	NW_001816793.1:47135-50096:-	SCAFFOLD2:47135-50096:-	nasvn14g11222
Nasvi2EG001205t1	nasvn14g11223t1	99.71	XM_003426515.2	0	NV10591-RA	100	0	NW_001816793.1:50715-52612:-	SCAFFOLD2:50715-52612:-	*nasvn14g11224
Nasvi2EG001206t1	na	0	xmiss	0	nonvid	0	0	NW_001816793.1:51683-63002:-	SCAFFOLD2:51683-63002:-	na
Nasvi2EG001206t2	na	0	xmiss	0	nonvid	0	0	NW_001816793.1:62178-65704:-	SCAFFOLD2:62178-65704:-	na
Nasvi2EG001207t1	nasvn14g11224t1	100.99	XM_008208575.1	0	NV10592-RA	99.81	0	NW_001816793.1:53340-62291:-	SCAFFOLD2:53340-62291:-	nasvn14g11224
Nasvi2EG001208t1	nasvn14g11225t1	90.44	XM_001600513.3	0	NV10593-RA	89.64	0	NW_001816793.1:65716-70617:+	SCAFFOLD2:65716-70617:+	nasvn14g11225
Nasvi2EG001208t2	nasvn14g11225t1	74.49	XM_001600513.3	0	NV10593-RA	72.6	0	NW_001816793.1:65378-70508:+	SCAFFOLD2:65378-70508:+	nasvn14g11225
Nasvi2EG001209t1	nasvn14g11226t1	100.84	XM_001600541.3	0	NV10594-RA	99.7	0	NW_001816793.1:72376-73628:+	SCAFFOLD2:72376-73628:+	nasvn14g11226
Nasvi2EG001210t1	nasvn14g11227t1	95.73	XM_008209378.1	0	NV10595-RA	95.63	0	NW_001816793.1:73697-79381:-	SCAFFOLD2:73697-79381:-	nasvn14g11227
Nasvi2EG001212t1	na	0	xmiss	0	nonvid	0	0	NW_001816793.1:79486-88799:+	SCAFFOLD2:79486-88799:+	na
Nasvi2EG001213t1	nasvn14g11228t1	97.66	XM_008208577.1	0	NV50022-RA	97.73	0	NW_001816793.1:88734-89994:-	SCAFFOLD2:88734-108821:-	nasvn14g11228
Nasvi2EG001215t1	nasvn14g11229t1	99.67	XM_008208578.1	0	NV10596-RA	99.68	0	NW_001816793.1:112710-117981:-	SCAFFOLD2:112710-117981:-	nasvn14g11229
Nasvi2EG001217t1	nasvn14g11230t1	99.79	XM_003426456.2	0	NV30894-RA	93.65	0	NW_001816793.1:118030-120181:-	SCAFFOLD2:118030-120181:-	nasvn14g11230
Nasvi2EG001218t1	nasvn14g11231t1	99.81	XM_001599559.2	0	NV10597-RA	86.86	0	NW_001816793.1:120390-122091:-	SCAFFOLD2:120390-122091:-	nasvn14g11231
Nasvi2EG001219t1	nasvn14g11232t1	99.8	XM_001599586.3	0	NV10598-RA	99.84	0	NW_001816793.1:127845-128723:+	SCAFFOLD2:127845-128723:+	nasvn14g11232
Nasvi2EG001220t1	na	0	xmiss	0	nonvid	0	0	NW_001816793.1:168940-193556:+	SCAFFOLD2:168940-193556:+	na
Nasvi2EG001221t1	nasvn14g11233t1	100.16	XM_008208580.1	0	NV10599-RA	95.81	0	NW_001816793.1:204016-205710:+	SCAFFOLD2:204016-205710:+	nasvn14g11233
Nasvi2EG001222t1	na	0	xmiss	0	nonvid	0	0	NW_001816793.1:205388-208906:+	SCAFFOLD2:205388-208906:+	na
Nasvi2EG001223t1	nasvn14g11234t1	97.57	XM_008209379.1	0	NV10600-RA	69.62	0	NW_001816793.1:265303-329315:+	SCAFFOLD2:265303-329315:+	nasvn14g11234
Nasvi2EG001231t1	na	0	xmiss	0	nonvid	0	0	NW_001816793.1:332070-339023:-	SCAFFOLD2:332070-339023:-	na
Nasvi2EG001232t1	nasvn14g11236t1	100.8	XM_003426568.2	0	NV22335-RA	100.35	0	NW_001816793.1:339450-343301:+	SCAFFOLD2:339450-343301:+	nasvn14g11236
Nasvi2EG001233t1	nasvn14g11237t1	89.79	XM_001600880.3	0	NV10601-RA	92.99	0	NW_001816793.1:342444-352839:-	SCAFFOLD2:342444-352839:-	nasvn14g11237
Nasvi2EG001233t2	nasvn14g11237t1	99.64	XM_001600880.3	0	NV10601-RA	95.5	0	NW_001816793.1:344074-348050:-	SCAFFOLD2:344074-348050:-	nasvn14g11237
Nasvi2EG001234t1	na	0	xmiss	0	nonvid	0	0	NW_001816793.1:348070-423504:+	SCAFFOLD2:348070-423504:+	na
Nasvi2EG001236t1	na	0	xmiss	0	nonvid	0	0	NW_001816793.1:361601-363145:+	SCAFFOLD2:361601-363145:+	na
Nasvi2EG001237t1	na	0	xmiss	0	nonvid	0	0	NW_001816793.1:365944-467844:-	SCAFFOLD2:365944-467844:-	na
Nasvi2EG001240t1	nasvn14g11238t1	40.5	XM_008208584.1	0	NV22336-RA	95.57	0	NW_001816793.1:478998-483472:+	SCAFFOLD2:478998-483472:+	na
Nasvi2EG001241t1	nasvn14g11238t1	31.47	XM_008208584.1	0	NV50023-RA	46.99	0	NW_001816793.1:507000-553668:+	SCAFFOLD2:507000-553668:+	nasvn14g11238
Nasvi2EG001242t1	nasvn14g11238t1	18.15	XM_008208584.1	0	NV50023-RA	25.25	0	NW_001816793.1:513050-549568:+	SCAFFOLD2:513050-549568:+	nasvn14g11238
Nasvi2EG001243t1	na	0	xmiss	0	nonvid	0	0	NW_001816793.1:558095-559062:+	SCAFFOLD2:558095-559062:+	na
Nasvi2EG001244t1	na	0	xmiss	0	nonvid	0	0	NW_001816793.1:559885-560945:+	SCAFFOLD2:559885-560945:+	na
Nasvi2EG001245t1	na	0	xmiss	0	nonvid	0	0	NW_001816793.1:561893-562756:+	SCAFFOLD2:561893-562756:+	na
Nasvi2EG001248t1	nasvn14g11239t1	100.91	XM_001600975.3	0	NV10602-RA	100	0	NW_001816793.1:572169-574460:+	SCAFFOLD2:572169-574460:+	nasvn14g11239
Nasvi2EG001249t1	nasvn14g11240t1	99.89	XM_003426589.2	0	NV22337-RA	99.55	0	NW_001816793.1:574671-576111:+	SCAFFOLD2:574671-576111:+	nasvn14g11240
Nasvi2EG001249t2	nasvn14g11240t1	80.46	XM_003426589.2	0	NV22337-RA	80.48	0	NW_001816793.1:574672-576903:+	SCAFFOLD2:574672-576903:+	nasvn14g11240
Nasvi2EG001252t1	nasvn14g11242t1	92.71	XM_001601060.3	0	NV10604-RA	97.67	0	NW_001816793.1:581696-587838:-	SCAFFOLD2:581696-587838:-	nasvn14g11242
Nasvi2EG001253t1	nasvn14g11243t1	100.97	XM_008208585.1	0	NV30895-RA	66.42	NV22338-RA/22.20	NW_001816793.1:596363-603484:+	SCAFFOLD2:596363-603484:+	nasvn14g11243
Nasvi2EG001253t2	nasvn14g11243t3	100.68	XM_008208586.1	0	NV30895-RA	68.4	NV22338-RA/20.19	NW_001816793.1:596196-603481:+	SCAFFOLD2:596196-603481:+	nasvn14g11243
Nasvi2EG001253t3	nasvn14g11243t2	100.98	XM_003426590.2	0	NV30895-RA	67.4	NV22338-RA/22.20	NW_001816793.1:596196-603481:+	SCAFFOLD2:596196-603481:+	nasvn14g11243
Nasvi2EG001253t4	nasvn14g11243t3	98.68	XM_008208586.1	0	NV30895-RA	69.4	NV22338-RA/20.20	NW_001816793.1:596196-603481:+	SCAFFOLD2:596196-603481:+	nasvn14g11243
Nasvi2EG001253t5	nasvn14g11243t1	72.83	XM_008208585.1	0	NV30895-RA	91.47	NV22338-RA/7.03	NW_001816793.1:596140-603481:+	SCAFFOLD2:596140-603481:+	nasvn14g11243
Nasvi2EG001254t1	nasvn14g11244t6	99.84	XM_003426598.2	0	NV10605-RA	78.78	0	NW_001816793.1:614144-631041:+	SCAFFOLD2:614144-631041:+	nasvn14g11244
Nasvi2EG001254t10	nasvn14g11244t2	99.99	XM_003426596.2	0	NV10605-RA	88.83	NV22339-RA/9.05	NW_001816793.1:604897-631041:+	SCAFFOLD2:604897-631041:+	nasvn14g11244
Nasvi2EG001254t11	nasvn14g11244t3	99.76	XM_008208592.1	0	NV10605-RA	88.73	0	NW_001816793.1:608289-630646:+	SCAFFOLD2:608289-630646:+	nasvn14g11244
Nasvi2EG001254t12	nasvn14g11244t3	81.83	XM_008208592.1	0	NV10605-RA	75.84	0	NW_001816793.1:625837-631041:+	SCAFFOLD2:625837-631041:+	nasvn14g11244
Nasvi2EG001254t13	nasvn14g11244t3	88.87	XM_008208592.1	0	NV10605-RA	81.88	0	NW_001816793.1:625816-631041:+	SCAFFOLD2:625816-631041:+	nasvn14g11244
Nasvi2EG001254t2	nasvn14g11244t7	99.97	XM_008208587.1	0	NV10605-RA	84.71	0	NW_001816793.1:613796-631041:+	SCAFFOLD2:613796-631041:+	nasvn14g11244
Nasvi2EG001254t3	nasvn14g11244t6	99.81	XM_003426598.2	0	NV10605-RA	78.63	0	NW_001816793.1:613799-630646:+	SCAFFOLD2:613799-630646:+	nasvn14g11244
Nasvi2EG001254t4	nasvn14g11244t8	99.82	XM_001601164.3	0	NV10605-RA	84.67	0	NW_001816793.1:613799-630646:+	SCAFFOLD2:613799-630646:+	nasvn14g11244
Nasvi2EG001254t5	nasvn14g11244t1	93.95	XM_003426595.2	0	NV10605-RA	81.77	NV22339-RA/12.07	NW_001816793.1:604861-631041:+	SCAFFOLD2:604861-631041:+	nasvn14g11244
Nasvi2EG001254t6	nasvn14g11244t1	99.99	XM_003426595.2	0	NV10605-RA	87.82	NV22339-RA/12.07	NW_001816793.1:604897-631041:+	SCAFFOLD2:604897-631041:+	nasvn14g11244
Nasvi2EG001254t7	nasvn14g11244t2	84.59	XM_003426596.2	0	NV10605-RA	73.48	NV22339-RA/11.08	NW_001816793.1:604897-630138:+	SCAFFOLD2:604897-630138:+	nasvn14g11244
Nasvi2EG001254t8	nasvn14g11244t3	93.9	XM_008208592.1	0	NV10605-RA	81.85	0	NW_001816793.1:608240-630972:+	SCAFFOLD2:608240-630972:+	nasvn14g11244
Nasvi2EG001254t9	nasvn14g11244t2	93.73	XM_003426596.2	0	NV10605-RA	81.69	NV22339-RA/9.07	NW_001816793.1:604990-630646:+	SCAFFOLD2:604990-630646:+	nasvn14g11244
Nasvi2EG001255t1	nasvn14g11244t1	12.07	XM_003426595.2	0	NV22339-RA	100	0	NW_001816793.1:605142-607197:+	SCAFFOLD2:605142-607197:+	nasvn14g11244
Nasvi2EG001259t1	nasvn14g11247t1	100.89	XM_003426604.2	0	NV22331-RA	100.6	0	NW_001816793.1:637606-686491:-	SCAFFOLD2:637606-686491:-	nasvn14g11247
Nasvi2EG001260t1	nasvn14g11248t2	71.72	XM_008208599.1	0	NV10606-RA	94.69	0	NW_001816793.1:697997-737775:+	SCAFFOLD2:697997-737775:+	nasvn14g11248
Nasvi2EG001261t1	na	0	xmiss	0	nonvid	0	0	NW_001816793.1:718113-722541:-	SCAFFOLD2:718113-722541:-	na
Nasvi2EG001262t1	na	0	xmiss	0	nonvid	0	0	NW_001816793.1:727428-728363:+	SCAFFOLD2:727428-728363:+	na
Nasvi2EG001263t1	nasvn14g11249t1	98.84	XM_008208597.1	0	nonvid	0	0	NW_001816793.1:728987-729568:+	SCAFFOLD2:728987-729568:+	nasvn14g11249
Nasvi2EG001263t2	nasvn14g11249t1	99.95	XM_008208597.1	0	nonvid	0	0	NW_001816793.1:729047-729550:+	SCAFFOLD2:729047-729550:+	nasvn14g11249
Nasvi2EG001264t1	nasvn14g11250t1	99.62	XM_008208595.1	0	nonvid	0	0	NW_001816793.1:730092-731506:+	SCAFFOLD2:730092-731506:+	na
Nasvi2EG001266t1	nasvn14g11251t1	99.75	XM_001600447.3	0	NV10607-RA	100	0	NW_001816793.1:738659-739468:+	SCAFFOLD2:738659-739468:+	nasvn14g11251
Nasvi2EG001267t1	nasvn14g11252t1	83.73	XM_008208608.1	0	NV10608-RA	68.62	0	NW_001816793.1:739585-745687:-	SCAFFOLD2:739585-745687:-	nasvn14g11252
Nasvi2EG001267t2	nasvn14g11252t5	70.62	XM_008208610.1	0	NV10608-RA	52.88	0	NW_001816793.1:740856-744451:-	SCAFFOLD2:740856-744451:-	nasvn14g11252
Nasvi2EG001268t1	nasvn14g11253t1	49.52	XM_001601267.3	0	NV10609-RA	99.58	0	NW_001816793.1:745787-749901:-	SCAFFOLD2:745787-749901:-	nasvn14g11253
Nasvi2EG001269t1	nasvn14g11253t1	48.47	XM_001601267.3	0	NV10610-RA	98.87	0	NW_001816793.1:749895-752862:-	SCAFFOLD2:749895-752862:-	na
Nasvi2EG001269t2	nasvn14g11253t1	29.47	XM_001601267.3	0	NV10610-RA	58.95	0	NW_001816793.1:749966-752755:-	SCAFFOLD2:749966-752755:-	na
Nasvi2EG001270t1	nasvn14g11254t1	100.71	NM_001172493.1	0	NV10611-RA	35.35	0	NW_001816793.1:753122-756162:-	SCAFFOLD2:753122-756162:-	nasvn14g11254,*nasvn14g11257
Nasvi2EG001271t1	nasvn14g11255t1	100.65	NM_001172492.1	0	nonvid	0	0	NW_001816793.1:755724-759137:-	SCAFFOLD2:755724-759137:-	nasvn14g11255
Nasvi2EG001271t2	nasvn14g11255t1	87.93	NM_001172492.1	0	nonvid	0	0	NW_001816793.1:756322-758883:-	SCAFFOLD2:756322-758883:-	nasvn14g11255
Nasvi2EG001272t1	nasvn14g11256t1	70.73	XM_008208613.1	0	nonvid	0	0	NW_001816793.1:759095-761418:-	SCAFFOLD2:759095-761418:-	nasvn14g11256
Nasvi2EG001273t1	nasvn14g11257t1	100.94	XM_001601325.3	0	NV10611-RA	59.59	0	NW_001816793.1:761468-765851:-	SCAFFOLD2:761468-765851:-	*nasvn14g11254,nasvn14g11257
Nasvi2EG001275t1	nasvn14g11258t1	20.26	XM_008208614.1	0	NV10612-RA	19.3	0	NW_001816793.1:770428-773022:+	SCAFFOLD2:770428-773022:+	na
Nasvi2EG001276t1	nasvn14g11259t1	50.48	NM_001172539.1	nasvn14g11260t1/50.44	NV10613-RA	50.48	NV10614-RA/50.42	NW_001816793.1:771759-776357:-	SCAFFOLD2:771759-776357:-	nasvn14g11259
Nasvi2EG001283t1	na	0	xmiss	0	NV22342-RA	100	0	NW_001816793.1:786325-787571:+	SCAFFOLD2:786325-787571:+	*nasvn14g11265
Nasvi2EG001284t1	nasvn14g11266t1	100.83	XM_003426676.2	0	NV10615-RA	10.08	0	NW_001816793.1:788064-792624:-	SCAFFOLD2:788064-792624:-	nasvn14g11266,*nasvn14g11268
Nasvi2EG001284t2	nasvn14g11266t1	50.73	XM_003426676.2	0	nonvid	0	0	NW_001816793.1:788541-792098:-	SCAFFOLD2:788541-792098:-	nasvn14g11266,*nasvn14g11268
Nasvi2EG001285t1	nasvn14g11267t1	99.79	XM_008209380.1	0	nonvid	0	0	NW_001816793.1:793217-795371:-	SCAFFOLD2:793217-795371:-	nasvn14g11267
Nasvi2EG001286t1	nasvn14g11268t2	100.86	XM_001601503.3	0	NV10615-RA	89.72	0	NW_001816793.1:795418-799746:-	SCAFFOLD2:795418-799746:-	*nasvn14g11266,nasvn14g11268
Nasvi2EG001287t1	nasvn14g11269t2	98.92	XM_008208618.1	0	NV10616-RA	97.69	0	NW_001816793.1:799841-808533:+	SCAFFOLD2:799841-808533:+	nasvn14g11269
Nasvi2EG001287t2	nasvn14g11269t1	100.99	XM_001601530.3	0	NV10616-RA	99.77	0	NW_001816793.1:799888-808182:+	SCAFFOLD2:799888-808182:+	nasvn14g11269
Nasvi2EG001287t3	nasvn14g11269t1	100.92	XM_001601530.3	0	NV10616-RA	99.82	0	NW_001816793.1:799827-807737:+	SCAFFOLD2:799827-807737:+	nasvn14g11269
Nasvi2EG001287t4	nasvn14g11269t2	62.92	XM_008208618.1	0	NV10616-RA	63.68	0	NW_001816793.1:799835-808182:+	SCAFFOLD2:799835-808182:+	nasvn14g11269
Nasvi2EG001287t5	nasvn14g11269t1	62.92	XM_001601530.3	0	NV10616-RA	63.71	0	NW_001816793.1:799835-808182:+	SCAFFOLD2:799835-808182:+	nasvn14g11269
Nasvi2EG001288t1	nasvn14g11270t8	93.57	XM_008208640.1	0	NV10617-RA	85.63	0	NW_001816793.1:811245-843694:-	SCAFFOLD2:811245-843694:-	nasvn14g11270
Nasvi2EG001288t2	nasvn14g11270t5	99.98	XM_008208628.1	0	NV10617-RA	83.36	0	NW_001816793.1:800763-843923:-	SCAFFOLD2:800763-843923:-	nasvn14g11270
Nasvi2EG001288t3	nasvn14g11270t5	98.74	XM_008208628.1	0	NV10617-RA	84.47	0	NW_001816793.1:810378-843923:-	SCAFFOLD2:810378-843923:-	nasvn14g11270
Nasvi2EG001288t4	nasvn14g11270t5	96.98	XM_008208628.1	0	NV10617-RA	86.36	0	NW_001816793.1:800763-843923:-	SCAFFOLD2:800763-843923:-	nasvn14g11270
Nasvi2EG001288t5	nasvn14g11270t10	98.99	XM_008208635.1	0	NV10617-RA	84.4	0	NW_001816793.1:800763-843923:-	SCAFFOLD2:800763-843923:-	nasvn14g11270
Nasvi2EG001288t6	nasvn14g11270t8	99.67	XM_008208640.1	0	NV10617-RA	90.54	0	NW_001816793.1:810770-843854:-	SCAFFOLD2:810770-843854:-	nasvn14g11270
Nasvi2EG001288t7	nasvn14g11270t8	99.9	XM_008208640.1	0	NV10617-RA	90.41	0	NW_001816793.1:800763-843923:-	SCAFFOLD2:800763-843923:-	nasvn14g11270
Nasvi2EG001288t8	nasvn14g11270t16	99.99	XM_001601559.3	0	NV10617-RA	83.4	0	NW_001816793.1:800763-829160:-	SCAFFOLD2:800763-829160:-	nasvn14g11270
Nasvi2EG001289t1	na	0	xmiss	0	nonvid	0	0	NW_001816793.1:845440-846990:+	SCAFFOLD2:845440-846990:+	na
Nasvi2EG001290t1	nasvn14g11271t1	84.55	XM_001601603.3	0	NV10618-RA	97.94	0	NW_001816793.1:846287-850669:-	SCAFFOLD2:846287-850669:-	nasvn14g11271
Nasvi2EG001291t1	nasvn14g11272t4	100.91	XM_003426439.2	0	NV10619-RA	99.95	0	NW_001816793.1:851724-856197:+	SCAFFOLD2:851724-856197:+	nasvn14g11272
Nasvi2EG001291t2	nasvn14g11272t4	100.97	XM_003426439.2	0	NV10619-RA	99.92	0	NW_001816793.1:851322-856147:+	SCAFFOLD2:851322-856147:+	nasvn14g11272
Nasvi2EG001291t3	nasvn14g11272t1	99.99	XM_008208645.1	0	NV10619-RA	99.9	0	NW_001816793.1:851228-856142:+	SCAFFOLD2:851228-856142:+	nasvn14g11272
Nasvi2EG001291t4	nasvn14g11272t1	74.97	XM_008208645.1	0	NV10619-RA	74.92	0	NW_001816793.1:851322-856147:+	SCAFFOLD2:851322-856147:+	nasvn14g11272
Nasvi2EG001291t5	nasvn14g11272t1	99.72	XM_008208645.1	0	NV10619-RA	99.79	0	NW_001816793.1:851649-855405:+	SCAFFOLD2:851649-855405:+	nasvn14g11272
Nasvi2EG001295t1	nasvn14g11274t2	99.29	XM_008208647.1	0	NV10621-RA	83.53	0	NW_001816793.1:880351-890856:-	SCAFFOLD2:880351-890856:-	nasvn14g11274
Nasvi2EG001295t2	nasvn14g11274t1	69.28	XM_008208650.1	0	NV10621-RA	55.51	0	NW_001816793.1:880351-890835:-	SCAFFOLD2:880351-890835:-	nasvn14g11274
Nasvi2EG001295t3	nasvn14g11274t1	86.18	XM_008208650.1	0	NV10621-RA	77.69	0	NW_001816793.1:882228-890856:-	SCAFFOLD2:882228-890856:-	nasvn14g11274
Nasvi2EG001297t1	na	0	xmiss	0	nonvid	0	0	NW_001816793.1:905057-905801:+	SCAFFOLD2:905057-905801:+	na
Nasvi2EG001298t1	na	0	xmiss	0	nonvid	0	0	NW_001816793.1:914396-915507:+	SCAFFOLD2:914396-915507:+	na
Nasvi2EG001299t1	nasvn14g11275t1	96.32	XM_001601713.3	0	NV10622-RA	99.74	0	NW_001816793.1:922107-928191:+	SCAFFOLD2:922107-928191:+	nasvn14g11275
Nasvi2EG001299t2	nasvn14g11275t1	53.21	XM_001601713.3	0	NV10622-RA	53.53	0	NW_001816793.1:916672-926802:+	SCAFFOLD2:916672-926802:+	nasvn14g11275
Nasvi2EG001301t1	na	0	xmiss	0	nonvid	0	0	NW_001816793.1:930400-931415:+	SCAFFOLD2:930400-931415:+	na
Nasvi2EG001302t1	na	0	xmiss	0	NV30896-RA	100	0	NW_001816793.1:931569-933012:+	SCAFFOLD2:931569-933012:+	na
Nasvi2EG001303t1	nasvn14g11276t1	88.27	XM_008209381.1	0	NV10623-RA	88.54	0	NW_001816793.1:934539-941074:+	SCAFFOLD2:934539-941074:+	nasvn14g11276
Nasvi2EG001304t1	nasvn14g11276t1	0.46	XM_008209381.1	0	nonvid	0	0	NW_001816793.1:937926-940553:+	SCAFFOLD2:937926-940553:+	na
Nasvi2EG001305t1	nasvn14g11277t1	100.45	XM_003426450.2	0	NV22343-RA	100.68	0	NW_001816793.1:942169-943816:+	SCAFFOLD2:942169-943816:+	nasvn14g11277
Nasvi2EG001306t1	na	0	xmiss	0	nonvid	0	0	NW_001816793.1:945640-945921:-	SCAFFOLD2:945640-945921:-	na
Nasvi2EG001307t1	nasvn14g11278t2	99.31	XM_001601838.2	0	NV10624-RA	99.71	0	NW_001816793.1:949505-955989:-	SCAFFOLD2:949505-955989:-	nasvn14g11278
Nasvi2EG001307t2	nasvn14g11278t1	99.49	XM_008208652.1	0	NV10624-RA	98.45	0	NW_001816793.1:949321-955988:-	SCAFFOLD2:949321-955988:-	nasvn14g11278
Nasvi2EG001309t1	nasvn14g11279t1	100.75	XM_003426454.2	0	NV22330-RA	96.67	0	NW_001816793.1:957897-971531:-	SCAFFOLD2:957897-971531:-	nasvn14g11279
Nasvi2EG001309t2	nasvn14g11279t1	100.67	XM_003426454.2	0	NV22330-RA	96.76	0	NW_001816793.1:958484-971511:-	SCAFFOLD2:958484-971511:-	nasvn14g11279
Nasvi2EG001309t3	nasvn14g11279t1	63.75	XM_003426454.2	0	NV22330-RA	61.42	0	NW_001816793.1:956226-963444:-	SCAFFOLD2:956226-963444:-	nasvn14g11279
Nasvi2EG001310t1	nasvn14g11280t1	100.74	XM_008208656.1	0	NV10625-RA	99.67	0	NW_001816793.1:971845-974619:+	SCAFFOLD2:971845-974619:+	nasvn14g11280
Nasvi2EG001310t2	nasvn14g11280t3	62.81	XM_001601923.3	0	NV10625-RA	62.78	0	NW_001816793.1:972181-974619:+	SCAFFOLD2:972181-974619:+	nasvn14g11280
Nasvi2EG001311t1	nasvn14g11281t1	100.71	XM_008208657.1	0	NV10626-RA	99.57	0	NW_001816793.1:978997-983840:+	SCAFFOLD2:978997-983840:+	nasvn14g11281
Nasvi2EG001311t2	nasvn14g11281t1	100.62	XM_008208657.1	0	NV10626-RA	99.52	0	NW_001816793.1:979541-985481:+	SCAFFOLD2:979541-985481:+	nasvn14g11281
Nasvi2EG001311t3	nasvn14g11281t1	76.61	XM_008208657.1	0	NV10626-RA	76.5	0	NW_001816793.1:979541-985481:+	SCAFFOLD2:979541-985481:+	nasvn14g11281
Nasvi2EG001312t1	nasvn14g11282t1	99.94	XM_001602469.3	0	NV10627-RA	100	0	NW_001816793.1:983594-985390:-	SCAFFOLD2:983594-985390:-	nasvn14g11282
Nasvi2EG001313t1	nasvn14g11283t1	100.88	XM_001602014.3	0	NV10628-RA	99.8	0	NW_001816793.1:986066-987520:-	SCAFFOLD2:986066-987520:-	nasvn14g11283
Nasvi2EG001313t2	nasvn14g11283t1	100.81	XM_001602014.3	0	NV10628-RA	99.7	0	NW_001816793.1:986066-987666:-	SCAFFOLD2:986066-987666:-	nasvn14g11283
Nasvi2EG001314t1	nasvn14g11284t2	98.72	XM_008208661.1	0	NV22344-RA	81.69	0	NW_001816793.1:986971-989530:+	SCAFFOLD2:986971-989530:+	nasvn14g11284
Nasvi2EG001314t2	nasvn14g11284t2	98.72	XM_008208661.1	0	NV22344-RA	81.69	0	NW_001816793.1:987085-995881:+	SCAFFOLD2:987085-995881:+	nasvn14g11284
Nasvi2EG001314t3	nasvn14g11284t2	76.7	XM_008208661.1	0	NV22344-RA	60.67	0	NW_001816793.1:986971-989530:+	SCAFFOLD2:986971-989530:+	nasvn14g11284
Nasvi2EG001315t1	nasvn14g11285t1	100.93	XM_008208659.1	0	NV10629-RA	99.73	0	NW_001816793.1:989724-997074:+	SCAFFOLD2:989724-997074:+	nasvn14g11285
Nasvi2EG001316t1	nasvn14g11286t1	83.9	XM_008209382.1	0	NV10630-RA	83.65	0	NW_001816793.1:998373-1002426:+	SCAFFOLD2:998373-1002426:+	nasvn14g11286
Nasvi2EG001317t1	nasvn14g11287t1	97.54	XM_008208667.1	0	NV10631-RA	97.46	0	NW_001816793.1:1004612-1010075:+	SCAFFOLD2:1004612-1010075:+	nasvn14g11287
Nasvi2EG001318t1	nasvn14g11288t4	100.49	XM_001602140.3	0	NV10632-RA	92.7	0	NW_001816793.1:1012310-1016767:-	SCAFFOLD2:1012310-1016767:-	nasvn14g11288
Nasvi2EG001318t2	nasvn14g11288t1	94.6	XM_008208666.1	0	NV10632-RA	74.56	0	NW_001816793.1:1007609-1016957:-	SCAFFOLD2:1007609-1016957:-	nasvn14g11288
Nasvi2EG001318t3	nasvn14g11288t1	99.71	XM_008208666.1	0	NV10632-RA	74.69	0	NW_001816793.1:1007813-1022303:-	SCAFFOLD2:1007813-1022303:-	nasvn14g11288
Nasvi2EG001318t4	nasvn14g11288t4	100.76	XM_001602140.3	0	NV10632-RA	92.46	0	NW_001816793.1:1011812-1022810:-	SCAFFOLD2:1011812-1022810:-	nasvn14g11288
Nasvi2EG001318t5	nasvn14g11288t1	94.86	XM_008208666.1	0	NV10632-RA	74.57	0	NW_001816793.1:1007866-1022774:-	SCAFFOLD2:1007866-1022774:-	nasvn14g11288
Nasvi2EG001318t6	nasvn14g11288t1	99.54	XM_008208666.1	0	NV10632-RA	74.76	0	NW_001816793.1:1008017-1016546:-	SCAFFOLD2:1008017-1016546:-	nasvn14g11288
Nasvi2EG001318t7	nasvn14g11288t2	100.72	XM_008208664.1	0	NV10632-RA	92.5	0	NW_001816793.1:1011985-1022774:-	SCAFFOLD2:1011985-1022774:-	nasvn14g11288
Nasvi2EG001318t8	nasvn14g11288t1	94.69	XM_008208666.1	0	NV10632-RA	74.64	0	NW_001816793.1:1007602-1022303:-	SCAFFOLD2:1007602-1022303:-	nasvn14g11288
Nasvi2EG001319t1	nasvn14g11288t2	19.45	XM_008208664.1	0	NV10632-RA	18.09	0	NW_001816793.1:1010205-1013517:-	SCAFFOLD2:1010205-1013517:-	nasvn14g11288
Nasvi2EG001323t1	nasvn14g11290t1	95.86	XM_008208668.1	0	NV10633-RA	99.71	0	NW_001816793.1:1024835-1034779:+	SCAFFOLD2:1024835-1034779:+	nasvn14g11290
Nasvi2EG001323t2	nasvn14g11290t1	100.98	XM_008208668.1	0	NV10633-RA	94.8	0	NW_001816793.1:1025082-1034070:+	SCAFFOLD2:1025082-1034070:+	nasvn14g11290
Nasvi2EG001323t3	nasvn14g11290t2	100.98	XM_003426470.2	0	NV10633-RA	94.83	0	NW_001816793.1:1025082-1034070:+	SCAFFOLD2:1025082-1034070:+	nasvn14g11290
Nasvi2EG001325t1	nasvn14g11292t1	100.91	XM_001602273.3	0	NV10634-RA	100.71	0	NW_001816793.1:1050254-1059948:+	SCAFFOLD2:1050254-1059948:+	nasvn14g11292
Nasvi2EG001326t1	na	0	xmiss	0	nonvid	0	0	NW_001816793.1:1059893-1060881:+	SCAFFOLD2:1059893-1060881:+	na
Nasvi2EG001328t1	nasvn14g11294t1	100.47	XM_008208671.1	0	NV10635-RA	20.21	0	NW_001816793.1:1069600-1071177:-	SCAFFOLD2:1069600-1071177:-	*nasvn14g11293
Nasvi2EG001329t1	nasvn14g11295t1	99.97	XM_003426496.2	0	NV22347-RA	67.44	0	NW_001816793.1:1071592-1072587:+	SCAFFOLD2:1071592-1072587:+	nasvn14g11295
Nasvi2EG001330t1	nasvn14g11296t1	99.81	XM_001603249.3	0	NV10636-RA	100	0	NW_001816793.1:1072940-1074270:+	SCAFFOLD2:1072940-1074270:+	nasvn14g11296
Nasvi2EG001331t1	nasvn14g11297t2	99.96	XM_008208676.1	0	NV10637-RA	99.79	0	NW_001816793.1:1074336-1077163:+	SCAFFOLD2:1074336-1077163:+	nasvn14g11297
Nasvi2EG001331t2	nasvn14g11297t2	99.71	XM_008208676.1	0	NV10637-RA	99.59	0	NW_001816793.1:1074369-1078508:+	SCAFFOLD2:1074369-1078508:+	nasvn14g11297
Nasvi2EG001331t3	nasvn14g11297t2	99.88	XM_008208676.1	0	NV10637-RA	99.73	0	NW_001816793.1:1074370-1077367:+	SCAFFOLD2:1074370-1077367:+	nasvn14g11297
Nasvi2EG001332t1	nasvn14g11298t1	99.6	XM_001602388.3	0	NV10638-RA	98.67	0	NW_001816793.1:1077260-1078501:-	SCAFFOLD2:1077260-1078501:-	nasvn14g11298
Nasvi2EG001333t1	nasvn14g11299t1	100	XM_001602414.3	0	NV10639-RA	25.36	0	NW_001816793.1:1078681-1086630:-	SCAFFOLD2:1078681-1086630:-	nasvn14g11299
Nasvi2EG001333t2	nasvn14g11299t4	100.99	XM_008208673.1	0	NV10639-RA	25.38	0	NW_001816793.1:1078681-1086106:-	SCAFFOLD2:1078681-1086106:-	nasvn14g11299
Nasvi2EG001333t3	nasvn14g11299t1	79.96	XM_001602414.3	0	NV10639-RA	17.35	0	NW_001816793.1:1078681-1086633:-	SCAFFOLD2:1078681-1086633:-	nasvn14g11299
Nasvi2EG001334t1	nasvn14g11300t1	100.95	XM_008208672.1	0	NV10640-RA	99.68	0	NW_001816793.1:1080505-1082729:+	SCAFFOLD2:1080505-1082729:+	nasvn14g11300
Nasvi2EG001335t1	nasvn14g11301t1	100.73	XM_003426498.2	0	NV22329-RA	100.66	0	NW_001816793.1:1086996-1087960:-	SCAFFOLD2:1086996-1087960:-	nasvn14g11301
Nasvi2EG001336t1	nasvn14g11302t1	99.41	XM_001603685.3	0	NV10641-RA	98.42	0	NW_001816793.1:1088738-1094992:-	SCAFFOLD2:1088738-1094992:-	nasvn14g11302
Nasvi2EG001338t1	na	0	xmiss	0	nonvid	0	0	NW_001816793.1:1095116-1096342:+	SCAFFOLD2:1095116-1096342:+	na
Nasvi2EG001339t1	nasvn14g11303t6	96.69	XM_001603765.3	0	NV10642-RB	100	NV10642-RA/C94.96	NW_001816793.1:1096118-1108132:-	SCAFFOLD2:1096118-1108132:-	nasvn14g11303
Nasvi2EG001339t2	nasvn14g11303t6	99.98	XM_001603765.3	0	NV10642-RB	96.7	NV10642-RA/C92.68	NW_001816793.1:1095604-1110515:-	SCAFFOLD2:1095604-1110515:-	nasvn14g11303
Nasvi2EG001339t3	nasvn14g11303t7	99.56	XM_008208678.1	0	NV10642-RB	89.64	NV10642-RA/84.63	NW_001816793.1:1096645-1110507:-	SCAFFOLD2:1096645-1110507:-	nasvn14g11303
Nasvi2EG001341t1	nasvn14g11304t3	100.94	XM_001604025.3	0	NV10644-RB	100	NV10644-RA/C90.94	NW_001816793.1:1111903-1114029:+	SCAFFOLD2:1111903-1114029:+	nasvn14g11304
Nasvi2EG001342t1	nasvn14g11305t1	45.41	XM_008208695.1	0	NV10643-RA	91.64	0	NW_001816793.1:1115266-1121590:-	SCAFFOLD2:1115266-1121590:-	nasvn14g11305
Nasvi2EG001342t2	nasvn14g11305t1	46.58	XM_008208695.1	0	NV10643-RA	88.45	0	NW_001816793.1:1114774-1121570:-	SCAFFOLD2:1114774-1121570:-	nasvn14g11305
Nasvi2EG001342t3	nasvn14g11305t1	45.53	XM_008208695.1	0	NV10643-RA	91.47	0	NW_001816793.1:1115056-1121813:-	SCAFFOLD2:1115056-1121813:-	nasvn14g11305
Nasvi2EG001344t1	nasvn14g11305t1	54.37	XM_008208695.1	0	NV10645-RA	90.65	0	NW_001816793.1:1121762-1126566:-	SCAFFOLD2:1121762-1126566:-	na
Nasvi2EG001344t2	nasvn14g11305t1	54.4	XM_008208695.1	0	NV10645-RA	100.78	0	NW_001816793.1:1122392-1125603:-	SCAFFOLD2:1122392-1125603:-	na
Nasvi2EG001344t3	nasvn14g11305t1	54.4	XM_008208695.1	0	NV10645-RA	100.75	0	NW_001816793.1:1122400-1125701:-	SCAFFOLD2:1122400-1125701:-	na
Nasvi2EG001344t4	nasvn14g11305t1	54.4	XM_008208695.1	0	NV10645-RA	100.85	0	NW_001816793.1:1122400-1127574:-	SCAFFOLD2:1122400-1127574:-	na
Nasvi2EG001344t5	nasvn14g11305t1	50.4	XM_008208695.1	0	NV10645-RA	93.78	0	NW_001816793.1:1122392-1126945:-	SCAFFOLD2:1122392-1126945:-	na
Nasvi2EG001345t1	nasvn14g11306t4	100.6	XM_008208693.1	0	NV10646-RA	88.62	0	NW_001816793.1:1125626-1131638:+	SCAFFOLD2:1125626-1131638:+	nasvn14g11306
Nasvi2EG001345t2	nasvn14g11306t2	100.62	XM_008208694.1	0	NV10646-RA	87.59	0	NW_001816793.1:1125994-1131881:+	SCAFFOLD2:1125994-1131881:+	nasvn14g11306
Nasvi2EG001347t1	nasvn14g11308t2	100.77	XM_001602649.3	0	NV10647-RA	99.55	0	NW_001816793.1:1135211-1138282:+	SCAFFOLD2:1135211-1138282:+	nasvn14g11308
Nasvi2EG001348t1	nasvn14g11307t2	39.59	XM_008208699.1	0	NV10648-RA	70.51	0	NW_001816793.1:1138440-1143019:-	SCAFFOLD2:1138440-1143019:-	nasvn14g11307
Nasvi2EG001349t1	nasvn14g11309t1	99.55	XM_008208696.1	0	NV22348-RA	36.36	0	NW_001816793.1:1142247-1143149:+	SCAFFOLD2:1142247-1143149:+	nasvn14g11309
Nasvi2EG001349t2	nasvn14g11309t1	99.76	XM_008208696.1	0	NV22348-RA	36.36	0	NW_001816793.1:1141922-1143152:+	SCAFFOLD2:1141922-1143152:+	nasvn14g11309
Nasvi2EG001350t1	nasvn14g11308t1	33.11	XM_008208698.1	0	NV22348-RA	62.26	0	NW_001816793.1:1147393-1165535:+	SCAFFOLD2:1147393-1165535:+	*nasvn14g11309
Nasvi2EG001351t1	na	0	xmiss	0	nonvid	0	0	NW_001816793.1:1167810-1169357:+	SCAFFOLD2:1167810-1169357:+	na
Nasvi2EG001352t1	nasvn14g11311t1	74.59	XM_008208704.1	nasvn14g11310t1/18.07	NV10649-RA	77.32	NV10649-RB/74.31	NW_001816793.1:1172211-1206146:+	SCAFFOLD2:1172211-1206146:+	nasvn14g11311
Nasvi2EG001352t2	nasvn14g11311t1	99.88	XM_008208704.1	0	NV10649-RB	99.42	NV10649-RA/C95.42	NW_001816793.1:1175070-1204266:+	SCAFFOLD2:1175070-1204266:+	nasvn14g11311
Nasvi2EG001352t3	nasvn14g11311t1	75.76	XM_008208704.1	nasvn14g11310t1/15.08	NV10649-RA	75.41	NV10649-RB/75.41	NW_001816793.1:1180328-1204805:+	SCAFFOLD2:1180328-1204805:+	nasvn14g11311
Nasvi2EG001354t1	na	0	xmiss	0	nonvid	0	0	NW_001816793.1:1207109-1210970:+	SCAFFOLD2:1207109-1210970:+	na
Nasvi2EG001355t1	nasvn14g11312t2	73.15	XM_008208703.1	0	NV10650-RA	99.61	0	NW_001816793.1:1211527-1216679:-	SCAFFOLD2:1211527-1216679:-	nasvn14g11312
Nasvi2EG001355t2	nasvn14g11312t1	100.17	XM_001602762.3	0	NV10650-RA	62.63	NV22328-RA/37.26	NW_001816793.1:1212155-1223221:-	SCAFFOLD2:1212155-1223221:-	nasvn14g11312
Nasvi2EG001357t1	nasvn14g11313t1	46.35	XM_008208701.1	0	NV10651-RA	99.52	0	NW_001816793.1:1215210-1221294:+	SCAFFOLD2:1215210-1221294:+	nasvn14g11313
Nasvi2EG001359t1	nasvn14g11315t2	100.68	XM_001602885.3	0	NV10652-RA	99.67	0	NW_001816793.1:1233210-1239684:+	SCAFFOLD2:1233210-1239684:+	nasvn14g11315
Nasvi2EG001360t1	nasvn14g11317t1	30.22	XM_001604783.2	0	NV10653-RA	96.45	0	NW_001816793.1:1238642-1243062:+	SCAFFOLD2:1238642-1243062:+	nasvn14g11317
Nasvi2EG001361t1	nasvn14g11318t2	99.91	XM_003426514.2	0	NV10654-RA	90.7	0	NW_001816793.1:1246347-1248059:-	SCAFFOLD2:1246347-1248059:-	nasvn14g11318
Nasvi2EG001361t2	nasvn14g11318t1	100	XM_001604812.3	0	NV10654-RA	99.65	0	NW_001816793.1:1246311-1248132:-	SCAFFOLD2:1246311-1248132:-	nasvn14g11318
Nasvi2EG001361t3	nasvn14g11318t1	91.76	XM_001604812.3	0	NV10654-RA	92.5	0	NW_001816793.1:1246323-1248200:-	SCAFFOLD2:1246323-1248200:-	nasvn14g11318
Nasvi2EG001361t4	nasvn14g11318t1	83.9	XM_001604812.3	0	NV10654-RA	83.62	0	NW_001816793.1:1246380-1248151:-	SCAFFOLD2:1246380-1248151:-	nasvn14g11318
Nasvi2EG001362t1	nasvn14g11316t2	100.8	XM_001602942.3	0	NV10655-RA	99.78	0	NW_001816793.1:1248281-1250574:-	SCAFFOLD2:1248281-1250574:-	nasvn14g11316
Nasvi2EG001362t2	nasvn14g11316t2	100.66	XM_001602942.3	0	NV10655-RA	99.59	0	NW_001816793.1:1248303-1251230:-	SCAFFOLD2:1248303-1251230:-	nasvn14g11316
Nasvi2EG001362t3	nasvn14g11316t2	64.79	XM_001602942.3	0	NV10655-RA	64.74	0	NW_001816793.1:1248303-1250639:-	SCAFFOLD2:1248303-1250639:-	nasvn14g11316
Nasvi2EG001363t1	nasvn14g11319t1	100.82	XM_001602973.3	0	NV10656-RA	99.79	0	NW_001816793.1:1250667-1254236:+	SCAFFOLD2:1250667-1254236:+	nasvn14g11319
Nasvi2EG001364t1	nasvn14g11320t2	100.99	NM_001159918.1	0	NV10657-RA	0.87	0	NW_001816793.1:1254267-1257226:-	SCAFFOLD2:1254267-1257226:-	nasvn14g11320
Nasvi2EG001365t1	nasvn14g11321t1	71.52	XM_008208545.1	0	NV10658-RA	99.69	0	NW_001816793.1:1257321-1259362:+	SCAFFOLD2:1257321-1259362:+	na
Nasvi2EG001366t1	nasvn14g11322t1	26.31	XM_008209374.1	0	NV10659-RA	25.37	0	NW_001816793.1:1259567-1262026:-	SCAFFOLD2:1259567-1262026:-	nasvn14g11322
Nasvi2EG001369t1	nasvn14g11322t1	10.12	XM_008209374.1	0	NV10659-RA	10.09	0	NW_001816793.1:1264745-1265243:-	SCAFFOLD2:1264745-1265243:-	nasvn14g11322
Nasvi2EG001370t1	na	0	xmiss	0	nonvid	0	0	NW_001816793.1:1269349-1270965:-	SCAFFOLD2:1269349-1270965:-	na
Nasvi2EG001372t1	nasvn14g11323t1	27.44	XM_008209385.1	0	NV22326-RA	15.31	0	NW_001816793.1:1277810-1278645:-	SCAFFOLD2:1277810-1278645:-	na
Nasvi2EG001373t1	nasvn14g11324t1	73.25	XM_008209386.1	0	NV22326-RA	67.24	0	NW_001816793.1:1278907-1282387:-	SCAFFOLD2:1278907-1282387:-	na
Nasvi2EG001374t1	nasvn14g11325t1	99.47	XM_003426516.2	0	NV10660-RA	80.53	0	NW_001816793.1:1282839-1288287:+	SCAFFOLD2:1282839-1288287:+	nasvn14g11325
Nasvi2EG001376t1	nasvn14g11326t1	94.84	XM_003426459.2	0	NV22350-RA	94.7	0	NW_001816793.1:1290357-1293544:+	SCAFFOLD2:1290357-1293544:+	nasvn14g11326
Nasvi2EG001377t1	nasvn14g11327t1	99.33	XM_001603179.3	0	NV10661-RA	94.72	0	NW_001816793.1:1295910-1299884:-	SCAFFOLD2:1295910-1299884:-	nasvn14g11327
Nasvi2EG001378t1	nasvn14g11328t1	87.88	XM_008209387.1	0	NV10662-RA	86.51	0	NW_001816793.1:1300297-1302569:-	SCAFFOLD2:1300297-1302569:-	nasvn14g11328
Nasvi2EG001379t1	nasvn14g11329t1	78.64	XM_008209388.1	0	NV22351-RA	77.47	0	NW_001816793.1:1302835-1307770:+	SCAFFOLD2:1302835-1307770:+	nasvn14g11329
Nasvi2EG001380t1	nasvn14g11329t1	21.17	XM_008209388.1	0	NV22351-RA	22.22	0	NW_001816793.1:1306321-1306657:+	SCAFFOLD2:1306321-1306657:+	nasvn14g11329
Nasvi2EG001381t1	na	0	xmiss	0	nonvid	0	0	NW_001816793.1:1306800-1307779:-	SCAFFOLD2:1306800-1307779:-	na
Nasvi2EG001382t1	nasvn14g11330t19	97.91	XM_008208719.1	0	NV10663-RA	86.62	0	NW_001816793.1:1328234-1349196:+	SCAFFOLD2:1328234-1349196:+	nasvn14g11330
Nasvi2EG001382t2	nasvn14g11330t16	93.75	XM_008208731.1	0	NV10663-RA	90.79	0	NW_001816793.1:1307977-1346800:+	SCAFFOLD2:1307977-1346800:+	nasvn14g11330
Nasvi2EG001382t3	nasvn14g11330t16	93.75	XM_008208731.1	0	NV10663-RA	90.79	0	NW_001816793.1:1307977-1346836:+	SCAFFOLD2:1307977-1346836:+	nasvn14g11330
Nasvi2EG001382t4	nasvn14g11330t16	93.75	XM_008208731.1	0	NV10663-RA	90.79	0	NW_001816793.1:1307977-1346800:+	SCAFFOLD2:1307977-1346800:+	nasvn14g11330
Nasvi2EG001382t5	nasvn14g11330t16	93.73	XM_008208731.1	0	NV10663-RA	90.81	0	NW_001816793.1:1307977-1346800:+	SCAFFOLD2:1307977-1346800:+	nasvn14g11330
Nasvi2EG001382t6	nasvn14g11330t16	93.68	XM_008208731.1	0	NV10663-RA	90.81	0	NW_001816793.1:1307977-1345293:+	SCAFFOLD2:1307977-1345293:+	nasvn14g11330
Nasvi2EG001382t7	nasvn14g11330t7	97.73	XM_008208730.1	0	NV10663-RA	96.83	0	NW_001816793.1:1307977-1346800:+	SCAFFOLD2:1307977-1346800:+	nasvn14g11330
Nasvi2EG001382t8	nasvn14g11330t16	64.53	XM_008208731.1	0	NV10663-RA	63.78	0	NW_001816793.1:1331723-1346836:+	SCAFFOLD2:1331723-1346836:+	nasvn14g11330
Nasvi2EG001382t9	nasvn14g11330t16	60.61	XM_008208731.1	0	NV10663-RA	60.59	0	NW_001816793.1:1338696-1348847:+	SCAFFOLD2:1338696-1348847:+	nasvn14g11330
Nasvi2EG001383t1	nasvn14g11332t1	100.38	XM_008208713.1	0	NV10664-RA	99.6	0	NW_001816793.1:1349647-1352365:+	SCAFFOLD2:1349647-1352365:+	nasvn14g11332
Nasvi2EG001384t1	na	0	xmiss	0	nonvid	0	0	NW_001816793.1:1352795-1356579:+	SCAFFOLD2:1352795-1356579:+	na
Nasvi2EG001386t1	nasvn14g11331t2	20.06	XM_001603314.3	0	NV10665-RA	18.18	0	NW_001816793.1:1358012-1361336:-	SCAFFOLD2:1358012-1361336:-	nasvn14g11331
Nasvi2EG001388t1	nasvn14g11331t4	78.54	XM_008208712.1	0	NV10665-RA	20.54	0	NW_001816793.1:1381321-1388546:-	SCAFFOLD2:1381321-1388546:-	nasvn14g11331
Nasvi2EG001390t1	nasvn14g11333t1	54.74	XM_008209389.1	0	NV10666-RA	54.74	0	NW_001816793.1:1391619-1392697:-	SCAFFOLD2:1391619-1392697:-	nasvn14g11333
Nasvi2EG001392t1	nasvn14g11334t11	91.67	XM_003426518.2	0	NV10667-RA	64.42	0	NW_001816793.1:1400399-1415273:-	SCAFFOLD2:1400399-1415273:-	nasvn14g11334
Nasvi2EG001392t2	nasvn14g11334t11	91.67	XM_003426518.2	0	NV10667-RA	64.42	0	NW_001816793.1:1400399-1415273:-	SCAFFOLD2:1400399-1415273:-	nasvn14g11334
Nasvi2EG001392t3	nasvn14g11334t3	88.65	XM_008208745.1	0	NV10667-RA	69.47	0	NW_001816793.1:1400621-1415252:-	SCAFFOLD2:1400621-1415252:-	nasvn14g11334
Nasvi2EG001392t4	nasvn14g11334t3	81.65	XM_008208745.1	0	NV10667-RA	86.55	0	NW_001816793.1:1396942-1405590:-	SCAFFOLD2:1396942-1405590:-	nasvn14g11334
Nasvi2EG001392t5	nasvn14g11334t3	77.64	XM_008208745.1	0	NV10667-RA	86.52	0	NW_001816793.1:1396942-1405604:-	SCAFFOLD2:1396942-1405604:-	nasvn14g11334
Nasvi2EG001394t1	nasvn14g11336t1	99.86	XM_001603457.3	0	NV10669-RA	99.81	0	NW_001816793.1:1416771-1419039:-	SCAFFOLD2:1416771-1419039:-	nasvn14g11336
Nasvi2EG001394t2	nasvn14g11336t1	99.59	XM_001603457.3	0	NV10669-RA	99.5	0	NW_001816793.1:1415468-1418843:-	SCAFFOLD2:1415468-1418843:-	nasvn14g11336
Nasvi2EG001394t3	nasvn14g11336t1	84.69	XM_001603457.3	0	NV10669-RA	84.57	0	NW_001816793.1:1416027-1418831:-	SCAFFOLD2:1416027-1418831:-	nasvn14g11336
Nasvi2EG001395t1	nasvn14g11335t1	100.9	XM_001603431.3	0	NV10668-RA	99.79	0	NW_001816793.1:1415497-1416695:+	SCAFFOLD2:1415497-1416695:+	nasvn14g11335
Nasvi2EG001396t1	nasvn14g11337t1	85.66	XM_003426519.2	0	NV22325-RA	91.59	0	NW_001816793.1:1419106-1422060:-	SCAFFOLD2:1419106-1422060:-	nasvn14g11337
Nasvi2EG001396t2	nasvn14g11337t1	99.79	XM_003426519.2	0	NV22325-RA	89.44	0	NW_001816793.1:1419106-1421966:-	SCAFFOLD2:1419106-1421966:-	nasvn14g11337
Nasvi2EG001397t1	nasvn14g11338t1	91.77	XM_003426520.2	0	NV22352-RA	85.63	0	NW_001816793.1:1422612-1427136:+	SCAFFOLD2:1422612-1427136:+	nasvn14g11338
Nasvi2EG001397t2	nasvn14g11338t1	100.85	XM_003426520.2	0	NV22352-RA	94.63	0	NW_001816793.1:1422489-1427136:+	SCAFFOLD2:1422489-1427136:+	nasvn14g11338
Nasvi2EG001397t3	nasvn14g11338t2	100.99	XM_003426521.2	0	NV22352-RA	75.48	0	NW_001816793.1:1422497-1427666:+	SCAFFOLD2:1422497-1427666:+	nasvn14g11338
Nasvi2EG001398t1	nasvn14g11339t2	99.64	XM_003426464.2	0	NV22324-RA	99.48	0	NW_001816793.1:1428017-1428767:-	SCAFFOLD2:1428017-1428767:-	nasvn14g11339
Nasvi2EG001399t1	nasvn14g11340t1	100.55	XM_008208747.1	0	NV10670-RA	89.46	0	NW_001816793.1:1429314-1433835:+	SCAFFOLD2:1429314-1433835:+	nasvn14g11340
Nasvi2EG001399t2	nasvn14g11340t1	100.91	XM_008208747.1	0	NV10670-RA	89.82	0	NW_001816793.1:1429421-1435596:+	SCAFFOLD2:1429421-1435596:+	nasvn14g11340
Nasvi2EG001401t1	nasvn14g11341t1	100.68	XM_001603625.1	0	NV10671-RA	100.68	0	NW_001816793.1:1435853-1438457:-	SCAFFOLD2:1435853-1438457:-	nasvn14g11341
Nasvi2EG001402t1	nasvn14g11342t1	100.73	XM_008208759.1	0	NV10672-RA	100.65	0	NW_001816793.1:1438889-1447402:-	SCAFFOLD2:1438889-1447402:-	nasvn14g11342
Nasvi2EG001403t1	nasvn14g11343t4	91.75	XM_008208758.1	0	NV22353-RA	94.61	0	NW_001816793.1:1450178-1451362:+	SCAFFOLD2:1450178-1451362:+	nasvn14g11343
Nasvi2EG001406t1	nasvn14g11344t1	85.76	XM_008208754.1	0	NV50024-RA	76.72	0	NW_001816793.1:1459904-1475090:-	SCAFFOLD2:1459904-1475090:-	nasvn14g11344
Nasvi2EG001406t2	nasvn14g11344t1	75.69	XM_008208754.1	0	NV50024-RA	66.65	0	NW_001816793.1:1459712-1475107:-	SCAFFOLD2:1459712-1475107:-	nasvn14g11344
Nasvi2EG001407t1	nasvn14g11345t3	96.61	XM_008208751.1	0	NV10673-RA	100.71	0	NW_001816793.1:1477433-1486036:+	SCAFFOLD2:1477433-1486036:+	nasvn14g11345
Nasvi2EG001408t1	nasvn14g11346t2	100.76	XM_001605827.3	0	NV10674-RA	100.71	0	NW_001816793.1:1489034-1491603:-	SCAFFOLD2:1489034-1491603:-	nasvn14g11346
Nasvi2EG001408t2	nasvn14g11346t2	100.97	XM_001605827.3	0	NV10674-RA	100.9	0	NW_001816793.1:1488985-1491362:-	SCAFFOLD2:1488985-1491362:-	nasvn14g11346
Nasvi2EG001408t3	nasvn14g11346t2	99.97	XM_001605827.3	0	NV10674-RA	99.91	0	NW_001816793.1:1488985-1491332:-	SCAFFOLD2:1488985-1491332:-	nasvn14g11346
Nasvi2EG001409t1	nasvn14g11347t1	100.72	NM_001172615.1	0	NV10675-RA	99.63	0	NW_001816793.1:1491613-1493369:-	SCAFFOLD2:1491613-1493369:-	nasvn14g11347
Nasvi2EG001409t2	nasvn14g11347t1	100.9	NM_001172615.1	0	NV10675-RA	99.78	0	NW_001816793.1:1492026-1496685:-	SCAFFOLD2:1492026-1496685:-	nasvn14g11347
Nasvi2EG001410t1	nasvn14g11348t2	100.89	XM_008208762.1	0	NV50025-RA	94.64	0	NW_001816793.1:1495428-1604225:-	SCAFFOLD2:1495428-1604225:-	nasvn14g11348
Nasvi2EG001411t1	na	0	xmiss	0	nonvid	0	0	NW_001816793.1:1509782-1510456:-	SCAFFOLD2:1509782-1510456:-	na
Nasvi2EG001415t1	nasvn14g11351t1	100.79	XM_008208770.1	0	NV10676-RA	100.75	0	NW_001816793.1:1617905-1623333:+	SCAFFOLD2:1617905-1623333:+	nasvn14g11351
Nasvi2EG001415t2	nasvn14g11351t5	65.64	XM_008208775.1	0	NV10676-RA	58.69	0	NW_001816793.1:1619946-1622508:+	SCAFFOLD2:1619946-1622508:+	nasvn14g11351
Nasvi2EG001416t1	nasvn14g11352t1	99.91	XM_001603870.3	0	NV10677-RA	98.73	0	NW_001816793.1:1622826-1628995:+	SCAFFOLD2:1622826-1628995:+	nasvn14g11352
Nasvi2EG001417t1	nasvn14g11353t2	100.95	XM_008208769.1	0	NV10678-RA	94.71	0	NW_001816793.1:1628947-1634010:-	SCAFFOLD2:1628947-1634010:-	nasvn14g11353
Nasvi2EG001417t2	nasvn14g11353t1	100.93	XM_001603896.3	0	NV10678-RA	70.68	0	NW_001816793.1:1628936-1634063:-	SCAFFOLD2:1628936-1634063:-	nasvn14g11353
Nasvi2EG001418t1	nasvn14g11355t2	99.8	XM_001603951.3	0	NV10679-RA	85.59	0	NW_001816793.1:1640451-1643041:-	SCAFFOLD2:1640451-1643041:-	nasvn14g11355
Nasvi2EG001419t1	nasvn14g11356t1	100.94	XM_001603974.3	0	NV10680-RA	100.93	0	NW_001816793.1:1642941-1658388:-	SCAFFOLD2:1642941-1658388:-	nasvn14g11356
Nasvi2EG001421t1	nasvn14g11357t1	99.74	XM_001604003.3	0	NV10681-RA	98.62	0	NW_001816793.1:1665489-1668822:-	SCAFFOLD2:1665489-1668822:-	nasvn14g11357
Nasvi2EG001421t2	nasvn14g11357t2	98.72	XM_003426528.2	0	NV10681-RA	96.7	0	NW_001816793.1:1666215-1668822:-	SCAFFOLD2:1666215-1668822:-	nasvn14g11357
Nasvi2EG001422t1	nasvn14g11358t1	95.95	XM_008208776.1	0	NV50026-RA	94.64	0	NW_001816793.1:1669649-1678709:+	SCAFFOLD2:1669649-1678709:+	nasvn14g11358
Nasvi2EG001422t2	nasvn14g11358t1	99.95	XM_008208776.1	0	NV50026-RA	99.66	0	NW_001816793.1:1669733-1678858:+	SCAFFOLD2:1669733-1678858:+	nasvn14g11358
Nasvi2EG001422t4	nasvn14g11358t1	57.71	XM_008208776.1	0	NV50026-RA	57.86	0	NW_001816793.1:1669787-1677053:+	SCAFFOLD2:1669787-1677053:+	nasvn14g11358
Nasvi2EG001422t5	nasvn14g11358t1	57.66	XM_008208776.1	0	NV50026-RA	57.9	0	NW_001816793.1:1670185-1677053:+	SCAFFOLD2:1670185-1677053:+	nasvn14g11358
Nasvi2EG001423t1	nasvn14g11359t2	99.27	XM_001604047.3	0	NV10682-RA	90.54	0	NW_001816793.1:1679363-1686700:+	SCAFFOLD2:1679363-1686700:+	nasvn14g11359
Nasvi2EG001423t2	nasvn14g11359t1	69.24	XM_008208777.1	0	NV10682-RA	72.57	0	NW_001816793.1:1679106-1684497:+	SCAFFOLD2:1679106-1684497:+	nasvn14g11359
Nasvi2EG001423t3	nasvn14g11359t1	66.2	XM_008208777.1	0	NV10682-RA	68.5	0	NW_001816793.1:1679062-1683215:+	SCAFFOLD2:1679062-1683215:+	nasvn14g11359
Nasvi2EG001426t1	nasvn14g11360t2	100.78	XM_003426529.2	0	NV10683-RA	99.63	0	NW_001816793.1:1689346-1696500:-	SCAFFOLD2:1689346-1696500:-	nasvn14g11360
Nasvi2EG001427t1	nasvn14g11362t1	33.84	XM_001604095.3	0	NV10684-RA	100.7	0	NW_001816793.1:1697572-1699520:-	SCAFFOLD2:1697572-1699520:-	nasvn14g11362
Nasvi2EG001427t2	nasvn14g11362t1	26.94	XM_001604095.3	0	NV10684-RA	78.83	0	NW_001816793.1:1697813-1699463:-	SCAFFOLD2:1697813-1699463:-	nasvn14g11362
Nasvi2EG001427t3	nasvn14g11362t1	26.82	XM_001604095.3	0	NV10684-RA	78.86	0	NW_001816793.1:1697825-1699410:-	SCAFFOLD2:1697825-1699410:-	nasvn14g11362
Nasvi2EG001428t1	nasvn14g11363t1	91.82	XM_001604120.2	0	NV10685-RA	91.7	0	NW_001816793.1:1699513-1714515:-	SCAFFOLD2:1699513-1714515:-	nasvn14g11363
Nasvi2EG001429t1	nasvn14g11361t2	100.97	XM_001604140.3	0	NV10686-RA	99.59	0	NW_001816793.1:1715688-1722218:+	SCAFFOLD2:1715688-1722218:+	nasvn14g11361
Nasvi2EG001429t2	nasvn14g11361t3	100.89	XM_008208782.1	0	NV10686-RA	84.84	0	NW_001816793.1:1715577-1719728:+	SCAFFOLD2:1715577-1719728:+	nasvn14g11361
Nasvi2EG001430t1	nasvn14g11364t2	92.65	XM_008208792.1	0	NV10687-RA	99.62	0	NW_001816793.1:1721193-1727802:+	SCAFFOLD2:1721193-1727802:+	nasvn14g11364
Nasvi2EG001431t1	nasvn14g11365t3	81.93	XM_008208787.1	0	NV22322-RA	98.5	0	NW_001816793.1:1727707-1736231:-	SCAFFOLD2:1727707-1736231:-	nasvn14g11365
Nasvi2EG001432t1	na	0	xmiss	0	nonvid	0	0	NW_001816793.1:1736326-1756822:+	SCAFFOLD2:1736326-1756822:+	na
Nasvi2EG001433t1	nasvn14g11366t1	99.33	XM_008208783.1	0	NV22321-RA	99.69	0	NW_001816793.1:1756973-1764111:-	SCAFFOLD2:1756973-1764111:-	nasvn14g11366
Nasvi2EG001433t2	nasvn14g11366t2	99.33	XM_008208785.1	0	NV22321-RA	99.65	0	NW_001816793.1:1756865-1764053:-	SCAFFOLD2:1756865-1764053:-	nasvn14g11366
Nasvi2EG001433t3	nasvn14g11366t1	99.46	XM_008208783.1	0	NV22321-RA	99.6	0	NW_001816793.1:1760970-1764023:-	SCAFFOLD2:1760970-1764023:-	nasvn14g11366
Nasvi2EG001434t1	nasvn14g11367t1	79.47	XM_008208793.1	0	NV50027-RA	81.99	0	NW_001816793.1:1765868-1768615:+	SCAFFOLD2:1765868-1768615:+	nasvn14g11367
Nasvi2EG001435t1	nasvn14g11368t1	98.96	XM_001604297.3	0	NV10688-RA	94.72	0	NW_001816793.1:1770750-1780172:+	SCAFFOLD2:1770750-1780172:+	nasvn14g11368
Nasvi2EG001435t2	nasvn14g11368t1	100.99	XM_001604297.3	0	NV10688-RA	95.74	0	NW_001816793.1:1770862-1780059:+	SCAFFOLD2:1770862-1780059:+	nasvn14g11368
Nasvi2EG001436t1	nasvn14g11369t2	100.76	XM_001604318.3	0	NV10689-RA	100.67	0	NW_001816793.1:1780220-1787061:+	SCAFFOLD2:1780220-1787061:+	nasvn14g11369
Nasvi2EG001436t2	nasvn14g11369t3	100.89	XM_008208795.1	0	NV10689-RA	92.9	0	NW_001816793.1:1781127-1785936:+	SCAFFOLD2:1781127-1785936:+	nasvn14g11369
Nasvi2EG001436t3	nasvn14g11369t3	73.89	XM_008208795.1	0	NV10689-RA	67.89	0	NW_001816793.1:1781127-1785936:+	SCAFFOLD2:1781127-1785936:+	nasvn14g11369
Nasvi2EG001437t1	nasvn14g11370t1	100.96	XM_001604363.3	0	NV10690-RA	88.65	0	NW_001816793.1:1786689-1800183:+	SCAFFOLD2:1786689-1800183:+	nasvn14g11370
Nasvi2EG001438t1	nasvn14g11371t1	99.28	XM_008208797.1	0	NV10691-RA	99.82	0	NW_001816793.1:1801108-1805058:-	SCAFFOLD2:1801108-1805058:-	nasvn14g11371
Nasvi2EG001439t1	nasvn14g11372t1	79.52	XM_008209390.1	0	NV10692-RA	0.69	0	NW_001816793.1:1805943-1808141:+	SCAFFOLD2:1805943-1808141:+	nasvn14g11372
Nasvi2EG001439t2	nasvn14g11372t1	45.29	XM_008209390.1	0	nonvid	0	0	NW_001816793.1:1806031-1807190:+	SCAFFOLD2:1806031-1807190:+	nasvn14g11372
Nasvi2EG001440t1	na	0	xmiss	0	nonvid	0	0	NW_001816793.1:1808232-1809023:+	SCAFFOLD2:1808232-1809023:+	na
Nasvi2EG001441t1	nasvn14g11373t1	99.37	XM_001604422.3	0	NV10693-RA	99.54	0	NW_001816793.1:1809422-1815459:+	SCAFFOLD2:1809422-1815459:+	nasvn14g11373
Nasvi2EG001443t1	na	0	xmiss	0	nonvid	0	0	NW_001816793.1:1816961-1818247:-	SCAFFOLD2:1816961-1818247:-	na
Nasvi2EG001444t1	nasvn14g11374t1	99.95	XM_008208801.1	0	NV10694-RA	99.61	0	NW_001816793.1:1818302-1833683:-	SCAFFOLD2:1818302-1833683:-	nasvn14g11374
Nasvi2EG001444t2	nasvn14g11374t2	99.96	XM_008208802.1	0	NV10694-RA	99.61	0	NW_001816793.1:1818295-1832195:-	SCAFFOLD2:1818295-1832195:-	nasvn14g11374
Nasvi2EG001444t3	nasvn14g11374t3	99.5	XM_001604450.3	0	NV10694-RA	89.55	0	NW_001816793.1:1818209-1833683:-	SCAFFOLD2:1818209-1833683:-	nasvn14g11374
Nasvi2EG001444t4	nasvn14g11374t3	99.44	XM_001604450.3	0	NV10694-RA	89.65	0	NW_001816793.1:1818346-1832132:-	SCAFFOLD2:1818346-1832132:-	nasvn14g11374
Nasvi2EG001444t5	nasvn14g11374t3	96.34	XM_001604450.3	0	NV10694-RA	89.86	0	NW_001816793.1:1820841-1832097:-	SCAFFOLD2:1820841-1832097:-	nasvn14g11374
Nasvi2EG001446t1	nasvn14g11375t3	97.75	XM_008208799.1	0	NV10696-RA	99.58	0	NW_001816793.1:1867632-1870440:+	SCAFFOLD2:1867632-1870440:+	na
Nasvi2EG001446t2	nasvn14g11375t3	100.85	XM_008208799.1	nasvn14g11376t1/37.00	NV10696-RA	97.87	0	NW_001816793.1:1827826-1870332:+	SCAFFOLD2:1827826-1870332:+	na
Nasvi2EG001448t1	nasvn14g11376t1	17.66	XM_003426535.2	0	NV22320-RA	19.22	0	NW_001816793.1:1838161-1838973:-	SCAFFOLD2:1838161-1838973:-	nasvn14g11376
Nasvi2EG001449t1	na	0	xmiss	0	NV22320-RA	6.19	0	NW_001816793.1:1839672-1840253:-	SCAFFOLD2:1839672-1840253:-	*nasvn14g11376
Nasvi2EG001450t1	na	0	xmiss	0	nonvid	0	0	NW_001816793.1:1846596-1847975:+	SCAFFOLD2:1846596-1847975:+	na
Nasvi2EG001451t1	nasvn14g11378t1	77.6	XM_008209391.1	0	NV10695-RA	76.55	0	NW_001816793.1:1847978-1866712:-	SCAFFOLD2:1847978-1866712:-	nasvn14g11378
Nasvi2EG001451t2	nasvn14g11378t1	70.42	XM_008209391.1	0	NV10695-RA	68.38	0	NW_001816793.1:1860761-1874875:-	SCAFFOLD2:1860761-1874875:-	nasvn14g11378
Nasvi2EG001452t1	na	0	xmiss	0	nonvid	0	0	NW_001816793.1:1853619-1854263:+	SCAFFOLD2:1853619-1854263:+	na
Nasvi2EG001453t1	nasvn14g11379t1	100.65	XM_001604561.3	0	NV10697-RA	99.67	0	NW_001816793.1:1877538-1880493:+	SCAFFOLD2:1877538-1880493:+	nasvn14g11379
Nasvi2EG001459t1	nasvn14g11381t1	99.57	XM_001604635.3	0	NV10699-RA	99.69	0	NW_001816793.1:1906012-1911303:+	SCAFFOLD2:1906012-1911303:+	nasvn14g11381
Nasvi2EG001459t2	nasvn14g11381t5	99.41	XM_003426537.2	0	NV10699-RA	99.95	0	NW_001816793.1:1907272-1910591:+	SCAFFOLD2:1907272-1910591:+	nasvn14g11381
Nasvi2EG001459t3	nasvn14g11381t2	99.42	XM_003426538.2	0	NV10699-RA	99.92	0	NW_001816793.1:1906291-1910580:+	SCAFFOLD2:1906291-1910580:+	nasvn14g11381
Nasvi2EG001461t1	nasvn14g11382t1	99.35	XM_001604665.3	0	NV10700-RA	92.65	0	NW_001816793.1:1915184-1916907:-	SCAFFOLD2:1915184-1916907:-	nasvn14g11382
Nasvi2EG001462t1	nasvn14g11383t1	93.59	XM_003426539.2	0	NV10701-RA	100	0	NW_001816793.1:1917379-1918244:+	SCAFFOLD2:1917379-1918244:+	nasvn14g11383
Nasvi2EG001463t1	nasvn14g11384t1	100.66	XM_001604711.3	0	NV10702-RA	100.61	0	NW_001816793.1:1919159-1923009:-	SCAFFOLD2:1919159-1923009:-	nasvn14g11384
Nasvi2EG001464t1	nasvn14g11385t1	98.74	XM_008209392.1	0	NV10703-RA	99.74	0	NW_001816793.1:1923504-1929655:+	SCAFFOLD2:1923504-1929655:+	nasvn14g11385
Nasvi2EG001465t1	nasvn14g11386t2	92.9	XM_008208808.1	0	NV10704-RA	99.68	0	NW_001816793.1:1931065-1940138:+	SCAFFOLD2:1931065-1940138:+	nasvn14g11386
Nasvi2EG001466t1	nasvn14g11387t1	40.46	XM_008208809.1	nasvn14g11388t1/37.51	NV10705-RA	40.36	0	NW_001816793.1:1941334-1979888:-	SCAFFOLD2:1941334-1979888:-	nasvn14g11388
Nasvi2EG001466t2	nasvn14g11388t1	61.44	XM_008209393.1	nasvn14g11387t1/31.36	NV10705-RA	31.22	0	NW_001816793.1:1941205-1997331:-	SCAFFOLD2:1941205-1997331:-	nasvn14g11388
Nasvi2EG001468t1	nasvn14g11390t1	100.84	XM_008208810.1	0	NV10706-RA	93.62	0	NW_001816793.1:1985988-1987712:-	SCAFFOLD2:1985988-1987712:-	na
Nasvi2EG001469t1	na	0	xmiss	0	nonvid	0	0	NW_001816793.1:1988148-1989662:+	SCAFFOLD2:1988148-1989662:+	na
Nasvi2EG001470t1	na	0	xmiss	0	NV22355-RA	64.37	0	NW_001816793.1:1999546-2001927:+	SCAFFOLD2:1999546-2001927:+	na
Nasvi2EG001471t1	na	0	xmiss	0	NV22354-RA	100.6	0	NW_001816793.1:1999546-2000196:+	SCAFFOLD2:1999546-2000196:+	na
Nasvi2EG001472t1	na	0	xmiss	0	nonvid	0	0	NW_001816793.1:2002626-2003515:+	SCAFFOLD2:2002626-2003515:+	na
Nasvi2EG001473t1	na	0	xmiss	0	nonvid	0	0	NW_001816793.1:2003566-2004050:+	SCAFFOLD2:2003566-2004050:+	na
Nasvi2EG001474t1	nasvn14g11391t1	100.6	XM_008209394.1	0	NV22357-RA	100.6	0	NW_001816793.1:2013126-2038594:+	SCAFFOLD2:2013126-2038594:+	na
Nasvi2EG001475t1	na	0	xmiss	0	NV22356-RA	34.23	0	NW_001816793.1:2020088-2024093:+	SCAFFOLD2:2020088-2024093:+	na
Nasvi2EG001476t1	na	0	xmiss	0	NV30897-RA	100	0	NW_001816793.1:2023208-2023774:+	SCAFFOLD2:2023208-2023774:+	na
Nasvi2EG001478t1	nasvn14g11392t2	57.53	XM_008208811.1	0	NV10707-RA	100	0	NW_001816793.1:2053596-2055621:+	SCAFFOLD2:2053596-2055621:+	na
Nasvi2EG001478t2	nasvn14g11392t2	91.88	XM_008208811.1	0	NV10707-RA	62.59	0	NW_001816793.1:2053481-2056409:+	SCAFFOLD2:2053481-2056409:+	na
Nasvi2EG001479t1	nasvn14g11392t1	24.46	XM_003426541.2	0	nonvid	0	0	NW_001816793.1:2055676-2057615:+	SCAFFOLD2:2055676-2057615:+	nasvn14g11392
Nasvi2EG001480t1	na	0	xmiss	0	nonvid	0	0	NW_001816793.1:2056856-2058307:-	SCAFFOLD2:2056856-2058307:-	na
Nasvi2EG001482t1	nasvn14g11393t7	58.48	XM_003426545.2	0	NV22358-RA	98.63	0	NW_001816793.1:2091709-2098442:+	SCAFFOLD2:2091709-2098442:+	nasvn14g11393
Nasvi2EG001482t3	nasvn14g11393t7	58.48	XM_003426545.2	0	NV22358-RA	98.71	0	NW_001816793.1:2058102-2097623:+	SCAFFOLD2:2058102-2097623:+	nasvn14g11393
Nasvi2EG001482t4	nasvn14g11393t7	58.48	XM_003426545.2	0	NV22358-RA	98.71	0	NW_001816793.1:2058102-2097623:+	SCAFFOLD2:2058102-2097623:+	nasvn14g11393
Nasvi2EG001482t5	nasvn14g11393t7	58.48	XM_003426545.2	0	NV22358-RA	98.72	0	NW_001816793.1:2058102-2097623:+	SCAFFOLD2:2058102-2097623:+	nasvn14g11393
Nasvi2EG001482t6	nasvn14g11393t7	58.48	XM_003426545.2	0	NV22358-RA	98.72	0	NW_001816793.1:2058102-2097628:+	SCAFFOLD2:2058102-2097628:+	nasvn14g11393
Nasvi2EG001482t7	nasvn14g11393t7	58.48	XM_003426545.2	0	NV22358-RA	98.73	0	NW_001816793.1:2058102-2097628:+	SCAFFOLD2:2058102-2097628:+	nasvn14g11393
Nasvi2EG001482t8	nasvn14g11393t7	58.48	XM_003426545.2	0	NV22358-RA	98.63	0	NW_001816793.1:2089855-2097623:+	SCAFFOLD2:2089855-2097623:+	nasvn14g11393
Nasvi2EG001483t1	na	0	xmiss	0	nonvid	0	0	NW_001816793.1:2058226-2089855:+	SCAFFOLD2:2058226-2089855:+	na
Nasvi2EG001484t1	na	0	xmiss	0	nonvid	0	0	NW_001816793.1:2078369-2080309:+	SCAFFOLD2:2078369-2080309:+	na
Nasvi2EG001485t1	nasvn14g11394t1	100.65	XM_003426546.2	0	NV22319-RA	42.42	0	NW_001816793.1:2089857-2091061:-	SCAFFOLD2:2089857-2091061:-	nasvn14g11394
Nasvi2EG001486t1	nasvn14g11393t7	41.5	XM_003426545.2	0	NV50028-RA	92.6	0	NW_001816793.1:2100406-2103613:+	SCAFFOLD2:2100406-2103613:+	na
Nasvi2EG001487t1	nasvn14g11395t2	100.93	XM_001605104.3	0	NV10708-RA	83.64	0	NW_001816793.1:2103655-2106599:-	SCAFFOLD2:2103655-2106599:-	nasvn14g11395
Nasvi2EG001487t2	nasvn14g11395t1	100.97	XM_003426547.2	0	NV10708-RA	83.69	0	NW_001816793.1:2103737-2106498:-	SCAFFOLD2:2103737-2106498:-	nasvn14g11395
Nasvi2EG001487t3	nasvn14g11395t2	67.92	XM_001605104.3	0	NV10708-RA	72.67	0	NW_001816793.1:2103811-2106489:-	SCAFFOLD2:2103811-2106489:-	nasvn14g11395
Nasvi2EG001487t4	nasvn14g11395t1	66.92	XM_003426547.2	0	NV10708-RA	70.66	0	NW_001816793.1:2103811-2106489:-	SCAFFOLD2:2103811-2106489:-	nasvn14g11395
Nasvi2EG001488t1	nasvn14g11396t1	100.82	XM_008208817.1	0	NV10709-RA	99.65	0	NW_001816793.1:2106667-2109669:-	SCAFFOLD2:2106667-2109669:-	*nasvn14g11395
Nasvi2EG001489t1	na	0	xmiss	0	NV10710-RA	98.7	0	NW_001816793.1:2110696-2111083:+	SCAFFOLD2:2110696-2111083:+	na
Nasvi2EG001490t1	nasvn14g11397t2	99.95	XM_008208818.1	0	NV10711-RA	99.97	0	NW_001816793.1:2111118-2114861:-	SCAFFOLD2:2111118-2114861:-	nasvn14g11397
Nasvi2EG001490t2	nasvn14g11397t1	99.96	XM_008208819.1	0	NV10711-RA	99.96	0	NW_001816793.1:2111112-2114865:-	SCAFFOLD2:2111112-2114865:-	nasvn14g11397
Nasvi2EG001491t1	nasvn14g11398t1	100.63	XM_003426549.2	0	NV22359-RA	100.61	0	NW_001816793.1:2129419-2151170:+	SCAFFOLD2:2129419-2151170:+	nasvn14g11398
Nasvi2EG001494t1	nasvn14g11399t2	99.95	XM_003426550.2	0	NV22360-RA	90.55	0	NW_001816793.1:2160726-2168639:+	SCAFFOLD2:2160726-2168639:+	nasvn14g11399
Nasvi2EG001494t2	nasvn14g11399t1	99.94	XM_003426551.2	0	NV22360-RA	79.54	0	NW_001816793.1:2156119-2168639:+	SCAFFOLD2:2156119-2168639:+	nasvn14g11399
Nasvi2EG001494t3	nasvn14g11399t1	99.91	XM_003426551.2	0	NV22360-RA	79.56	0	NW_001816793.1:2160659-2168639:+	SCAFFOLD2:2160659-2168639:+	nasvn14g11399
Nasvi2EG001495t1	na	0	xmiss	0	nonvid	0	0	NW_001816793.1:2158185-2159257:-	SCAFFOLD2:2158185-2159257:-	na
Nasvi2EG001498t1	na	0	xmiss	0	nonvid	0	0	NW_001816793.1:2169835-2170472:+	SCAFFOLD2:2169835-2170472:+	na
Nasvi2EG001499t1	nasvn14g11401t1	97.73	XM_008208822.1	0	NV10712-RA	95.64	0	NW_001816793.1:2172358-2176554:+	SCAFFOLD2:2172358-2176554:+	nasvn14g11401
Nasvi2EG001500t1	nasvn14g11400t2	41.43	XM_008208823.1	0	NV22318-RA	92.65	0	NW_001816793.1:2176560-2178924:-	SCAFFOLD2:2176560-2178924:-	nasvn14g11400
Nasvi2EG001500t2	nasvn14g11400t2	44.37	XM_008208823.1	0	NV22318-RA	100.49	0	NW_001816793.1:2175207-2178755:-	SCAFFOLD2:2175207-2178755:-	nasvn14g11400
Nasvi2EG001502t1	nasvn14g11403t3	99.43	XM_003426555.2	0	NV10713-RA	89.6	0	NW_001816793.1:2195259-2208122:+	SCAFFOLD2:2195259-2208122:+	nasvn14g11403
Nasvi2EG001502t2	nasvn14g11403t2	99.43	XM_008208825.1	0	NV10713-RA	89.61	0	NW_001816793.1:2184855-2208122:+	SCAFFOLD2:2184855-2208122:+	nasvn14g11403
Nasvi2EG001506t1	nasvn14g11404t1	100.75	XM_001605262.2	0	NV10714-RA	99.61	0	NW_001816793.1:2210235-2215193:+	SCAFFOLD2:2210235-2215193:+	nasvn14g11404
Nasvi2EG001507t1	nasvn14g11405t2	100.82	XM_001605280.3	0	NV10715-RA	99.76	0	NW_001816793.1:2215382-2221983:+	SCAFFOLD2:2215382-2221983:+	nasvn14g11405
Nasvi2EG001509t1	nasvn14g11406t7	99.2	XM_001607085.3	0	NV10716-RA	99.36	0	NW_001816793.1:2218104-2397571:+	SCAFFOLD2:2218104-2397571:+	nasvn14g11406
Nasvi2EG001512t1	na	0	xmiss	0	nonvid	0	0	NW_001816793.1:2230872-2232636:+	SCAFFOLD2:2230872-2232636:+	na
Nasvi2EG001514t1	na	0	xmiss	0	nonvid	0	0	NW_001816793.1:2306156-2307420:-	SCAFFOLD2:2306156-2307420:-	na
Nasvi2EG001515t1	na	0	xmiss	0	nonvid	0	0	NW_001816793.1:2317174-2318238:-	SCAFFOLD2:2317174-2318238:-	na
Nasvi2EG001519t1	nasvn14g11407t1	43.39	XM_008208835.1	0	NV10717-RA	52.41	0	NW_001816793.1:2406413-2414077:+	SCAFFOLD2:2406413-2414077:+	nasvn14g11407
Nasvi2EG001520t1	nasvn14g11407t1	54.58	XM_008208835.1	0	NV30898-RA	100.73	0	NW_001816793.1:2414825-2417655:+	SCAFFOLD2:2414825-2417655:+	na
Nasvi2EG001521t1	na	0	xmiss	0	nonvid	0	0	NW_001816793.1:2420003-2421078:+	SCAFFOLD2:2420003-2421078:+	na
Nasvi2EG001522t1	nasvn14g11408t1	100.97	XM_008209395.1	0	NV22317-RA	100	0	NW_001816793.1:2422043-2424191:-	SCAFFOLD2:2422043-2424191:-	na
Nasvi2EG001523t1	nasvn14g11409t9	94.64	XM_003426560.2	0	NV10718-RA	94.73	0	NW_001816793.1:2425602-2445206:-	SCAFFOLD2:2425602-2445206:-	nasvn14g11409
Nasvi2EG001523t2	nasvn14g11409t8	99.99	XM_008208839.1	0	NV10718-RA	96.59	0	NW_001816793.1:2424532-2438180:-	SCAFFOLD2:2424532-2438180:-	nasvn14g11409
Nasvi2EG001523t3	nasvn14g11409t7	99.82	XM_003426558.2	0	NV10718-RA	96.73	0	NW_001816793.1:2425167-2438174:-	SCAFFOLD2:2425167-2438174:-	nasvn14g11409
Nasvi2EG001523t4	nasvn14g11409t5	99.81	XM_008208842.1	0	NV10718-RA	94.75	0	NW_001816793.1:2425167-2438174:-	SCAFFOLD2:2425167-2438174:-	nasvn14g11409
Nasvi2EG001524t1	na	0	xmiss	0	nonvid	0	0	NW_001816793.1:2437073-2439597:+	SCAFFOLD2:2437073-2439597:+	na
Nasvi2EG001525t1	nasvn14g11410t2	100.99	XM_008208838.1	0	NV10719-RA	0.72	0	NW_001816793.1:2448166-2459162:+	SCAFFOLD2:2448166-2459162:+	nasvn14g11410
Nasvi2EG001525t2	nasvn14g11410t1	99.99	XM_003426556.2	0	NV10719-RA	0.69	0	NW_001816793.1:2438199-2458377:+	SCAFFOLD2:2438199-2458377:+	nasvn14g11410
Nasvi2EG001525t3	nasvn14g11410t2	89.79	XM_008208838.1	0	NV10719-RA	0.89	0	NW_001816793.1:2448172-2457602:+	SCAFFOLD2:2448172-2457602:+	nasvn14g11410
Nasvi2EG001525t4	nasvn14g11410t1	89.81	XM_003426556.2	0	NV10719-RA	0.8	0	NW_001816793.1:2438077-2457602:+	SCAFFOLD2:2438077-2457602:+	nasvn14g11410
Nasvi2EG001527t1	na	0	xmiss	0	NV10720-RA	100	0	NW_001816793.1:2462767-2463735:+	SCAFFOLD2:2462767-2463735:+	na
Nasvi2EG001528t1	nasvn14g11411t1	99.87	XM_001605422.3	0	NV10721-RA	99.55	0	NW_001816793.1:2463923-2465407:+	SCAFFOLD2:2463923-2465407:+	nasvn14g11411
Nasvi2EG001529t1	nasvn14g11412t1	36.38	XM_008209396.1	nasvn14g11417t1/18.17	NV22362-RA	43.4	NV22361-RA/31.31	NW_001816793.1:2465511-2495062:+	SCAFFOLD2:2465511-2495062:+	na
Nasvi2EG001530t1	nasvn14g11412t1	15.18	XM_008209396.1	0	NV22361-RA	15.15	0	NW_001816793.1:2465627-2482761:+	SCAFFOLD2:2465627-2482761:+	na
Nasvi2EG001531t1	nasvn14g11412t1	43.85	XM_008209396.1	0	NV22361-RA	33.67	0	NW_001816793.1:2466396-2479352:+	SCAFFOLD2:2466396-2479352:+	na
Nasvi2EG001532t1	nasvn14g11413t1	84.72	XM_008209397.1	0	NV22361-RA	15.18	0	NW_001816793.1:2479532-2482247:+	SCAFFOLD2:2479532-2482247:+	na
Nasvi2EG001533t1	nasvn14g11414t1	100.67	XM_003426469.1	0	NV22316-RA	100.67	0	NW_001816793.1:2482260-2483107:-	SCAFFOLD2:2482260-2483107:-	nasvn14g11414
Nasvi2EG001534t1	nasvn14g11415t1	56.62	XM_008208837.1	0	NV22362-RA	15.15	0	NW_001816793.1:2483312-2486049:+	SCAFFOLD2:2483312-2486049:+	na
Nasvi2EG001535t1	nasvn14g11418t1	99.78	XM_008208844.1	0	NV10722-RA	96.7	0	NW_001816793.1:2513144-2526200:+	SCAFFOLD2:2513144-2526200:+	nasvn14g11418
Nasvi2EG001535t2	nasvn14g11418t1	94.65	XM_008208844.1	0	NV10722-RA	91.78	0	NW_001816793.1:2513144-2522973:+	SCAFFOLD2:2513144-2522973:+	nasvn14g11418
Nasvi2EG001535t3	nasvn14g11418t1	56.56	XM_008208844.1	0	NV10722-RA	54.45	0	NW_001816793.1:2519776-2526773:+	SCAFFOLD2:2519776-2526773:+	nasvn14g11418
Nasvi2EG001538t1	nasvn14g11419t1	100.96	XM_001605513.3	0	NV10723-RA	99.62	0	NW_001816793.1:2531165-2532140:-	SCAFFOLD2:2531165-2532140:-	nasvn14g11419
Nasvi2EG001539t1	nasvn14g11420t1	100.99	XM_001605532.3	0	NV10724-RA	98.9	0	NW_001816793.1:2532201-2536725:-	SCAFFOLD2:2532201-2536725:-	nasvn14g11420
Nasvi2EG001540t1	na	0	xmiss	0	NV30899-RA	100	0	NW_001816793.1:2536981-2537775:-	SCAFFOLD2:2536981-2537775:-	na
Nasvi2EG001541t1	nasvn14g11421t1	100.73	XM_003426561.2	0	NV10725-RA	100.66	0	NW_001816793.1:2537344-2544107:-	SCAFFOLD2:2537344-2544107:-	nasvn14g11421
Nasvi2EG001542t1	nasvn14g11422t3	100.85	XM_001605579.3	0	NV10726-RA	93.74	0	NW_001816793.1:2544181-2548116:+	SCAFFOLD2:2544181-2548116:+	nasvn14g11422
Nasvi2EG001542t2	nasvn14g11422t6	100.93	XM_008208847.1	0	NV10726-RA	85.83	0	NW_001816793.1:2544208-2548073:+	SCAFFOLD2:2544208-2548073:+	nasvn14g11422
Nasvi2EG001543t1	nasvn14g11423t1	99.82	XM_003426566.2	0	NV22315-RA	29.29	0	NW_001816793.1:2547843-2549766:-	SCAFFOLD2:2547843-2549766:-	nasvn14g11423,*nasvn14g11424
Nasvi2EG001544t1	nasvn14g11424t1	100.79	XM_003426562.2	0	NV22315-RA	62.63	0	NW_001816793.1:2549821-2552915:-	SCAFFOLD2:2549821-2552915:-	*nasvn14g11423,nasvn14g11424
Nasvi2EG001544t2	nasvn14g11424t1	100.87	XM_003426562.2	0	NV22315-RA	62.7	0	NW_001816793.1:2549891-2553580:-	SCAFFOLD2:2549891-2553580:-	*nasvn14g11423,nasvn14g11424
Nasvi2EG001544t3	nasvn14g11424t2	100.99	XM_003426563.2	0	NV22315-RA	55.63	0	NW_001816793.1:2549891-2552437:-	SCAFFOLD2:2549891-2552437:-	*nasvn14g11423,nasvn14g11424
Nasvi2EG001544t4	nasvn14g11424t2	96.97	XM_003426563.2	0	NV22315-RA	54.61	0	NW_001816793.1:2549891-2552437:-	SCAFFOLD2:2549891-2552437:-	*nasvn14g11423,nasvn14g11424
Nasvi2EG001544t5	nasvn14g11424t1	75.99	XM_003426562.2	0	NV22315-RA	47.63	0	NW_001816793.1:2549903-2552437:-	SCAFFOLD2:2549903-2552437:-	*nasvn14g11423,nasvn14g11424
Nasvi2EG001544t6	nasvn14g11424t2	78.86	XM_003426563.2	0	NV22315-RA	44.63	0	NW_001816793.1:2549975-2552525:-	SCAFFOLD2:2549975-2552525:-	*nasvn14g11423,nasvn14g11424
Nasvi2EG001545t1	nasvn14g11425t1	100.78	XM_003426567.2	0	NV22363-RA	89.64	0	NW_001816793.1:2554166-2556748:+	SCAFFOLD2:2554166-2556748:+	nasvn14g11425
Nasvi2EG001546t1	nasvn14g11426t1	99.71	XM_001605623.3	0	NV10727-RA	99.64	0	NW_001816793.1:2557165-2565544:+	SCAFFOLD2:2557165-2565544:+	nasvn14g11426
Nasvi2EG001546t2	nasvn14g11426t1	75.85	XM_001605623.3	0	NV10727-RA	75.41	0	NW_001816793.1:2556895-2566833:+	SCAFFOLD2:2556895-2566833:+	nasvn14g11426
Nasvi2EG001546t3	nasvn14g11426t1	56.32	XM_001605623.3	0	NV10727-RA	56.63	0	NW_001816793.1:2558533-2564448:+	SCAFFOLD2:2558533-2564448:+	nasvn14g11426
Nasvi2EG001547t1	nasvn14g11427t2	94.7	XM_008208853.1	0	NV10728-RA	89.62	0	NW_001816793.1:2565576-2572930:-	SCAFFOLD2:2565576-2572930:-	nasvn14g11427
Nasvi2EG001547t2	nasvn14g11427t1	94.94	XM_001605638.3	0	NV10728-RA	99.94	0	NW_001816793.1:2566893-2572820:-	SCAFFOLD2:2566893-2572820:-	nasvn14g11427
Nasvi2EG001547t3	nasvn14g11427t1	60.89	XM_001605638.3	0	NV10728-RA	64.89	0	NW_001816793.1:2566862-2572820:-	SCAFFOLD2:2566862-2572820:-	nasvn14g11427
Nasvi2EG001548t1	nasvn14g11429t1	39.59	XM_008209400.1	0	NV22364-RA	100.51	0	NW_001816793.1:2573865-2584620:+	SCAFFOLD2:2573865-2584620:+	nasvn14g11429
Nasvi2EG001548t2	nasvn14g11429t1	39.87	XM_008209400.1	0	NV22364-RA	100.95	0	NW_001816793.1:2572992-2580141:+	SCAFFOLD2:2572992-2580141:+	nasvn14g11429
Nasvi2EG001549t1	nasvn14g11430t2	100.89	XM_003426472.2	0	NV22314-RA	90.58	0	NW_001816793.1:2584662-2597452:-	SCAFFOLD2:2584662-2597452:-	nasvn14g11430
Nasvi2EG001550t1	nasvn14g11434t2	100.84	XM_001605683.3	0	NV10729-RA	99.7	0	NW_001816793.1:2596647-2607741:+	SCAFFOLD2:2596647-2607741:+	nasvn14g11434
Nasvi2EG001552t1	nasvn14g11435t1	99.21	XM_001605699.3	0	NV10730-RA	90.29	0	NW_001816793.1:2612456-2634770:-	SCAFFOLD2:2612456-2634770:-	nasvn14g11435
Nasvi2EG001553t1	nasvn14g11436t1	100.94	XM_008208856.1	0	NV10731-RA	100.71	0	NW_001816793.1:2635007-2636707:+	SCAFFOLD2:2635007-2636707:+	na
Nasvi2EG001554t1	nasvn14g11437t1	100.86	XM_008208858.1	0	NV30900-RA	93.72	0	NW_001816793.1:2636876-2637852:-	SCAFFOLD2:2636876-2637852:-	nasvn14g11437
Nasvi2EG001555t1	nasvn14g11438t1	100.75	XM_008208857.1	0	NV10732-RA	99.67	0	NW_001816793.1:2636905-2641429:+	SCAFFOLD2:2636905-2641429:+	nasvn14g11438
Nasvi2EG001556t1	na	0	xmiss	0	NV22313-RA	30.29	0	NW_001816793.1:2642386-2647252:-	SCAFFOLD2:2642386-2647252:-	*nasvn14g11443,*nasvn14g11445
Nasvi2EG001557t1	na	0	xmiss	0	NV22313-RA	8.09	0	NW_001816793.1:2647299-2648360:-	SCAFFOLD2:2647299-2648360:-	*nasvn14g11443,*nasvn14g11445
Nasvi2EG001563t1	nasvn14g11449t1	77.36	XM_008208861.1	0	NV10733-RA	62.37	0	NW_001816793.1:2665973-2669352:-	SCAFFOLD2:2665973-2669352:-	nasvn14g11449
Nasvi2EG001564t1	nasvn14g11450t1	86.63	XM_008209401.1	0	NV10734-RA	95.69	0	NW_001816793.1:2669987-2673502:+	SCAFFOLD2:2669987-2673502:+	nasvn14g11450
Nasvi2EG001565t1	nasvn14g11451t1	100.68	XM_008208863.1	0	NV10735-RA	99.55	0	NW_001816793.1:2674298-2706429:-	SCAFFOLD2:2674298-2706429:-	nasvn14g11451
Nasvi2EG001565t2	nasvn14g11451t1	93.63	XM_008208863.1	0	NV10735-RA	93.53	0	NW_001816793.1:2674298-2680236:-	SCAFFOLD2:2674298-2680236:-	nasvn14g11451
Nasvi2EG001566t1	nasvn14g11453t1	100.68	XM_003426575.2	0	NV22365-RA	100.61	0	NW_001816793.1:2691387-2707000:+	SCAFFOLD2:2691387-2707000:+	nasvn14g11453
Nasvi2EG001567t1	nasvn14g11454t1	55.52	XM_008208864.1	0	NV22366-RA	100	0	NW_001816793.1:2709783-2710833:+	SCAFFOLD2:2709783-2710833:+	nasvn14g11454
Nasvi2EG001569t1	nasvn14g11455t1	100.83	XM_008208871.1	0	NV10736-RA	98.78	0	NW_001816793.1:2712660-2717011:-	SCAFFOLD2:2712660-2717011:-	nasvn14g11455
Nasvi2EG001569t2	nasvn14g11455t2	100.82	XM_001605878.3	0	NV10736-RA	98.77	0	NW_001816793.1:2712652-2717049:-	SCAFFOLD2:2712652-2717049:-	nasvn14g11455
Nasvi2EG001569t3	nasvn14g11455t5	100.81	XM_008208872.1	0	NV10736-RA	98.77	0	NW_001816793.1:2712652-2717049:-	SCAFFOLD2:2712652-2717049:-	nasvn14g11455
Nasvi2EG001569t4	nasvn14g11455t1	62.81	XM_008208871.1	0	NV10736-RA	61.76	0	NW_001816793.1:2712723-2717072:-	SCAFFOLD2:2712723-2717072:-	nasvn14g11455
Nasvi2EG001569t5	nasvn14g11455t1	71.59	XM_008208871.1	0	NV10736-RA	71.57	0	NW_001816793.1:2714201-2717049:-	SCAFFOLD2:2714201-2717049:-	nasvn14g11455
Nasvi2EG001570t1	nasvn14g11456t1	99.87	XM_008208870.1	0	NV10737-RA	98.38	0	NW_001816793.1:2717469-2719630:+	SCAFFOLD2:2717469-2719630:+	nasvn14g11456
Nasvi2EG001571t1	nasvn14g11457t1	100.3	XM_001607375.3	0	NV10738-RA	99.46	0	NW_001816793.1:2723377-2724592:-	SCAFFOLD2:2723377-2724592:-	nasvn14g11457
Nasvi2EG001572t1	na	0	xmiss	0	nonvid	0	0	NW_001816793.1:2726313-2729297:+	SCAFFOLD2:2726313-2729297:+	na
Nasvi2EG001573t1	nasvn14g11458t2	100.8	XM_003426474.2	0	NV22310-RA	4.77	0	NW_001816793.1:2738097-2741844:-	SCAFFOLD2:2738097-2741844:-	nasvn14g11458
Nasvi2EG001573t2	nasvn14g11458t1	94.95	XM_008208869.1	0	NV22310-RA	4.87	0	NW_001816793.1:2738804-2741904:-	SCAFFOLD2:2738804-2741904:-	nasvn14g11458
Nasvi2EG001574t1	nasvn14g11459t1	100.83	XM_001607378.3	0	NV10739-RA	100	0	NW_001816793.1:2748253-2750274:-	SCAFFOLD2:2748253-2750274:-	nasvn14g11459
Nasvi2EG001575t1	na	0	xmiss	0	NV10740-RA	100	0	NW_001816793.1:2758402-2759040:-	SCAFFOLD2:2758402-2759040:-	na
Nasvi2EG001576t1	na	0	xmiss	0	NV22309-RA	100.66	0	NW_001816793.1:2765749-2766813:-	SCAFFOLD2:2765749-2766813:-	na
Nasvi2EG001577t1	na	0	xmiss	0	nonvid	0	0	NW_001816793.1:2773730-2781189:+	SCAFFOLD2:2773730-2781189:+	na
Nasvi2EG001578t1	nasvn14g11461t1	100.77	XM_008208867.1	0	NV22308-RA	100.76	0	NW_001816793.1:2782663-2784482:-	SCAFFOLD2:2782663-2784482:-	nasvn14g11461
Nasvi2EG001578t2	nasvn14g11461t1	55.48	XM_008208867.1	0	NV22308-RA	55.55	0	NW_001816793.1:2783428-2784728:-	SCAFFOLD2:2783428-2784728:-	nasvn14g11461
Nasvi2EG001579t1	na	0	xmiss	0	nonvid	0	0	NW_001816793.1:2788717-2791531:-	SCAFFOLD2:2788717-2791531:-	na
Nasvi2EG001580t1	na	0	xmiss	0	nonvid	0	0	NW_001816793.1:2791623-2806467:+	SCAFFOLD2:2791623-2806467:+	na
Nasvi2EG001581t1	nasvn14g11462t1	100.69	XM_001607396.3	0	NV10741-RA	45.49	0	NW_001816793.1:2806469-2807535:-	SCAFFOLD2:2806469-2807535:-	nasvn14g11462
Nasvi2EG001582t1	na	0	xmiss	0	nonvid	0	0	NW_001816793.1:2807199-2864181:+	SCAFFOLD2:2807199-2864181:+	na
Nasvi2EG001583t1	na	0	xmiss	0	nonvid	0	0	NW_001816793.1:2807627-2907121:+	SCAFFOLD2:2807627-2907121:+	na
Nasvi2EG001584t1	na	0	xmiss	0	nonvid	0	0	NW_001816793.1:2867160-2868405:+	SCAFFOLD2:2867160-2868405:+	na
Nasvi2EG001586t1	na	0	xmiss	0	nonvid	0	0	NW_001816793.1:2911397-2971415:+	SCAFFOLD2:2911397-2971415:+	*nasvn14g11463
Nasvi2EG001587t1	na	0	xmiss	0	nonvid	0	0	NW_001816793.1:2912778-2917222:+	SCAFFOLD2:2912778-2917222:+	na
Nasvi2EG001588t1	nasvn14g11463t1	62.43	XM_008208866.1	0	NV50029-RA	44.45	0	NW_001816793.1:2929039-2985042:+	SCAFFOLD2:2929039-2985042:+	nasvn14g11463
Nasvi2EG001588t2	nasvn14g11463t2	64.52	XM_003426475.2	0	NV50029-RA	47.61	0	NW_001816793.1:2944646-3036925:+	SCAFFOLD2:2944646-3036925:+	nasvn14g11463
Nasvi2EG001590t1	nasvn14g11464t1	70.36	XM_003426581.2	0	NV22307-RA	70.38	0	NW_001816793.1:2984970-2997454:-	SCAFFOLD2:2984970-2997454:-	nasvn14g11464
Nasvi2EG001591t1	na	0	xmiss	0	nonvid	0	0	NW_001816793.1:3012220-3036706:+	SCAFFOLD2:3012220-3036706:+	na
Nasvi2EG001592t1	nasvn14g11466t1	100.97	XM_003426582.2	0	NV22367-RA	79.65	0	NW_001816793.1:3044825-3046430:+	SCAFFOLD2:3044825-3046430:+	nasvn14g11466
Nasvi2EG001593t1	nasvn14g11467t1	99.78	XM_001607429.2	0	NV10742-RA	99.77	0	NW_001816793.1:3078666-3086869:+	SCAFFOLD2:3078666-3086869:+	nasvn14g11467
Nasvi2EG001594t1	nasvn14g11468t1	85.74	XM_008209403.1	0	NV22306-RA	100.64	0	NW_001816793.1:3087157-3089876:-	SCAFFOLD2:3087157-3089876:-	na
Nasvi2EG001595t1	nasvn14g11469t1	100.7	XM_008208875.1	0	NV10743-RA	99.73	0	NW_001816793.1:3092193-3094195:-	SCAFFOLD2:3092193-3094195:-	nasvn14g11469
Nasvi2EG001595t2	nasvn14g11469t2	100.95	XM_008208878.1	0	NV10743-RA	99.48	0	NW_001816793.1:3091742-3094165:-	SCAFFOLD2:3091742-3094165:-	nasvn14g11469
Nasvi2EG001595t3	nasvn14g11469t4	100.95	XM_008208876.1	0	NV10743-RA	99.46	0	NW_001816793.1:3091736-3094072:-	SCAFFOLD2:3091736-3094072:-	nasvn14g11469
Nasvi2EG001596t1	nasvn14g11470t1	76.76	XM_008209404.1	0	NV10744-RA	76.74	0	NW_001816793.1:3094468-3104402:+	SCAFFOLD2:3094468-3104402:+	nasvn14g11470
Nasvi2EG001597t1	nasvn14g11471t1	100.92	XM_001606056.3	0	NV10745-RA	80.7	0	NW_001816793.1:3103919-3110498:-	SCAFFOLD2:3103919-3110498:-	nasvn14g11471
Nasvi2EG001597t2	nasvn14g11471t1	58.55	XM_001606056.3	0	NV10745-RA	72.72	0	NW_001816793.1:3104941-3108161:-	SCAFFOLD2:3104941-3108161:-	nasvn14g11471
Nasvi2EG001598t1	nasvn14g11472t1	100.77	XM_001606080.3	0	NV10746-RA	98.73	0	NW_001816793.1:3110545-3119428:-	SCAFFOLD2:3110545-3119428:-	nasvn14g11472
Nasvi2EG001599t1	nasvn14g11473t1	100.49	XM_001607466.3	0	NV10747-RA	95.79	0	NW_001816793.1:3120541-3122345:-	SCAFFOLD2:3120541-3122345:-	nasvn14g11473
Nasvi2EG001600t1	nasvn14g11474t1	99.81	XM_001607470.3	0	NV10748-RA	99.61	0	NW_001816793.1:3122820-3124758:+	SCAFFOLD2:3122820-3124758:+	nasvn14g11474
Nasvi2EG001601t1	nasvn14g11475t1	97.76	XM_008209405.1	0	NV10749-RA	100.77	0	NW_001816793.1:3124872-3136005:-	SCAFFOLD2:3124872-3136005:-	nasvn14g11475
Nasvi2EG001602t1	nasvn14g11476t1	60.39	XM_008209406.1	0	nonvid	0	0	NW_001816793.1:3137502-3142306:+	SCAFFOLD2:3137502-3142306:+	na
Nasvi2EG001603t1	nasvn14g11477t1	100.91	XM_008208885.1	0	NV10750-RA	87.61	0	NW_001816793.1:3142805-3146049:+	SCAFFOLD2:3142805-3146049:+	nasvn14g11477
Nasvi2EG001603t2	nasvn14g11477t1	100.85	XM_008208885.1	0	NV10750-RA	87.58	0	NW_001816793.1:3142750-3146092:+	SCAFFOLD2:3142750-3146092:+	nasvn14g11477
Nasvi2EG001604t1	nasvn14g11478t2	100.9	XM_008208884.1	0	NV10751-RA	100	0	NW_001816793.1:3145775-3148230:-	SCAFFOLD2:3145775-3148230:-	na
Nasvi2EG001604t2	nasvn14g11478t2	100.63	XM_008208884.1	0	NV10751-RA	99.59	0	NW_001816793.1:3142991-3148479:-	SCAFFOLD2:3142991-3148479:-	na
Nasvi2EG001605t1	nasvn14g11479t1	100.86	XM_001606146.3	0	NV10752-RA	99.67	0	NW_001816793.1:3148645-3150307:+	SCAFFOLD2:3148645-3150307:+	nasvn14g11479
Nasvi2EG001606t1	nasvn14g11480t1	99.83	XM_001607493.3	0	NV10753-RA	100	0	NW_001816793.1:3150551-3152736:+	SCAFFOLD2:3150551-3152736:+	nasvn14g11480
Nasvi2EG001607t1	nasvn14g11481t1	99.88	XM_001606157.3	0	NV10754-RA	94.83	0	NW_001816793.1:3153129-3159398:-	SCAFFOLD2:3153129-3159398:-	nasvn14g11481
Nasvi2EG001608t1	nasvn14g11482t1	100.94	XM_008208891.1	0	NV10755-RA	98.62	0	NW_001816793.1:3159493-3165536:+	SCAFFOLD2:3159493-3165536:+	nasvn14g11482
Nasvi2EG001608t2	nasvn14g11482t1	100.7	XM_008208891.1	0	NV10755-RA	98.48	0	NW_001816793.1:3159881-3167810:+	SCAFFOLD2:3159881-3167810:+	nasvn14g11482
Nasvi2EG001608t3	nasvn14g11482t6	100.7	XM_008208894.1	0	NV10755-RA	98.47	0	NW_001816793.1:3160213-3167810:+	SCAFFOLD2:3160213-3167810:+	nasvn14g11482
Nasvi2EG001608t4	nasvn14g11482t4	100.69	XM_008208897.1	0	NV10755-RA	98.47	0	NW_001816793.1:3159881-3167810:+	SCAFFOLD2:3159881-3167810:+	nasvn14g11482
Nasvi2EG001608t5	nasvn14g11482t4	100.69	XM_008208897.1	0	NV10755-RA	98.5	0	NW_001816793.1:3160213-3167338:+	SCAFFOLD2:3160213-3167338:+	nasvn14g11482
Nasvi2EG001608t6	nasvn14g11482t5	100.76	XM_008208892.1	0	NV10755-RA	98.84	0	NW_001816793.1:3159903-3164740:+	SCAFFOLD2:3159903-3164740:+	nasvn14g11482
Nasvi2EG001608t7	nasvn14g11482t3	99.73	XM_008208895.1	0	NV10755-RA	98.84	0	NW_001816793.1:3159903-3164740:+	SCAFFOLD2:3159903-3164740:+	nasvn14g11482
Nasvi2EG001609t1	nasvn14g11483t1	99.85	XM_008208889.1	0	NV22368-RA	87.64	0	NW_001816793.1:3165583-3166927:+	SCAFFOLD2:3165583-3166927:+	na
Nasvi2EG001610t1	nasvn14g11484t1	99.74	XM_001607530.3	0	NV10756-RA	87.94	0	NW_001816793.1:3166877-3167545:-	SCAFFOLD2:3166877-3167545:-	nasvn14g11484
Nasvi2EG001611t1	nasvn14g11485t1	96.91	XM_008208887.1	0	NV10757-RA	96.7	0	NW_001816793.1:3168093-3172688:+	SCAFFOLD2:3168093-3172688:+	nasvn14g11485
Nasvi2EG001612t1	na	0	xmiss	0	nonvid	0	0	NW_001816793.1:3174342-3175425:-	SCAFFOLD2:3174342-3175425:-	na
Nasvi2EG001615t1	nasvn14g11486t6	99.85	XM_008208901.1	0	NV10758-RA	96.66	0	NW_001816793.1:3191475-3210805:+	SCAFFOLD2:3191475-3210805:+	nasvn14g11486
Nasvi2EG001615t2	nasvn14g11486t6	100.88	XM_008208901.1	0	NV10758-RA	97.74	0	NW_001816793.1:3189187-3210975:+	SCAFFOLD2:3189187-3210975:+	nasvn14g11486
Nasvi2EG001615t3	nasvn14g11486t7	100.89	XM_008208904.1	0	NV10758-RA	99.76	0	NW_001816793.1:3193353-3211069:+	SCAFFOLD2:3193353-3211069:+	nasvn14g11486
Nasvi2EG001615t4	nasvn14g11486t1	97.82	XM_008208905.1	0	NV10758-RA	93.93	0	NW_001816793.1:3189309-3206448:+	SCAFFOLD2:3189309-3206448:+	nasvn14g11486
Nasvi2EG001617t1	nasvn14g11487t2	100.75	XM_008208539.1	0	NV10759-RA	53.53	0	NW_001816793.1:3213615-3248987:+	SCAFFOLD2:3213615-3248987:+	nasvn14g11487,*nasvn14g11489
Nasvi2EG001617t2	nasvn14g11487t2	100.98	XM_008208539.1	0	NV10759-RA	53.53	0	NW_001816793.1:3213603-3246313:+	SCAFFOLD2:3213603-3246313:+	nasvn14g11487,*nasvn14g11489
Nasvi2EG001617t3	nasvn14g11487t4	93.81	NM_001130051.2	0	NV10759-RA	47.53	0	NW_001816793.1:3213603-3246313:+	SCAFFOLD2:3213603-3246313:+	nasvn14g11487,*nasvn14g11489
Nasvi2EG001619t1	nasvn14g11489t2	42.42	NM_001130052.1	0	NV10759-RA	19.19	0	NW_001816793.1:3267880-3277431:+	SCAFFOLD2:3267880-3277431:+	*nasvn14g11487,nasvn14g11489
Nasvi2EG001620t1	nasvn14g11489t2	57.58	NM_001130052.1	0	NV10759-RA	26.27	0	NW_001816793.1:3277540-3281182:+	SCAFFOLD2:3277540-3281182:+	*nasvn14g11487,nasvn14g11489
Nasvi2EG001621t1	nasvn14g11490t1	90.66	XM_008209407.1	0	NV22305-RA	90.6	0	NW_001816793.1:3282357-3287525:-	SCAFFOLD2:3282357-3287525:-	nasvn14g11490
Nasvi2EG001622t1	nasvn14g11491t1	92.65	XM_008209408.1	0	NV22369-RA	92.65	0	NW_001816793.1:3296298-3300973:+	SCAFFOLD2:3296298-3300973:+	na
Nasvi2EG001630t1	nasvn14g11501t1	70.71	XM_008209411.1	0	NV10761-RA	86.76	0	NW_001816793.1:3343477-3345005:+	SCAFFOLD2:3343477-3345005:+	nasvn14g11501
Nasvi2EG001640t1	nasvn14g11515t2	0.46	XM_008208906.1	0	NV22376-RA	7.12	0	NW_001816793.1:3376359-3378097:+	SCAFFOLD2:3376359-3378097:+	*nasvn14g11510,*nasvn14g11511,*nasvn14g11512,*nasvn14g11514,*nasvn14g11517
Nasvi2EG001643t1	na	0	xmiss	0	nonvid	0	0	NW_001816793.1:3380212-3380784:+	SCAFFOLD2:3380212-3380784:+	na
Nasvi2EG001644t1	nasvn14g11517t1	79.46	XM_003426478.2	0	NV22376-RA	7.07	0	NW_001816793.1:3381898-3389148:+	SCAFFOLD2:3381898-3389148:+	*nasvn14g11510,*nasvn14g11511,*nasvn14g11512,*nasvn14g11514,nasvn14g11517
Nasvi2EG001645t1	nasvn14g11518t1	12.1	XM_001606348.3	0	NV10762-RA	99.92	0	NW_001816793.1:3389810-3392014:-	SCAFFOLD2:3389810-3392014:-	nasvn14g11518
Nasvi2EG001645t2	nasvn14g11518t1	14.2	XM_001606348.3	0	NV10762-RA	82.49	NV10763-RA/3.04	NW_001816793.1:3389102-3394489:-	SCAFFOLD2:3389102-3394489:-	nasvn14g11518
Nasvi2EG001646t1	nasvn14g11518t1	88.72	XM_001606348.3	0	NV10763-RA	100.65	0	NW_001816793.1:3392061-3406834:-	SCAFFOLD2:3392061-3406834:-	nasvn14g11518
Nasvi2EG001646t2	nasvn14g11518t1	80.74	XM_001606348.3	0	NV10763-RA	78.78	NV10762-RA/14.13	NW_001816793.1:3389209-3400414:-	SCAFFOLD2:3389209-3400414:-	nasvn14g11518
Nasvi2EG001646t3	nasvn14g11518t1	81.82	XM_001606348.3	0	NV10763-RA	89.79	NV10762-RA/3.12	NW_001816793.1:3389187-3401327:-	SCAFFOLD2:3389187-3401327:-	nasvn14g11518
Nasvi2EG001646t4	nasvn14g11518t1	81.82	XM_001606348.3	0	NV10763-RA	89.79	NV10762-RA/3.11	NW_001816793.1:3389187-3401327:-	SCAFFOLD2:3389187-3401327:-	nasvn14g11518
Nasvi2EG001647t1	nasvn14g11519t1	95.39	NM_001170896.1	0	NV10764-RA	95.16	0	NW_001816793.1:3406466-3419106:-	SCAFFOLD2:3406466-3419106:-	nasvn14g11519
Nasvi2EG001648t1	na	0	xmiss	0	nonvid	0	0	NW_001816793.1:3407252-3409071:+	SCAFFOLD2:3407252-3409071:+	na
Nasvi2EG001649t1	nasvn14g11521t1	96.82	XM_008208909.1	0	NV10766-RA	94.48	0	NW_001816793.1:3422584-3425975:+	SCAFFOLD2:3422584-3425975:+	nasvn14g11521
Nasvi2EG001649t2	nasvn14g11521t1	76.75	XM_008208909.1	nasvn14g11520t1/13.15	NV10766-RA	68.49	NV10765-RA/8.07	NW_001816793.1:3420715-3425342:+	SCAFFOLD2:3420715-3425342:+	nasvn14g11521
Nasvi2EG001650t1	nasvn14g11520t1	100.71	XM_008208908.1	0	NV10765-RA	88.66	0	NW_001816793.1:3420953-3422535:+	SCAFFOLD2:3420953-3422535:+	*nasvn14g11521
Nasvi2EG001652t1	nasvn14g11522t1	76.73	XM_008208911.1	0	NV10767-RA	75.56	0	NW_001816793.1:3428258-3437712:-	SCAFFOLD2:3428258-3437712:-	nasvn14g11522
Nasvi2EG001654t1	na	0	xmiss	0	nonvid	0	0	NW_001816793.1:3485059-3518969:-	SCAFFOLD2:3485059-3518969:-	na
Nasvi2EG001656t1	nasvn14g11524t1	98.62	XM_001606401.3	0	NV10768-RA	89.51	0	NW_001816793.1:3561882-3571724:+	SCAFFOLD2:3561882-3571724:+	nasvn14g11524
Nasvi2EG001657t1	nasvn14g11525t1	96.25	XM_003426591.2	0	NV30901-RA	90.55	0	NW_001816793.1:3577975-3582529:-	SCAFFOLD2:3577975-3582529:-	nasvn14g11525
Nasvi2EG001657t2	nasvn14g11525t1	100.26	XM_003426591.2	0	NV30901-RA	93.53	0	NW_001816793.1:3577975-3582696:-	SCAFFOLD2:3577975-3582696:-	nasvn14g11525
Nasvi2EG001657t3	nasvn14g11525t1	77.33	XM_003426591.2	0	NV30901-RA	83.54	0	NW_001816793.1:3577975-3582817:-	SCAFFOLD2:3577975-3582817:-	nasvn14g11525
Nasvi2EG001657t4	nasvn14g11525t1	77.32	XM_003426591.2	0	NV30901-RA	83.51	0	NW_001816793.1:3577393-3582741:-	SCAFFOLD2:3577393-3582741:-	nasvn14g11525
Nasvi2EG001658t1	nasvn14g11526t1	100.71	XM_001606420.3	0	NV10769-RA	98.67	0	NW_001816793.1:3583489-3587243:+	SCAFFOLD2:3583489-3587243:+	nasvn14g11526
Nasvi2EG001659t1	nasvn14g11526t2	9.11	XM_008208912.1	0	NV22377-RA	92.64	0	NW_001816793.1:3589642-3591665:+	SCAFFOLD2:3589642-3591665:+	na
Nasvi2EG001667t1	na	0	xmiss	0	nonvid	0	0	NW_001816793.1:3628270-3629080:+	SCAFFOLD2:3628270-3629080:+	na
Nasvi2EG001669t1	nasvn14g11528t1	27.15	XM_008208914.1	0	nonvid	0	0	NW_001816793.1:3700210-3701200:+	SCAFFOLD2:3700210-3701200:+	na
Nasvi2EG001670t1	nasvn14g11529t1	58.53	XM_003426593.2	0	NV22378-RA	100	0	NW_001816793.1:3709973-3711092:+	SCAFFOLD2:3709973-3711092:+	na
Nasvi2EG001672t1	na	0	xmiss	0	nonvid	0	0	NW_001816793.1:3711206-3711910:+	SCAFFOLD2:3711206-3711910:+	*nasvn14g11529
Nasvi2EG001673t1	nasvn14g11530t1	99.75	XM_003426479.2	0	NV10770-RA	8.09	0	NW_001816793.1:3713209-3714514:-	SCAFFOLD2:3713209-3714514:-	*nasvn14g11527,nasvn14g11530
Nasvi2EG001674t1	nasvn14g11528t2	100	XM_003426594.1	0	NV30902-RA	99.72	0	NW_001816793.1:3715076-3715647:+	SCAFFOLD2:3715076-3715647:+	nasvn14g11528
Nasvi2EG001675t1	na	0	xmiss	0	NV22379-RA	61.3	0	NW_001816793.1:3717427-3766013:+	SCAFFOLD2:3717427-3766013:+	na
Nasvi2EG001676t1	na	0	xmiss	0	nonvid	0	0	NW_001816793.1:3717809-3720125:+	SCAFFOLD2:3717809-3720125:+	na
Nasvi2EG001677t1	na	0	xmiss	0	nonvid	0	0	NW_001816793.1:3732654-3734258:-	SCAFFOLD2:3732654-3734258:-	na
Nasvi2EG001678t1	na	0	xmiss	0	nonvid	0	0	NW_001816793.1:3756980-3758064:+	SCAFFOLD2:3756980-3758064:+	na
Nasvi2EG001679t1	na	0	xmiss	0	NV10771-RA	19.15	0	NW_001816793.1:3772133-3790522:+	SCAFFOLD2:3772133-3790522:+	*nasvn14g11531
Nasvi2EG001680t1	nasvn14g11531t1	100.79	XM_003426599.2	0	NV10771-RA	59.57	0	NW_001816793.1:3780036-3781148:+	SCAFFOLD2:3780036-3781148:+	nasvn14g11531
Nasvi2EG001681t1	na	0	xmiss	0	nonvid	0	0	NW_001816793.1:3782707-3785914:-	SCAFFOLD2:3782707-3785914:-	na
Nasvi2EG001684t1	nasvn14g11533t1	100.78	XM_003426600.2	0	NV22380-RA	100.77	0	NW_001816793.1:3801625-3813035:+	SCAFFOLD2:3801625-3813035:+	nasvn14g11533
Nasvi2EG001685t1	nasvn14g11534t1	100.88	XM_003426480.2	0	NV22381-RA	100.84	0	NW_001816793.1:3813082-3820195:+	SCAFFOLD2:3813082-3820195:+	nasvn14g11534
Nasvi2EG001686t1	nasvn14g11535t1	99.5	XM_001607720.3	0	NV10772-RA	99.78	0	NW_001816793.1:3820333-3822147:+	SCAFFOLD2:3820333-3822147:+	nasvn14g11535
Nasvi2EG001687t1	nasvn14g11536t1	100.85	NM_001142496.1	0	NV30903-RA	100.69	0	NW_001816793.1:3822558-3825462:-	SCAFFOLD2:3822558-3825462:-	nasvn14g11536
Nasvi2EG001687t2	nasvn14g11536t1	100.75	NM_001142496.1	0	NV30903-RA	100.49	0	NW_001816793.1:3821143-3825237:-	SCAFFOLD2:3821143-3825237:-	nasvn14g11536
Nasvi2EG001688t1	nasvn14g11537t1	100.89	XM_001606519.3	0	NV10773-RA	99.7	0	NW_001816793.1:3825557-3830605:+	SCAFFOLD2:3825557-3830605:+	nasvn14g11537
Nasvi2EG001688t2	nasvn14g11537t1	77.72	XM_001606519.3	0	NV10773-RA	76.75	0	NW_001816793.1:3826289-3829305:+	SCAFFOLD2:3826289-3829305:+	nasvn14g11537
Nasvi2EG001689t1	na	0	xmiss	0	nonvid	0	0	NW_001816793.1:3830383-3834931:-	SCAFFOLD2:3830383-3835817:-	na
Nasvi2EG001691t1	nasvn14g11541t6	100.88	XM_003426601.2	0	NV10774-RA	99.6	0	NW_001816793.1:3842197-3849607:-	SCAFFOLD2:3842197-3849607:-	nasvn14g11541
Nasvi2EG001691t2	nasvn14g11541t6	100.65	XM_003426601.2	0	NV10774-RA	99.82	0	NW_001816793.1:3844084-3850617:-	SCAFFOLD2:3844084-3850617:-	nasvn14g11541
Nasvi2EG001691t3	nasvn14g11541t6	100.69	XM_003426601.2	0	NV10774-RA	99.79	0	NW_001816793.1:3844084-3851097:-	SCAFFOLD2:3844084-3851097:-	nasvn14g11541
Nasvi2EG001691t4	nasvn14g11541t6	100.69	XM_003426601.2	0	NV10774-RA	99.8	0	NW_001816793.1:3844084-3851097:-	SCAFFOLD2:3844084-3851097:-	nasvn14g11541
Nasvi2EG001691t5	nasvn14g11541t6	100.63	XM_003426601.2	0	NV10774-RA	99.86	0	NW_001816793.1:3844146-3850529:-	SCAFFOLD2:3844146-3850529:-	nasvn14g11541
Nasvi2EG001691t6	nasvn14g11541t4	85.56	XM_008208919.1	0	NV10774-RA	85.84	0	NW_001816793.1:3845147-3851097:-	SCAFFOLD2:3845147-3851097:-	nasvn14g11541
Nasvi2EG001692t1	na	0	xmiss	0	nonvid	0	0	NW_001816793.1:3849683-3852507:-	SCAFFOLD2:3849683-3852507:-	na
Nasvi2EG001693t1	nasvn14g11542t1	100.87	XM_003426602.2	0	nonvid	0	0	NW_001816793.1:3852885-3854794:+	SCAFFOLD2:3852885-3854794:+	nasvn14g11542
Nasvi2EG001694t1	nasvn14g11543t1	99.5	XM_003426603.2	0	NV10775-RA	93.65	0	NW_001816793.1:3857313-3890527:-	SCAFFOLD2:3857313-3890527:-	nasvn14g11543
Nasvi2EG001694t2	nasvn14g11543t2	100.57	XM_001606554.3	0	NV10775-RA	93.61	0	NW_001816793.1:3856860-3890473:-	SCAFFOLD2:3856860-3890473:-	nasvn14g11543
Nasvi2EG001695t1	nasvn14g11544t1	99.87	XM_001606562.3	0	NV10776-RA	99.53	0	NW_001816793.1:3891211-3893364:-	SCAFFOLD2:3891211-3893364:-	nasvn14g11544
Nasvi2EG001695t2	nasvn14g11544t1	73.82	XM_001606562.3	0	NV10776-RA	73.48	0	NW_001816793.1:3891209-3893436:-	SCAFFOLD2:3891209-3893436:-	nasvn14g11544
Nasvi2EG001696t1	nasvn14g11545t3	100.89	XM_008208922.1	0	NV10777-RA	97.68	0	NW_001816793.1:3893481-3900175:+	SCAFFOLD2:3893481-3900175:+	nasvn14g11545
Nasvi2EG001696t2	nasvn14g11545t1	100.93	XM_008208921.1	0	NV10777-RA	97.73	0	NW_001816793.1:3893502-3900175:+	SCAFFOLD2:3893502-3900175:+	nasvn14g11545
Nasvi2EG001696t3	nasvn14g11545t2	100.93	XM_001606572.3	0	NV10777-RA	97.73	0	NW_001816793.1:3893502-3900175:+	SCAFFOLD2:3893502-3900175:+	nasvn14g11545
Nasvi2EG001696t4	nasvn14g11545t2	75.62	XM_001606572.3	0	NV10777-RA	74.73	0	NW_001816793.1:3893502-3897991:+	SCAFFOLD2:3893502-3897991:+	nasvn14g11545
Nasvi2EG001697t1	nasvn14g11546t1	100.85	XM_003426606.2	0	NV22304-RA	100.72	0	NW_001816793.1:3900177-3902804:-	SCAFFOLD2:3900177-3902804:-	nasvn14g11546
Nasvi2EG001697t2	nasvn14g11546t1	100.93	XM_003426606.2	0	NV22304-RA	100.84	0	NW_001816793.1:3900340-3902715:-	SCAFFOLD2:3900340-3902715:-	nasvn14g11546
Nasvi2EG001698t1	nasvn14g11547t1	99.45	XM_001606594.3	0	NV10778-RA	94.73	0	NW_001816793.1:3902945-3905208:+	SCAFFOLD2:3902945-3905208:+	nasvn14g11547
Nasvi2EG001699t1	nasvn14g11548t2	99.48	XM_001606608.3	0	NV10779-RA	99.5	0	NW_001816793.1:3908486-3914780:-	SCAFFOLD2:3908486-3914780:-	nasvn14g11548
Nasvi2EG001699t2	nasvn14g11548t1	100.44	XM_008208924.1	0	NV10779-RA	76.62	0	NW_001816793.1:3908572-3914418:-	SCAFFOLD2:3908572-3914418:-	nasvn14g11548
Nasvi2EG001699t3	nasvn14g11548t1	100.41	XM_008208924.1	0	NV10779-RA	76.72	0	NW_001816793.1:3908584-3914295:-	SCAFFOLD2:3908584-3914295:-	nasvn14g11548
Nasvi2EG001700t1	nasvn14g11549t2	99.86	XM_001606617.3	0	NV10780-RA	96.65	0	NW_001816793.1:3914693-3921386:-	SCAFFOLD2:3914693-3921386:-	nasvn14g11549
Nasvi2EG001700t2	nasvn14g11549t2	99.95	XM_001606617.3	0	NV10780-RA	96.78	0	NW_001816793.1:3915005-3921261:-	SCAFFOLD2:3915005-3921261:-	nasvn14g11549
Nasvi2EG001700t3	nasvn14g11549t4	100.91	XM_008208927.1	0	NV10780-RA	99.96	0	NW_001816793.1:3915774-3920733:-	SCAFFOLD2:3915774-3920733:-	nasvn14g11549
Nasvi2EG001700t4	nasvn14g11549t4	74.82	XM_008208927.1	0	NV10780-RA	74.74	0	NW_001816793.1:3915005-3921261:-	SCAFFOLD2:3915005-3921261:-	nasvn14g11549
Nasvi2EG001700t5	nasvn14g11549t4	55.89	XM_008208927.1	0	NV10780-RA	56.81	0	NW_001816793.1:3915371-3921356:-	SCAFFOLD2:3915371-3921356:-	nasvn14g11549
Nasvi2EG001701t1	na	0	xmiss	0	nonvid	0	0	NW_001816793.1:3926022-3927543:+	SCAFFOLD2:3926022-3927543:+	na
[truncated: 30,855 more rows]
