# Supplementary material for: OGS2: genome re-annotation of the jewel wasp Nasonia vitripennis
Source: BMC Genomics. 2016 Aug 25;17(1):678. doi: 10.1186/s12864-016-2886-9 (PMC5000498; doi:10.1186/s12864-016-2886-9)
Supplement: Additional file 8: — Protein evolutionary distances of OGS2.0 genes compared to ant and bee lineages, residuals distances after model fitting and fast/slow evolving categorization at the 5th and 20th quantile threshold. (XLS 2790 kb) [file 12864_2016_2886_MOESM8_ESM.xls]

## Sheet: Table S5
	geneID	AN	BN	AB	BAN2	grandMedian	NOGresiduals	B2OGresiduals	A2OGresiduals	OGfastNq5	OGfastNq20	OGslowNq5	OGslowNq20	intersection_fastq5	intersection_fastq20	intersection_slowq5	intersection_slowq20
2095	Nasvi2EG000001	0.658571	0.590663	0.41845	0.393378	0.400325	0.0153872	-0.0111113	0.0274268	NotSignificant	NotSignificant	NotSignificant	NotSignificant	NotSignificant	NotSignificant	NotSignificant	NotSignificant
981	Nasvi2EG000002	0.281418	0.240065	0.147952	0.126589	0.128746	0.027851	-0.0163612	0.0419596	NotSignificant	NotSignificant	NotSignificant	NotSignificant	NotSignificant	NotSignificant	NotSignificant	NotSignificant
681	Nasvi2EG000014	0.0541746	0.0318634	0.0474881	0.0402506	0.0412545	-0.112264	-0.139493	0.0237316	NotSignificant	NotSignificant	Slow	Slow	NotSignificant	NotSignificant	Slow	Slow
7940	Nasvi2EG000025	0.0852134	0.0876241	0.0543849	0.0520936	0.0537887	0.00478276	0.00794088	-0.00647874	NotSignificant	NotSignificant	NotSignificant	NotSignificant	NotSignificant	NotSignificant	NotSignificant	NotSignificant
6844	Nasvi2EG000030	0.43463	0.240821	0.348961	0.336235	0.383934	-0.0781418	-0.132275	0.0544646	NotSignificant	NotSignificant	NotSignificant	Slow	NotSignificant	NotSignificant	Slow	Slow
5702	Nasvi2EG000031	0.198961	0.211878	0.193792	0.176788	0.178882	-0.0684287	-0.0227156	-0.0472902	NotSignificant	NotSignificant	NotSignificant	Slow	NotSignificant	NotSignificant	NotSignificant	NotSignificant
4596	Nasvi2EG000032	0.651036	0.623265	0.471941	0.453759	0.458232	9.72858e-05	-0.00619984	0.00780586	NotSignificant	NotSignificant	NotSignificant	NotSignificant	NotSignificant	NotSignificant	NotSignificant	NotSignificant
3458	Nasvi2EG000033	0.692514	0.656274	0.477059	0.446886	0.457573	0.00861423	-0.00392941	0.0139889	NotSignificant	NotSignificant	NotSignificant	NotSignificant	NotSignificant	NotSignificant	NotSignificant	NotSignificant
2330	Nasvi2EG000034	0.357495	0.414645	0.114715	0.105657	0.113134	0.118175	0.0918119	0.0238188	Fast	Fast	NotSignificant	NotSignificant	Fast	Fast	NotSignificant	NotSignificant
5443	Nasvi2EG000039	0.383543	0.23753	0.386834	0.371186	0.371186	-0.118975	-0.130427	0.0121541	NotSignificant	NotSignificant	Slow	Slow	NotSignificant	NotSignificant	Slow	Slow
4301	Nasvi2EG000040	0.105005	0.0995939	0.0715428	0.0692515	0.0692515	-0.0138662	-0.0164011	-0.00053273	NotSignificant	NotSignificant	NotSignificant	NotSignificant	NotSignificant	NotSignificant	NotSignificant	NotSignificant
3151	Nasvi2EG000041	0.196259	0.181312	0.067376	0.0616013	0.0627945	0.0933051	0.0301486	0.0599766	NotSignificant	Fast	NotSignificant	NotSignificant	NotSignificant	NotSignificant	NotSignificant	NotSignificant
2039	Nasvi2EG000042	0.0875834	0.125656	0.0861735	0.0825378	0.0861735	-0.041752	0.0430977	-0.0877243	NotSignificant	NotSignificant	NotSignificant	NotSignificant	NotSignificant	Fast	NotSignificant	NotSignificant
927	Nasvi2EG000043	0.467537	0.450647	0.321093	0.283826	0.291082	-4.86514e-05	-0.0056169	0.00531214	NotSignificant	NotSignificant	NotSignificant	NotSignificant	NotSignificant	NotSignificant	NotSignificant	NotSignificant
8488	Nasvi2EG000044	0.670611	0.865308	0.765228	0.717655	0.686156	-0.044016	0.0223571	-0.0629267	NotSignificant	NotSignificant	NotSignificant	Slow	NotSignificant	NotSignificant	NotSignificant	NotSignificant
7393	Nasvi2EG000046	0.79562	0.802139	0.324742	0.322648	0.323695	0.0926885	0.049389	0.0434824	NotSignificant	Fast	NotSignificant	NotSignificant	NotSignificant	Fast	NotSignificant	NotSignificant
5140	Nasvi2EG000048	0.451658	0.435024	0.272789	0.253556	0.254111	0.0217961	0.00484039	0.0163424	NotSignificant	NotSignificant	NotSignificant	NotSignificant	NotSignificant	NotSignificant	NotSignificant	NotSignificant
4027	Nasvi2EG000049	0.164367	0.156318	0.146983	0.1309	0.12936	-0.0651519	-0.0405631	-0.026782	NotSignificant	NotSignificant	NotSignificant	Slow	NotSignificant	NotSignificant	NotSignificant	Slow
7111	Nasvi2EG000057	0.564317	0.603752	0.398304	0.381288	0.384103	0.0112128	0.0197167	-0.00769794	NotSignificant	NotSignificant	NotSignificant	NotSignificant	NotSignificant	NotSignificant	NotSignificant	NotSignificant
5959	Nasvi2EG000058	0.693938	0.68513	0.686991	0.471048	0.478733	-0.0609864	-0.0308835	-0.0284374	NotSignificant	NotSignificant	NotSignificant	Slow	NotSignificant	NotSignificant	NotSignificant	Slow
357	Nasvi2EG000063	0.305116	0.376899	0.252766	0.237127	0.246384	-0.014407	0.032247	-0.0474665	NotSignificant	NotSignificant	NotSignificant	NotSignificant	NotSignificant	Fast	NotSignificant	NotSignificant
6817	Nasvi2EG000065	0.684516	0.733158	0.272126	0.255378	0.259739	0.0961451	0.0635872	0.0319665	NotSignificant	Fast	NotSignificant	NotSignificant	NotSignificant	Fast	NotSignificant	NotSignificant
5676	Nasvi2EG000066	0.190655	0.180242	0.0772685	0.0772517	0.0819671	0.0733099	0.0254069	0.0449519	NotSignificant	Fast	NotSignificant	NotSignificant	NotSignificant	NotSignificant	NotSignificant	NotSignificant
4541	Nasvi2EG000067	0.332548	0.400292	0.428724	0.254462	0.247246	-0.111967	-0.0257044	-0.0868645	NotSignificant	NotSignificant	Slow	Slow	NotSignificant	NotSignificant	NotSignificant	NotSignificant
3392	Nasvi2EG000068	0.823675	0.916752	0.674171	0.629569	0.633691	0.00317532	0.0228554	-0.0167725	NotSignificant	NotSignificant	NotSignificant	NotSignificant	NotSignificant	NotSignificant	NotSignificant	NotSignificant
2272	Nasvi2EG000069	0.403299	0.442485	0.346901	0.32384	0.324305	-0.0291735	0.00319397	-0.0321713	NotSignificant	NotSignificant	NotSignificant	NotSignificant	NotSignificant	NotSignificant	NotSignificant	NotSignificant
1204	Nasvi2EG000070	0.981399	1.09403	0.731814	0.70024	0.693973	0.0266167	0.0354204	-0.00545522	NotSignificant	NotSignificant	NotSignificant	NotSignificant	NotSignificant	Fast	NotSignificant	NotSignificant
5385	Nasvi2EG000074	0.154771	0.161582	0.147932	0.125194	0.128905	-0.0698512	-0.0269973	-0.0451257	NotSignificant	NotSignificant	NotSignificant	Slow	NotSignificant	NotSignificant	NotSignificant	NotSignificant
4243	Nasvi2EG000076	0.185135	0.164791	0.0985883	0.0779946	0.0833163	0.0259565	-0.00932836	0.0323446	NotSignificant	NotSignificant	NotSignificant	NotSignificant	NotSignificant	NotSignificant	NotSignificant	NotSignificant
3087	Nasvi2EG000077	0.893533	0.989703	0.860689	0.81858	0.820761	-0.0180081	0.0105939	-0.02467	NotSignificant	NotSignificant	NotSignificant	NotSignificant	NotSignificant	NotSignificant	NotSignificant	NotSignificant
2012	Nasvi2EG000078	0.483849	0.539153	0.415958	0.36152	0.364234	-0.0248877	0.00823948	-0.0325259	NotSignificant	NotSignificant	NotSignificant	NotSignificant	NotSignificant	NotSignificant	NotSignificant	NotSignificant
892	Nasvi2EG000080	0.427392	0.46587	0.381379	0.364902	0.369379	-0.0347994	-0.000829747	-0.033333	NotSignificant	NotSignificant	NotSignificant	NotSignificant	NotSignificant	NotSignificant	NotSignificant	NotSignificant
8464	Nasvi2EG000081	0.717083	0.712057	0.672356	0.557993	0.517685	-0.0424942	-0.0205419	-0.0195619	NotSignificant	NotSignificant	NotSignificant	NotSignificant	NotSignificant	NotSignificant	NotSignificant	NotSignificant
596	Nasvi2EG000089	0.468034	0.482311	0.199456	0.184279	0.193896	0.0790973	0.0466047	0.0310132	NotSignificant	Fast	NotSignificant	NotSignificant	NotSignificant	Fast	NotSignificant	NotSignificant
8156	Nasvi2EG000090	0.28481	0.280886	0.176829	0.161066	0.169962	0.0129266	0.00457104	0.00657072	NotSignificant	NotSignificant	NotSignificant	NotSignificant	NotSignificant	NotSignificant	NotSignificant	NotSignificant
4771	Nasvi2EG000094	0.217113	0.245585	0.189149	0.173398	0.17703	-0.0383081	0.00348786	-0.0434176	NotSignificant	NotSignificant	NotSignificant	NotSignificant	NotSignificant	NotSignificant	NotSignificant	NotSignificant
3683	Nasvi2EG000095	0.186867	0.180071	0.106372	0.103879	0.104309	0.0226717	0.00465242	0.0154495	NotSignificant	NotSignificant	NotSignificant	NotSignificant	NotSignificant	NotSignificant	NotSignificant	NotSignificant
7855	Nasvi2EG000100	1.26154	1.37484	0.861596	0.817101	0.898524	0.0492448	0.0428906	0.0102801	NotSignificant	Fast	NotSignificant	NotSignificant	NotSignificant	Fast	NotSignificant	NotSignificant
6757	Nasvi2EG000101	0.27856	0.260634	0.209241	0.200815	0.204829	-0.0259346	-0.0240281	-0.00317298	NotSignificant	NotSignificant	NotSignificant	NotSignificant	NotSignificant	NotSignificant	NotSignificant	NotSignificant
3360	Nasvi2EG000104	0.132853	0.391819	0.0629928	0.0745	0.0784638	0.138354	0.289868	-0.154504	Fast	Fast	NotSignificant	NotSignificant	Fast	Fast	NotSignificant	NotSignificant
2239	Nasvi2EG000105	0.4552	0.480049	0.265879	0.239624	0.239624	0.0347998	0.0288081	0.00520966	NotSignificant	NotSignificant	NotSignificant	NotSignificant	NotSignificant	NotSignificant	NotSignificant	NotSignificant
1138	Nasvi2EG000106	0.0949346	0.0841933	0.0488508	0.0430558	0.0430817	0.0292816	-0.00871761	0.0345437	NotSignificant	NotSignificant	NotSignificant	NotSignificant	NotSignificant	NotSignificant	NotSignificant	NotSignificant
1	Nasvi2EG000107	0.471738	0.477218	0.41523	0.347884	0.394675	-0.0411039	-0.0171168	-0.02353	NotSignificant	NotSignificant	NotSignificant	NotSignificant	NotSignificant	NotSignificant	NotSignificant	NotSignificant
6457	Nasvi2EG000110	0.605907	0.648435	0.467235	0.450066	0.45231	-0.00128987	0.0134014	-0.0132166	NotSignificant	NotSignificant	NotSignificant	NotSignificant	NotSignificant	NotSignificant	NotSignificant	NotSignificant
3054	Nasvi2EG000113	0.330195	0.348343	0.193666	0.112853	0.120785	0.0259417	0.0239109	-0.000412725	NotSignificant	NotSignificant	NotSignificant	NotSignificant	NotSignificant	NotSignificant	NotSignificant	NotSignificant
6176	Nasvi2EG000119	0.609075	0.655468	0.588103	0.575699	0.578753	-0.0387763	-0.00494019	-0.0313112	NotSignificant	NotSignificant	NotSignificant	NotSignificant	NotSignificant	NotSignificant	NotSignificant	NotSignificant
5043	Nasvi2EG000120	0.548615	0.545116	0.424132	0.413068	0.414656	-0.0118051	-0.00544934	-0.00523254	NotSignificant	NotSignificant	NotSignificant	NotSignificant	NotSignificant	NotSignificant	NotSignificant	NotSignificant
3931	Nasvi2EG000121	0.676744	0.662779	0.566671	0.534412	0.55498	-0.0214449	-0.0125228	-0.00671789	NotSignificant	NotSignificant	NotSignificant	NotSignificant	NotSignificant	NotSignificant	NotSignificant	NotSignificant
2769	Nasvi2EG000122	0.545565	0.569446	0.467723	0.453771	0.459227	-0.0251566	-0.00333077	-0.020317	NotSignificant	NotSignificant	NotSignificant	NotSignificant	NotSignificant	NotSignificant	NotSignificant	NotSignificant
1673	Nasvi2EG000123	0.15306	0.170121	0.156948	0.140011	0.140011	-0.0771664	-0.020157	-0.0590779	NotSignificant	NotSignificant	NotSignificant	Slow	NotSignificant	NotSignificant	NotSignificant	NotSignificant
8117	Nasvi2EG000125	0.865737	0.779996	0.559172	0.53931	0.552783	0.0225649	-0.00628993	0.0310983	NotSignificant	NotSignificant	NotSignificant	NotSignificant	NotSignificant	NotSignificant	NotSignificant	NotSignificant
7023	Nasvi2EG000126	0.636135	0.598004	0.483929	0.401945	0.432808	-0.0147936	-0.0169164	0.00313657	NotSignificant	NotSignificant	NotSignificant	NotSignificant	NotSignificant	NotSignificant	NotSignificant	NotSignificant
5878	Nasvi2EG000127	1.09406	1.11071	0.679844	0.640091	0.695955	0.0474322	0.0286054	0.0218044	NotSignificant	Fast	NotSignificant	NotSignificant	NotSignificant	NotSignificant	NotSignificant	NotSignificant
4737	Nasvi2EG000128	0.797669	0.797562	0.723408	0.62573	0.665138	-0.0298814	-0.012974	-0.0140257	NotSignificant	NotSignificant	NotSignificant	NotSignificant	NotSignificant	NotSignificant	NotSignificant	NotSignificant
2478	Nasvi2EG000130	1.1438	1.13544	0.742172	0.700467	0.711144	0.0416827	0.0215096	0.0235229	NotSignificant	NotSignificant	NotSignificant	NotSignificant	NotSignificant	NotSignificant	NotSignificant	NotSignificant
1382	Nasvi2EG000131	0.206408	0.206323	0.0658877	0.0577436	0.0597582	0.106824	0.0535962	0.0499908	Fast	Fast	NotSignificant	NotSignificant	NotSignificant	Fast	NotSignificant	NotSignificant
275	Nasvi2EG000132	0.259851	0.240885	0.20072	0.189285	0.190965	-0.0332567	-0.0292795	-0.00539176	NotSignificant	NotSignificant	NotSignificant	NotSignificant	NotSignificant	NotSignificant	NotSignificant	NotSignificant
7824	Nasvi2EG000133	0.253917	0.238655	0.0861149	0.0669254	0.0695634	0.0962558	0.0352603	0.0578938	NotSignificant	Fast	NotSignificant	NotSignificant	NotSignificant	Fast	NotSignificant	NotSignificant
5584	Nasvi2EG000135	0.506713	0.5094	0.381655	0.339137	0.341641	-0.0103506	-0.00281372	-0.00717388	NotSignificant	NotSignificant	NotSignificant	NotSignificant	NotSignificant	NotSignificant	NotSignificant	NotSignificant
3299	Nasvi2EG000137	1.25544	1.60486	1.19504	1.04539	1.064	0.0173847	0.0536307	-0.0317298	NotSignificant	NotSignificant	NotSignificant	NotSignificant	NotSignificant	Fast	NotSignificant	NotSignificant
1112	Nasvi2EG000139	0.776983	0.890577	0.679386	0.620711	0.621273	-0.00770864	0.0223303	-0.0271915	NotSignificant	NotSignificant	NotSignificant	NotSignificant	NotSignificant	NotSignificant	NotSignificant	NotSignificant
8665	Nasvi2EG000140	0.407131	0.427104	0.366349	0.346679	0.366848	-0.0419467	-0.011232	-0.0302705	NotSignificant	NotSignificant	NotSignificant	NotSignificant	NotSignificant	NotSignificant	NotSignificant	NotSignificant
7548	Nasvi2EG000141	0.308631	0.259111	0.228725	0.208329	0.208329	-0.0330509	-0.0466682	0.0124463	NotSignificant	NotSignificant	NotSignificant	NotSignificant	NotSignificant	NotSignificant	NotSignificant	Slow
6425	Nasvi2EG000142	0.120042	0.156374	0.0603955	0.0603956	0.0603893	0.0653384	0.0868913	-0.0247506	NotSignificant	Fast	NotSignificant	NotSignificant	Fast	Fast	NotSignificant	NotSignificant
5291	Nasvi2EG000143	0.468372	0.38081	0.34981	0.337959	0.340208	-0.0291359	-0.0496863	0.0209007	NotSignificant	NotSignificant	NotSignificant	NotSignificant	NotSignificant	NotSignificant	NotSignificant	Slow
2990	Nasvi2EG000145	0.510025	0.432536	0.423007	0.400607	0.414344	-0.0429787	-0.0482881	0.00630981	NotSignificant	NotSignificant	NotSignificant	NotSignificant	NotSignificant	NotSignificant	NotSignificant	Slow
5816	Nasvi2EG000158	0.498365	0.699984	0.523675	0.495364	0.492037	-0.03093	0.0448675	-0.0739185	NotSignificant	NotSignificant	NotSignificant	NotSignificant	NotSignificant	Fast	NotSignificant	NotSignificant
4679	Nasvi2EG000159	0.365095	0.370013	0.210097	0.18911	0.19289	0.0306026	0.01877	0.0104158	NotSignificant	NotSignificant	NotSignificant	NotSignificant	NotSignificant	NotSignificant	NotSignificant	NotSignificant
3579	Nasvi2EG000160	0.216554	0.186711	0.115408	0.110794	0.115597	0.025346	-0.0155682	0.0384417	NotSignificant	NotSignificant	NotSignificant	NotSignificant	NotSignificant	NotSignificant	NotSignificant	NotSignificant
2447	Nasvi2EG000161	0.321549	0.427768	0.314566	0.295806	0.2959	-0.035842	0.0332617	-0.069222	NotSignificant	NotSignificant	NotSignificant	NotSignificant	NotSignificant	Fast	NotSignificant	NotSignificant
1350	Nasvi2EG000162	0.684543	0.643762	0.464794	0.448627	0.456255	0.0107994	-0.00428019	0.016541	NotSignificant	NotSignificant	NotSignificant	NotSignificant	NotSignificant	NotSignificant	NotSignificant	NotSignificant
215	Nasvi2EG000163	1.34549	1.25055	0.847562	0.786151	0.810117	0.0472316	0.0119076	0.0391153	NotSignificant	Fast	NotSignificant	NotSignificant	NotSignificant	NotSignificant	NotSignificant	NotSignificant
7765	Nasvi2EG000164	0.104082	0.134751	0.0997306	0.0898233	0.0899205	-0.0480518	0.0216962	-0.0725178	NotSignificant	NotSignificant	NotSignificant	Slow	NotSignificant	NotSignificant	NotSignificant	NotSignificant
6665	Nasvi2EG000165	0.313124	0.298296	0.146637	0.132673	0.133271	0.0558125	0.0187526	0.0348911	NotSignificant	Fast	NotSignificant	NotSignificant	NotSignificant	NotSignificant	NotSignificant	NotSignificant
5523	Nasvi2EG000166	0.572867	0.597082	0.24024	0.219436	0.222029	0.084484	0.051815	0.0316377	NotSignificant	Fast	NotSignificant	NotSignificant	NotSignificant	Fast	NotSignificant	NotSignificant
4420	Nasvi2EG000167	0.269165	0.220891	0.201114	0.178296	0.182628	-0.0387945	-0.0534962	0.0131442	NotSignificant	NotSignificant	NotSignificant	NotSignificant	NotSignificant	NotSignificant	NotSignificant	Slow
1049	Nasvi2EG000172	1.56703	1.48293	0.83088	0.774966	0.7846	0.0784678	0.0304743	0.0517329	NotSignificant	Fast	NotSignificant	NotSignificant	NotSignificant	NotSignificant	NotSignificant	NotSignificant
5260	Nasvi2EG000176	0.108091	0.105094	0.0946591	0.0928493	0.0936259	-0.0607805	-0.0348138	-0.0286932	NotSignificant	NotSignificant	NotSignificant	Slow	NotSignificant	NotSignificant	NotSignificant	Slow
4130	Nasvi2EG000177	0.343891	0.385599	0.371085	0.336073	0.343815	-0.0746812	-0.0170011	-0.0573502	NotSignificant	NotSignificant	NotSignificant	Slow	NotSignificant	NotSignificant	NotSignificant	NotSignificant
2960	Nasvi2EG000178	0.336858	0.296851	0.22637	0.200164	0.205427	-0.00960255	-0.0271474	0.01627	NotSignificant	NotSignificant	NotSignificant	NotSignificant	NotSignificant	NotSignificant	NotSignificant	NotSignificant
3832	Nasvi2EG000191	0.303725	0.25829	0.237061	0.226084	0.228449	-0.0413933	-0.0481128	0.00577094	NotSignificant	NotSignificant	NotSignificant	NotSignificant	NotSignificant	NotSignificant	NotSignificant	Slow
1580	Nasvi2EG000193	0.131984	0.150951	0.1442	0.122371	0.128794	-0.0890065	-0.0217199	-0.0695975	NotSignificant	NotSignificant	NotSignificant	Slow	NotSignificant	NotSignificant	NotSignificant	NotSignificant
446	Nasvi2EG000194	0.271165	0.269642	0.264667	0.24805	0.25049	-0.0718786	-0.0357899	-0.0367683	NotSignificant	NotSignificant	NotSignificant	Slow	NotSignificant	NotSignificant	NotSignificant	Slow
8028	Nasvi2EG000195	0.423286	0.308346	0.318989	0.303233	0.313336	-0.0432952	-0.0750618	0.0317327	NotSignificant	NotSignificant	NotSignificant	Slow	NotSignificant	NotSignificant	NotSignificant	Slow
5789	Nasvi2EG000198	0.674268	0.40797	0.512682	0.544626	0.55842	-0.0449148	-0.104061	0.0614316	NotSignificant	NotSignificant	NotSignificant	Slow	NotSignificant	NotSignificant	Slow	Slow
4659	Nasvi2EG000200	0.50359	0.560967	0.557079	0.492136	0.489328	-0.0705738	-0.015811	-0.0529117	NotSignificant	NotSignificant	NotSignificant	Slow	NotSignificant	NotSignificant	NotSignificant	NotSignificant
3521	Nasvi2EG000201	0.294955	0.259314	0.177191	0.155538	0.16026	0.00847393	-0.0193986	0.0260138	NotSignificant	NotSignificant	NotSignificant	NotSignificant	NotSignificant	NotSignificant	NotSignificant	NotSignificant
2395	Nasvi2EG000202	0.188985	0.159962	0.134346	0.130398	0.133399	-0.0288755	-0.0438478	0.0127722	NotSignificant	NotSignificant	NotSignificant	NotSignificant	NotSignificant	NotSignificant	NotSignificant	Slow
1295	Nasvi2EG000204	0.382524	0.415668	0.313318	0.268658	0.286469	-0.0238308	0.00416348	-0.0284277	NotSignificant	NotSignificant	NotSignificant	NotSignificant	NotSignificant	NotSignificant	NotSignificant	NotSignificant
186	Nasvi2EG000205	0.49575	0.428297	0.277235	0.258201	0.265872	0.0265875	-0.0136495	0.0396795	NotSignificant	NotSignificant	NotSignificant	NotSignificant	NotSignificant	NotSignificant	NotSignificant	NotSignificant
6638	Nasvi2EG000207	1.08955	1.02918	0.611102	0.572892	0.580334	0.0546095	0.018169	0.0389443	NotSignificant	Fast	NotSignificant	NotSignificant	NotSignificant	NotSignificant	NotSignificant	NotSignificant
5497	Nasvi2EG000208	0.254451	0.28532	0.184305	0.169464	0.177234	-0.0029258	0.0206392	-0.0252384	NotSignificant	NotSignificant	NotSignificant	NotSignificant	NotSignificant	NotSignificant	NotSignificant	NotSignificant
4367	Nasvi2EG000209	0.940922	0.527674	0.791968	1.06711	1.13881	-0.0366767	-0.107923	0.0757819	NotSignificant	NotSignificant	NotSignificant	NotSignificant	NotSignificant	NotSignificant	Slow	Slow
3216	Nasvi2EG000210	0.546608	0.636562	0.579707	0.524956	0.536372	-0.0536531	0.000533114	-0.0520588	NotSignificant	NotSignificant	NotSignificant	Slow	NotSignificant	NotSignificant	NotSignificant	NotSignificant
2096	Nasvi2EG000211	0.191022	0.150437	0.113864	0.111118	0.111229	-0.00220004	-0.0451378	0.0404699	NotSignificant	NotSignificant	NotSignificant	NotSignificant	NotSignificant	NotSignificant	NotSignificant	Slow
1013	Nasvi2EG000212	0.97936	1.15997	0.575068	0.463864	0.556826	0.059182	0.064585	-0.00380206	NotSignificant	Fast	NotSignificant	NotSignificant	NotSignificant	Fast	NotSignificant	NotSignificant
8580	Nasvi2EG000213	0.332473	0.337699	0.242351	0.23388	0.234654	-0.00979975	-0.000993675	-0.00965843	NotSignificant	NotSignificant	NotSignificant	NotSignificant	NotSignificant	NotSignificant	NotSignificant	NotSignificant
6334	Nasvi2EG000215	0.414595	0.388278	0.287377	0.256233	0.26156	-0.00634674	-0.0141174	0.00718955	NotSignificant	NotSignificant	NotSignificant	NotSignificant	NotSignificant	NotSignificant	NotSignificant	NotSignificant
5202	Nasvi2EG000216	0.39233	0.499197	0.264379	0.259246	0.264412	0.028718	0.061721	-0.0335482	NotSignificant	NotSignificant	NotSignificant	NotSignificant	NotSignificant	Fast	NotSignificant	NotSignificant
2903	Nasvi2EG000218	0.264782	0.17327	0.148059	0.153029	0.191125	-0.0020574	-0.0783801	0.0744304	NotSignificant	NotSignificant	NotSignificant	NotSignificant	NotSignificant	NotSignificant	NotSignificant	Slow
8277	Nasvi2EG000223	0.135227	0.113657	0.0637143	0.0566145	0.0587973	0.0405931	-0.0139366	0.0512762	NotSignificant	NotSignificant	NotSignificant	NotSignificant	NotSignificant	NotSignificant	NotSignificant	NotSignificant
6021	Nasvi2EG000225	1.02618	1.18247	0.506916	0.504878	0.507639	0.0871505	0.0741602	0.0149504	NotSignificant	Fast	NotSignificant	NotSignificant	Fast	Fast	NotSignificant	NotSignificant
4895	Nasvi2EG000226	0.587876	0.586856	0.360875	0.330366	0.35654	0.0271102	0.0145966	0.0127813	NotSignificant	NotSignificant	NotSignificant	NotSignificant	NotSignificant	NotSignificant	NotSignificant	NotSignificant
3770	Nasvi2EG000227	0.712841	0.67956	0.560977	0.520451	0.520451	-0.012302	-0.0128317	0.00262002	NotSignificant	NotSignificant	NotSignificant	NotSignificant	NotSignificant	NotSignificant	NotSignificant	NotSignificant
2671	Nasvi2EG000228	0.293233	0.305322	0.114681	0.109359	0.111176	0.0869721	0.0524816	0.0319978	NotSignificant	Fast	NotSignificant	NotSignificant	NotSignificant	Fast	NotSignificant	NotSignificant
1549	Nasvi2EG000229	0.334366	0.375701	0.315036	0.294776	0.298964	-0.0475539	-0.00235652	-0.0453275	NotSignificant	NotSignificant	NotSignificant	Slow	NotSignificant	NotSignificant	NotSignificant	NotSignificant
415	Nasvi2EG000230	0.878333	0.890573	0.873168	0.861978	0.864279	-0.0317231	-0.0114868	-0.0161384	NotSignificant	NotSignificant	NotSignificant	NotSignificant	NotSignificant	NotSignificant	NotSignificant	NotSignificant
6871	Nasvi2EG000234	0.392701	0.407535	0.408363	0.34659	0.347545	-0.074692	-0.0297865	-0.0444623	NotSignificant	NotSignificant	NotSignificant	Slow	NotSignificant	NotSignificant	NotSignificant	Slow
5731	Nasvi2EG000235	0.308751	0.324689	0.239473	0.150486	0.206245	-0.0239457	-0.00213857	-0.0237338	NotSignificant	NotSignificant	NotSignificant	NotSignificant	NotSignificant	NotSignificant	NotSignificant	NotSignificant
4597	Nasvi2EG000236	0.366353	0.414221	0.252501	0.236472	0.237247	0.0115349	0.0299877	-0.0192734	NotSignificant	NotSignificant	NotSignificant	NotSignificant	NotSignificant	NotSignificant	NotSignificant	NotSignificant
3490	Nasvi2EG000237	0.328699	0.179291	0.356307	0.323497	0.317191	-0.15059	-0.160376	0.00997899	NotSignificant	NotSignificant	Slow	Slow	NotSignificant	NotSignificant	Slow	Slow
2361	Nasvi2EG000239	0.529671	0.528865	0.46903	0.3885	0.389465	-0.0410657	-0.0192548	-0.0209317	NotSignificant	NotSignificant	NotSignificant	NotSignificant	NotSignificant	NotSignificant	NotSignificant	NotSignificant
1262	Nasvi2EG000241	0.302726	0.305832	0.229649	0.21673	0.21673	-0.0193081	-0.00682418	-0.0135491	NotSignificant	NotSignificant	NotSignificant	NotSignificant	NotSignificant	NotSignificant	NotSignificant	NotSignificant
5444	Nasvi2EG000246	0.968293	1.02681	0.460361	0.448929	0.860808	0.082548	0.0548814	0.0291308	NotSignificant	Fast	NotSignificant	NotSignificant	NotSignificant	Fast	NotSignificant	NotSignificant
3180	Nasvi2EG000248	0.250837	0.235358	0.160025	0.144418	0.149519	0.00237056	-0.0101125	0.0104745	NotSignificant	NotSignificant	NotSignificant	NotSignificant	NotSignificant	NotSignificant	NotSignificant	NotSignificant
2069	Nasvi2EG000249	0.383742	0.356629	0.327503	0.298219	0.300333	-0.0466931	-0.0347712	-0.0120128	NotSignificant	NotSignificant	NotSignificant	Slow	NotSignificant	NotSignificant	NotSignificant	Slow
8522	Nasvi2EG000251	0.627968	0.720206	0.591671	0.548994	0.560964	-0.0281783	0.0115723	-0.0374305	NotSignificant	NotSignificant	NotSignificant	NotSignificant	NotSignificant	NotSignificant	NotSignificant	NotSignificant
7394	Nasvi2EG000252	0.38192	0.440583	0.336748	0.325231	0.336377	-0.0287119	0.0123035	-0.0408039	NotSignificant	NotSignificant	NotSignificant	NotSignificant	NotSignificant	NotSignificant	NotSignificant	NotSignificant
5175	Nasvi2EG000255	0.960216	0.723011	0.752792	0.697345	0.697345	-0.0219234	-0.0575987	0.0390071	NotSignificant	NotSignificant	NotSignificant	NotSignificant	NotSignificant	NotSignificant	NotSignificant	Slow
4050	Nasvi2EG000256	1.21061	1.14564	0.844988	0.761058	0.794016	0.0276259	0.00574083	0.0255576	NotSignificant	NotSignificant	NotSignificant	NotSignificant	NotSignificant	NotSignificant	NotSignificant	NotSignificant
3736	Nasvi2EG000265	0.0933862	0.152582	0.0762049	0.0670718	0.0689589	0.00854206	0.0964604	-0.0910179	NotSignificant	NotSignificant	NotSignificant	NotSignificant	Fast	Fast	NotSignificant	NotSignificant
6845	Nasvi2EG000271	0.0763156	0.10455	0.0297699	0.0297699	0.0297699	0.101389	0.117847	-0.0201137	Fast	Fast	NotSignificant	NotSignificant	Fast	Fast	NotSignificant	NotSignificant
4567	Nasvi2EG000273	1.16452	0.921757	1.01804	0.927309	0.92723	-0.0244779	-0.0493281	0.0291492	NotSignificant	NotSignificant	NotSignificant	NotSignificant	NotSignificant	NotSignificant	NotSignificant	Slow
3426	Nasvi2EG000274	0.399308	0.347196	0.352147	0.34137	0.343969	-0.0576834	-0.0511508	-0.00614551	NotSignificant	NotSignificant	NotSignificant	Slow	NotSignificant	NotSignificant	NotSignificant	Slow
3114	Nasvi2EG000283	0.69356	0.660678	0.525399	0.488464	0.490693	-0.00681553	-0.0103772	0.00538082	NotSignificant	NotSignificant	NotSignificant	NotSignificant	NotSignificant	NotSignificant	NotSignificant	NotSignificant
6240	Nasvi2EG000288	0.387041	0.415844	0.144997	0.117186	0.119216	0.0952914	0.0633958	0.0295126	NotSignificant	Fast	NotSignificant	NotSignificant	NotSignificant	Fast	NotSignificant	NotSignificant
5103	Nasvi2EG000289	0.0870477	0.0840338	0.0514099	0.0433039	0.0433766	0.0125105	-0.000317243	0.00937593	NotSignificant	NotSignificant	NotSignificant	NotSignificant	NotSignificant	NotSignificant	NotSignificant	NotSignificant
3994	Nasvi2EG000290	0.232128	0.25178	0.127012	0.111801	0.112166	0.0400146	0.0366233	0.00093304	NotSignificant	NotSignificant	NotSignificant	NotSignificant	NotSignificant	Fast	NotSignificant	NotSignificant
2825	Nasvi2EG000292	0.965278	0.752585	0.685809	0.532915	0.575225	-0.00958564	-0.0471761	0.0397826	NotSignificant	NotSignificant	NotSignificant	NotSignificant	NotSignificant	NotSignificant	NotSignificant	Slow
624	Nasvi2EG000294	1.16691	1.35764	0.680557	0.550481	0.680557	0.0645981	0.0639421	0.00298788	NotSignificant	Fast	NotSignificant	NotSignificant	NotSignificant	Fast	NotSignificant	NotSignificant
8179	Nasvi2EG000295	0.652081	0.64551	0.490486	0.462534	0.46421	-0.00335863	-0.00179412	2.43256e-05	NotSignificant	NotSignificant	NotSignificant	NotSignificant	NotSignificant	NotSignificant	NotSignificant	NotSignificant
7083	Nasvi2EG000296	0.266841	0.263765	0.178946	0.160775	0.162363	-0.00114296	-0.00198958	-0.000942093	NotSignificant	NotSignificant	NotSignificant	NotSignificant	NotSignificant	NotSignificant	NotSignificant	NotSignificant
3684	Nasvi2EG000301	0.0879472	0.123487	0.0780143	0.0752881	0.0765988	-0.0239314	0.0497859	-0.076697	NotSignificant	NotSignificant	NotSignificant	NotSignificant	NotSignificant	Fast	NotSignificant	NotSignificant
1471	Nasvi2EG000305	0.289563	0.28661	0.159251	0.148276	0.150096	0.0337074	0.0155413	0.0162097	NotSignificant	NotSignificant	NotSignificant	NotSignificant	NotSignificant	NotSignificant	NotSignificant	NotSignificant
331	Nasvi2EG000307	0.0881165	0.0797592	0.015542	0.0196134	0.0196134	0.15735	0.0559713	0.0975676	Fast	Fast	NotSignificant	NotSignificant	NotSignificant	Fast	NotSignificant	NotSignificant
7880	Nasvi2EG000308	0.516788	0.468716	0.459861	0.42479	0.44142	-0.0497544	-0.0398716	-0.00864611	NotSignificant	NotSignificant	NotSignificant	Slow	NotSignificant	NotSignificant	NotSignificant	Slow
6785	Nasvi2EG000309	0.678863	0.597822	0.633055	0.595094	0.597807	-0.051489	-0.0450089	-0.00381272	NotSignificant	NotSignificant	NotSignificant	Slow	NotSignificant	NotSignificant	NotSignificant	Slow
5647	Nasvi2EG000310	0.126455	0.150943	0.139992	0.121748	0.124225	-0.0868469	-0.013511	-0.0756555	NotSignificant	NotSignificant	NotSignificant	Slow	NotSignificant	NotSignificant	NotSignificant	NotSignificant
3393	Nasvi2EG000312	0.151761	0.151294	0.0390881	0.0382471	0.0386676	0.129012	0.0639986	0.0614852	Fast	Fast	NotSignificant	NotSignificant	NotSignificant	Fast	NotSignificant	NotSignificant
2273	Nasvi2EG000313	0.112473	0.0891794	0.0947011	0.0815939	0.0857174	-0.0735584	-0.0756898	-0.000756922	NotSignificant	NotSignificant	NotSignificant	Slow	NotSignificant	NotSignificant	NotSignificant	Slow
1172	Nasvi2EG000314	0.265982	0.285805	0.252692	0.24399	0.244863	-0.0576643	-0.0154313	-0.0429619	NotSignificant	NotSignificant	NotSignificant	Slow	NotSignificant	NotSignificant	NotSignificant	NotSignificant
30	Nasvi2EG000315	0.339032	0.317442	0.105872	0.101342	0.105014	0.108374	0.0405107	0.065258	Fast	Fast	NotSignificant	NotSignificant	NotSignificant	Fast	NotSignificant	NotSignificant
7602	Nasvi2EG000316	1.4869	1.35151	1.26098	0.970505	0.967779	-0.00100605	-0.0150502	0.0184444	NotSignificant	NotSignificant	NotSignificant	NotSignificant	NotSignificant	NotSignificant	NotSignificant	NotSignificant
5353	Nasvi2EG000319	0.272533	0.212146	0.194732	0.19605	0.197232	-0.0332907	-0.0601909	0.0255728	NotSignificant	NotSignificant	NotSignificant	NotSignificant	NotSignificant	NotSignificant	NotSignificant	Slow
3088	Nasvi2EG000323	0.0116442	0.0116442	1.90544e-06	0.000114576	0.0052053	0.240782	0.120366	0.116304	Fast	Fast	NotSignificant	NotSignificant	Fast	Fast	NotSignificant	NotSignificant
1984	Nasvi2EG000324	0.502835	0.512771	0.411487	0.393692	0.395415	-0.0220139	-0.00597025	-0.0151122	NotSignificant	NotSignificant	NotSignificant	NotSignificant	NotSignificant	NotSignificant	NotSignificant	NotSignificant
860	Nasvi2EG000325	0.554365	0.587943	0.389447	0.373916	0.374715	0.0107568	0.0178407	-0.00635366	NotSignificant	NotSignificant	NotSignificant	NotSignificant	NotSignificant	NotSignificant	NotSignificant	NotSignificant
7314	Nasvi2EG000328	0.250224	0.216804	0.118354	0.0967033	0.101152	0.0447732	-0.00569643	0.0477981	NotSignificant	Fast	NotSignificant	NotSignificant	NotSignificant	NotSignificant	NotSignificant	NotSignificant
6177	Nasvi2EG000329	0.391352	0.387548	0.159409	0.149156	0.151337	0.0804165	0.0388804	0.0395916	NotSignificant	Fast	NotSignificant	NotSignificant	NotSignificant	Fast	NotSignificant	NotSignificant
5081	Nasvi2EG000330	0.308646	0.302011	0.119626	0.105988	0.110832	0.0837384	0.0378314	0.0433669	NotSignificant	Fast	NotSignificant	NotSignificant	NotSignificant	Fast	NotSignificant	NotSignificant
3966	Nasvi2EG000331	0.245736	0.27615	0.216721	0.178117	0.18604	-0.0412491	0.000786621	-0.0435954	NotSignificant	NotSignificant	NotSignificant	NotSignificant	NotSignificant	NotSignificant	NotSignificant	NotSignificant
2795	Nasvi2EG000332	0.275646	0.294829	0.211373	0.196833	0.197664	-0.016972	0.00468024	-0.0229697	NotSignificant	NotSignificant	NotSignificant	NotSignificant	NotSignificant	NotSignificant	NotSignificant	NotSignificant
7024	Nasvi2EG000336	0.172643	0.245167	0.124811	0.116096	0.121896	0.0181763	0.0764668	-0.0606887	NotSignificant	NotSignificant	NotSignificant	NotSignificant	Fast	Fast	NotSignificant	NotSignificant
5910	Nasvi2EG000337	1.31485	1.30621	0.746859	0.727003	0.728246	0.0674259	0.0344951	0.0364281	NotSignificant	Fast	NotSignificant	NotSignificant	NotSignificant	Fast	NotSignificant	NotSignificant
3647	Nasvi2EG000339	0.378276	0.454934	0.371596	0.350504	0.361564	-0.0449788	0.0107585	-0.0552523	NotSignificant	NotSignificant	NotSignificant	Slow	NotSignificant	NotSignificant	NotSignificant	NotSignificant
2511	Nasvi2EG000340	0.167249	0.176518	0.105161	0.0786244	0.0883941	0.0115594	0.0164782	-0.00784993	NotSignificant	NotSignificant	NotSignificant	NotSignificant	NotSignificant	NotSignificant	NotSignificant	NotSignificant
1414	Nasvi2EG000341	0.102333	0.177672	0.111515	0.177672	0.111515	-0.0326845	0.0806916	-0.114942	NotSignificant	NotSignificant	NotSignificant	NotSignificant	Fast	Fast	NotSignificant	NotSignificant
276	Nasvi2EG000344	0.833855	0.829133	0.649967	0.592739	0.599646	-0.00117536	0.000341966	0.00113302	NotSignificant	NotSignificant	NotSignificant	NotSignificant	NotSignificant	NotSignificant	NotSignificant	NotSignificant
7825	Nasvi2EG000345	0.143073	0.168068	0.0744525	0.0632655	0.0670982	0.0517496	0.0585853	-0.00999121	NotSignificant	Fast	NotSignificant	NotSignificant	NotSignificant	Fast	NotSignificant	NotSignificant
6758	Nasvi2EG000346	0.371277	0.3737	0.160111	0.140431	0.158322	0.0728463	0.038423	0.0323606	NotSignificant	Fast	NotSignificant	NotSignificant	NotSignificant	Fast	NotSignificant	NotSignificant
1113	Nasvi2EG000352	0.818995	1.12627	0.970396	0.932634	0.898753	-0.0289729	0.040214	-0.0648741	NotSignificant	NotSignificant	NotSignificant	NotSignificant	NotSignificant	Fast	NotSignificant	NotSignificant
6458	Nasvi2EG000356	0.0898673	0.10723	0.0920937	0.083198	0.0841141	-0.0723556	-0.00576114	-0.0694595	NotSignificant	NotSignificant	NotSignificant	Slow	NotSignificant	NotSignificant	NotSignificant	NotSignificant
5320	Nasvi2EG000357	0.178817	0.192107	0.155674	0.142903	0.145517	-0.0457164	-0.00956719	-0.0381784	NotSignificant	NotSignificant	NotSignificant	Slow	NotSignificant	NotSignificant	NotSignificant	NotSignificant
3021	Nasvi2EG000360	0.328931	0.308765	0.225145	0.212996	0.218493	-0.00650902	-0.0139777	0.00635655	NotSignificant	NotSignificant	NotSignificant	NotSignificant	NotSignificant	NotSignificant	NotSignificant	NotSignificant
1918	Nasvi2EG000361	0.976403	0.805198	0.836135	0.786425	0.786425	-0.026034	-0.043641	0.0213996	NotSignificant	NotSignificant	NotSignificant	NotSignificant	NotSignificant	NotSignificant	NotSignificant	Slow
827	Nasvi2EG000362	0.403752	0.441549	0.283647	0.262894	0.262894	0.00642766	0.0211023	-0.0151763	NotSignificant	NotSignificant	NotSignificant	NotSignificant	NotSignificant	NotSignificant	NotSignificant	NotSignificant
8401	Nasvi2EG000363	0.0846138	0.0651688	0.0823451	0.0739696	0.0794902	-0.109228	-0.0961453	-0.0160817	NotSignificant	NotSignificant	Slow	Slow	NotSignificant	NotSignificant	Slow	Slow
7283	Nasvi2EG000364	0.210018	0.189218	0.12772	0.122051	0.127961	0.00619837	-0.0160578	0.0199408	NotSignificant	NotSignificant	NotSignificant	NotSignificant	NotSignificant	NotSignificant	NotSignificant	NotSignificant
6147	Nasvi2EG000365	1.0821	1.03165	0.853909	0.798058	0.81065	0.0064651	-0.00319122	0.013501	NotSignificant	NotSignificant	NotSignificant	NotSignificant	NotSignificant	NotSignificant	NotSignificant	NotSignificant
5021	Nasvi2EG000366	0.258091	0.277829	0.182005	0.168251	0.172348	-0.00198173	0.0135364	-0.0172076	NotSignificant	NotSignificant	NotSignificant	NotSignificant	NotSignificant	NotSignificant	NotSignificant	NotSignificant
1674	Nasvi2EG000369	0.595454	0.653356	0.539571	0.503166	0.509032	-0.0280046	0.00399231	-0.0300514	NotSignificant	NotSignificant	NotSignificant	NotSignificant	NotSignificant	NotSignificant	NotSignificant	NotSignificant
534	Nasvi2EG000370	0.375081	0.426502	0.378682	0.367593	0.367593	-0.0562599	-0.00486234	-0.0507328	NotSignificant	NotSignificant	NotSignificant	Slow	NotSignificant	NotSignificant	NotSignificant	NotSignificant
4705	Nasvi2EG000376	0.107105	0.193959	0.121131	0.108222	0.105416	-0.0392195	0.0837649	-0.125493	NotSignificant	NotSignificant	NotSignificant	NotSignificant	Fast	Fast	NotSignificant	NotSignificant
3580	Nasvi2EG000377	0.190315	0.156344	0.077982	0.0713094	0.0982871	0.0617016	-0.00880898	0.067473	NotSignificant	Fast	NotSignificant	NotSignificant	NotSignificant	NotSignificant	NotSignificant	NotSignificant
7796	Nasvi2EG000382	0.265736	0.277307	0.140444	0.1151	0.121946	0.0426458	0.0303352	0.00989851	NotSignificant	NotSignificant	NotSignificant	NotSignificant	NotSignificant	NotSignificant	NotSignificant	NotSignificant
5553	Nasvi2EG000386	1.43183	1.68217	1.29706	1.25893	1.27997	0.0339094	0.0466829	-0.00833519	NotSignificant	NotSignificant	NotSignificant	NotSignificant	NotSignificant	Fast	NotSignificant	NotSignificant
4421	Nasvi2EG000387	0.857262	0.865264	0.539077	0.497318	0.500818	0.0349464	0.0210371	0.015805	NotSignificant	NotSignificant	NotSignificant	NotSignificant	NotSignificant	NotSignificant	NotSignificant	NotSignificant
3300	Nasvi2EG000388	1.31883	0.811553	1.13988	1.11514	1.13529	-0.0313465	-0.091509	0.0647194	NotSignificant	NotSignificant	NotSignificant	NotSignificant	NotSignificant	NotSignificant	Slow	Slow
1074	Nasvi2EG000392	0.438452	0.642905	0.556928	0.472476	0.478434	-0.0683229	0.0299812	-0.0966258	NotSignificant	NotSignificant	NotSignificant	Slow	NotSignificant	NotSignificant	NotSignificant	NotSignificant
7513	Nasvi2EG000394	0.87356	1.05588	1.04181	0.87642	0.869252	-0.0508305	0.00731626	-0.0539994	NotSignificant	NotSignificant	NotSignificant	Slow	NotSignificant	NotSignificant	NotSignificant	NotSignificant
4157	Nasvi2EG000399	0.889573	0.940987	0.544282	0.528764	0.548749	0.0462614	0.0358084	0.0126115	NotSignificant	Fast	NotSignificant	NotSignificant	NotSignificant	Fast	NotSignificant	NotSignificant
2991	Nasvi2EG000400	0.667846	0.521542	0.472111	0.459079	0.476192	-0.0134303	-0.0490277	0.0371549	NotSignificant	NotSignificant	NotSignificant	NotSignificant	NotSignificant	NotSignificant	NotSignificant	Slow
1892	Nasvi2EG000404	0.705202	0.688676	0.282381	0.261066	0.26681	0.0890982	0.040762	0.0478127	NotSignificant	Fast	NotSignificant	NotSignificant	NotSignificant	Fast	NotSignificant	NotSignificant
766	Nasvi2EG000405	0.306727	0.31377	0.314091	0.273294	0.280225	-0.0777172	-0.0339051	-0.0441911	NotSignificant	NotSignificant	NotSignificant	Slow	NotSignificant	NotSignificant	NotSignificant	Slow
7225	Nasvi2EG000409	0.75044	0.785609	0.662595	0.546378	0.546378	-0.0247135	-0.00247637	-0.0199375	NotSignificant	NotSignificant	NotSignificant	NotSignificant	NotSignificant	NotSignificant	NotSignificant	NotSignificant
1610	Nasvi2EG000414	0.815295	0.872663	0.727437	0.633709	0.658626	-0.0184985	0.00462437	-0.0201875	NotSignificant	NotSignificant	NotSignificant	NotSignificant	NotSignificant	NotSignificant	NotSignificant	NotSignificant
476	Nasvi2EG000415	0.460617	0.437876	0.35098	0.328686	0.330853	-0.0188986	-0.0171812	-0.00146801	NotSignificant	NotSignificant	NotSignificant	NotSignificant	NotSignificant	NotSignificant	NotSignificant	NotSignificant
8029	Nasvi2EG000416	0.495088	0.552186	0.438716	0.410194	0.41705	-0.0278054	0.00690833	-0.0336187	NotSignificant	NotSignificant	NotSignificant	NotSignificant	NotSignificant	NotSignificant	NotSignificant	NotSignificant
6933	Nasvi2EG000417	0.22705	0.20398	0.153293	0.149549	0.151488	-0.0120108	-0.0250455	0.0110955	NotSignificant	NotSignificant	NotSignificant	NotSignificant	NotSignificant	NotSignificant	NotSignificant	NotSignificant
5817	Nasvi2EG000418	0.242922	0.238439	0.15194	0.13989	0.145927	0.00979506	0.00201668	0.00570827	NotSignificant	NotSignificant	NotSignificant	NotSignificant	NotSignificant	NotSignificant	NotSignificant	NotSignificant
4680	Nasvi2EG000419	0.398598	0.410483	0.243694	0.237249	0.238125	0.0245248	0.018962	0.00475178	NotSignificant	NotSignificant	NotSignificant	NotSignificant	NotSignificant	NotSignificant	NotSignificant	NotSignificant
3548	Nasvi2EG000420	0.528965	0.489458	0.506238	0.48186	0.489016	-0.059775	-0.0410798	-0.0169338	NotSignificant	NotSignificant	NotSignificant	Slow	NotSignificant	NotSignificant	NotSignificant	Slow
2418	Nasvi2EG000421	0.6436	0.614135	0.434929	0.405002	0.412733	0.0101322	-0.00205217	0.0132284	NotSignificant	NotSignificant	NotSignificant	NotSignificant	NotSignificant	NotSignificant	NotSignificant	NotSignificant
1324	Nasvi2EG000422	0.473363	0.397784	0.353012	0.328471	0.349935	-0.0263816	-0.0426932	0.0165586	NotSignificant	NotSignificant	NotSignificant	NotSignificant	NotSignificant	NotSignificant	NotSignificant	Slow
187	Nasvi2EG000423	1.18537	1.19854	1.0945	0.911193	0.988799	-0.0123553	-0.00225848	-0.00584204	NotSignificant	NotSignificant	NotSignificant	NotSignificant	NotSignificant	NotSignificant	NotSignificant	NotSignificant
7743	Nasvi2EG000424	1.61345	1.57498	1.18183	1.10316	1.11736	0.0458989	0.0202976	0.0301558	NotSignificant	Fast	NotSignificant	NotSignificant	NotSignificant	NotSignificant	NotSignificant	NotSignificant
6666	Nasvi2EG000425	0.363885	0.36886	0.319496	0.278405	0.27786	-0.0449407	-0.0189031	-0.0263567	NotSignificant	NotSignificant	NotSignificant	Slow	NotSignificant	NotSignificant	NotSignificant	NotSignificant
5524	Nasvi2EG000426	0.243529	0.22107	0.259989	0.208517	0.220049	-0.104674	-0.0668895	-0.0389533	NotSignificant	NotSignificant	Slow	Slow	NotSignificant	NotSignificant	NotSignificant	Slow
4394	Nasvi2EG000427	0.966298	1.00088	0.633158	0.588258	0.610933	0.0360366	0.0266124	0.012042	NotSignificant	NotSignificant	NotSignificant	NotSignificant	NotSignificant	NotSignificant	NotSignificant	NotSignificant
2120	Nasvi2EG000432	0.179842	0.165692	0.0904062	0.0835261	0.0836741	0.038736	0.00353833	0.0323373	NotSignificant	NotSignificant	NotSignificant	NotSignificant	NotSignificant	NotSignificant	NotSignificant	NotSignificant
1014	Nasvi2EG000433	0.230254	0.170309	0.178704	0.165776	0.170309	-0.057125	-0.0795349	0.0206876	NotSignificant	NotSignificant	NotSignificant	Slow	NotSignificant	NotSignificant	NotSignificant	Slow
8603	Nasvi2EG000434	0.230988	0.219022	0.137073	0.118592	0.119657	0.0148686	-0.00219397	0.0146992	NotSignificant	NotSignificant	NotSignificant	NotSignificant	NotSignificant	NotSignificant	NotSignificant	NotSignificant
7478	Nasvi2EG000435	0.62253	0.656018	0.424769	0.382152	0.405372	0.0161773	0.0194433	-0.00245128	NotSignificant	NotSignificant	NotSignificant	NotSignificant	NotSignificant	NotSignificant	NotSignificant	NotSignificant
6371	Nasvi2EG000436	0.19359	0.192615	0.146457	0.129729	0.130748	-0.0258909	-0.013247	-0.0148532	NotSignificant	NotSignificant	NotSignificant	NotSignificant	NotSignificant	NotSignificant	NotSignificant	NotSignificant
5234	Nasvi2EG000437	0.26591	0.327266	0.295623	0.234584	0.234584	-0.0767809	-0.00282858	-0.074796	NotSignificant	NotSignificant	NotSignificant	Slow	NotSignificant	NotSignificant	NotSignificant	NotSignificant
4108	Nasvi2EG000438	0.26348	0.244001	0.122251	0.11821	0.11821	0.0541945	0.0121929	0.0396329	NotSignificant	Fast	NotSignificant	NotSignificant	NotSignificant	NotSignificant	NotSignificant	NotSignificant
2933	Nasvi2EG000439	1.66033	1.98937	1.41393	1.30966	1.37434	0.0525602	0.0599591	-0.00306654	NotSignificant	Fast	NotSignificant	NotSignificant	NotSignificant	Fast	NotSignificant	NotSignificant
1839	Nasvi2EG000440	0.142193	0.153431	0.121376	0.113675	0.117015	-0.0430333	-0.00750165	-0.0379637	NotSignificant	NotSignificant	NotSignificant	Slow	NotSignificant	NotSignificant	NotSignificant	NotSignificant
8307	Nasvi2EG000442	1.57799	1.62106	0.999052	0.95891	0.986464	0.0677769	0.0409979	0.0311545	NotSignificant	Fast	NotSignificant	NotSignificant	NotSignificant	Fast	NotSignificant	NotSignificant
7196	Nasvi2EG000443	0.140685	0.161393	0.149851	0.144803	0.146998	-0.0815534	-0.0171863	-0.0663705	NotSignificant	NotSignificant	NotSignificant	Slow	NotSignificant	NotSignificant	NotSignificant	NotSignificant
6050	Nasvi2EG000444	0.757166	0.783496	0.717773	0.657625	0.659956	-0.0334889	-0.00889439	-0.0215036	NotSignificant	NotSignificant	NotSignificant	NotSignificant	NotSignificant	NotSignificant	NotSignificant	NotSignificant
4925	Nasvi2EG000445	0.208951	0.204955	0.101779	0.093373	0.0960704	0.0493775	0.0212603	0.0253981	NotSignificant	Fast	NotSignificant	NotSignificant	NotSignificant	NotSignificant	NotSignificant	NotSignificant
3803	Nasvi2EG000446	0.171282	0.17597	0.120536	0.110525	0.110929	-0.0098361	0.00061935	-0.0129317	NotSignificant	NotSignificant	NotSignificant	NotSignificant	NotSignificant	NotSignificant	NotSignificant	NotSignificant
2672	Nasvi2EG000447	0.133742	0.121533	0.0769131	0.0679362	0.0809046	0.0135957	-0.0112554	0.0217642	NotSignificant	NotSignificant	NotSignificant	NotSignificant	NotSignificant	NotSignificant	NotSignificant	NotSignificant
1581	Nasvi2EG000448	0.803115	0.764745	0.59243	0.543146	0.560309	0.00219461	-0.0059063	0.0103749	NotSignificant	NotSignificant	NotSignificant	NotSignificant	NotSignificant	NotSignificant	NotSignificant	NotSignificant
447	Nasvi2EG000449	0.294979	0.279081	0.175995	0.155254	0.155921	0.0160551	-0.00184494	0.0160375	NotSignificant	NotSignificant	NotSignificant	NotSignificant	NotSignificant	NotSignificant	NotSignificant	NotSignificant
7993	Nasvi2EG000450	0.742606	0.754424	0.69777	0.505764	0.474957	-0.0440387	-0.017516	-0.0245551	NotSignificant	NotSignificant	NotSignificant	Slow	NotSignificant	NotSignificant	NotSignificant	NotSignificant
6900	Nasvi2EG000451	0.665043	0.642773	0.408396	0.38877	0.392931	0.028033	0.00907088	0.019844	NotSignificant	NotSignificant	NotSignificant	NotSignificant	NotSignificant	NotSignificant	NotSignificant	NotSignificant
5764	Nasvi2EG000452	0.192342	0.166177	0.0679263	0.0652409	0.0679231	0.0856749	0.0124696	0.070079	NotSignificant	Fast	NotSignificant	NotSignificant	NotSignificant	NotSignificant	NotSignificant	NotSignificant
4628	Nasvi2EG000453	0.15546	0.103887	0.118155	0.111301	0.111301	-0.0651051	-0.100331	0.0327603	NotSignificant	NotSignificant	NotSignificant	Slow	NotSignificant	NotSignificant	Slow	Slow
3491	Nasvi2EG000454	0.679	0.666734	0.322917	0.306673	0.311216	0.0670312	0.0311383	0.0358978	NotSignificant	Fast	NotSignificant	NotSignificant	NotSignificant	NotSignificant	NotSignificant	NotSignificant
157	Nasvi2EG000457	0.179122	0.185118	0.129269	0.114143	0.114853	-0.0138722	-0.000318678	-0.0159791	NotSignificant	NotSignificant	NotSignificant	NotSignificant	NotSignificant	NotSignificant	NotSignificant	NotSignificant
7720	Nasvi2EG000460	0.932376	0.983881	1.05875	0.932376	0.906921	-0.0520501	-0.0153615	-0.0323765	NotSignificant	NotSignificant	NotSignificant	Slow	NotSignificant	NotSignificant	NotSignificant	NotSignificant
6609	Nasvi2EG000461	0.223914	0.216948	0.115344	0.116487	0.140455	0.0408389	0.0147113	0.0237349	NotSignificant	NotSignificant	NotSignificant	NotSignificant	NotSignificant	NotSignificant	NotSignificant	NotSignificant
4339	Nasvi2EG000463	0.30614	0.347901	0.179103	0.179103	0.177866	0.0372609	0.0445192	-0.00880509	NotSignificant	NotSignificant	NotSignificant	NotSignificant	NotSignificant	Fast	NotSignificant	NotSignificant
3217	Nasvi2EG000464	0.305728	0.296314	0.143938	0.122212	0.136271	0.0556304	0.0220847	0.0312326	NotSignificant	Fast	NotSignificant	NotSignificant	NotSignificant	NotSignificant	NotSignificant	NotSignificant
982	Nasvi2EG000466	1.32841	1.35106	0.889359	0.767039	0.77684	0.0428032	0.0266493	0.0198555	NotSignificant	NotSignificant	NotSignificant	NotSignificant	NotSignificant	NotSignificant	NotSignificant	NotSignificant
6308	Nasvi2EG000469	0.0525767	0.0433519	0.0222499	0.0214504	0.0233596	0.0539274	-0.0119773	0.062122	NotSignificant	Fast	NotSignificant	NotSignificant	NotSignificant	NotSignificant	NotSignificant	NotSignificant
5176	Nasvi2EG000470	0.544012	0.536134	0.274108	0.25595	0.270353	0.0548173	0.025624	0.0286088	NotSignificant	Fast	NotSignificant	NotSignificant	NotSignificant	NotSignificant	NotSignificant	NotSignificant
4077	Nasvi2EG000471	0.504109	0.648564	0.67687	0.515254	0.504109	-0.0954398	-0.0064127	-0.0869799	NotSignificant	NotSignificant	Slow	Slow	NotSignificant	NotSignificant	NotSignificant	NotSignificant
2904	Nasvi2EG000472	0.167045	0.160268	0.0891792	0.0846885	0.0892171	0.0320726	0.00830572	0.0209232	NotSignificant	NotSignificant	NotSignificant	NotSignificant	NotSignificant	NotSignificant	NotSignificant	NotSignificant
1813	Nasvi2EG000473	0.32484	0.22254	0.19555	0.185763	0.188188	-0.0105512	-0.0732712	0.0612599	NotSignificant	NotSignificant	NotSignificant	NotSignificant	NotSignificant	NotSignificant	NotSignificant	Slow
682	Nasvi2EG000474	0.514768	0.54509	0.476465	0.426027	0.428206	-0.0416416	-0.0093144	-0.0310787	NotSignificant	NotSignificant	NotSignificant	NotSignificant	NotSignificant	NotSignificant	NotSignificant	NotSignificant
8244	Nasvi2EG000475	0.83266	0.851697	0.611278	0.520103	0.587998	0.00857902	0.0102734	0.000393025	NotSignificant	NotSignificant	NotSignificant	NotSignificant	NotSignificant	NotSignificant	NotSignificant	NotSignificant
7140	Nasvi2EG000476	0.72511	0.896459	0.657104	0.58467	0.58467	-0.0090908	0.0349925	-0.0414919	NotSignificant	NotSignificant	NotSignificant	NotSignificant	NotSignificant	Fast	NotSignificant	NotSignificant
5987	Nasvi2EG000477	0.595909	0.635599	0.599168	0.466291	0.464723	-0.0560887	-0.0154732	-0.0389927	NotSignificant	NotSignificant	NotSignificant	Slow	NotSignificant	NotSignificant	NotSignificant	NotSignificant
4896	Nasvi2EG000478	0.902251	0.862846	0.692015	0.687845	0.724478	0.00479997	-0.00357456	0.0116507	NotSignificant	NotSignificant	NotSignificant	NotSignificant	NotSignificant	NotSignificant	NotSignificant	NotSignificant
3771	Nasvi2EG000479	0.818437	0.848896	0.633063	0.560945	0.590444	0.00245262	0.00975197	-0.00488632	NotSignificant	NotSignificant	NotSignificant	NotSignificant	NotSignificant	NotSignificant	NotSignificant	NotSignificant
2640	Nasvi2EG000480	1.05567	0.995967	0.502116	0.396338	0.410549	0.0698829	0.0248155	0.0460253	NotSignificant	Fast	NotSignificant	NotSignificant	NotSignificant	NotSignificant	NotSignificant	NotSignificant
390	Nasvi2EG000482	0.885093	0.723074	0.518028	0.485729	0.522627	0.0288799	-0.021889	0.0525643	NotSignificant	NotSignificant	NotSignificant	NotSignificant	NotSignificant	NotSignificant	NotSignificant	NotSignificant
7941	Nasvi2EG000483	0.596397	0.808339	0.535574	0.495702	0.506809	-0.00282781	0.0549933	-0.0559394	NotSignificant	NotSignificant	NotSignificant	NotSignificant	NotSignificant	Fast	NotSignificant	NotSignificant
5732	Nasvi2EG000485	0.928609	1.00252	0.617611	0.502495	0.545477	0.0313386	0.0319737	0.00130486	NotSignificant	NotSignificant	NotSignificant	NotSignificant	NotSignificant	Fast	NotSignificant	NotSignificant
4598	Nasvi2EG000486	0.581436	0.578068	0.340835	0.328021	0.330301	0.0347876	0.0176376	0.0173921	NotSignificant	NotSignificant	NotSignificant	NotSignificant	NotSignificant	NotSignificant	NotSignificant	NotSignificant
3459	Nasvi2EG000487	0.0950133	0.109288	0.0980119	0.0904697	0.0907682	-0.0776474	-0.0147825	-0.0656255	NotSignificant	NotSignificant	NotSignificant	Slow	NotSignificant	NotSignificant	NotSignificant	NotSignificant
2331	Nasvi2EG000489	1.11136	0.944368	1.41858	1.23204	1.11136	-0.0823728	-0.0637881	-0.0141036	NotSignificant	NotSignificant	NotSignificant	Slow	NotSignificant	NotSignificant	NotSignificant	Slow
1236	Nasvi2EG000490	0.200405	0.281256	0.130147	0.121262	0.125972	0.0357951	0.0845485	-0.0510797	NotSignificant	NotSignificant	NotSignificant	NotSignificant	Fast	Fast	NotSignificant	NotSignificant
89	Nasvi2EG000491	0.925768	0.899164	0.563823	0.466109	0.537629	0.0351601	0.013742	0.0230392	NotSignificant	NotSignificant	NotSignificant	NotSignificant	NotSignificant	NotSignificant	NotSignificant	NotSignificant
7665	Nasvi2EG000493	1.63138	1.84968	0.666661	1.5045	1.55305	0.185997	0.119734	0.0698847	Fast	Fast	NotSignificant	NotSignificant	Fast	Fast	NotSignificant	NotSignificant
6573	Nasvi2EG000497	0.402015	0.44643	0.324496	0.238131	0.247415	-0.0205917	0.00969615	-0.0310881	NotSignificant	NotSignificant	NotSignificant	NotSignificant	NotSignificant	NotSignificant	NotSignificant	NotSignificant
5445	Nasvi2EG000498	0.579946	0.623889	0.438023	0.378809	0.379719	-0.00145314	0.014171	-0.0148436	NotSignificant	NotSignificant	NotSignificant	NotSignificant	NotSignificant	NotSignificant	NotSignificant	NotSignificant
4302	Nasvi2EG000499	0.202559	0.250087	0.206389	0.184604	0.189144	-0.0605799	0.0066179	-0.068673	NotSignificant	NotSignificant	NotSignificant	Slow	NotSignificant	NotSignificant	NotSignificant	NotSignificant
2040	Nasvi2EG000502	0.830353	0.729615	0.480164	0.4543	0.455495	0.0350358	-0.00546693	0.0420164	NotSignificant	NotSignificant	NotSignificant	NotSignificant	NotSignificant	NotSignificant	NotSignificant	NotSignificant
8523	Nasvi2EG000504	0.471596	0.398834	0.419721	0.392642	0.394178	-0.0590717	-0.0561819	-0.00196887	NotSignificant	NotSignificant	NotSignificant	Slow	NotSignificant	NotSignificant	NotSignificant	Slow
7395	Nasvi2EG000505	1.68619	1.6737	0.899252	0.860738	0.899252	0.0875393	0.0443625	0.0472702	NotSignificant	Fast	NotSignificant	NotSignificant	NotSignificant	Fast	NotSignificant	NotSignificant
6277	Nasvi2EG000506	0.246382	0.304337	0.18931	0.169386	0.173855	-0.00420662	0.0378397	-0.0437208	NotSignificant	NotSignificant	NotSignificant	NotSignificant	NotSignificant	Fast	NotSignificant	NotSignificant
5141	Nasvi2EG000507	0.136898	0.164917	0.116394	0.11105	0.114877	-0.0304453	0.0188054	-0.0517195	NotSignificant	NotSignificant	NotSignificant	NotSignificant	NotSignificant	NotSignificant	NotSignificant	NotSignificant
4028	Nasvi2EG000508	0.200577	0.230827	0.175983	0.172095	0.174344	-0.037956	0.00672112	-0.0463159	NotSignificant	NotSignificant	NotSignificant	NotSignificant	NotSignificant	NotSignificant	NotSignificant	NotSignificant
2852	Nasvi2EG000509	0.224474	0.211578	0.191202	0.169129	0.172207	-0.0532333	-0.0361115	-0.0187996	NotSignificant	NotSignificant	NotSignificant	Slow	NotSignificant	NotSignificant	NotSignificant	Slow
1756	Nasvi2EG000510	0.284525	0.29019	0.158756	0.13169	0.14888	0.0327426	0.0208557	0.00970466	NotSignificant	NotSignificant	NotSignificant	NotSignificant	NotSignificant	NotSignificant	NotSignificant	NotSignificant
651	Nasvi2EG000511	0.082674	0.0645409	0.0828911	0.0764323	0.0761608	-0.114562	-0.0963174	-0.0212072	NotSignificant	NotSignificant	Slow	Slow	NotSignificant	NotSignificant	Slow	Slow
8212	Nasvi2EG000512	0.71522	0.618075	0.683799	0.642399	0.642399	-0.0557303	-0.0499388	-0.00279865	NotSignificant	NotSignificant	NotSignificant	Slow	NotSignificant	NotSignificant	NotSignificant	Slow
5960	Nasvi2EG000517	1.03781	1.08907	0.765822	0.63051	0.698067	0.0177041	0.019708	0.000910078	NotSignificant	NotSignificant	NotSignificant	NotSignificant	NotSignificant	NotSignificant	NotSignificant	NotSignificant
3394	Nasvi2EG000550	0.87916	0.800016	0.586645	0.586645	0.59527	0.0205058	-0.00526975	0.0283815	NotSignificant	NotSignificant	NotSignificant	NotSignificant	NotSignificant	NotSignificant	NotSignificant	NotSignificant
2298	Nasvi2EG000551	1.21524	1.32209	1.47307	1.31311	1.29507	-0.0352589	-0.00313027	-0.0278046	NotSignificant	NotSignificant	NotSignificant	NotSignificant	NotSignificant	NotSignificant	NotSignificant	NotSignificant
1205	Nasvi2EG000552	0.202642	0.180209	0.111263	0.1017	0.106879	0.0220964	-0.0111662	0.030662	NotSignificant	NotSignificant	NotSignificant	NotSignificant	NotSignificant	NotSignificant	NotSignificant	NotSignificant
5386	Nasvi2EG000559	0.336438	0.305183	0.38902	0.316303	0.312646	-0.116269	-0.0719685	-0.0441875	NotSignificant	NotSignificant	Slow	Slow	NotSignificant	NotSignificant	NotSignificant	Slow
4244	Nasvi2EG000560	0.188861	0.190744	0.123037	0.112467	0.117689	0.00317884	0.00399735	-0.00326749	NotSignificant	NotSignificant	NotSignificant	NotSignificant	NotSignificant	NotSignificant	NotSignificant	NotSignificant
3115	Nasvi2EG000561	0.576228	0.596345	0.602616	0.568415	0.573901	-0.0613032	-0.0230688	-0.0357643	NotSignificant	NotSignificant	NotSignificant	Slow	NotSignificant	NotSignificant	NotSignificant	NotSignificant
6213	Nasvi2EG000574	0.577561	0.612028	0.516882	0.39957	0.406226	-0.0361773	-0.00641841	-0.0287687	NotSignificant	NotSignificant	NotSignificant	NotSignificant	NotSignificant	NotSignificant	NotSignificant	NotSignificant
5082	Nasvi2EG000575	0.274647	0.268832	0.25325	0.224896	0.229986	-0.0626635	-0.0339723	-0.0296546	NotSignificant	NotSignificant	NotSignificant	Slow	NotSignificant	NotSignificant	NotSignificant	Slow
3995	Nasvi2EG000578	0.31719	0.359348	0.281404	0.252532	0.255466	-0.0367596	0.0047362	-0.0421213	NotSignificant	NotSignificant	NotSignificant	NotSignificant	NotSignificant	NotSignificant	NotSignificant	NotSignificant
1732	Nasvi2EG000580	0.416158	0.45956	0.316611	0.289187	0.294688	-0.00613979	0.0163707	-0.0227047	NotSignificant	NotSignificant	NotSignificant	NotSignificant	NotSignificant	NotSignificant	NotSignificant	NotSignificant
597	Nasvi2EG000581	0.272489	0.271004	0.192231	0.171754	0.184325	-0.00952119	-0.00497431	-0.00619015	NotSignificant	NotSignificant	NotSignificant	NotSignificant	NotSignificant	NotSignificant	NotSignificant	NotSignificant
8157	Nasvi2EG000582	0.208252	0.162764	0.0496931	0.0715711	0.0715711	0.127243	0.00990262	0.114307	Fast	Fast	NotSignificant	NotSignificant	NotSignificant	NotSignificant	NotSignificant	NotSignificant
5911	Nasvi2EG000585	0.230061	0.33849	0.324711	0.278414	0.27365	-0.104818	0.00948732	-0.114624	NotSignificant	NotSignificant	Slow	Slow	NotSignificant	NotSignificant	NotSignificant	NotSignificant
4805	Nasvi2EG000586	1.12162	1.078	0.40953	0.386704	0.398925	0.108899	0.0476268	0.0621333	Fast	Fast	NotSignificant	NotSignificant	NotSignificant	Fast	NotSignificant	NotSignificant
3685	Nasvi2EG000587	0.664972	0.558508	0.426212	0.4152	0.42117	0.00940643	-0.025953	0.0365034	NotSignificant	NotSignificant	NotSignificant	NotSignificant	NotSignificant	NotSignificant	NotSignificant	NotSignificant
2547	Nasvi2EG000588	1.12688	1.0393	0.77215	0.723829	0.743698	0.0261739	0.000247792	0.0294063	NotSignificant	NotSignificant	NotSignificant	NotSignificant	NotSignificant	NotSignificant	NotSignificant	NotSignificant
4513	Nasvi2EG000594	0.366928	0.255148	0.254613	0.241341	0.246229	-0.0341565	-0.0797587	0.0448411	NotSignificant	NotSignificant	NotSignificant	NotSignificant	NotSignificant	NotSignificant	Slow	Slow
3361	Nasvi2EG000595	0.409612	0.408356	0.232864	0.215522	0.227397	0.0329904	0.0168701	0.0150399	NotSignificant	NotSignificant	NotSignificant	NotSignificant	NotSignificant	NotSignificant	NotSignificant	NotSignificant
2240	Nasvi2EG000596	0.597594	0.643289	0.425632	0.409093	0.416196	0.0119532	0.0212822	-0.00824466	NotSignificant	NotSignificant	NotSignificant	NotSignificant	NotSignificant	NotSignificant	NotSignificant	NotSignificant
1139	Nasvi2EG000597	0.236083	0.29839	0.108195	0.0927858	0.0960804	0.0783534	0.0880954	-0.0124695	NotSignificant	Fast	NotSignificant	NotSignificant	Fast	Fast	NotSignificant	NotSignificant
2	Nasvi2EG000598	0.800871	0.798113	0.612034	0.570543	0.59823	0.00149768	0.00204481	0.00193903	NotSignificant	NotSignificant	NotSignificant	NotSignificant	NotSignificant	NotSignificant	NotSignificant	NotSignificant
7577	Nasvi2EG000599	0.26814	0.264173	0.104921	0.104819	0.105024	0.082821	0.0387976	0.0414668	NotSignificant	Fast	NotSignificant	NotSignificant	NotSignificant	Fast	NotSignificant	NotSignificant
5354	Nasvi2EG000601	0.585288	0.561015	0.542164	0.48158	0.490762	-0.048859	-0.0298539	-0.0172462	NotSignificant	NotSignificant	NotSignificant	Slow	NotSignificant	NotSignificant	NotSignificant	Slow
4218	Nasvi2EG000602	0.268917	0.394803	0.405439	0.376604	0.362863	-0.114028	0.00336706	-0.116637	NotSignificant	NotSignificant	Slow	Slow	NotSignificant	NotSignificant	NotSignificant	NotSignificant
3055	Nasvi2EG000603	0.331282	0.308238	0.195307	0.169324	0.169918	0.0176543	-0.00418892	0.0201679	NotSignificant	NotSignificant	NotSignificant	NotSignificant	NotSignificant	NotSignificant	NotSignificant	NotSignificant
1950	Nasvi2EG000604	0.21956	0.191457	0.148959	0.136708	0.138527	-0.0165013	-0.0326989	0.0140841	NotSignificant	NotSignificant	NotSignificant	NotSignificant	NotSignificant	NotSignificant	NotSignificant	Slow
828	Nasvi2EG000605	0.349684	0.424139	0.382114	0.355735	0.351899	-0.0667699	0.000270165	-0.0664997	NotSignificant	NotSignificant	NotSignificant	Slow	NotSignificant	NotSignificant	NotSignificant	NotSignificant
8402	Nasvi2EG000606	0.0632678	0.040568	0.0820609	0.0765761	0.0763971	-0.195755	-0.158567	-0.0401494	NotSignificant	NotSignificant	Slow	Slow	NotSignificant	NotSignificant	Slow	Slow
7315	Nasvi2EG000610	0.159787	0.237068	0.0827677	0.0869835	0.0856807	0.0737695	0.117865	-0.0469062	NotSignificant	Fast	NotSignificant	NotSignificant	Fast	Fast	NotSignificant	NotSignificant
2770	Nasvi2EG000623	0.555395	0.733976	0.58842	0.561491	0.561091	-0.0356699	0.0316222	-0.0648749	NotSignificant	NotSignificant	NotSignificant	NotSignificant	NotSignificant	NotSignificant	NotSignificant	NotSignificant
1675	Nasvi2EG000624	0.703227	0.692765	0.733679	0.699088	0.707098	-0.0572793	-0.029045	-0.0248925	NotSignificant	NotSignificant	NotSignificant	Slow	NotSignificant	NotSignificant	NotSignificant	NotSignificant
8118	Nasvi2EG000626	1.0185	1.19824	0.946066	0.879665	0.922888	0.000909194	0.0309179	-0.0258507	NotSignificant	NotSignificant	NotSignificant	NotSignificant	NotSignificant	NotSignificant	NotSignificant	NotSignificant
7025	Nasvi2EG000628	0.757157	0.759245	0.456346	0.304498	0.321685	0.0290824	0.0163614	0.0127013	NotSignificant	NotSignificant	NotSignificant	NotSignificant	NotSignificant	NotSignificant	NotSignificant	NotSignificant
4738	Nasvi2EG000630	0.0936216	0.110106	0.0529048	0.0488237	0.0488237	0.0377734	0.0512326	-0.0168285	NotSignificant	NotSignificant	NotSignificant	NotSignificant	NotSignificant	Fast	NotSignificant	NotSignificant
3615	Nasvi2EG000631	0.740429	0.682877	0.397726	0.378902	0.380106	0.0469312	0.00917931	0.0385334	NotSignificant	Fast	NotSignificant	NotSignificant	NotSignificant	NotSignificant	NotSignificant	NotSignificant
2479	Nasvi2EG000633	0.531376	0.661402	0.582627	0.542294	0.542294	-0.0517931	0.0125978	-0.0621236	NotSignificant	NotSignificant	NotSignificant	Slow	NotSignificant	NotSignificant	NotSignificant	NotSignificant
7826	Nasvi2EG000636	0.177308	0.183905	0.0778483	0.0733017	0.0746129	0.0681639	0.0419448	0.0232105	NotSignificant	Fast	NotSignificant	NotSignificant	NotSignificant	Fast	NotSignificant	NotSignificant
6729	Nasvi2EG000638	0.657667	0.735195	0.465187	0.379481	0.385388	0.0150134	0.0298866	-0.0140858	NotSignificant	NotSignificant	NotSignificant	NotSignificant	NotSignificant	NotSignificant	NotSignificant	NotSignificant
8666	Nasvi2EG000646	0.180662	0.164084	0.167487	0.148546	0.151858	-0.0767066	-0.053838	-0.0248213	NotSignificant	NotSignificant	NotSignificant	Slow	NotSignificant	NotSignificant	NotSignificant	Slow
7549	Nasvi2EG000648	0.752002	0.703114	0.559138	0.537636	0.547482	-0.00153642	-0.0110357	0.0117293	NotSignificant	NotSignificant	NotSignificant	NotSignificant	NotSignificant	NotSignificant	NotSignificant	NotSignificant
6426	Nasvi2EG000649	0.796609	0.971389	0.729907	0.451485	0.468105	-0.0220026	0.0256823	-0.0461971	NotSignificant	NotSignificant	NotSignificant	NotSignificant	NotSignificant	NotSignificant	NotSignificant	NotSignificant
4158	Nasvi2EG000656	0.418951	0.379223	0.3624	0.321976	0.338799	-0.0506991	-0.041118	-0.00940551	NotSignificant	NotSignificant	NotSignificant	Slow	NotSignificant	NotSignificant	NotSignificant	Slow
3022	Nasvi2EG000658	0.4645	0.362527	0.380586	0.36186	0.363953	-0.0509521	-0.0662296	0.0158824	NotSignificant	NotSignificant	NotSignificant	Slow	NotSignificant	NotSignificant	NotSignificant	Slow
1919	Nasvi2EG000659	0.413001	0.294486	0.355309	0.324937	0.33291	-0.0725592	-0.0906794	0.0183284	NotSignificant	NotSignificant	NotSignificant	Slow	NotSignificant	NotSignificant	Slow	Slow
798	Nasvi2EG000660	1.25237	1.1244	0.758941	0.689508	0.700491	0.0445225	0.0039018	0.0439067	NotSignificant	Fast	NotSignificant	NotSignificant	NotSignificant	NotSignificant	NotSignificant	NotSignificant
7256	Nasvi2EG000662	0.62833	0.565544	0.298311	0.284289	0.296445	0.0591633	0.00976678	0.0491458	NotSignificant	Fast	NotSignificant	NotSignificant	NotSignificant	NotSignificant	NotSignificant	NotSignificant
6115	Nasvi2EG000666	0.220307	0.192516	0.100569	0.102622	0.116344	0.0514407	-0.000856025	0.0497092	NotSignificant	Fast	NotSignificant	NotSignificant	NotSignificant	NotSignificant	NotSignificant	NotSignificant
505	Nasvi2EG000671	0.546217	0.653793	0.453986	0.407514	0.407514	-0.00722861	0.0304975	-0.0366573	NotSignificant	NotSignificant	NotSignificant	NotSignificant	NotSignificant	NotSignificant	NotSignificant	NotSignificant
8059	Nasvi2EG000672	0.510447	0.513993	0.357854	0.32811	0.338065	0.00308179	0.00419	-0.000865166	NotSignificant	NotSignificant	NotSignificant	NotSignificant	NotSignificant	NotSignificant	NotSignificant	NotSignificant
2448	Nasvi2EG000677	0.546107	0.467796	0.5319	0.521498	0.530781	-0.0691403	-0.0580603	-0.00898109	NotSignificant	NotSignificant	NotSignificant	Slow	NotSignificant	NotSignificant	NotSignificant	Slow
1351	Nasvi2EG000678	0.746681	0.416807	0.666006	0.671166	0.703296	-0.0787651	-0.127505	0.0519153	NotSignificant	NotSignificant	NotSignificant	Slow	NotSignificant	NotSignificant	Slow	Slow
8604	Nasvi2EG000692	0.372605	0.319771	0.238266	0.242152	0.256745	0.000298341	-0.0271631	0.0267103	NotSignificant	NotSignificant	NotSignificant	NotSignificant	NotSignificant	NotSignificant	NotSignificant	NotSignificant
1862	Nasvi2EG000698	0.473634	0.445415	0.345679	0.318861	0.320116	-0.0119681	-0.0158029	0.00397595	NotSignificant	NotSignificant	NotSignificant	NotSignificant	NotSignificant	NotSignificant	NotSignificant	NotSignificant
8308	Nasvi2EG000701	0.978352	0.812647	0.836662	0.784368	0.814129	-0.0251739	-0.042041	0.0206502	NotSignificant	NotSignificant	NotSignificant	NotSignificant	NotSignificant	NotSignificant	NotSignificant	Slow
7226	Nasvi2EG000702	0.693017	0.675198	0.495757	0.465803	0.489641	0.00520368	-0.000448042	0.00727011	NotSignificant	NotSignificant	NotSignificant	NotSignificant	NotSignificant	NotSignificant	NotSignificant	NotSignificant
6085	Nasvi2EG000703	0.456039	0.384009	0.282271	0.252477	0.267721	0.00548878	-0.0282341	0.0330966	NotSignificant	NotSignificant	NotSignificant	NotSignificant	NotSignificant	NotSignificant	NotSignificant	NotSignificant
3833	Nasvi2EG000705	0.263293	0.249506	0.135407	0.132521	0.133292	0.0403462	0.0101643	0.028011	NotSignificant	NotSignificant	NotSignificant	NotSignificant	NotSignificant	NotSignificant	NotSignificant	NotSignificant
2690	Nasvi2EG000707	0.411357	0.431966	0.211694	0.198292	0.199807	0.0528188	0.037081	0.0144391	NotSignificant	Fast	NotSignificant	NotSignificant	NotSignificant	Fast	NotSignificant	NotSignificant
1582	Nasvi2EG000708	0.354556	0.374151	0.261232	0.248631	0.253278	-0.00714244	0.00742354	-0.0152386	NotSignificant	NotSignificant	NotSignificant	NotSignificant	NotSignificant	NotSignificant	NotSignificant	NotSignificant
8030	Nasvi2EG000710	0.489445	0.479614	0.459805	0.419143	0.421534	-0.0537682	-0.0287031	-0.0238828	NotSignificant	NotSignificant	NotSignificant	Slow	NotSignificant	NotSignificant	NotSignificant	NotSignificant
4660	Nasvi2EG000715	0.380707	0.259043	0.310537	0.277495	0.29067	-0.0681494	-0.0968888	0.0284097	NotSignificant	NotSignificant	NotSignificant	Slow	NotSignificant	NotSignificant	Slow	Slow
3522	Nasvi2EG000716	0.273818	0.263072	0.168332	0.159509	0.160606	0.0122778	-0.000735637	0.0112078	NotSignificant	NotSignificant	NotSignificant	NotSignificant	NotSignificant	NotSignificant	NotSignificant	NotSignificant
188	Nasvi2EG000719	0.257174	0.254653	0.195739	0.182925	0.183879	-0.0241563	-0.0130175	-0.0126359	NotSignificant	NotSignificant	NotSignificant	NotSignificant	NotSignificant	NotSignificant	NotSignificant	NotSignificant
6639	Nasvi2EG000721	0.30981	0.244507	0.157142	0.184398	0.213203	0.0317027	-0.0291942	0.059419	NotSignificant	NotSignificant	NotSignificant	NotSignificant	NotSignificant	NotSignificant	NotSignificant	NotSignificant
6335	Nasvi2EG000729	0.53396	0.499298	0.379913	0.337405	0.347148	-0.00625632	-0.0139972	0.00808519	NotSignificant	NotSignificant	NotSignificant	NotSignificant	NotSignificant	NotSignificant	NotSignificant	NotSignificant
4078	Nasvi2EG000731	0.933369	0.744102	0.756724	0.62224	0.648352	-0.0289984	-0.0513899	0.0252494	NotSignificant	NotSignificant	NotSignificant	NotSignificant	NotSignificant	NotSignificant	NotSignificant	Slow
6022	Nasvi2EG000738	0.233428	0.2804	0.25904	0.24071	0.233766	-0.0789391	-0.00801283	-0.071695	NotSignificant	NotSignificant	NotSignificant	Slow	NotSignificant	NotSignificant	NotSignificant	NotSignificant
3804	Nasvi2EG000741	0.610933	0.39893	0.369628	0.33679	0.343289	-0.005405	-0.0781503	0.073083	NotSignificant	NotSignificant	NotSignificant	NotSignificant	NotSignificant	NotSignificant	NotSignificant	Slow
2673	Nasvi2EG000742	0.476317	0.471029	0.28759	0.228274	0.232351	0.0225399	0.0101504	0.011468	NotSignificant	NotSignificant	NotSignificant	NotSignificant	NotSignificant	NotSignificant	NotSignificant	NotSignificant
1550	Nasvi2EG000743	0.442321	0.47072	0.413497	0.363459	0.37091	-0.0474013	-0.0115242	-0.0352555	NotSignificant	NotSignificant	NotSignificant	Slow	NotSignificant	NotSignificant	NotSignificant	NotSignificant
416	Nasvi2EG000744	0.273927	0.233552	0.222451	0.202663	0.204459	-0.0510004	-0.0522353	-8.06088e-06	NotSignificant	NotSignificant	NotSignificant	Slow	NotSignificant	NotSignificant	NotSignificant	Slow
7967	Nasvi2EG000745	0.257346	0.281736	0.170694	0.158639	0.158639	0.0104262	0.0231346	-0.0145256	NotSignificant	NotSignificant	NotSignificant	NotSignificant	NotSignificant	NotSignificant	NotSignificant	NotSignificant
6872	Nasvi2EG000746	1.15272	1.10876	0.931273	0.389041	0.389194	-0.0256684	-0.0181755	-0.00660829	NotSignificant	NotSignificant	NotSignificant	NotSignificant	NotSignificant	NotSignificant	NotSignificant	NotSignificant
5733	Nasvi2EG000750	0.279783	0.279226	0.213243	0.206118	0.206118	-0.0221513	-0.010501	-0.0128493	NotSignificant	NotSignificant	NotSignificant	NotSignificant	NotSignificant	NotSignificant	NotSignificant	NotSignificant
4629	Nasvi2EG000752	1.82895	1.741	1.01858	0.946144	0.989217	0.0828442	0.0338318	0.0533587	NotSignificant	Fast	NotSignificant	NotSignificant	NotSignificant	Fast	NotSignificant	NotSignificant
2362	Nasvi2EG000754	0.883288	0.907288	0.474947	0.450517	0.46396	0.0604985	0.0372418	0.0247355	NotSignificant	Fast	NotSignificant	NotSignificant	NotSignificant	Fast	NotSignificant	NotSignificant
125	Nasvi2EG000757	0.486644	0.628105	0.559158	0.489792	0.487192	-0.0612475	0.0134112	-0.072828	NotSignificant	NotSignificant	NotSignificant	Slow	NotSignificant	NotSignificant	NotSignificant	NotSignificant
7693	Nasvi2EG000758	0.462418	0.370188	0.38566	0.352251	0.358197	-0.0529997	-0.0629133	0.0104171	NotSignificant	NotSignificant	NotSignificant	Slow	NotSignificant	NotSignificant	NotSignificant	Slow
6574	Nasvi2EG000759	0.351953	0.356424	0.151562	0.14057	0.142411	0.0735087	0.0400156	0.0314322	NotSignificant	Fast	NotSignificant	NotSignificant	NotSignificant	Fast	NotSignificant	NotSignificant
955	Nasvi2EG000765	0.641434	0.550451	0.275133	0.150735	0.227647	0.0628625	0.00112774	0.0598115	NotSignificant	Fast	NotSignificant	NotSignificant	NotSignificant	NotSignificant	NotSignificant	NotSignificant
6309	Nasvi2EG000768	0.0410021	0.0410021	0.00834957	0.0243707	0.032721	0.149974	0.0750904	0.0711458	Fast	Fast	NotSignificant	NotSignificant	Fast	Fast	NotSignificant	NotSignificant
8213	Nasvi2EG000774	0.16645	0.307818	0.116421	0.101419	0.1075	0.0501615	0.145229	-0.0976717	NotSignificant	Fast	NotSignificant	NotSignificant	Fast	Fast	NotSignificant	NotSignificant
1498	Nasvi2EG000780	0.0478915	0.0608811	0.075399	0.0836673	0.0715736	-0.163268	-0.045969	-0.120157	NotSignificant	NotSignificant	Slow	Slow	NotSignificant	NotSignificant	NotSignificant	Slow
391	Nasvi2EG000782	0.472452	0.445705	0.329271	0.322839	0.325047	-0.00234213	-0.010542	0.00838498	NotSignificant	NotSignificant	NotSignificant	NotSignificant	NotSignificant	NotSignificant	NotSignificant	NotSignificant
7942	Nasvi2EG000783	0.515397	0.55587	0.398655	0.362111	0.376688	-0.0069882	0.0117412	-0.0181219	NotSignificant	NotSignificant	NotSignificant	NotSignificant	NotSignificant	NotSignificant	NotSignificant	NotSignificant
6846	Nasvi2EG000784	0.996397	0.696103	0.893877	0.677678	0.823228	-0.0598824	-0.0859574	0.0292903	NotSignificant	NotSignificant	NotSignificant	Slow	NotSignificant	NotSignificant	Slow	Slow
4568	Nasvi2EG000788	1.00342	1.0753	0.90482	0.878948	0.902662	-0.00329084	0.0124492	-0.0115844	NotSignificant	NotSignificant	NotSignificant	NotSignificant	NotSignificant	NotSignificant	NotSignificant	NotSignificant
3427	Nasvi2EG000789	0.453796	0.458156	0.397782	0.344406	0.368965	-0.0406672	-0.017253	-0.0229944	NotSignificant	NotSignificant	NotSignificant	NotSignificant	NotSignificant	NotSignificant	NotSignificant	NotSignificant
1237	Nasvi2EG000791	0.416521	0.414554	0.378948	0.337217	0.343055	-0.0506056	-0.0247212	-0.025542	NotSignificant	NotSignificant	NotSignificant	Slow	NotSignificant	NotSignificant	NotSignificant	NotSignificant
90	Nasvi2EG000792	0.88392	0.904109	0.608434	0.560746	0.579885	0.023748	0.0179913	0.00816819	NotSignificant	NotSignificant	NotSignificant	NotSignificant	NotSignificant	NotSignificant	NotSignificant	NotSignificant
7666	Nasvi2EG000793	0.6337	0.597202	0.634046	0.601628	0.611057	-0.0595314	-0.0375894	-0.0192278	NotSignificant	NotSignificant	NotSignificant	Slow	NotSignificant	NotSignificant	NotSignificant	Slow
6547	Nasvi2EG000794	0.158279	0.176496	0.118371	0.10402	0.109163	-0.0137993	0.0136973	-0.0300644	NotSignificant	NotSignificant	NotSignificant	NotSignificant	NotSignificant	NotSignificant	NotSignificant	NotSignificant
5414	Nasvi2EG000795	0.499215	0.593933	0.298671	0.265604	0.265604	0.0432636	0.0568171	-0.014023	NotSignificant	NotSignificant	NotSignificant	NotSignificant	NotSignificant	Fast	NotSignificant	NotSignificant
3116	Nasvi2EG000797	0.695188	0.737581	0.481312	0.460604	0.463319	0.0193619	0.0224734	-0.00154012	NotSignificant	NotSignificant	NotSignificant	NotSignificant	NotSignificant	NotSignificant	NotSignificant	NotSignificant
2041	Nasvi2EG000799	0.0462613	0.046279	0.0280783	0.0254758	0.0304264	0.00966785	0.00501614	0.000930423	NotSignificant	NotSignificant	NotSignificant	NotSignificant	NotSignificant	NotSignificant	NotSignificant	NotSignificant
928	Nasvi2EG000800	0.392583	0.382957	0.284453	0.261124	0.264202	-0.0107927	-0.0087944	-0.00252103	NotSignificant	NotSignificant	NotSignificant	NotSignificant	NotSignificant	NotSignificant	NotSignificant	NotSignificant
8489	Nasvi2EG000801	0.722573	0.657377	0.374555	0.299546	0.300115	0.0465994	0.00599509	0.0405286	NotSignificant	Fast	NotSignificant	NotSignificant	NotSignificant	NotSignificant	NotSignificant	NotSignificant
7365	Nasvi2EG000802	0.779614	0.710878	0.650292	0.634102	0.637745	-0.0210677	-0.0245891	0.00645943	NotSignificant	NotSignificant	NotSignificant	NotSignificant	NotSignificant	NotSignificant	NotSignificant	NotSignificant
6241	Nasvi2EG000803	0.980506	1.03633	0.761059	0.729579	0.734388	0.015394	0.0198107	-0.000905516	NotSignificant	NotSignificant	NotSignificant	NotSignificant	NotSignificant	NotSignificant	NotSignificant	NotSignificant
5104	Nasvi2EG000804	0.0311241	0.0282686	0.0154363	0.0140803	0.0145302	0.0354508	-0.00130595	0.0328608	NotSignificant	NotSignificant	NotSignificant	NotSignificant	NotSignificant	NotSignificant	NotSignificant	NotSignificant
3996	Nasvi2EG000805	0.376984	0.241351	0.332426	0.293763	0.304094	-0.0899408	-0.115043	0.024961	NotSignificant	NotSignificant	NotSignificant	Slow	NotSignificant	NotSignificant	Slow	Slow
2853	Nasvi2EG000806	0.156905	0.137558	0.109541	0.088465	0.0949782	-0.024707	-0.0358755	0.00837918	NotSignificant	NotSignificant	NotSignificant	NotSignificant	NotSignificant	NotSignificant	NotSignificant	Slow
1757	Nasvi2EG000807	1.15579	1.07282	0.594575	0.507953	0.557546	0.0634258	0.0188325	0.0465793	NotSignificant	Fast	NotSignificant	NotSignificant	NotSignificant	NotSignificant	NotSignificant	NotSignificant
8180	Nasvi2EG000809	0.947795	0.867242	0.752673	0.798946	0.845689	0.00113595	-0.0130413	0.0180257	NotSignificant	NotSignificant	NotSignificant	NotSignificant	NotSignificant	NotSignificant	NotSignificant	NotSignificant
332	Nasvi2EG000816	0.571063	0.57469	0.541012	0.522058	0.525502	-0.0457489	-0.019958	-0.0236872	NotSignificant	NotSignificant	NotSignificant	Slow	NotSignificant	NotSignificant	NotSignificant	NotSignificant
3395	Nasvi2EG000823	0.502154	0.464814	0.38197	0.365087	0.365674	-0.0187453	-0.0217364	0.0036297	NotSignificant	NotSignificant	NotSignificant	NotSignificant	NotSignificant	NotSignificant	NotSignificant	NotSignificant
2274	Nasvi2EG000824	0.336392	0.3309	0.216215	0.209916	0.210938	0.009503	0.00259375	0.00575828	NotSignificant	NotSignificant	NotSignificant	NotSignificant	NotSignificant	NotSignificant	NotSignificant	NotSignificant
1173	Nasvi2EG000825	0.913602	0.86676	0.523423	0.479052	0.48172	0.044867	0.0140251	0.0325785	NotSignificant	Fast	NotSignificant	NotSignificant	NotSignificant	NotSignificant	NotSignificant	NotSignificant
31	Nasvi2EG000826	0.171776	0.190227	0.133968	0.111355	0.127329	-0.0222235	0.00801888	-0.0327069	NotSignificant	NotSignificant	NotSignificant	NotSignificant	NotSignificant	NotSignificant	NotSignificant	NotSignificant
7603	Nasvi2EG000827	1.17972	1.22588	0.956384	0.930352	0.933792	0.0192149	0.0184823	0.00503957	NotSignificant	NotSignificant	NotSignificant	NotSignificant	NotSignificant	NotSignificant	NotSignificant	NotSignificant
6489	Nasvi2EG000828	0.353279	0.392684	0.20351	0.199335	0.199841	0.0392006	0.04126	-0.0033448	NotSignificant	NotSignificant	NotSignificant	NotSignificant	NotSignificant	Fast	NotSignificant	NotSignificant
5387	Nasvi2EG000829	0.577247	0.614343	0.594617	0.556417	0.563126	-0.055554	-0.0154945	-0.0376813	NotSignificant	NotSignificant	NotSignificant	Slow	NotSignificant	NotSignificant	NotSignificant	NotSignificant
1985	Nasvi2EG000835	1.03841	1.11765	0.631709	0.606666	0.615106	0.0541969	0.0432776	0.0136691	NotSignificant	Fast	NotSignificant	NotSignificant	NotSignificant	Fast	NotSignificant	NotSignificant
861	Nasvi2EG000836	0.737031	0.880167	0.73249	0.711366	0.716149	-0.0236545	0.0206889	-0.0409319	NotSignificant	NotSignificant	NotSignificant	NotSignificant	NotSignificant	NotSignificant	NotSignificant	NotSignificant
8437	Nasvi2EG000837	1.17221	1.04836	0.947444	0.864632	0.86576	-0.000113259	-0.0175458	0.0215397	NotSignificant	NotSignificant	NotSignificant	NotSignificant	NotSignificant	NotSignificant	NotSignificant	NotSignificant
6214	Nasvi2EG000839	0.954873	0.950745	0.794062	0.684016	0.704329	-0.00796181	-0.00270404	-0.00200439	NotSignificant	NotSignificant	NotSignificant	NotSignificant	NotSignificant	NotSignificant	NotSignificant	NotSignificant
3967	Nasvi2EG000842	0.146006	0.127064	0.0885278	0.0665548	0.0763686	0.000219145	-0.025767	0.022879	NotSignificant	NotSignificant	NotSignificant	NotSignificant	NotSignificant	NotSignificant	NotSignificant	NotSignificant
1706	Nasvi2EG000844	0.313388	0.277266	0.306161	0.293499	0.298352	-0.0817034	-0.0597362	-0.0221119	NotSignificant	NotSignificant	NotSignificant	Slow	NotSignificant	NotSignificant	NotSignificant	Slow
565	Nasvi2EG000845	0.384752	0.358628	0.196084	0.182036	0.187644	0.0437034	0.00878678	0.033408	NotSignificant	NotSignificant	NotSignificant	NotSignificant	NotSignificant	NotSignificant	NotSignificant	NotSignificant
8119	Nasvi2EG000848	0.337101	0.337035	0.164063	0.155241	0.156522	0.0549644	0.0281687	0.024933	NotSignificant	Fast	NotSignificant	NotSignificant	NotSignificant	NotSignificant	NotSignificant	NotSignificant
4772	Nasvi2EG000851	0.515571	0.488487	0.369775	0.34794	0.352991	-0.0058766	-0.0113687	0.00594972	NotSignificant	NotSignificant	NotSignificant	NotSignificant	NotSignificant	NotSignificant	NotSignificant	NotSignificant
3648	Nasvi2EG000852	0.476596	0.481559	0.335484	0.311986	0.319266	0.00156747	0.00401718	-0.00238521	NotSignificant	NotSignificant	NotSignificant	NotSignificant	NotSignificant	NotSignificant	NotSignificant	NotSignificant
277	Nasvi2EG000855	0.486506	0.444913	0.393228	0.357529	0.371084	-0.0329391	-0.030714	-0.00166577	NotSignificant	NotSignificant	NotSignificant	NotSignificant	NotSignificant	NotSignificant	NotSignificant	Slow
6759	Nasvi2EG000857	0.614924	0.65658	0.431359	0.411019	0.412723	0.0141707	0.0209173	-0.00564345	NotSignificant	NotSignificant	NotSignificant	NotSignificant	NotSignificant	NotSignificant	NotSignificant	NotSignificant
5622	Nasvi2EG000858	0.248601	0.282382	0.202817	0.163885	0.163885	-0.0251399	0.0112101	-0.0380973	NotSignificant	NotSignificant	NotSignificant	NotSignificant	NotSignificant	NotSignificant	NotSignificant	NotSignificant
4487	Nasvi2EG000859	0.324833	0.319511	0.286528	0.263354	0.26387	-0.0500995	-0.0267577	-0.023838	NotSignificant	NotSignificant	NotSignificant	Slow	NotSignificant	NotSignificant	NotSignificant	NotSignificant
3330	Nasvi2EG000860	0.676138	0.669059	0.584526	0.527184	0.536926	-0.0275662	-0.013767	-0.0116537	NotSignificant	NotSignificant	NotSignificant	NotSignificant	NotSignificant	NotSignificant	NotSignificant	NotSignificant
2211	Nasvi2EG000861	0.13158	0.181211	0.123766	0.0834341	0.0862359	-0.037392	0.038547	-0.0788007	NotSignificant	NotSignificant	NotSignificant	NotSignificant	NotSignificant	Fast	NotSignificant	NotSignificant
1140	Nasvi2EG000862	0.351597	0.323811	0.189104	0.183335	0.18442	0.033766	0.00165649	0.0306179	NotSignificant	NotSignificant	NotSignificant	NotSignificant	NotSignificant	NotSignificant	NotSignificant	NotSignificant
3	Nasvi2EG000863	0.187281	0.183242	0.0826633	0.0691034	0.0755838	0.0627997	0.0272721	0.0324578	NotSignificant	Fast	NotSignificant	NotSignificant	NotSignificant	NotSignificant	NotSignificant	NotSignificant
7578	Nasvi2EG000864	0.209053	0.238234	0.177316	0.15073	0.156061	-0.0334784	0.00732654	-0.0427282	NotSignificant	NotSignificant	NotSignificant	NotSignificant	NotSignificant	NotSignificant	NotSignificant	NotSignificant
6459	Nasvi2EG000865	0.203882	0.200753	0.131567	0.128199	0.130132	0.00359552	-0.000513549	0.00187874	NotSignificant	NotSignificant	NotSignificant	NotSignificant	NotSignificant	NotSignificant	NotSignificant	NotSignificant
4188	Nasvi2EG000867	0.556793	0.548583	0.353985	0.32263	0.32537	0.0190419	0.00805739	0.0111673	NotSignificant	NotSignificant	NotSignificant	NotSignificant	NotSignificant	NotSignificant	NotSignificant	NotSignificant
3023	Nasvi2EG000868	0.38959	0.3954	0.353252	0.321089	0.320134	-0.0488473	-0.0205272	-0.0281543	NotSignificant	NotSignificant	NotSignificant	Slow	NotSignificant	NotSignificant	NotSignificant	NotSignificant
8403	Nasvi2EG000873	0.478003	0.524067	0.363652	0.347634	0.349588	-0.00301205	0.0167842	-0.0193419	NotSignificant	NotSignificant	NotSignificant	NotSignificant	NotSignificant	NotSignificant	NotSignificant	NotSignificant
7284	Nasvi2EG000875	0.595821	0.700913	0.568174	0.541306	0.541306	-0.0283609	0.0158699	-0.0419713	NotSignificant	NotSignificant	NotSignificant	NotSignificant	NotSignificant	NotSignificant	NotSignificant	NotSignificant
5022	Nasvi2EG000877	0.758285	0.778001	0.277278	0.244861	0.252715	0.103607	0.0583228	0.0445663	Fast	Fast	NotSignificant	NotSignificant	NotSignificant	Fast	NotSignificant	NotSignificant
3900	Nasvi2EG000878	0.723227	0.6093	0.636574	0.566874	0.59167	-0.0452247	-0.0496267	0.00686032	NotSignificant	NotSignificant	NotSignificant	Slow	NotSignificant	NotSignificant	NotSignificant	Slow
2771	Nasvi2EG000879	0.61612	0.776955	0.659799	0.587371	0.594353	-0.0419365	0.020148	-0.0594733	NotSignificant	NotSignificant	NotSignificant	NotSignificant	NotSignificant	NotSignificant	NotSignificant	NotSignificant
1676	Nasvi2EG000881	0.697198	0.754417	0.583407	0.498202	0.513772	-0.0133161	0.00919722	-0.0206101	NotSignificant	NotSignificant	NotSignificant	NotSignificant	NotSignificant	NotSignificant	NotSignificant	NotSignificant
535	Nasvi2EG000882	0.308988	0.247745	0.202827	0.187385	0.193367	-0.014264	-0.0465861	0.030883	NotSignificant	NotSignificant	NotSignificant	NotSignificant	NotSignificant	NotSignificant	NotSignificant	Slow
8090	Nasvi2EG000883	0.472393	0.57411	0.262162	0.232796	0.234884	0.0553846	0.0675936	-0.0130747	NotSignificant	Fast	NotSignificant	NotSignificant	NotSignificant	Fast	NotSignificant	NotSignificant
4706	Nasvi2EG000888	0.962182	0.800713	0.716056	0.644694	0.666063	-0.00542347	-0.0332708	0.0308551	NotSignificant	NotSignificant	NotSignificant	NotSignificant	NotSignificant	NotSignificant	NotSignificant	Slow
246	Nasvi2EG000893	0.413848	0.375437	0.303821	0.284231	0.290984	-0.0188681	-0.0257806	0.0066611	NotSignificant	NotSignificant	NotSignificant	NotSignificant	NotSignificant	NotSignificant	NotSignificant	NotSignificant
6697	Nasvi2EG000895	0.670928	0.690045	0.571175	0.519368	0.54175	-0.0208092	-0.00362115	-0.0151067	NotSignificant	NotSignificant	NotSignificant	NotSignificant	NotSignificant	NotSignificant	NotSignificant	NotSignificant
5554	Nasvi2EG000896	0.60585	0.45446	0.193055	0.183216	0.191338	0.0984694	-0.0103156	0.107292	NotSignificant	Fast	NotSignificant	NotSignificant	NotSignificant	NotSignificant	NotSignificant	NotSignificant
4453	Nasvi2EG000897	0.124012	0.129969	0.0989565	0.0865117	0.0905643	-0.0340717	-0.00818311	-0.028706	NotSignificant	NotSignificant	NotSignificant	NotSignificant	NotSignificant	NotSignificant	NotSignificant	NotSignificant
1075	Nasvi2EG000900	0.365044	0.231614	0.859057	0.699209	0.582825	-0.302895	-0.195226	-0.104326	NotSignificant	NotSignificant	Slow	Slow	NotSignificant	NotSignificant	Slow	Slow
4159	Nasvi2EG000909	0.564912	0.539172	0.334895	0.334744	0.33482	0.0296736	0.00727985	0.0227092	NotSignificant	NotSignificant	NotSignificant	NotSignificant	NotSignificant	NotSignificant	NotSignificant	NotSignificant
1893	Nasvi2EG000912	0.275939	0.302042	0.208433	0.1845	0.189766	-0.0124602	0.0112142	-0.0251509	NotSignificant	NotSignificant	NotSignificant	NotSignificant	NotSignificant	NotSignificant	NotSignificant	NotSignificant
6116	Nasvi2EG000916	0.686655	0.684066	0.472722	0.443044	0.469095	0.0132018	0.00757755	0.00703369	NotSignificant	NotSignificant	NotSignificant	NotSignificant	NotSignificant	NotSignificant	NotSignificant	NotSignificant
2722	Nasvi2EG000919	0.978243	0.765951	0.906032	0.765951	0.765951	-0.0499416	-0.062947	0.0167018	NotSignificant	NotSignificant	NotSignificant	Slow	NotSignificant	NotSignificant	NotSignificant	Slow
477	Nasvi2EG000923	0.250474	0.235494	0.113737	0.100438	0.102792	0.0575382	0.0167585	0.0381611	NotSignificant	Fast	NotSignificant	NotSignificant	NotSignificant	NotSignificant	NotSignificant	NotSignificant
6958	Nasvi2EG000927	0.288929	0.247844	0.251993	0.223076	0.224503	-0.064397	-0.0572409	-0.00814205	NotSignificant	NotSignificant	NotSignificant	Slow	NotSignificant	NotSignificant	NotSignificant	Slow
5818	Nasvi2EG000928	0.419907	0.346033	0.188569	0.161978	0.167346	0.0535749	-0.0111559	0.0629581	NotSignificant	Fast	NotSignificant	NotSignificant	NotSignificant	NotSignificant	NotSignificant	NotSignificant
189	Nasvi2EG000934	0.521298	0.538734	0.367134	0.340037	0.346231	0.00550841	0.0102657	-0.00438453	NotSignificant	NotSignificant	NotSignificant	NotSignificant	NotSignificant	NotSignificant	NotSignificant	NotSignificant
6667	Nasvi2EG000944	0.0369191	0.031602	0.0209424	0.0209424	0.0209424	0.00808036	-0.0255908	0.0298807	NotSignificant	NotSignificant	NotSignificant	NotSignificant	NotSignificant	NotSignificant	NotSignificant	NotSignificant
5525	Nasvi2EG000945	0.351407	0.410963	0.324825	0.282802	0.295761	-0.0397926	0.00871148	-0.0487721	NotSignificant	NotSignificant	NotSignificant	NotSignificant	NotSignificant	NotSignificant	NotSignificant	NotSignificant
4395	Nasvi2EG000946	0.104705	0.0794749	0.0589576	0.052894	0.0574799	0.00169297	-0.0507889	0.0491732	NotSignificant	NotSignificant	NotSignificant	NotSignificant	NotSignificant	NotSignificant	NotSignificant	Slow
3245	Nasvi2EG000947	0.424265	0.462679	0.28458	0.268655	0.272193	0.0151394	0.0251339	-0.0104279	NotSignificant	NotSignificant	NotSignificant	NotSignificant	NotSignificant	NotSignificant	NotSignificant	NotSignificant
2121	Nasvi2EG000948	0.0272237	0.0271677	0.00536643	0.00538083	0.0193424	0.151391	0.0752299	0.0721302	Fast	Fast	NotSignificant	NotSignificant	Fast	Fast	NotSignificant	NotSignificant
1050	Nasvi2EG000949	0.299509	0.296825	0.208954	0.187398	0.190381	-0.00670833	-0.00416017	-0.00398712	NotSignificant	NotSignificant	NotSignificant	NotSignificant	NotSignificant	NotSignificant	NotSignificant	NotSignificant
8605	Nasvi2EG000950	0.794598	0.816003	0.551015	0.527382	0.539799	0.020445	0.0170241	0.00556804	NotSignificant	NotSignificant	NotSignificant	NotSignificant	NotSignificant	NotSignificant	NotSignificant	NotSignificant
7479	Nasvi2EG000951	0.100018	0.0949964	0.0385842	0.0348137	0.0348137	0.0778679	0.0283419	0.0459465	NotSignificant	Fast	NotSignificant	NotSignificant	NotSignificant	NotSignificant	NotSignificant	NotSignificant
6372	Nasvi2EG000952	0.749745	0.783761	0.59666	0.529774	0.576993	-0.00458306	0.0075474	-0.0099638	NotSignificant	NotSignificant	NotSignificant	NotSignificant	NotSignificant	NotSignificant	NotSignificant	NotSignificant
5235	Nasvi2EG000953	0.960835	0.949112	0.655522	0.631583	0.645619	0.0270037	0.0132131	0.0167117	NotSignificant	NotSignificant	NotSignificant	NotSignificant	NotSignificant	NotSignificant	NotSignificant	NotSignificant
2934	Nasvi2EG000955	1.1843	1.19957	0.901677	0.824942	0.841156	0.021679	0.0152355	0.0104015	NotSignificant	NotSignificant	NotSignificant	NotSignificant	NotSignificant	NotSignificant	NotSignificant	NotSignificant
1863	Nasvi2EG000956	0.483055	0.492965	0.366185	0.341929	0.342042	-0.00994324	0.000128873	-0.00967897	NotSignificant	NotSignificant	NotSignificant	NotSignificant	NotSignificant	NotSignificant	NotSignificant	NotSignificant
739	Nasvi2EG000960	0.022391	0.0280149	0.00834115	0.00558	0.00558	0.0992217	0.0974808	-0.00228642	Fast	Fast	NotSignificant	NotSignificant	Fast	Fast	NotSignificant	NotSignificant
8309	Nasvi2EG000961	0.274428	0.272213	0.147376	0.130839	0.13312	0.0367807	0.017413	0.0171737	NotSignificant	NotSignificant	NotSignificant	NotSignificant	NotSignificant	NotSignificant	NotSignificant	NotSignificant
4926	Nasvi2EG000966	0.224572	0.221037	0.110176	0.097909	0.097909	0.0487967	0.0216851	0.0244572	NotSignificant	Fast	NotSignificant	NotSignificant	NotSignificant	NotSignificant	NotSignificant	NotSignificant
3805	Nasvi2EG000967	0.462742	0.465707	0.317271	0.285708	0.297059	0.00448271	0.00465993	-0.00041156	NotSignificant	NotSignificant	NotSignificant	NotSignificant	NotSignificant	NotSignificant	NotSignificant	NotSignificant
2691	Nasvi2EG000968	0.805457	0.814485	0.536666	0.528257	0.540037	0.0265663	0.0172283	0.0114923	NotSignificant	NotSignificant	NotSignificant	NotSignificant	NotSignificant	NotSignificant	NotSignificant	NotSignificant
1583	Nasvi2EG000969	0.613789	0.658563	0.479194	0.442626	0.44292	-0.00397557	0.0124712	-0.0150412	NotSignificant	NotSignificant	NotSignificant	NotSignificant	NotSignificant	NotSignificant	NotSignificant	NotSignificant
448	Nasvi2EG000970	0.208163	0.176974	0.169569	0.158333	0.158655	-0.0547957	-0.0547722	-0.00184478	NotSignificant	NotSignificant	NotSignificant	Slow	NotSignificant	NotSignificant	NotSignificant	Slow
7994	Nasvi2EG000971	1.85075	1.8937	1.52894	1.49084	1.51144	0.0557339	0.0324197	0.0270009	NotSignificant	Fast	NotSignificant	NotSignificant	NotSignificant	Fast	NotSignificant	NotSignificant
6901	Nasvi2EG000972	0.409024	0.326333	0.395709	0.359992	0.379169	-0.0857753	-0.0779801	-0.00720993	NotSignificant	NotSignificant	NotSignificant	Slow	NotSignificant	NotSignificant	NotSignificant	Slow
5765	Nasvi2EG000973	0.509369	0.586782	0.21495	0.215702	0.220883	0.0906554	0.075823	0.0137543	NotSignificant	Fast	NotSignificant	NotSignificant	Fast	Fast	NotSignificant	NotSignificant
4630	Nasvi2EG000974	0.103447	0.0656759	0.135972	0.122092	0.110221	-0.197097	-0.15987	-0.0395422	NotSignificant	NotSignificant	Slow	Slow	NotSignificant	NotSignificant	Slow	Slow
3523	Nasvi2EG000976	1.12429	1.13355	0.886309	0.831503	0.907802	0.014692	0.01089	0.00778603	NotSignificant	NotSignificant	NotSignificant	NotSignificant	NotSignificant	NotSignificant	NotSignificant	NotSignificant
2396	Nasvi2EG000977	0.681613	0.551366	0.525371	0.502218	0.517441	-0.0251462	-0.0478054	0.0245967	NotSignificant	NotSignificant	NotSignificant	NotSignificant	NotSignificant	NotSignificant	NotSignificant	Slow
1296	Nasvi2EG000979	1.27948	0.851658	0.965073	0.987874	0.995422	-0.0038346	-0.0690611	0.0696603	NotSignificant	NotSignificant	NotSignificant	NotSignificant	NotSignificant	NotSignificant	NotSignificant	Slow
158	Nasvi2EG000982	0.378093	0.35275	0.313383	0.283716	0.29195	-0.0410691	-0.031448	-0.00987845	NotSignificant	NotSignificant	NotSignificant	NotSignificant	NotSignificant	NotSignificant	NotSignificant	Slow
7721	Nasvi2EG000983	0.415851	0.488457	0.322821	0.291431	0.300024	-0.00352214	0.0290701	-0.0327607	NotSignificant	NotSignificant	NotSignificant	NotSignificant	NotSignificant	NotSignificant	NotSignificant	NotSignificant
6610	Nasvi2EG000984	0.344477	0.335287	0.308951	0.285005	0.292596	-0.0533517	-0.0300975	-0.0234967	NotSignificant	NotSignificant	NotSignificant	Slow	NotSignificant	NotSignificant	NotSignificant	Slow
5473	Nasvi2EG000985	0.323067	0.335059	0.183672	0.166442	0.171498	0.0332279	0.0245097	0.00700475	NotSignificant	NotSignificant	NotSignificant	NotSignificant	NotSignificant	NotSignificant	NotSignificant	NotSignificant
4368	Nasvi2EG000986	0.3791	0.344117	0.34248	0.335043	0.336613	-0.0589427	-0.0444968	-0.0141272	NotSignificant	NotSignificant	NotSignificant	Slow	NotSignificant	NotSignificant	NotSignificant	Slow
3218	Nasvi2EG000987	0.571244	0.560173	0.407871	0.396926	0.396926	0.00156756	-0.00124803	0.00377939	NotSignificant	NotSignificant	NotSignificant	NotSignificant	NotSignificant	NotSignificant	NotSignificant	NotSignificant
2097	Nasvi2EG000988	0.461871	0.52514	0.263767	0.248595	0.255077	0.04586	0.0493194	-0.00413236	NotSignificant	Fast	NotSignificant	NotSignificant	NotSignificant	Fast	NotSignificant	NotSignificant
8554	Nasvi2EG000990	0.225971	0.176054	0.175568	0.159457	0.166357	-0.0529962	-0.0689662	0.0141637	NotSignificant	NotSignificant	NotSignificant	Slow	NotSignificant	NotSignificant	NotSignificant	Slow
7425	Nasvi2EG000991	0.723282	0.692106	0.483299	0.46635	0.467296	0.0166649	0.00185378	0.0164345	NotSignificant	NotSignificant	NotSignificant	NotSignificant	NotSignificant	NotSignificant	NotSignificant	NotSignificant
6310	Nasvi2EG000992	0.803277	0.81774	0.598303	0.554735	0.556037	0.00763587	0.00897205	0.00102885	NotSignificant	NotSignificant	NotSignificant	NotSignificant	NotSignificant	NotSignificant	NotSignificant	NotSignificant
5203	Nasvi2EG000993	0.781642	0.82918	0.566309	0.527495	0.528993	0.0152444	0.0203904	-0.0029979	NotSignificant	NotSignificant	NotSignificant	NotSignificant	NotSignificant	NotSignificant	NotSignificant	NotSignificant
8245	Nasvi2EG000998	0.257554	0.285643	0.220349	0.199229	0.202497	-0.0350523	0.00177579	-0.0381148	NotSignificant	NotSignificant	NotSignificant	NotSignificant	NotSignificant	NotSignificant	NotSignificant	NotSignificant
6023	Nasvi2EG001000	0.365236	0.386023	0.214998	0.165286	0.153003	0.0288373	0.0259438	0.00116473	NotSignificant	NotSignificant	NotSignificant	NotSignificant	NotSignificant	NotSignificant	NotSignificant	NotSignificant
4897	Nasvi2EG001001	0.518401	0.397311	0.569161	0.390662	0.390242	-0.117183	-0.0978187	-0.0184636	NotSignificant	NotSignificant	Slow	Slow	NotSignificant	NotSignificant	Slow	Slow
2641	Nasvi2EG001006	0.415453	0.441654	0.306055	0.301424	0.302708	-0.00291851	0.0110845	-0.0140575	NotSignificant	NotSignificant	NotSignificant	NotSignificant	NotSignificant	NotSignificant	NotSignificant	NotSignificant
392	Nasvi2EG001008	1.04115	0.933347	0.807977	0.65455	0.751497	-0.00626537	-0.0204858	0.0172918	NotSignificant	NotSignificant	NotSignificant	NotSignificant	NotSignificant	NotSignificant	NotSignificant	NotSignificant
6873	Nasvi2EG001010	0.406672	0.430665	0.248657	0.230987	0.237207	0.0266274	0.0253923	0.000347089	NotSignificant	NotSignificant	NotSignificant	NotSignificant	NotSignificant	NotSignificant	NotSignificant	NotSignificant
5734	Nasvi2EG001011	0.78981	0.793187	0.559181	0.472408	0.481549	0.0105844	0.00782446	0.00443764	NotSignificant	NotSignificant	NotSignificant	NotSignificant	NotSignificant	NotSignificant	NotSignificant	NotSignificant
4599	Nasvi2EG001012	0.118602	0.117775	0.0772872	0.0664869	0.0665978	-0.0013628	-0.00168301	-0.00278792	NotSignificant	NotSignificant	NotSignificant	NotSignificant	NotSignificant	NotSignificant	NotSignificant	NotSignificant
3460	Nasvi2EG001013	1.83815	1.77512	0.623163	0.490311	0.500704	0.125735	0.0572099	0.0703604	Fast	Fast	NotSignificant	NotSignificant	NotSignificant	Fast	NotSignificant	NotSignificant
1238	Nasvi2EG001015	0.353251	0.309125	0.282241	0.278411	0.282074	-0.0400953	-0.0422009	0.00178651	NotSignificant	NotSignificant	NotSignificant	NotSignificant	NotSignificant	NotSignificant	NotSignificant	Slow
91	Nasvi2EG001016	0.51811	0.504809	0.441997	0.427775	0.4344	-0.0331128	-0.0194539	-0.0123937	NotSignificant	NotSignificant	NotSignificant	NotSignificant	NotSignificant	NotSignificant	NotSignificant	NotSignificant
7694	Nasvi2EG001017	0.344141	0.369519	0.271381	0.170232	0.179401	-0.0238405	0.00175066	-0.0272545	NotSignificant	NotSignificant	NotSignificant	NotSignificant	NotSignificant	NotSignificant	NotSignificant	NotSignificant
6575	Nasvi2EG001018	0.920145	0.954361	0.732006	0.698323	0.727705	0.00633332	0.0117807	-0.00210997	NotSignificant	NotSignificant	NotSignificant	NotSignificant	NotSignificant	NotSignificant	NotSignificant	NotSignificant
5446	Nasvi2EG001019	0.438875	0.37555	0.339264	0.257423	0.269848	-0.03675	-0.0446906	0.00737366	NotSignificant	NotSignificant	NotSignificant	NotSignificant	NotSignificant	NotSignificant	NotSignificant	Slow
4303	Nasvi2EG001020	0.255747	0.238867	0.212236	0.201972	0.209018	-0.0465452	-0.0342937	-0.0135033	NotSignificant	NotSignificant	NotSignificant	Slow	NotSignificant	NotSignificant	NotSignificant	Slow
2042	Nasvi2EG001022	0.501683	0.510675	0.351675	0.33801	0.338462	0.00480092	0.00709374	-0.00194196	NotSignificant	NotSignificant	NotSignificant	NotSignificant	NotSignificant	NotSignificant	NotSignificant	NotSignificant
8524	Nasvi2EG001025	0.511696	0.450711	0.29529	0.246646	0.284878	0.021829	-0.0122401	0.0333725	NotSignificant	NotSignificant	NotSignificant	NotSignificant	NotSignificant	NotSignificant	NotSignificant	NotSignificant
5142	Nasvi2EG001028	1.52281	1.46735	0.907922	0.883859	0.924865	0.0674179	0.0286418	0.0429478	NotSignificant	Fast	NotSignificant	NotSignificant	NotSignificant	NotSignificant	NotSignificant	NotSignificant
2854	Nasvi2EG001030	0.295616	0.30325	0.187249	0.170476	0.170522	0.0134815	0.0123866	-0.000565166	NotSignificant	NotSignificant	NotSignificant	NotSignificant	NotSignificant	NotSignificant	NotSignificant	NotSignificant
1787	Nasvi2EG001031	0.474362	0.464633	0.502502	0.464633	0.464633	-0.0775044	-0.0403994	-0.0354972	NotSignificant	NotSignificant	NotSignificant	Slow	NotSignificant	NotSignificant	NotSignificant	Slow
8214	Nasvi2EG001033	0.273227	0.263681	0.210141	0.187442	0.189902	-0.0285232	-0.0197901	-0.0101715	NotSignificant	NotSignificant	NotSignificant	NotSignificant	NotSignificant	NotSignificant	NotSignificant	NotSignificant
7112	Nasvi2EG001034	0.452532	0.346588	0.359306	0.305176	0.31552	-0.0497149	-0.069292	0.019565	NotSignificant	NotSignificant	NotSignificant	Slow	NotSignificant	NotSignificant	NotSignificant	Slow
4838	Nasvi2EG001037	0.343081	0.332272	0.284969	0.247851	0.269378	-0.0400494	-0.0245585	-0.016173	NotSignificant	NotSignificant	NotSignificant	NotSignificant	NotSignificant	NotSignificant	NotSignificant	NotSignificant
2607	Nasvi2EG001044	0.611789	0.719257	0.7228	0.652377	0.651307	-0.0679604	-0.00580142	-0.0591015	NotSignificant	NotSignificant	NotSignificant	Slow	NotSignificant	NotSignificant	NotSignificant	NotSignificant
1499	Nasvi2EG001045	0.524152	0.724963	0.647733	0.537794	0.524152	-0.0654136	0.0220943	-0.0852766	NotSignificant	NotSignificant	NotSignificant	Slow	NotSignificant	NotSignificant	NotSignificant	NotSignificant
358	Nasvi2EG001047	0.720523	0.840778	0.702059	0.672443	0.674554	-0.0248222	0.0161873	-0.0378262	NotSignificant	NotSignificant	NotSignificant	NotSignificant	NotSignificant	NotSignificant	NotSignificant	NotSignificant
7912	Nasvi2EG001048	0.805721	0.902092	0.5853	0.501818	0.501818	0.0183702	0.0320019	-0.0116975	NotSignificant	NotSignificant	NotSignificant	NotSignificant	NotSignificant	Fast	NotSignificant	NotSignificant
4542	Nasvi2EG001052	0.0785772	0.0847635	0.0553149	0.0528912	0.0553149	-0.00879753	0.00999638	-0.0221027	NotSignificant	NotSignificant	NotSignificant	NotSignificant	NotSignificant	NotSignificant	NotSignificant	NotSignificant
3428	Nasvi2EG001053	0.417613	0.479357	0.245352	0.221571	0.23547	0.0401991	0.0481207	-0.00892634	NotSignificant	NotSignificant	NotSignificant	NotSignificant	NotSignificant	Fast	NotSignificant	NotSignificant
2299	Nasvi2EG001057	0.402374	0.419281	0.281534	0.246477	0.266447	0.0014036	0.00945407	-0.00874912	NotSignificant	NotSignificant	NotSignificant	NotSignificant	NotSignificant	NotSignificant	NotSignificant	NotSignificant
57	Nasvi2EG001059	0.552898	0.541186	0.281819	0.262445	0.2706	0.0528229	0.0233025	0.0290133	NotSignificant	Fast	NotSignificant	NotSignificant	NotSignificant	NotSignificant	NotSignificant	NotSignificant
7632	Nasvi2EG001060	0.307316	0.235863	0.277684	0.245388	0.246561	-0.0817503	-0.0833127	0.000850551	NotSignificant	NotSignificant	NotSignificant	Slow	NotSignificant	NotSignificant	Slow	Slow
6516	Nasvi2EG001061	0.293463	0.336237	0.342394	0.313875	0.310393	-0.0911976	-0.0222762	-0.0688358	NotSignificant	NotSignificant	Slow	Slow	NotSignificant	NotSignificant	NotSignificant	NotSignificant
3117	Nasvi2EG001064	0.0291364	0.0291364	0.0291364	0.0291364	0.0291364	-0.0906499	-0.045197	-0.0491185	NotSignificant	NotSignificant	Slow	Slow	NotSignificant	NotSignificant	NotSignificant	Slow
893	Nasvi2EG001066	0.527745	0.538792	0.202696	0.176993	0.182869	0.0923976	0.0513681	0.039455	NotSignificant	Fast	NotSignificant	NotSignificant	NotSignificant	Fast	NotSignificant	NotSignificant
1733	Nasvi2EG001073	0.787519	0.8318	0.559712	0.511832	0.518237	0.0174311	0.0206987	-0.00124894	NotSignificant	NotSignificant	NotSignificant	NotSignificant	NotSignificant	NotSignificant	NotSignificant	NotSignificant
598	Nasvi2EG001074	0.115335	0.112879	0.0711867	0.0628661	0.0628661	0.007046	-0.000279828	0.00416452	NotSignificant	NotSignificant	NotSignificant	NotSignificant	NotSignificant	NotSignificant	NotSignificant	NotSignificant
8158	Nasvi2EG001075	0.521744	0.493817	0.184334	0.172801	0.173793	0.098202	0.0382638	0.0583087	NotSignificant	Fast	NotSignificant	NotSignificant	NotSignificant	Fast	NotSignificant	NotSignificant
7058	Nasvi2EG001076	0.596998	0.732488	0.598322	0.531817	0.51323	-0.0347072	0.0196454	-0.0521693	NotSignificant	NotSignificant	NotSignificant	NotSignificant	NotSignificant	NotSignificant	NotSignificant	NotSignificant
5934	Nasvi2EG001077	0.481832	0.456699	0.37808	0.336916	0.340081	-0.0246129	-0.0204573	-0.00381652	NotSignificant	NotSignificant	NotSignificant	NotSignificant	NotSignificant	NotSignificant	NotSignificant	NotSignificant
4806	Nasvi2EG001079	0.188855	0.207103	0.163472	0.159467	0.158104	-0.041243	-0.00356815	-0.039481	NotSignificant	NotSignificant	NotSignificant	NotSignificant	NotSignificant	NotSignificant	NotSignificant	NotSignificant
3686	Nasvi2EG001081	0.115662	0.1694	0.159166	0.150306	0.140804	-0.107918	0.00723013	-0.117077	NotSignificant	NotSignificant	Slow	Slow	NotSignificant	NotSignificant	NotSignificant	NotSignificant
2548	Nasvi2EG001082	0.431281	0.43128	0.431253	0.402733	0.404479	-0.0663895	-0.0316159	-0.033752	NotSignificant	NotSignificant	NotSignificant	Slow	NotSignificant	NotSignificant	NotSignificant	Slow
310	Nasvi2EG001084	0.572623	0.577445	0.47715	0.389407	0.441197	-0.0271916	-0.0105698	-0.0157334	NotSignificant	NotSignificant	NotSignificant	NotSignificant	NotSignificant	NotSignificant	NotSignificant	NotSignificant
7856	Nasvi2EG001085	0.0435858	0.0400708	0.025842	0.0226708	0.0243236	0.00627414	-0.012819	0.015329	NotSignificant	NotSignificant	NotSignificant	NotSignificant	NotSignificant	NotSignificant	NotSignificant	NotSignificant
6786	Nasvi2EG001086	0.160327	0.170085	0.0880159	0.0796396	0.0828311	0.0355227	0.0298026	0.0028036	NotSignificant	NotSignificant	NotSignificant	NotSignificant	NotSignificant	NotSignificant	NotSignificant	NotSignificant
5648	Nasvi2EG001087	0.537938	0.475522	0.404769	0.36403	0.371668	-0.0210566	-0.0310596	0.0106307	NotSignificant	NotSignificant	NotSignificant	NotSignificant	NotSignificant	NotSignificant	NotSignificant	Slow
4514	Nasvi2EG001088	0.10968	0.117939	0.0343265	0.0343265	0.0343265	0.111965	0.0719029	0.0364753	Fast	Fast	NotSignificant	NotSignificant	Fast	Fast	NotSignificant	NotSignificant
3362	Nasvi2EG001089	0.21519	0.235189	0.129058	0.125902	0.126095	0.026087	0.0308971	-0.00707214	NotSignificant	NotSignificant	NotSignificant	NotSignificant	NotSignificant	NotSignificant	NotSignificant	NotSignificant
2241	Nasvi2EG001090	0.31002	0.275702	0.243824	0.231215	0.234394	-0.0383148	-0.0388094	-0.000390506	NotSignificant	NotSignificant	NotSignificant	NotSignificant	NotSignificant	NotSignificant	NotSignificant	Slow
1141	Nasvi2EG001091	0.302497	0.359748	0.249059	0.220106	0.240997	-0.0184119	0.0231958	-0.0426307	NotSignificant	NotSignificant	NotSignificant	NotSignificant	NotSignificant	NotSignificant	NotSignificant	NotSignificant
4	Nasvi2EG001092	0.606601	0.632932	0.3537	0.334755	0.336689	0.0404042	0.0298526	0.0108671	NotSignificant	NotSignificant	NotSignificant	NotSignificant	NotSignificant	NotSignificant	NotSignificant	NotSignificant
7604	Nasvi2EG001093	0.701709	0.700921	0.460079	0.435919	0.46934	0.0221617	0.0125313	0.010973	NotSignificant	NotSignificant	NotSignificant	NotSignificant	NotSignificant	NotSignificant	NotSignificant	NotSignificant
6490	Nasvi2EG001094	0.250936	0.204958	0.141542	0.141123	0.141333	0.0128759	-0.0313775	0.0422001	NotSignificant	NotSignificant	NotSignificant	NotSignificant	NotSignificant	NotSignificant	NotSignificant	Slow
5355	Nasvi2EG001095	0.291254	0.297755	0.124814	0.100968	0.110845	0.0723739	0.0412219	0.028541	NotSignificant	Fast	NotSignificant	NotSignificant	NotSignificant	Fast	NotSignificant	NotSignificant
4219	Nasvi2EG001096	0.643101	0.584102	0.465904	0.405846	0.405846	-0.00803889	-0.0198551	0.0128685	NotSignificant	NotSignificant	NotSignificant	NotSignificant	NotSignificant	NotSignificant	NotSignificant	NotSignificant
3056	Nasvi2EG001097	0.367133	0.361798	0.259395	0.243465	0.249328	-0.00605087	-0.00464628	-0.0021398	NotSignificant	NotSignificant	NotSignificant	NotSignificant	NotSignificant	NotSignificant	NotSignificant	NotSignificant
1951	Nasvi2EG001098	0.59958	0.535363	0.426434	0.397806	0.401673	-0.00651385	-0.0222545	0.0167133	NotSignificant	NotSignificant	NotSignificant	NotSignificant	NotSignificant	NotSignificant	NotSignificant	NotSignificant
829	Nasvi2EG001099	0.130494	0.169096	0.160406	0.138617	0.130494	-0.0990808	-0.00692832	-0.0942399	NotSignificant	NotSignificant	Slow	Slow	NotSignificant	NotSignificant	NotSignificant	NotSignificant
7316	Nasvi2EG001101	0.210946	0.185063	0.185431	0.165451	0.170972	-0.0675629	-0.0552704	-0.0140191	NotSignificant	NotSignificant	NotSignificant	Slow	NotSignificant	NotSignificant	NotSignificant	Slow
6178	Nasvi2EG001102	0.681584	0.679738	0.559405	0.516956	0.523028	-0.0166036	-0.00695057	-0.00759165	NotSignificant	NotSignificant	NotSignificant	NotSignificant	NotSignificant	NotSignificant	NotSignificant	NotSignificant
5044	Nasvi2EG001103	0.0988065	0.0996341	0.0574253	0.0574253	0.0734329	0.0200309	0.0119042	0.00488518	NotSignificant	NotSignificant	NotSignificant	NotSignificant	NotSignificant	NotSignificant	NotSignificant	NotSignificant
3932	Nasvi2EG001104	0.287004	0.239411	0.197628	0.180276	0.185653	-0.0206416	-0.0423556	0.0201824	NotSignificant	NotSignificant	NotSignificant	NotSignificant	NotSignificant	NotSignificant	NotSignificant	Slow
2772	Nasvi2EG001107	0.296183	0.284763	0.273312	0.261545	0.265688	-0.0623528	-0.0367165	-0.026154	NotSignificant	NotSignificant	NotSignificant	Slow	NotSignificant	NotSignificant	NotSignificant	Slow
566	Nasvi2EG001109	0.946394	0.964964	0.660495	0.635712	0.637145	0.0259906	0.0186059	0.0103335	NotSignificant	NotSignificant	NotSignificant	NotSignificant	NotSignificant	NotSignificant	NotSignificant	NotSignificant
8120	Nasvi2EG001110	0.146086	0.129151	0.128453	0.117839	0.120753	-0.0698947	-0.0553634	-0.0169053	NotSignificant	NotSignificant	NotSignificant	Slow	NotSignificant	NotSignificant	NotSignificant	Slow
7026	Nasvi2EG001111	0.636189	0.610356	0.400771	0.383429	0.384077	0.0223528	0.00486355	0.018317	NotSignificant	NotSignificant	NotSignificant	NotSignificant	NotSignificant	NotSignificant	NotSignificant	NotSignificant
5879	Nasvi2EG001112	0.465112	0.341294	0.377552	0.342607	0.342607	-0.0559645	-0.0788616	0.0232976	NotSignificant	NotSignificant	NotSignificant	Slow	NotSignificant	NotSignificant	NotSignificant	Slow
4739	Nasvi2EG001113	0.601373	0.697441	0.486194	0.352342	0.357644	-0.00880519	0.023947	-0.0322477	NotSignificant	NotSignificant	NotSignificant	NotSignificant	NotSignificant	NotSignificant	NotSignificant	NotSignificant
3616	Nasvi2EG001114	0.452262	0.407502	0.322309	0.312873	0.314906	-0.0117045	-0.0234668	0.0118367	NotSignificant	NotSignificant	NotSignificant	NotSignificant	NotSignificant	NotSignificant	NotSignificant	NotSignificant
2512	Nasvi2EG001115	0.73909	0.630792	0.477978	0.369118	0.423805	0.00602047	-0.024805	0.0315061	NotSignificant	NotSignificant	NotSignificant	NotSignificant	NotSignificant	NotSignificant	NotSignificant	NotSignificant
1415	Nasvi2EG001117	0.797998	0.888756	0.407669	0.33546	0.356404	0.0678072	0.0569593	0.0111711	NotSignificant	Fast	NotSignificant	NotSignificant	NotSignificant	Fast	NotSignificant	NotSignificant
278	Nasvi2EG001118	0.58468	0.521871	0.38579	0.366166	0.376274	0.00597655	-0.0165755	0.0232019	NotSignificant	NotSignificant	NotSignificant	NotSignificant	NotSignificant	NotSignificant	NotSignificant	NotSignificant
7827	Nasvi2EG001119	0.401542	0.339639	0.22135	0.199211	0.213588	0.0235666	-0.019465	0.0417446	NotSignificant	NotSignificant	NotSignificant	NotSignificant	NotSignificant	NotSignificant	NotSignificant	NotSignificant
6730	Nasvi2EG001120	0.501699	0.496183	0.129179	0.122492	0.122509	0.133984	0.0651258	0.0665487	Fast	Fast	NotSignificant	NotSignificant	NotSignificant	Fast	NotSignificant	NotSignificant
5585	Nasvi2EG001121	0.062475	0.0749212	0.0182801	0.0193059	0.0244781	0.124642	0.102373	0.0184541	Fast	Fast	NotSignificant	NotSignificant	Fast	Fast	NotSignificant	NotSignificant
4454	Nasvi2EG001122	0.834737	0.771332	0.81891	0.774715	0.773023	-0.0451497	-0.0335719	-0.00783958	NotSignificant	NotSignificant	NotSignificant	Slow	NotSignificant	NotSignificant	NotSignificant	Slow
3331	Nasvi2EG001123	0.772023	0.593887	0.601862	0.573572	0.574063	-0.0273426	-0.0570105	0.0321768	NotSignificant	NotSignificant	NotSignificant	NotSignificant	NotSignificant	NotSignificant	NotSignificant	Slow
8667	Nasvi2EG001126	0.617446	1.23998	0.93021	0.620558	0.582749	-0.0519337	0.0876772	-0.136764	NotSignificant	NotSignificant	NotSignificant	Slow	Fast	Fast	NotSignificant	NotSignificant
6427	Nasvi2EG001131	0.0942108	0.0482478	0.0479953	0.043981	0.0479953	-0.00838686	-0.124656	0.112828	NotSignificant	NotSignificant	NotSignificant	NotSignificant	NotSignificant	NotSignificant	Slow	Slow
3024	Nasvi2EG001135	0.283576	0.241389	0.18309	0.156343	0.167761	-0.00781351	-0.0329671	0.0233057	NotSignificant	NotSignificant	NotSignificant	NotSignificant	NotSignificant	NotSignificant	NotSignificant	Slow
8363	Nasvi2EG001138	0.431693	0.447431	0.210914	0.180394	0.188152	0.0588244	0.0374629	0.0198315	NotSignificant	Fast	NotSignificant	NotSignificant	NotSignificant	Fast	NotSignificant	NotSignificant
7257	Nasvi2EG001139	0.648691	0.731997	0.475304	0.46116	0.463107	0.0147663	0.0315454	-0.0152027	NotSignificant	NotSignificant	NotSignificant	NotSignificant	NotSignificant	NotSignificant	NotSignificant	NotSignificant
6117	Nasvi2EG001141	0.426615	0.425762	0.286258	0.273837	0.275389	0.0069888	0.00430693	0.00230933	NotSignificant	NotSignificant	NotSignificant	NotSignificant	NotSignificant	NotSignificant	NotSignificant	NotSignificant
5023	Nasvi2EG001142	1.06799	1.04137	0.686425	0.628354	0.639069	0.0367756	0.0156185	0.0240565	NotSignificant	NotSignificant	NotSignificant	NotSignificant	NotSignificant	NotSignificant	NotSignificant	NotSignificant
3901	Nasvi2EG001144	0.665889	0.602991	0.461099	0.410133	0.414893	0.000890626	-0.0161348	0.01812	NotSignificant	NotSignificant	NotSignificant	NotSignificant	NotSignificant	NotSignificant	NotSignificant	NotSignificant
2746	Nasvi2EG001147	0.126896	0.113219	0.0410431	0.0337357	0.0366364	0.0969939	0.0243252	0.0690729	NotSignificant	Fast	NotSignificant	NotSignificant	NotSignificant	NotSignificant	NotSignificant	NotSignificant
1642	Nasvi2EG001148	0.606727	0.674107	0.431144	0.420513	0.422612	0.0162816	0.0294443	-0.0119672	NotSignificant	NotSignificant	NotSignificant	NotSignificant	NotSignificant	NotSignificant	NotSignificant	NotSignificant
506	Nasvi2EG001149	0.252167	0.24541	0.196448	0.187258	0.189537	-0.0302959	-0.0191558	-0.0125808	NotSignificant	NotSignificant	NotSignificant	NotSignificant	NotSignificant	NotSignificant	NotSignificant	NotSignificant
8060	Nasvi2EG001150	0.720249	0.684388	0.305372	0.273494	0.286771	0.0797914	0.0305962	0.0488186	NotSignificant	Fast	NotSignificant	NotSignificant	NotSignificant	NotSignificant	NotSignificant	NotSignificant
6959	Nasvi2EG001151	1.34355	1.33241	0.794368	0.686218	0.686235	0.0574207	0.0291477	0.0315395	NotSignificant	Fast	NotSignificant	NotSignificant	NotSignificant	NotSignificant	NotSignificant	NotSignificant
5850	Nasvi2EG001152	0.727531	0.848924	0.749968	0.702472	0.719246	-0.0349086	0.0106889	-0.0422362	NotSignificant	NotSignificant	NotSignificant	NotSignificant	NotSignificant	NotSignificant	NotSignificant	NotSignificant
4707	Nasvi2EG001153	1.0139	1.17198	1.12708	1.042	1.03336	-0.0283839	0.0115297	-0.035401	NotSignificant	NotSignificant	NotSignificant	NotSignificant	NotSignificant	NotSignificant	NotSignificant	NotSignificant
2449	Nasvi2EG001156	0.667107	0.665702	0.32169	0.298692	0.301441	0.0655917	0.0336433	0.031863	NotSignificant	Fast	NotSignificant	NotSignificant	NotSignificant	Fast	NotSignificant	NotSignificant
1352	Nasvi2EG001157	0.297673	0.291743	0.10117	0.0873528	0.089682	0.0998622	0.0460547	0.0510022	Fast	Fast	NotSignificant	NotSignificant	NotSignificant	Fast	NotSignificant	NotSignificant
216	Nasvi2EG001158	0.282456	0.387602	0.360135	0.283258	0.282456	-0.0905691	0.00696713	-0.0977989	NotSignificant	NotSignificant	NotSignificant	Slow	NotSignificant	NotSignificant	NotSignificant	NotSignificant
7766	Nasvi2EG001159	0.695365	0.706187	0.482119	0.352528	0.352528	0.00763714	0.0081316	1.19864e-05	NotSignificant	NotSignificant	NotSignificant	NotSignificant	NotSignificant	NotSignificant	NotSignificant	NotSignificant
6698	Nasvi2EG001160	0.609469	0.589192	0.380883	0.346812	0.351888	0.0220694	0.00603939	0.0164756	NotSignificant	NotSignificant	NotSignificant	NotSignificant	NotSignificant	NotSignificant	NotSignificant	NotSignificant
5555	Nasvi2EG001163	0.48337	0.380735	0.120272	0.119502	0.134322	0.126228	0.0115496	0.112328	Fast	Fast	NotSignificant	NotSignificant	NotSignificant	NotSignificant	NotSignificant	NotSignificant
4422	Nasvi2EG001164	0.353597	0.402012	0.174352	0.143862	0.15278	0.062484	0.057949	0.00251892	NotSignificant	Fast	NotSignificant	NotSignificant	NotSignificant	Fast	NotSignificant	NotSignificant
2149	Nasvi2EG001166	0.391452	0.307453	0.198993	0.19898	0.19898	0.0318964	-0.0299196	0.0605261	NotSignificant	NotSignificant	NotSignificant	NotSignificant	NotSignificant	NotSignificant	NotSignificant	Slow
1051	Nasvi2EG001167	0.414637	0.41841	0.45565	0.384101	0.384101	-0.0878896	-0.040951	-0.0461041	NotSignificant	NotSignificant	NotSignificant	Slow	NotSignificant	NotSignificant	NotSignificant	Slow
8606	Nasvi2EG001168	1.32714	1.2938	1.08389	0.94698	0.970654	0.0123282	0.00365678	0.0130196	NotSignificant	NotSignificant	NotSignificant	NotSignificant	NotSignificant	NotSignificant	NotSignificant	NotSignificant
7514	Nasvi2EG001169	0.763751	0.713405	0.556527	0.520239	0.52566	0.00121195	-0.00993415	0.0132347	NotSignificant	NotSignificant	NotSignificant	NotSignificant	NotSignificant	NotSignificant	NotSignificant	NotSignificant
6396	Nasvi2EG001170	0.954409	1.02673	0.826973	0.728107	0.786568	-0.00523429	0.0123249	-0.0140559	NotSignificant	NotSignificant	NotSignificant	NotSignificant	NotSignificant	NotSignificant	NotSignificant	NotSignificant
5261	Nasvi2EG001171	0.0596535	0.0385838	0.0316134	0.0270956	0.0293767	-0.000904274	-0.0814653	0.0768645	NotSignificant	NotSignificant	NotSignificant	NotSignificant	NotSignificant	NotSignificant	Slow	Slow
4131	Nasvi2EG001172	0.501173	0.604156	0.477889	0.395443	0.403221	-0.0354044	0.0163815	-0.0508369	NotSignificant	NotSignificant	NotSignificant	NotSignificant	NotSignificant	NotSignificant	NotSignificant	NotSignificant
2961	Nasvi2EG001173	0.656382	0.618068	0.563095	0.529103	0.529779	-0.0309672	-0.0240555	-0.00475053	NotSignificant	NotSignificant	NotSignificant	NotSignificant	NotSignificant	NotSignificant	NotSignificant	NotSignificant
1864	Nasvi2EG001174	0.277419	0.14727	0.108364	0.0888869	0.097494	0.0431696	-0.100069	0.140455	NotSignificant	NotSignificant	NotSignificant	NotSignificant	NotSignificant	NotSignificant	Slow	Slow
740	Nasvi2EG001176	1.0988	1.14324	0.862318	0.677802	0.68322	0.0079599	0.0131741	-0.00199819	NotSignificant	NotSignificant	NotSignificant	NotSignificant	NotSignificant	NotSignificant	NotSignificant	NotSignificant
8334	Nasvi2EG001177	0.613532	0.604895	0.477446	0.460691	0.461186	-0.0107078	-0.00618157	-0.00295414	NotSignificant	NotSignificant	NotSignificant	NotSignificant	NotSignificant	NotSignificant	NotSignificant	NotSignificant
7227	Nasvi2EG001178	0.225961	0.253868	0.138279	0.116422	0.118998	0.0244982	0.0353771	-0.0132726	NotSignificant	NotSignificant	NotSignificant	NotSignificant	NotSignificant	Fast	NotSignificant	NotSignificant
6086	Nasvi2EG001180	0.451141	0.545871	0.423315	0.394295	0.394522	-0.0316749	0.0190677	-0.0498052	NotSignificant	NotSignificant	NotSignificant	NotSignificant	NotSignificant	NotSignificant	NotSignificant	NotSignificant
4955	Nasvi2EG001181	0.153362	0.136876	0.048691	0.0414625	0.0414625	0.0997976	0.0257695	0.0705487	Fast	Fast	NotSignificant	NotSignificant	NotSignificant	NotSignificant	NotSignificant	NotSignificant
3834	Nasvi2EG001182	0.45453	0.425893	0.446004	0.417509	0.422535	-0.0683249	-0.04334	-0.0238185	NotSignificant	NotSignificant	NotSignificant	Slow	NotSignificant	NotSignificant	NotSignificant	Slow
1611	Nasvi2EG001185	0.477927	0.506047	0.294163	0.261472	0.265082	0.0274339	0.0258608	0.0010545	NotSignificant	NotSignificant	NotSignificant	NotSignificant	NotSignificant	NotSignificant	NotSignificant	NotSignificant
478	Nasvi2EG001186	0.785397	0.73157	0.430857	0.410959	0.426636	0.0462815	0.0109242	0.0364599	NotSignificant	Fast	NotSignificant	NotSignificant	NotSignificant	NotSignificant	NotSignificant	NotSignificant
8031	Nasvi2EG001187	0.896757	0.840876	0.791705	0.747418	0.759432	-0.022389	-0.0201693	0.00138455	NotSignificant	NotSignificant	NotSignificant	NotSignificant	NotSignificant	NotSignificant	NotSignificant	NotSignificant
5790	Nasvi2EG001189	0.34915	0.324935	0.282982	0.277286	0.28228	-0.037057	-0.0299795	-0.00740962	NotSignificant	NotSignificant	NotSignificant	NotSignificant	NotSignificant	NotSignificant	NotSignificant	Slow
1325	Nasvi2EG001195	0.801933	0.784346	0.483702	0.458903	0.475993	0.0370309	0.0159821	0.0226046	NotSignificant	NotSignificant	NotSignificant	NotSignificant	NotSignificant	NotSignificant	NotSignificant	NotSignificant
190	Nasvi2EG001196	0.595273	0.661208	0.405936	0.375158	0.382998	0.0209043	0.0317884	-0.010141	NotSignificant	NotSignificant	NotSignificant	NotSignificant	NotSignificant	NotSignificant	NotSignificant	NotSignificant
7744	Nasvi2EG001197	1.13352	1.208	0.336819	0.231804	0.232156	0.129891	0.0798853	0.0491278	Fast	Fast	NotSignificant	NotSignificant	Fast	Fast	NotSignificant	NotSignificant
6640	Nasvi2EG001198	0.345717	0.331738	0.18832	0.180618	0.183971	0.0348148	0.0101669	0.0231208	NotSignificant	NotSignificant	NotSignificant	NotSignificant	NotSignificant	NotSignificant	NotSignificant	NotSignificant
5498	Nasvi2EG001199	0.757947	0.719795	0.583166	0.551243	0.558382	-0.00598037	-0.0103561	0.00671358	NotSignificant	NotSignificant	NotSignificant	NotSignificant	NotSignificant	NotSignificant	NotSignificant	NotSignificant
4369	Nasvi2EG001200	0.201248	0.19893	0.113654	0.107521	0.110244	0.0264554	0.0114841	0.0124529	NotSignificant	NotSignificant	NotSignificant	NotSignificant	NotSignificant	NotSignificant	NotSignificant	NotSignificant
3246	Nasvi2EG001201	0.564952	0.426838	0.168203	0.175444	0.193198	0.106994	-0.00522382	0.110623	Fast	Fast	NotSignificant	NotSignificant	NotSignificant	NotSignificant	NotSignificant	NotSignificant
2122	Nasvi2EG001203	0.273088	0.219664	0.197616	0.18475	0.196032	-0.0336499	-0.0546676	0.0195445	NotSignificant	NotSignificant	NotSignificant	NotSignificant	NotSignificant	NotSignificant	NotSignificant	Slow
1015	Nasvi2EG001204	0.311799	0.324211	0.198083	0.174539	0.187865	0.0144559	0.0154756	-0.00262629	NotSignificant	NotSignificant	NotSignificant	NotSignificant	NotSignificant	NotSignificant	NotSignificant	NotSignificant
8581	Nasvi2EG001205	0.253565	0.129671	0.186332	0.173563	0.1742	-0.07527	-0.145593	0.0687031	NotSignificant	NotSignificant	NotSignificant	Slow	NotSignificant	NotSignificant	Slow	Slow
6336	Nasvi2EG001207	0.705379	0.66525	0.391767	0.35487	0.370503	0.0414467	0.0107858	0.0311922	NotSignificant	NotSignificant	NotSignificant	NotSignificant	NotSignificant	NotSignificant	NotSignificant	NotSignificant
5204	Nasvi2EG001208	0.344207	0.277219	0.271323	0.263536	0.276416	-0.0461995	-0.0594662	0.0127726	NotSignificant	NotSignificant	NotSignificant	Slow	NotSignificant	NotSignificant	NotSignificant	Slow
4109	Nasvi2EG001209	0.503336	0.524381	0.341752	0.32347	0.326756	0.0121087	0.01509	-0.00278923	NotSignificant	NotSignificant	NotSignificant	NotSignificant	NotSignificant	NotSignificant	NotSignificant	NotSignificant
2935	Nasvi2EG001210	0.403726	0.374476	0.262362	0.249414	0.250499	0.00466141	-0.0106235	0.0146218	NotSignificant	NotSignificant	NotSignificant	NotSignificant	NotSignificant	NotSignificant	NotSignificant	NotSignificant
712	Nasvi2EG001213	0.0710835	0.0834494	0.0703199	0.059354	0.0628209	-0.0681497	-0.00629581	-0.0650669	NotSignificant	NotSignificant	NotSignificant	Slow	NotSignificant	NotSignificant	NotSignificant	NotSignificant
8278	Nasvi2EG001215	0.555448	0.593165	0.422365	0.40024	0.403821	-0.00209169	0.0125317	-0.0136265	NotSignificant	NotSignificant	NotSignificant	NotSignificant	NotSignificant	NotSignificant	NotSignificant	NotSignificant
6024	Nasvi2EG001218	0.450143	0.670248	0.427514	0.288304	0.288304	-0.0168467	0.0639116	-0.0809627	NotSignificant	NotSignificant	NotSignificant	NotSignificant	NotSignificant	Fast	NotSignificant	NotSignificant
2674	Nasvi2EG001221	0.223066	0.202468	0.157133	0.152966	0.154258	-0.0191275	-0.0265241	0.00550336	NotSignificant	NotSignificant	NotSignificant	NotSignificant	NotSignificant	NotSignificant	NotSignificant	NotSignificant
417	Nasvi2EG001223	0.240901	0.303864	0.112713	0.102585	0.104935	0.0758978	0.0863199	-0.0130103	NotSignificant	Fast	NotSignificant	NotSignificant	Fast	Fast	NotSignificant	NotSignificant
6874	Nasvi2EG001232	0.700588	0.763342	0.708272	0.665256	0.671427	-0.0412007	-0.00412834	-0.0339334	NotSignificant	NotSignificant	NotSignificant	NotSignificant	NotSignificant	NotSignificant	NotSignificant	NotSignificant
5766	Nasvi2EG001233	0.420786	0.412944	0.301733	0.266113	0.270975	-0.00784794	-0.00621689	-0.00209457	NotSignificant	NotSignificant	NotSignificant	NotSignificant	NotSignificant	NotSignificant	NotSignificant	NotSignificant
126	Nasvi2EG001241	0.0985924	0.114923	0.0708795	0.0708795	0.0757887	-0.00391235	0.0270926	-0.0340488	NotSignificant	NotSignificant	NotSignificant	NotSignificant	NotSignificant	NotSignificant	NotSignificant	NotSignificant
7695	Nasvi2EG001242	0.0630918	0.20029	0.0923155	0.0391281	0.0391281	-0.0162221	0.184926	-0.204663	NotSignificant	NotSignificant	NotSignificant	NotSignificant	Fast	Fast	NotSignificant	NotSignificant
3181	Nasvi2EG001248	0.391316	0.446269	0.404119	0.358161	0.355346	-0.0614975	-0.00716385	-0.0537676	NotSignificant	NotSignificant	NotSignificant	Slow	NotSignificant	NotSignificant	NotSignificant	NotSignificant
2070	Nasvi2EG001249	0.276679	0.277335	0.22931	0.202629	0.215555	-0.0389853	-0.0181523	-0.0220764	NotSignificant	NotSignificant	NotSignificant	NotSignificant	NotSignificant	NotSignificant	NotSignificant	NotSignificant
8525	Nasvi2EG001253	0.835659	0.75273	0.571025	0.523396	0.525216	0.0106468	-0.0120348	0.0247962	NotSignificant	NotSignificant	NotSignificant	NotSignificant	NotSignificant	NotSignificant	NotSignificant	NotSignificant
7426	Nasvi2EG001254	0.138203	0.149567	0.135816	0.121849	0.135481	-0.0720757	-0.0220461	-0.0523477	NotSignificant	NotSignificant	NotSignificant	Slow	NotSignificant	NotSignificant	NotSignificant	NotSignificant
6311	Nasvi2EG001255	0.565209	0.35627	0.470396	0.470396	0.470396	-0.0664764	-0.106555	0.0417383	NotSignificant	NotSignificant	NotSignificant	Slow	NotSignificant	NotSignificant	Slow	Slow
5177	Nasvi2EG001259	0.518516	0.397126	0.301093	0.290781	0.296087	0.0120455	-0.0426154	0.054485	NotSignificant	NotSignificant	NotSignificant	NotSignificant	NotSignificant	NotSignificant	NotSignificant	Slow
4051	Nasvi2EG001260	0.18883	0.173078	0.13178	0.13178	0.151817	-0.017737	-0.0241988	0.0042808	NotSignificant	NotSignificant	NotSignificant	NotSignificant	NotSignificant	NotSignificant	NotSignificant	NotSignificant
7141	Nasvi2EG001266	0.400444	0.574331	0.380738	0.369183	0.376249	-0.0161904	0.0575339	-0.0730431	NotSignificant	NotSignificant	NotSignificant	NotSignificant	NotSignificant	Fast	NotSignificant	NotSignificant
5988	Nasvi2EG001267	0.21575	0.229742	0.149795	0.134862	0.137686	-0.0022442	0.0112671	-0.01565	NotSignificant	NotSignificant	NotSignificant	NotSignificant	NotSignificant	NotSignificant	NotSignificant	NotSignificant
4864	Nasvi2EG001268	0.65953	0.709137	0.47035	0.659431	0.67138	0.0286941	0.0298566	0.00193984	NotSignificant	NotSignificant	NotSignificant	NotSignificant	NotSignificant	NotSignificant	NotSignificant	NotSignificant
7943	Nasvi2EG001273	0.359808	0.345843	0.262522	0.25216	0.259494	-0.0141769	-0.0131903	-0.00161665	NotSignificant	NotSignificant	NotSignificant	NotSignificant	NotSignificant	NotSignificant	NotSignificant	NotSignificant
6847	Nasvi2EG001275	1.45736	1.4781	0.937988	0.831906	0.85534	0.0544538	0.0319743	0.0264652	NotSignificant	Fast	NotSignificant	NotSignificant	NotSignificant	Fast	NotSignificant	NotSignificant
5703	Nasvi2EG001276	0.873453	1.00512	0.93637	0.797544	0.805529	-0.0384756	0.00622643	-0.0408597	NotSignificant	NotSignificant	NotSignificant	NotSignificant	NotSignificant	NotSignificant	NotSignificant	NotSignificant
3429	Nasvi2EG001284	0.263436	0.264282	0.100896	0.0858405	0.0889858	0.0857595	0.0439624	0.03897	NotSignificant	Fast	NotSignificant	NotSignificant	NotSignificant	Fast	NotSignificant	NotSignificant
2332	Nasvi2EG001285	0.706811	0.611163	0.435683	0.38017	0.388869	0.0169802	-0.0172617	0.0350364	NotSignificant	NotSignificant	NotSignificant	NotSignificant	NotSignificant	NotSignificant	NotSignificant	NotSignificant
1239	Nasvi2EG001286	0.143848	0.123294	0.0950668	0.0856031	0.0881246	-0.0162136	-0.0360697	0.0170257	NotSignificant	NotSignificant	NotSignificant	NotSignificant	NotSignificant	NotSignificant	NotSignificant	Slow
92	Nasvi2EG001287	0.210824	0.222832	0.183219	0.172904	0.176509	-0.0451776	-0.0120553	-0.0347504	NotSignificant	NotSignificant	NotSignificant	Slow	NotSignificant	NotSignificant	NotSignificant	NotSignificant
7667	Nasvi2EG001288	0.069036	0.105977	0.0320775	0.0302068	0.0311648	0.0878544	0.133251	-0.0490457	NotSignificant	Fast	NotSignificant	NotSignificant	Fast	Fast	NotSignificant	NotSignificant
5415	Nasvi2EG001290	0.277874	0.287255	0.153869	0.14873	0.149701	0.0362744	0.0253582	0.00896603	NotSignificant	NotSignificant	NotSignificant	NotSignificant	NotSignificant	NotSignificant	NotSignificant	NotSignificant
4274	Nasvi2EG001291	1.23803	1.01409	1.06792	0.973829	0.967907	-0.0148213	-0.0391745	0.0287602	NotSignificant	NotSignificant	NotSignificant	NotSignificant	NotSignificant	NotSignificant	NotSignificant	Slow
3152	Nasvi2EG001295	0.129541	0.138878	0.106946	0.101153	0.103743	-0.0376739	-0.00591685	-0.0343654	NotSignificant	NotSignificant	NotSignificant	NotSignificant	NotSignificant	NotSignificant	NotSignificant	NotSignificant
8490	Nasvi2EG001299	0.296007	0.241935	0.213989	0.190648	0.197941	-0.0316076	-0.0508858	0.0178812	NotSignificant	NotSignificant	NotSignificant	NotSignificant	NotSignificant	NotSignificant	NotSignificant	Slow
6242	Nasvi2EG001302	0.434828	0.461426	0.179266	0.176614	0.176615	0.0853941	0.0558783	0.0279363	NotSignificant	Fast	NotSignificant	NotSignificant	NotSignificant	Fast	NotSignificant	NotSignificant
5105	Nasvi2EG001303	0.373704	0.203234	0.260015	0.276784	0.288347	-0.052082	-0.126684	0.0742635	NotSignificant	NotSignificant	NotSignificant	Slow	NotSignificant	NotSignificant	Slow	Slow
2855	Nasvi2EG001305	1.49705	1.34282	0.959949	0.877849	0.886684	0.0472702	0.00539038	0.0460319	NotSignificant	Fast	NotSignificant	NotSignificant	NotSignificant	NotSignificant	NotSignificant	NotSignificant
625	Nasvi2EG001307	0.136093	0.234079	0.149129	0.119143	0.117061	-0.0387878	0.0755161	-0.11666	NotSignificant	NotSignificant	NotSignificant	NotSignificant	Fast	Fast	NotSignificant	NotSignificant
8181	Nasvi2EG001309	0.844535	0.917063	0.659655	0.625059	0.639496	0.00962538	0.021779	-0.00927651	NotSignificant	NotSignificant	NotSignificant	NotSignificant	NotSignificant	NotSignificant	NotSignificant	NotSignificant
7084	Nasvi2EG001310	0.53413	0.555211	0.42181	0.375952	0.379688	-0.0139903	0.00148747	-0.0147266	NotSignificant	NotSignificant	NotSignificant	NotSignificant	NotSignificant	NotSignificant	NotSignificant	NotSignificant
5935	Nasvi2EG001311	0.597405	0.711934	0.328198	0.120018	0.120018	0.0480196	0.0595494	-0.0138734	NotSignificant	Fast	NotSignificant	NotSignificant	NotSignificant	Fast	NotSignificant	NotSignificant
4839	Nasvi2EG001312	0.961113	1.01836	0.746439	0.698247	0.724263	0.0133338	0.0192171	-0.00254636	NotSignificant	NotSignificant	NotSignificant	NotSignificant	NotSignificant	NotSignificant	NotSignificant	NotSignificant
3708	Nasvi2EG001313	0.573099	0.644844	0.577421	0.543306	0.542246	-0.0451763	-0.000729899	-0.0421711	NotSignificant	NotSignificant	NotSignificant	Slow	NotSignificant	NotSignificant	NotSignificant	NotSignificant
1472	Nasvi2EG001315	0.45243	0.424875	0.336057	0.299529	0.316998	-0.0168835	-0.0185219	0.00156241	NotSignificant	NotSignificant	NotSignificant	NotSignificant	NotSignificant	NotSignificant	NotSignificant	NotSignificant
333	Nasvi2EG001316	0.33014	0.317741	0.297998	0.276727	0.277274	-0.056466	-0.03359	-0.0232147	NotSignificant	NotSignificant	NotSignificant	Slow	NotSignificant	NotSignificant	NotSignificant	Slow
7881	Nasvi2EG001317	0.436684	0.333138	0.190187	0.18666	0.190187	0.0546115	-0.025767	0.07893	NotSignificant	Fast	NotSignificant	NotSignificant	NotSignificant	NotSignificant	NotSignificant	NotSignificant
6787	Nasvi2EG001318	0.052235	0.0455597	0.0293998	0.0192331	0.021361	0.0109209	-0.0207036	0.0278078	NotSignificant	NotSignificant	NotSignificant	NotSignificant	NotSignificant	NotSignificant	NotSignificant	NotSignificant
4543	Nasvi2EG001323	0.281112	0.274004	0.177965	0.135512	0.1643	0.00666889	-0.000874375	0.00541339	NotSignificant	NotSignificant	NotSignificant	NotSignificant	NotSignificant	NotSignificant	NotSignificant	NotSignificant
3396	Nasvi2EG001325	0.453996	0.419802	0.271442	0.264469	0.271678	0.0207623	-0.00339345	0.0236728	NotSignificant	NotSignificant	NotSignificant	NotSignificant	NotSignificant	NotSignificant	NotSignificant	NotSignificant
7605	Nasvi2EG001330	0.0708952	0.0899102	0.0149023	0.0149023	0.0198843	0.156977	0.132652	0.0204416	Fast	Fast	NotSignificant	NotSignificant	Fast	Fast	NotSignificant	NotSignificant
6517	Nasvi2EG001331	0.320847	0.285002	0.248874	0.221383	0.223602	-0.0362046	-0.0380759	0.000864304	NotSignificant	NotSignificant	NotSignificant	NotSignificant	NotSignificant	NotSignificant	NotSignificant	Slow
5388	Nasvi2EG001332	0.300257	0.249387	0.170771	0.167314	0.169414	0.0144286	-0.0273151	0.0400419	NotSignificant	NotSignificant	NotSignificant	NotSignificant	NotSignificant	NotSignificant	NotSignificant	NotSignificant
4245	Nasvi2EG001333	1.23233	1.02383	1.00899	0.640797	0.771862	-0.0258575	-0.0428518	0.0199766	NotSignificant	NotSignificant	NotSignificant	NotSignificant	NotSignificant	NotSignificant	NotSignificant	Slow
3089	Nasvi2EG001334	0.925708	0.839618	0.767422	0.731393	0.740101	-0.0135085	-0.0216832	0.0116955	NotSignificant	NotSignificant	NotSignificant	NotSignificant	NotSignificant	NotSignificant	NotSignificant	NotSignificant
862	Nasvi2EG001336	0.11852	0.147855	0.100975	0.0690823	0.0698206	-0.0296702	0.0254218	-0.0581621	NotSignificant	NotSignificant	NotSignificant	NotSignificant	NotSignificant	NotSignificant	NotSignificant	NotSignificant
7345	Nasvi2EG001339	0.311846	0.0392404	0.310228	0.257985	0.271747	-0.211752	-0.310854	0.0985415	NotSignificant	NotSignificant	Slow	Slow	NotSignificant	NotSignificant	Slow	Slow
6215	Nasvi2EG001341	0.118159	0.144315	0.114415	0.10978	0.11034	-0.0557893	0.00732854	-0.0656045	NotSignificant	NotSignificant	NotSignificant	Slow	NotSignificant	NotSignificant	NotSignificant	NotSignificant
5083	Nasvi2EG001342	0.406837	0.427644	0.239289	0.215665	0.215665	0.0317496	0.0265365	0.00413453	NotSignificant	NotSignificant	NotSignificant	NotSignificant	NotSignificant	NotSignificant	NotSignificant	NotSignificant
3968	Nasvi2EG001344	0.51386	0.453411	0.427144	0.412154	0.413296	-0.0387641	-0.0394541	0.00180422	NotSignificant	NotSignificant	NotSignificant	NotSignificant	NotSignificant	NotSignificant	NotSignificant	Slow
2796	Nasvi2EG001345	0.157207	0.154304	0.0991617	0.0931738	0.0968853	0.00526952	-0.000455169	0.00300278	NotSignificant	NotSignificant	NotSignificant	NotSignificant	NotSignificant	NotSignificant	NotSignificant	NotSignificant
1707	Nasvi2EG001347	0.371484	0.393618	0.296601	0.270712	0.275676	-0.021175	0.00101247	-0.0225967	NotSignificant	NotSignificant	NotSignificant	NotSignificant	NotSignificant	NotSignificant	NotSignificant	NotSignificant
567	Nasvi2EG001348	0.277421	0.329397	0.242701	0.228188	0.230012	-0.0302791	0.0164731	-0.0476747	NotSignificant	NotSignificant	NotSignificant	NotSignificant	NotSignificant	NotSignificant	NotSignificant	NotSignificant
8159	Nasvi2EG001349	0.456403	0.482983	0.230137	0.208007	0.209986	0.0573238	0.0409684	0.0151803	NotSignificant	Fast	NotSignificant	NotSignificant	NotSignificant	Fast	NotSignificant	NotSignificant
4773	Nasvi2EG001352	0.01116	0.0109226	0.00554794	0.00506491	0.00510138	0.040384	0.0158967	0.0204519	NotSignificant	NotSignificant	NotSignificant	NotSignificant	NotSignificant	NotSignificant	NotSignificant	NotSignificant
2513	Nasvi2EG001355	1.38122	1.33055	0.982949	0.905583	0.908592	0.0358549	0.013101	0.0269924	NotSignificant	NotSignificant	NotSignificant	NotSignificant	NotSignificant	NotSignificant	NotSignificant	NotSignificant
1416	Nasvi2EG001357	0.309153	0.270334	0.210559	0.192701	0.195495	-0.0134031	-0.0303867	0.0156131	NotSignificant	NotSignificant	NotSignificant	NotSignificant	NotSignificant	NotSignificant	NotSignificant	Slow
311	Nasvi2EG001359	0.52659	0.547711	0.404235	0.375848	0.381039	-0.0082676	0.00451581	-0.0120333	NotSignificant	NotSignificant	NotSignificant	NotSignificant	NotSignificant	NotSignificant	NotSignificant	NotSignificant
7857	Nasvi2EG001360	0.461543	0.443819	0.374293	0.359878	0.360269	-0.0284235	-0.0196752	-0.0081642	NotSignificant	NotSignificant	NotSignificant	NotSignificant	NotSignificant	NotSignificant	NotSignificant	NotSignificant
6760	Nasvi2EG001361	1.01548	1.1936	0.82046	0.818316	0.82046	0.0248235	0.0438822	-0.0151277	NotSignificant	NotSignificant	NotSignificant	NotSignificant	NotSignificant	Fast	NotSignificant	NotSignificant
5623	Nasvi2EG001362	0.490629	0.476684	0.330447	0.253124	0.256186	0.0024091	-0.00305443	0.00484508	NotSignificant	NotSignificant	NotSignificant	NotSignificant	NotSignificant	NotSignificant	NotSignificant	NotSignificant
4488	Nasvi2EG001363	0.343025	0.346193	0.271407	0.247884	0.248396	-0.025836	-0.0101744	-0.0163433	NotSignificant	NotSignificant	NotSignificant	NotSignificant	NotSignificant	NotSignificant	NotSignificant	NotSignificant
3332	Nasvi2EG001364	0.452297	0.49923	0.358149	0.32442	0.353861	-0.0117419	0.0134018	-0.0249412	NotSignificant	NotSignificant	NotSignificant	NotSignificant	NotSignificant	NotSignificant	NotSignificant	NotSignificant
2242	Nasvi2EG001365	0.571103	0.595292	0.445562	0.437768	0.443304	-0.00712971	0.00560445	-0.0113742	NotSignificant	NotSignificant	NotSignificant	NotSignificant	NotSignificant	NotSignificant	NotSignificant	NotSignificant
1142	Nasvi2EG001366	0.166156	0.147798	0.463765	0.439813	0.42714	-0.326895	-0.173579	-0.151937	NotSignificant	NotSignificant	Slow	Slow	NotSignificant	NotSignificant	Slow	Slow
1952	Nasvi2EG001377	0.0785403	0.0814536	0.0798081	0.0738166	0.0738166	-0.0873055	-0.037226	-0.0530806	NotSignificant	NotSignificant	NotSignificant	Slow	NotSignificant	NotSignificant	NotSignificant	Slow
830	Nasvi2EG001378	0.446204	0.584495	0.330319	0.316678	0.320032	0.0185107	0.0613899	-0.0427624	NotSignificant	NotSignificant	NotSignificant	NotSignificant	NotSignificant	Fast	NotSignificant	NotSignificant
8404	Nasvi2EG001379	0.880665	1.05759	0.738994	0.678465	0.685627	0.00975549	0.0399582	-0.0269827	NotSignificant	NotSignificant	NotSignificant	NotSignificant	NotSignificant	Fast	NotSignificant	NotSignificant
5024	Nasvi2EG001382	0.207362	0.180792	0.106574	0.0894825	0.0925313	0.0310763	-0.0108876	0.0391892	NotSignificant	NotSignificant	NotSignificant	NotSignificant	NotSignificant	NotSignificant	NotSignificant	NotSignificant
3933	Nasvi2EG001383	0.710865	0.647087	0.475174	0.432052	0.441337	0.00968127	-0.0109025	0.0218897	NotSignificant	NotSignificant	NotSignificant	NotSignificant	NotSignificant	NotSignificant	NotSignificant	NotSignificant
1677	Nasvi2EG001386	0.245795	0.073185	0.170705	0.170705	0.176889	-0.0969095	-0.223909	0.125343	NotSignificant	NotSignificant	Slow	Slow	NotSignificant	NotSignificant	Slow	Slow
536	Nasvi2EG001388	0.194525	0.439358	0.114429	0.103878	0.103878	0.0944962	0.211333	-0.119407	NotSignificant	Fast	NotSignificant	NotSignificant	Fast	Fast	NotSignificant	NotSignificant
8091	Nasvi2EG001390	0.333458	0.33068	0.352059	0.316217	0.306099	-0.0852675	-0.0426718	-0.042484	NotSignificant	NotSignificant	NotSignificant	Slow	NotSignificant	NotSignificant	NotSignificant	Slow
6990	Nasvi2EG001392	0.119886	0.117398	0.0824637	0.0743684	0.0792987	-0.0123644	-0.0097183	-0.00563912	NotSignificant	NotSignificant	NotSignificant	NotSignificant	NotSignificant	NotSignificant	NotSignificant	NotSignificant
5851	Nasvi2EG001394	0.693978	0.710137	0.629098	0.577067	0.590385	-0.0306533	-0.00942378	-0.0186944	NotSignificant	NotSignificant	NotSignificant	NotSignificant	NotSignificant	NotSignificant	NotSignificant	NotSignificant
4740	Nasvi2EG001395	0.417388	0.544827	0.453671	0.410568	0.410109	-0.0529605	0.0201228	-0.0719845	NotSignificant	NotSignificant	NotSignificant	Slow	NotSignificant	NotSignificant	NotSignificant	NotSignificant
3617	Nasvi2EG001396	0.699196	0.787598	0.621186	0.576354	0.583442	-0.0159748	0.0149091	-0.0283541	NotSignificant	NotSignificant	NotSignificant	NotSignificant	NotSignificant	NotSignificant	NotSignificant	NotSignificant
2480	Nasvi2EG001397	0.893566	0.865976	0.623301	0.547852	0.55544	0.0151743	0.0036827	0.0138028	NotSignificant	NotSignificant	NotSignificant	NotSignificant	NotSignificant	NotSignificant	NotSignificant	NotSignificant
247	Nasvi2EG001399	0.466694	0.377565	0.257627	0.253356	0.261382	0.0232475	-0.0277055	0.0503374	NotSignificant	NotSignificant	NotSignificant	NotSignificant	NotSignificant	NotSignificant	NotSignificant	NotSignificant
6699	Nasvi2EG001402	0.344548	0.51256	0.240442	0.227541	0.228303	0.0362993	0.0957076	-0.0603388	NotSignificant	NotSignificant	NotSignificant	NotSignificant	Fast	Fast	NotSignificant	NotSignificant
4455	Nasvi2EG001406	0.234076	0.2508	0.0910175	0.0775194	0.0781122	0.0876917	0.0587354	0.0260091	NotSignificant	Fast	NotSignificant	NotSignificant	NotSignificant	Fast	NotSignificant	NotSignificant
3301	Nasvi2EG001407	0.190529	0.207103	0.159357	0.150236	0.150868	-0.0357282	-0.00228243	-0.0353757	NotSignificant	NotSignificant	NotSignificant	NotSignificant	NotSignificant	NotSignificant	NotSignificant	NotSignificant
2179	Nasvi2EG001408	0.261157	0.265486	0.119358	0.112055	0.112596	0.0631688	0.0354686	0.0252455	NotSignificant	Fast	NotSignificant	NotSignificant	NotSignificant	Fast	NotSignificant	NotSignificant
1076	Nasvi2EG001409	0.785314	0.874186	0.698049	0.672146	0.682579	-0.0107497	0.0155062	-0.0230744	NotSignificant	NotSignificant	NotSignificant	NotSignificant	NotSignificant	NotSignificant	NotSignificant	NotSignificant
8635	Nasvi2EG001410	0.331044	0.277841	0.305569	0.235853	0.247075	-0.0782432	-0.0671614	-0.0119099	NotSignificant	NotSignificant	NotSignificant	Slow	NotSignificant	NotSignificant	NotSignificant	Slow
7515	Nasvi2EG001411	1.6153	1.79169	1.84515	1.52244	1.5219	-0.00319589	0.0155312	-0.0151952	NotSignificant	NotSignificant	NotSignificant	NotSignificant	NotSignificant	NotSignificant	NotSignificant	NotSignificant
5292	Nasvi2EG001416	0.68687	0.650899	0.549474	0.516561	0.547785	-0.0165356	-0.0159666	0.00148913	NotSignificant	NotSignificant	NotSignificant	NotSignificant	NotSignificant	NotSignificant	NotSignificant	NotSignificant
4160	Nasvi2EG001417	0.790929	0.799935	0.684719	0.571716	0.599959	-0.0225088	-0.00735424	-0.0126596	NotSignificant	NotSignificant	NotSignificant	NotSignificant	NotSignificant	NotSignificant	NotSignificant	NotSignificant
1894	Nasvi2EG001419	0.680847	0.684321	0.612392	0.583252	0.588088	-0.0304876	-0.012428	-0.0154786	NotSignificant	NotSignificant	NotSignificant	NotSignificant	NotSignificant	NotSignificant	NotSignificant	NotSignificant
767	Nasvi2EG001421	0.106827	0.141678	0.14425	0.125747	0.127638	-0.11847	-0.0142725	-0.106461	NotSignificant	NotSignificant	Slow	Slow	NotSignificant	NotSignificant	NotSignificant	NotSignificant
8335	Nasvi2EG001422	0.587786	0.736523	0.452794	0.433504	0.445029	0.0142008	0.050605	-0.0350844	NotSignificant	NotSignificant	NotSignificant	NotSignificant	NotSignificant	Fast	NotSignificant	NotSignificant
7258	Nasvi2EG001423	0.312715	0.297057	0.210095	0.165134	0.171596	-0.00492125	-0.0112422	0.00459022	NotSignificant	NotSignificant	NotSignificant	NotSignificant	NotSignificant	NotSignificant	NotSignificant	NotSignificant
6118	Nasvi2EG001426	0.0394026	0.0249708	0.0292721	0.0239019	0.0258691	-0.07023	-0.11207	0.0380943	NotSignificant	NotSignificant	NotSignificant	Slow	NotSignificant	NotSignificant	Slow	Slow
3867	Nasvi2EG001428	0.290106	0.300122	0.184483	0.171088	0.17347	0.0135855	0.0140498	-0.00211631	NotSignificant	NotSignificant	NotSignificant	NotSignificant	NotSignificant	NotSignificant	NotSignificant	NotSignificant
2723	Nasvi2EG001429	0.267237	0.26498	0.212283	0.201716	0.205459	-0.0314398	-0.0163175	-0.0163774	NotSignificant	NotSignificant	NotSignificant	NotSignificant	NotSignificant	NotSignificant	NotSignificant	NotSignificant
1612	Nasvi2EG001430	1.01078	0.858793	0.812303	0.753197	0.771113	-0.0118586	-0.0321924	0.0239673	NotSignificant	NotSignificant	NotSignificant	NotSignificant	NotSignificant	NotSignificant	NotSignificant	Slow
479	Nasvi2EG001431	0.847801	0.992018	0.824698	0.661534	0.779129	-0.0249093	0.016632	-0.0384256	NotSignificant	NotSignificant	NotSignificant	NotSignificant	NotSignificant	NotSignificant	NotSignificant	NotSignificant
5819	Nasvi2EG001434	0.320417	0.295928	0.25269	0.22096	0.223263	-0.0358282	-0.0310104	-0.00583013	NotSignificant	NotSignificant	NotSignificant	NotSignificant	NotSignificant	NotSignificant	NotSignificant	Slow
2419	Nasvi2EG001437	0.462033	0.436807	0.294766	0.287453	0.290108	0.0123324	-0.00316678	0.015285	NotSignificant	NotSignificant	NotSignificant	NotSignificant	NotSignificant	NotSignificant	NotSignificant	NotSignificant
1326	Nasvi2EG001438	0.151934	0.205989	0.115335	0.11095	0.112447	0.00415888	0.0597162	-0.0580276	NotSignificant	NotSignificant	NotSignificant	NotSignificant	NotSignificant	Fast	NotSignificant	NotSignificant
6668	Nasvi2EG001441	0.0134541	0.0454068	0.0388337	0.0350351	0.0187489	-0.154447	0.0864685	-0.244491	NotSignificant	NotSignificant	Slow	Slow	Fast	Fast	NotSignificant	NotSignificant
4396	Nasvi2EG001444	0.226279	0.211781	0.285852	0.238773	0.249978	-0.138769	-0.0783372	-0.0612244	NotSignificant	NotSignificant	Slow	Slow	NotSignificant	NotSignificant	NotSignificant	Slow
7480	Nasvi2EG001451	0.384902	0.445979	0.193274	0.174561	0.179856	0.0632253	0.0622386	-0.000619577	NotSignificant	Fast	NotSignificant	NotSignificant	NotSignificant	Fast	NotSignificant	NotSignificant
5236	Nasvi2EG001453	0.3443	0.380638	0.311916	0.296103	0.297259	-0.040974	-0.00170017	-0.0393888	NotSignificant	NotSignificant	NotSignificant	NotSignificant	NotSignificant	NotSignificant	NotSignificant	NotSignificant
4110	Nasvi2EG001459	0.0417499	0.0482405	0.0475683	0.04149	0.04141	-0.102343	-0.0273881	-0.078434	NotSignificant	NotSignificant	Slow	Slow	NotSignificant	NotSignificant	NotSignificant	NotSignificant
2962	Nasvi2EG001461	0.295905	0.240908	0.168908	0.160678	0.167345	0.0117059	-0.0323632	0.0422791	NotSignificant	NotSignificant	NotSignificant	NotSignificant	NotSignificant	NotSignificant	NotSignificant	Slow
1865	Nasvi2EG001462	0.822	0.79117	0.792357	0.519288	0.519288	-0.0545884	-0.0318664	-0.0206412	NotSignificant	NotSignificant	NotSignificant	Slow	NotSignificant	NotSignificant	NotSignificant	Slow
741	Nasvi2EG001463	0.512816	0.50682	0.258776	0.244438	0.245962	0.0540515	0.0257625	0.0275656	NotSignificant	Fast	NotSignificant	NotSignificant	NotSignificant	NotSignificant	NotSignificant	NotSignificant
8310	Nasvi2EG001464	0.775816	0.700335	0.507616	0.474789	0.475835	0.0158946	-0.00932824	0.0269217	NotSignificant	NotSignificant	NotSignificant	NotSignificant	NotSignificant	NotSignificant	NotSignificant	NotSignificant
7197	Nasvi2EG001465	0.73843	0.676776	0.64781	0.620962	0.632216	-0.0322258	-0.029071	-0.000305645	NotSignificant	NotSignificant	NotSignificant	NotSignificant	NotSignificant	NotSignificant	NotSignificant	NotSignificant
6051	Nasvi2EG001466	0.447627	0.410449	0.287364	0.252139	0.25775	0.00609717	-0.0120697	0.0175366	NotSignificant	NotSignificant	NotSignificant	NotSignificant	NotSignificant	NotSignificant	NotSignificant	NotSignificant
2397	Nasvi2EG001479	1.78341	1.11225	1.32431	1.07527	1.21687	0.00044412	-0.077496	0.0824816	NotSignificant	NotSignificant	NotSignificant	NotSignificant	NotSignificant	NotSignificant	NotSignificant	Slow
4370	Nasvi2EG001486	0.812613	0.659085	0.519553	0.486615	0.498134	0.0116628	-0.0309458	0.0444117	NotSignificant	NotSignificant	NotSignificant	NotSignificant	NotSignificant	NotSignificant	NotSignificant	Slow
3219	Nasvi2EG001487	0.173833	0.169314	0.104607	0.0930732	0.0957284	0.0130981	0.00194655	0.00842818	NotSignificant	NotSignificant	NotSignificant	NotSignificant	NotSignificant	NotSignificant	NotSignificant	NotSignificant
983	Nasvi2EG001489	0.572919	0.441294	0.371047	0.33795	0.362871	-0.00523663	-0.0487307	0.0438443	NotSignificant	NotSignificant	NotSignificant	NotSignificant	NotSignificant	NotSignificant	NotSignificant	Slow
8555	Nasvi2EG001490	0.203675	0.245228	0.207463	0.198681	0.198299	-0.0625794	0.00126985	-0.065143	NotSignificant	NotSignificant	NotSignificant	Slow	NotSignificant	NotSignificant	NotSignificant	NotSignificant
7427	Nasvi2EG001491	0.398827	0.374907	0.182521	0.163962	0.17111	0.0603872	0.0184496	0.0401913	NotSignificant	Fast	NotSignificant	NotSignificant	NotSignificant	NotSignificant	NotSignificant	NotSignificant
6337	Nasvi2EG001494	0.477007	0.458618	0.16133	0.152987	0.153786	0.103482	0.0440749	0.0575139	Fast	Fast	NotSignificant	NotSignificant	NotSignificant	Fast	NotSignificant	NotSignificant
2905	Nasvi2EG001499	0.41299	0.330427	0.291285	0.268917	0.274427	-0.0234452	-0.0504494	0.0265738	NotSignificant	NotSignificant	NotSignificant	NotSignificant	NotSignificant	NotSignificant	NotSignificant	Slow
1814	Nasvi2EG001500	1.23263	1.24947	0.682112	0.602746	0.617363	0.0649551	0.0371004	0.0305768	NotSignificant	Fast	NotSignificant	NotSignificant	NotSignificant	Fast	NotSignificant	NotSignificant
683	Nasvi2EG001502	0.191759	0.243342	0.225671	0.196373	0.193219	-0.0881771	-0.00415961	-0.0853408	NotSignificant	NotSignificant	NotSignificant	Slow	NotSignificant	NotSignificant	NotSignificant	NotSignificant
8246	Nasvi2EG001506	0.484951	0.41162	0.312814	0.286278	0.294244	0.000553758	-0.0288104	0.0291364	NotSignificant	NotSignificant	NotSignificant	NotSignificant	NotSignificant	NotSignificant	NotSignificant	NotSignificant
7169	Nasvi2EG001507	1.46976	1.52177	0.715702	0.685459	0.68813	0.0932147	0.0556644	0.0408124	NotSignificant	Fast	NotSignificant	NotSignificant	NotSignificant	Fast	NotSignificant	NotSignificant
6025	Nasvi2EG001509	0.22931	0.230149	0.437043	0.336752	0.318013	-0.22496	-0.110619	-0.114004	NotSignificant	NotSignificant	Slow	Slow	NotSignificant	NotSignificant	Slow	Slow
1523	Nasvi2EG001519	0.647176	0.999642	0.658343	0.482286	0.497201	-0.0133079	0.0715623	-0.0831051	NotSignificant	NotSignificant	NotSignificant	NotSignificant	Fast	Fast	NotSignificant	NotSignificant
5735	Nasvi2EG001523	0.765905	0.690141	0.874743	0.712173	0.702008	-0.087158	-0.0577738	-0.0259681	NotSignificant	NotSignificant	NotSignificant	Slow	NotSignificant	NotSignificant	NotSignificant	Slow
3461	Nasvi2EG001525	0.267969	0.310251	0.299625	0.282238	0.279641	-0.0823743	-0.0158879	-0.066761	NotSignificant	NotSignificant	NotSignificant	Slow	NotSignificant	NotSignificant	NotSignificant	NotSignificant
1240	Nasvi2EG001528	0.292132	0.24571	0.187432	0.172052	0.178783	-0.00665042	-0.0345311	0.0262414	NotSignificant	NotSignificant	NotSignificant	NotSignificant	NotSignificant	NotSignificant	NotSignificant	Slow
2071	Nasvi2EG001535	0.163828	0.165196	0.0682313	0.0633813	0.0646357	0.0730855	0.0385646	0.0313672	NotSignificant	Fast	NotSignificant	NotSignificant	NotSignificant	Fast	NotSignificant	NotSignificant
956	Nasvi2EG001538	0.641707	0.76527	0.591519	0.525196	0.533509	-0.0207774	0.0223718	-0.0410199	NotSignificant	NotSignificant	NotSignificant	NotSignificant	NotSignificant	NotSignificant	NotSignificant	NotSignificant
6278	Nasvi2EG001541	0.813029	0.61425	0.388454	0.379987	0.397819	0.0514728	-0.0274829	0.0797483	NotSignificant	Fast	NotSignificant	NotSignificant	NotSignificant	NotSignificant	NotSignificant	NotSignificant
5143	Nasvi2EG001542	0.458802	0.45394	0.435949	0.409347	0.414947	-0.0558662	-0.0281391	-0.0266404	NotSignificant	NotSignificant	NotSignificant	Slow	NotSignificant	NotSignificant	NotSignificant	NotSignificant
4029	Nasvi2EG001543	0.729886	0.763971	0.530174	0.504098	0.513499	0.0118283	0.0161422	-0.00236035	NotSignificant	NotSignificant	NotSignificant	NotSignificant	NotSignificant	NotSignificant	NotSignificant	NotSignificant
652	Nasvi2EG001546	0.410243	0.406742	0.286362	0.268069	0.279302	-0.00152421	-0.00118143	-0.00078319	NotSignificant	NotSignificant	NotSignificant	NotSignificant	NotSignificant	NotSignificant	NotSignificant	NotSignificant
8215	Nasvi2EG001547	0.381888	0.336491	0.319105	0.294671	0.304641	-0.047815	-0.0445275	-0.00341877	NotSignificant	NotSignificant	NotSignificant	Slow	NotSignificant	NotSignificant	NotSignificant	Slow
5961	Nasvi2EG001549	0.840223	0.792587	0.665222	0.612126	0.627183	-0.00830032	-0.0125403	0.00702809	NotSignificant	NotSignificant	NotSignificant	NotSignificant	NotSignificant	NotSignificant	NotSignificant	NotSignificant
4840	Nasvi2EG001550	0.358739	0.325816	0.220737	0.213893	0.215762	0.0106541	-0.0118907	0.021444	NotSignificant	NotSignificant	NotSignificant	NotSignificant	NotSignificant	NotSignificant	NotSignificant	NotSignificant
3737	Nasvi2EG001552	0.155152	0.150661	0.136154	0.133475	0.134671	-0.0587614	-0.0338304	-0.0270888	NotSignificant	NotSignificant	NotSignificant	Slow	NotSignificant	NotSignificant	NotSignificant	Slow
2608	Nasvi2EG001553	0.401946	0.44829	0.30575	0.20972	0.222203	-0.0102789	0.0158557	-0.0272881	NotSignificant	NotSignificant	NotSignificant	NotSignificant	NotSignificant	NotSignificant	NotSignificant	NotSignificant
359	Nasvi2EG001555	0.582562	0.576822	0.565946	0.465995	0.471117	-0.0568373	-0.0283516	-0.0268656	NotSignificant	NotSignificant	NotSignificant	Slow	NotSignificant	NotSignificant	NotSignificant	NotSignificant
7913	Nasvi2EG001556	1.7044	1.78112	1.18053	1.25417	1.41692	0.0745937	0.0468834	0.0321568	NotSignificant	Fast	NotSignificant	NotSignificant	NotSignificant	Fast	NotSignificant	NotSignificant
5677	Nasvi2EG001563	0.226644	0.0805822	0.054964	0.0805822	0.0805822	0.0941774	-0.154163	0.245438	NotSignificant	Fast	NotSignificant	NotSignificant	NotSignificant	NotSignificant	Slow	Slow
4569	Nasvi2EG001564	1.20756	1.20274	0.84938	0.773993	0.791939	0.0319257	0.0173008	0.0183598	NotSignificant	NotSignificant	NotSignificant	NotSignificant	NotSignificant	NotSignificant	NotSignificant	NotSignificant
3430	Nasvi2EG001565	0.260421	0.248871	0.201383	0.168645	0.177583	-0.0318092	-0.0232482	-0.0102453	NotSignificant	NotSignificant	NotSignificant	NotSignificant	NotSignificant	NotSignificant	NotSignificant	NotSignificant
2300	Nasvi2EG001566	0.667694	0.892886	0.693826	0.651683	0.658082	-0.0238481	0.0400362	-0.0608313	NotSignificant	NotSignificant	NotSignificant	NotSignificant	NotSignificant	Fast	NotSignificant	NotSignificant
58	Nasvi2EG001569	0.783362	0.689287	0.541484	0.512839	0.520424	0.00552036	-0.0187692	0.0263167	NotSignificant	NotSignificant	NotSignificant	NotSignificant	NotSignificant	NotSignificant	NotSignificant	NotSignificant
7633	Nasvi2EG001570	0.345569	0.395214	0.164448	0.171093	0.184979	0.0700531	0.0632408	0.00516038	NotSignificant	Fast	NotSignificant	NotSignificant	NotSignificant	Fast	NotSignificant	NotSignificant
6518	Nasvi2EG001571	0.405229	0.326964	0.227236	0.215953	0.222281	0.0177732	-0.0309264	0.0476246	NotSignificant	NotSignificant	NotSignificant	NotSignificant	NotSignificant	NotSignificant	NotSignificant	Slow
3118	Nasvi2EG001574	0.910116	0.824453	0.525656	0.493989	0.498603	0.0405131	0.0030947	0.0392854	NotSignificant	NotSignificant	NotSignificant	NotSignificant	NotSignificant	NotSignificant	NotSignificant	NotSignificant
5936	Nasvi2EG001588	0.178426	0.139158	0.166037	0.156351	0.158188	-0.0925516	-0.0861437	-0.00825574	NotSignificant	NotSignificant	Slow	Slow	NotSignificant	NotSignificant	Slow	Slow
2549	Nasvi2EG001592	0.876352	0.716227	0.740857	0.686772	0.686994	-0.0311336	-0.0478347	0.0199708	NotSignificant	NotSignificant	NotSignificant	NotSignificant	NotSignificant	NotSignificant	NotSignificant	Slow
7882	Nasvi2EG001595	0.135142	0.166817	0.14791	0.131209	0.131052	-0.0796284	-0.0039894	-0.0778279	NotSignificant	NotSignificant	NotSignificant	Slow	NotSignificant	NotSignificant	NotSignificant	NotSignificant
4515	Nasvi2EG001598	1.22069	1.38417	0.826891	0.785568	0.791479	0.0523643	0.0520776	0.00407529	NotSignificant	Fast	NotSignificant	NotSignificant	NotSignificant	Fast	NotSignificant	NotSignificant
3363	Nasvi2EG001599	0.352362	0.328659	0.264807	0.25253	0.282451	-0.0229747	-0.022906	-0.000694347	NotSignificant	NotSignificant	NotSignificant	NotSignificant	NotSignificant	NotSignificant	NotSignificant	NotSignificant
2243	Nasvi2EG001600	0.0683268	0.0536186	0.0322572	0.0307402	0.0310739	0.0335974	-0.0307564	0.0607125	NotSignificant	NotSignificant	NotSignificant	NotSignificant	NotSignificant	NotSignificant	NotSignificant	Slow
1143	Nasvi2EG001601	0.458453	0.450724	0.315496	0.233677	0.293025	-0.00184634	-0.00303687	0.000335676	NotSignificant	NotSignificant	NotSignificant	NotSignificant	NotSignificant	NotSignificant	NotSignificant	NotSignificant
7606	Nasvi2EG001603	0.288836	0.289897	0.176483	0.159788	0.166074	0.0173043	0.0101001	0.0054023	NotSignificant	NotSignificant	NotSignificant	NotSignificant	NotSignificant	NotSignificant	NotSignificant	NotSignificant
6491	Nasvi2EG001604	0.916978	0.903988	0.668591	0.652925	0.657561	0.0154446	0.00713008	0.0113755	NotSignificant	NotSignificant	NotSignificant	NotSignificant	NotSignificant	NotSignificant	NotSignificant	NotSignificant
5356	Nasvi2EG001605	0.297993	0.26189	0.192263	0.181345	0.190634	-0.00324091	-0.0247848	0.0200263	NotSignificant	NotSignificant	NotSignificant	NotSignificant	NotSignificant	NotSignificant	NotSignificant	NotSignificant
3057	Nasvi2EG001607	0.716263	0.713996	0.490893	0.481097	0.488793	0.0166867	0.00951564	0.0089258	NotSignificant	NotSignificant	NotSignificant	NotSignificant	NotSignificant	NotSignificant	NotSignificant	NotSignificant
1953	Nasvi2EG001608	0.365324	0.333712	0.326088	0.297897	0.298819	-0.058123	-0.0432111	-0.0150064	NotSignificant	NotSignificant	NotSignificant	Slow	NotSignificant	NotSignificant	NotSignificant	Slow
863	Nasvi2EG001609	0.779361	0.719362	0.663417	0.64651	0.654782	-0.0232766	-0.0235025	0.00324545	NotSignificant	NotSignificant	NotSignificant	NotSignificant	NotSignificant	NotSignificant	NotSignificant	NotSignificant
8438	Nasvi2EG001610	0.366789	0.335871	0.250733	0.179848	0.189829	-0.0107083	-0.0207393	0.00849385	NotSignificant	NotSignificant	NotSignificant	NotSignificant	NotSignificant	NotSignificant	NotSignificant	NotSignificant
7317	Nasvi2EG001611	0.251208	0.272656	0.168606	0.162978	0.164301	0.00771011	0.0201001	-0.0141494	NotSignificant	NotSignificant	NotSignificant	NotSignificant	NotSignificant	NotSignificant	NotSignificant	NotSignificant
5045	Nasvi2EG001615	0.0727298	0.081113	0.042873	0.0406554	0.0408096	0.0254645	0.0342272	-0.0122543	NotSignificant	NotSignificant	NotSignificant	NotSignificant	NotSignificant	Fast	NotSignificant	NotSignificant
3934	Nasvi2EG001617	0.400403	0.418668	0.351312	0.28969	0.292593	-0.0407353	-0.0113229	-0.0296009	NotSignificant	NotSignificant	NotSignificant	NotSignificant	NotSignificant	NotSignificant	NotSignificant	NotSignificant
1708	Nasvi2EG001620	0.788028	0.849501	0.740948	0.594906	0.617964	-0.0315366	-0.00089239	-0.0279782	NotSignificant	NotSignificant	NotSignificant	NotSignificant	NotSignificant	NotSignificant	NotSignificant	NotSignificant
568	Nasvi2EG001621	0.681583	0.662497	0.451629	0.419106	0.420516	0.0165225	0.0045681	0.0131363	NotSignificant	NotSignificant	NotSignificant	NotSignificant	NotSignificant	NotSignificant	NotSignificant	NotSignificant
8121	Nasvi2EG001622	1.49956	1.42727	1.04302	1.02467	1.02467	0.0478132	0.0166937	0.0356111	NotSignificant	Fast	NotSignificant	NotSignificant	NotSignificant	NotSignificant	NotSignificant	NotSignificant
3649	Nasvi2EG001644	0.665138	0.634713	0.419843	0.398206	0.410552	0.022489	0.00396619	0.0194994	NotSignificant	NotSignificant	NotSignificant	NotSignificant	NotSignificant	NotSignificant	NotSignificant	NotSignificant
2514	Nasvi2EG001645	1.00384	0.972695	0.639401	0.616809	0.630472	0.0370725	0.0145636	0.0253296	NotSignificant	NotSignificant	NotSignificant	NotSignificant	NotSignificant	NotSignificant	NotSignificant	NotSignificant
279	Nasvi2EG001647	0.163335	0.16869	0.107906	0.104835	0.104835	0.00219267	0.0076827	-0.00804634	NotSignificant	NotSignificant	NotSignificant	NotSignificant	NotSignificant	NotSignificant	NotSignificant	NotSignificant
6731	Nasvi2EG001649	0.551406	0.70372	0.575863	0.556601	0.552929	-0.0371572	0.0249137	-0.0596913	NotSignificant	NotSignificant	NotSignificant	NotSignificant	NotSignificant	NotSignificant	NotSignificant	NotSignificant
5586	Nasvi2EG001650	0.410194	0.567726	0.385557	0.177555	0.177881	-0.030641	0.0432678	-0.0754759	NotSignificant	NotSignificant	NotSignificant	NotSignificant	NotSignificant	Fast	NotSignificant	NotSignificant
4489	Nasvi2EG001652	0.251225	0.22901	0.123694	0.101179	0.102388	0.0424253	0.00330335	0.0365139	NotSignificant	NotSignificant	NotSignificant	NotSignificant	NotSignificant	NotSignificant	NotSignificant	NotSignificant
2212	Nasvi2EG001656	0.37284	0.401777	0.251821	0.228984	0.231408	0.0101296	0.0201847	-0.0109678	NotSignificant	NotSignificant	NotSignificant	NotSignificant	NotSignificant	NotSignificant	NotSignificant	NotSignificant
1114	Nasvi2EG001657	0.90546	0.979319	0.697007	0.672215	0.674665	0.0153753	0.0240243	-0.00546711	NotSignificant	NotSignificant	NotSignificant	NotSignificant	NotSignificant	NotSignificant	NotSignificant	NotSignificant
8668	Nasvi2EG001658	0.377208	0.395749	0.265909	0.241777	0.243764	0.000337225	0.0101643	-0.0105828	NotSignificant	NotSignificant	NotSignificant	NotSignificant	NotSignificant	NotSignificant	NotSignificant	NotSignificant
3902	Nasvi2EG001679	0.186344	0.245543	0.229249	0.187009	0.187009	-0.0940064	-0.0013736	-0.0940768	NotSignificant	NotSignificant	Slow	Slow	NotSignificant	NotSignificant	NotSignificant	NotSignificant
507	Nasvi2EG001684	1.59928	1.60337	1.64709	1.47233	1.47233	0.00461549	0.00329145	0.00509552	NotSignificant	NotSignificant	NotSignificant	NotSignificant	NotSignificant	NotSignificant	NotSignificant	NotSignificant
8061	Nasvi2EG001685	2.05387	2.01796	1.50801	1.50036	1.56893	0.0761451	0.0352923	0.0444941	NotSignificant	Fast	NotSignificant	NotSignificant	NotSignificant	Fast	NotSignificant	NotSignificant
6991	Nasvi2EG001686	0.152028	0.164119	0.0819859	0.0776135	0.0780101	0.0398177	0.0354637	0.00140815	NotSignificant	NotSignificant	NotSignificant	NotSignificant	NotSignificant	Fast	NotSignificant	NotSignificant
5852	Nasvi2EG001687	0.57403	0.563879	0.350793	0.345947	0.347157	0.0275101	0.0117668	0.0161796	NotSignificant	NotSignificant	NotSignificant	NotSignificant	NotSignificant	NotSignificant	NotSignificant	NotSignificant
4708	Nasvi2EG001688	0.234188	0.208846	0.165065	0.149253	0.155563	-0.0211313	-0.0307028	0.00762827	NotSignificant	NotSignificant	NotSignificant	NotSignificant	NotSignificant	NotSignificant	NotSignificant	Slow
2450	Nasvi2EG001691	0.0819712	0.114857	0.0778311	0.0725886	0.073451	-0.0379484	0.0412382	-0.0822055	NotSignificant	NotSignificant	NotSignificant	NotSignificant	NotSignificant	Fast	NotSignificant	NotSignificant
7797	Nasvi2EG001694	0.146046	0.155855	0.102864	0.070233	0.0784725	-0.00885726	0.00802263	-0.0199332	NotSignificant	NotSignificant	NotSignificant	NotSignificant	NotSignificant	NotSignificant	NotSignificant	NotSignificant
6700	Nasvi2EG001695	0.546273	0.563152	0.325334	0.292552	0.309906	0.0328695	0.0235683	0.00914565	NotSignificant	NotSignificant	NotSignificant	NotSignificant	NotSignificant	NotSignificant	NotSignificant	NotSignificant
5556	Nasvi2EG001696	0.818602	0.767516	0.390473	0.310507	0.315673	0.063255	0.0200154	0.0432876	NotSignificant	Fast	NotSignificant	NotSignificant	NotSignificant	NotSignificant	NotSignificant	NotSignificant
4423	Nasvi2EG001697	0.994823	0.951564	0.667018	0.564835	0.638143	0.0226876	0.00497862	0.0201518	NotSignificant	NotSignificant	NotSignificant	NotSignificant	NotSignificant	NotSignificant	NotSignificant	NotSignificant
3268	Nasvi2EG001698	0.0488441	0.0389785	0.0240854	0.0240854	0.0241415	0.0271408	-0.0304069	0.0538052	NotSignificant	NotSignificant	NotSignificant	NotSignificant	NotSignificant	NotSignificant	NotSignificant	Slow
2150	Nasvi2EG001699	0.523128	0.579631	0.313342	0.279297	0.281256	0.0374803	0.0398967	-0.00272514	NotSignificant	NotSignificant	NotSignificant	NotSignificant	NotSignificant	Fast	NotSignificant	NotSignificant
1052	Nasvi2EG001700	0.488653	0.471732	0.35072	0.326842	0.328896	-0.00561738	-0.0078991	0.00251086	NotSignificant	NotSignificant	NotSignificant	NotSignificant	NotSignificant	NotSignificant	NotSignificant	NotSignificant
7516	Nasvi2EG001703	0.293448	0.308639	0.204426	0.193883	0.196738	-0.000280955	0.010164	-0.0118002	NotSignificant	NotSignificant	NotSignificant	NotSignificant	NotSignificant	NotSignificant	NotSignificant	NotSignificant
7228	Nasvi2EG001716	0.305388	0.301641	0.198923	0.152735	0.173222	0.00371892	0.000249693	0.00157291	NotSignificant	NotSignificant	NotSignificant	NotSignificant	NotSignificant	NotSignificant	NotSignificant	NotSignificant
6087	Nasvi2EG001717	0.611189	0.61017	0.336696	0.324648	0.325934	0.0456365	0.0238468	0.0219947	NotSignificant	Fast	NotSignificant	NotSignificant	NotSignificant	NotSignificant	NotSignificant	NotSignificant
4661	Nasvi2EG001727	1.28338	1.40913	0.431797	0.485204	0.488578	0.134279	0.089036	0.047034	Fast	Fast	NotSignificant	NotSignificant	Fast	Fast	NotSignificant	NotSignificant
3549	Nasvi2EG001729	1.40577	1.29814	0.834628	0.849946	0.85181	0.0620333	0.0178725	0.0482153	NotSignificant	Fast	NotSignificant	NotSignificant	NotSignificant	NotSignificant	NotSignificant	NotSignificant
2420	Nasvi2EG001730	1.57928	1.561	0.936914	0.67828	0.720613	0.0559754	0.0277835	0.0314108	NotSignificant	Fast	NotSignificant	NotSignificant	NotSignificant	NotSignificant	NotSignificant	NotSignificant
6641	Nasvi2EG001735	2.33574	1.20937	1.21635	1.21612	1.21612	0.06928	-0.0821639	0.155946	NotSignificant	Fast	NotSignificant	NotSignificant	NotSignificant	NotSignificant	Slow	Slow
5499	Nasvi2EG001736	0.725561	0.795757	0.579198	0.582803	0.596375	0.00341088	0.0203515	-0.0143629	NotSignificant	NotSignificant	NotSignificant	NotSignificant	NotSignificant	NotSignificant	NotSignificant	NotSignificant
713	Nasvi2EG001756	0.974707	0.876976	1.03368	0.940599	0.906491	-0.0538223	-0.0418476	-0.00764184	NotSignificant	NotSignificant	NotSignificant	Slow	NotSignificant	NotSignificant	NotSignificant	Slow
8279	Nasvi2EG001757	0.259578	0.311013	0.0569005	0.0543296	0.0902961	0.153591	0.118036	0.0322678	Fast	Fast	NotSignificant	NotSignificant	Fast	Fast	NotSignificant	NotSignificant
6052	Nasvi2EG001759	0.364244	0.364244	0.000115389	0.0159298	0.0159314	0.241696	0.120907	0.116922	Fast	Fast	NotSignificant	NotSignificant	Fast	Fast	NotSignificant	NotSignificant
4927	Nasvi2EG001760	0.468094	0.60693	0.157383	0.14641	0.168355	0.122427	0.118228	0.00221735	Fast	Fast	NotSignificant	NotSignificant	Fast	Fast	NotSignificant	NotSignificant
418	Nasvi2EG001764	0.595952	0.264553	0.159614	0.256347	0.264553	0.100783	-0.110915	0.211118	Fast	Fast	NotSignificant	NotSignificant	NotSignificant	NotSignificant	Slow	Slow
6902	Nasvi2EG001766	1.21533	1.33575	0.660443	0.604088	0.702891	0.0749706	0.0581988	0.0195034	NotSignificant	Fast	NotSignificant	NotSignificant	NotSignificant	Fast	NotSignificant	NotSignificant
2363	Nasvi2EG001778	2.09865	2.06736	0.686122	0.664295	0.664503	0.143388	0.0704959	0.076025	Fast	Fast	NotSignificant	NotSignificant	Fast	Fast	NotSignificant	NotSignificant
3182	Nasvi2EG001806	0.425065	0.523414	0.477237	0.426199	0.389352	-0.0662319	0.00301372	-0.0679954	NotSignificant	NotSignificant	NotSignificant	Slow	NotSignificant	NotSignificant	NotSignificant	NotSignificant
957	Nasvi2EG001811	0.961432	0.692186	0.680094	0.742765	0.742765	-0.00112986	-0.0561807	0.0586312	NotSignificant	NotSignificant	NotSignificant	NotSignificant	NotSignificant	NotSignificant	NotSignificant	Slow
7428	Nasvi2EG001834	0.402083	0.460855	0.283605	0.270243	0.284063	0.0108011	0.0322052	-0.0218189	NotSignificant	NotSignificant	NotSignificant	NotSignificant	NotSignificant	Fast	NotSignificant	NotSignificant
6312	Nasvi2EG001836	0.561921	0.702971	0.423704	0.422408	0.42278	0.017328	0.052059	-0.0335172	NotSignificant	NotSignificant	NotSignificant	NotSignificant	NotSignificant	Fast	NotSignificant	NotSignificant
5178	Nasvi2EG001837	0.251261	0.281906	0.273481	0.22603	0.170154	-0.083761	-0.0218724	-0.0628379	NotSignificant	NotSignificant	NotSignificant	Slow	NotSignificant	NotSignificant	NotSignificant	NotSignificant
2876	Nasvi2EG001844	0.636079	0.536575	0.260142	0.244144	0.244152	0.0748896	0.00380209	0.0703606	NotSignificant	Fast	NotSignificant	NotSignificant	NotSignificant	NotSignificant	NotSignificant	NotSignificant
3738	Nasvi2EG001863	1.24501	1.19609	0.475139	0.450473	0.524286	0.107208	0.0469123	0.0617747	Fast	Fast	NotSignificant	NotSignificant	NotSignificant	Fast	NotSignificant	NotSignificant
7944	Nasvi2EG001870	0.14365	0.128977	0.0752365	0.0518289	0.0518629	0.0278309	-0.00693149	0.0314379	NotSignificant	NotSignificant	NotSignificant	NotSignificant	NotSignificant	NotSignificant	NotSignificant	NotSignificant
4570	Nasvi2EG001873	0.492699	0.555491	0.441449	0.397688	0.396727	-0.029754	0.00776578	-0.0365484	NotSignificant	NotSignificant	NotSignificant	NotSignificant	NotSignificant	NotSignificant	NotSignificant	NotSignificant
3462	Nasvi2EG001874	0.486547	0.340095	0.425471	0.429537	0.465456	-0.0710751	-0.0923728	0.0225798	NotSignificant	NotSignificant	NotSignificant	Slow	NotSignificant	NotSignificant	Slow	Slow
2333	Nasvi2EG001875	0.740141	0.705401	0.539675	0.409421	0.446748	-0.0044693	-0.0093876	0.00600581	NotSignificant	NotSignificant	NotSignificant	NotSignificant	NotSignificant	NotSignificant	NotSignificant	NotSignificant
1241	Nasvi2EG001876	0.286957	0.381703	0.348149	0.314865	0.310556	-0.0813026	0.00726298	-0.0884689	NotSignificant	NotSignificant	NotSignificant	Slow	NotSignificant	NotSignificant	NotSignificant	NotSignificant
4841	Nasvi2EG001908	0.424159	0.277074	0.264309	0.238195	0.259672	-0.0176772	-0.0839466	0.0654699	NotSignificant	NotSignificant	NotSignificant	NotSignificant	NotSignificant	NotSignificant	Slow	Slow
1473	Nasvi2EG001911	0.761452	0.670841	0.746962	0.70977	0.70977	-0.0547877	-0.0461264	-0.00525871	NotSignificant	NotSignificant	NotSignificant	Slow	NotSignificant	NotSignificant	NotSignificant	Slow
334	Nasvi2EG001913	0.39876	0.389583	0.419012	0.396714	0.398654	-0.0805224	-0.0424978	-0.037063	NotSignificant	NotSignificant	NotSignificant	Slow	NotSignificant	NotSignificant	NotSignificant	Slow
7883	Nasvi2EG001914	0.466687	0.403817	0.355677	0.307634	0.324847	-0.0294549	-0.0390629	0.00962374	NotSignificant	NotSignificant	NotSignificant	NotSignificant	NotSignificant	NotSignificant	NotSignificant	Slow
5678	Nasvi2EG001916	0.874721	0.834615	0.674337	0.607553	0.611346	-0.00203992	-0.00746357	0.00817975	NotSignificant	NotSignificant	NotSignificant	NotSignificant	NotSignificant	NotSignificant	NotSignificant	NotSignificant
4544	Nasvi2EG001917	0.892974	0.814323	0.516954	0.475019	0.479286	0.0393778	0.00375812	0.0373206	NotSignificant	NotSignificant	NotSignificant	NotSignificant	NotSignificant	NotSignificant	NotSignificant	NotSignificant
2275	Nasvi2EG001920	0.0867495	0.0771519	0.0449156	0.0448105	0.0456311	0.0285747	-0.00848529	0.0336307	NotSignificant	NotSignificant	NotSignificant	NotSignificant	NotSignificant	NotSignificant	NotSignificant	NotSignificant
1174	Nasvi2EG001922	0.483356	0.511601	0.259678	0.254353	0.265633	0.0501436	0.037446	0.0120938	NotSignificant	Fast	NotSignificant	NotSignificant	NotSignificant	Fast	NotSignificant	NotSignificant
5389	Nasvi2EG001927	0.500078	0.465658	0.378047	0.358288	0.359914	-0.0173641	-0.020032	0.00323526	NotSignificant	NotSignificant	NotSignificant	NotSignificant	NotSignificant	NotSignificant	NotSignificant	NotSignificant
4246	Nasvi2EG001929	0.55792	0.565257	0.418333	0.362978	0.363571	-0.00710096	0.000299997	-0.00678437	NotSignificant	NotSignificant	NotSignificant	NotSignificant	NotSignificant	NotSignificant	NotSignificant	NotSignificant
3090	Nasvi2EG001930	0.191026	0.206096	0.112613	0.110396	0.111616	0.0269025	0.0287588	-0.00433426	NotSignificant	NotSignificant	NotSignificant	NotSignificant	NotSignificant	NotSignificant	NotSignificant	NotSignificant
8465	Nasvi2EG001934	0.51042	0.457341	0.423833	0.388284	0.402588	-0.0386025	-0.0368313	-0.000894308	NotSignificant	NotSignificant	NotSignificant	NotSignificant	NotSignificant	NotSignificant	NotSignificant	Slow
7059	Nasvi2EG001943	0.280616	0.245335	0.178857	0.18167	0.194507	-0.00136774	-0.0248764	0.0219953	NotSignificant	NotSignificant	NotSignificant	NotSignificant	NotSignificant	NotSignificant	NotSignificant	NotSignificant
4774	Nasvi2EG001946	1.79323	0.913845	1.85491	0.913845	1.65012	-0.104108	-0.146413	0.0465665	NotSignificant	NotSignificant	Slow	Slow	NotSignificant	NotSignificant	Slow	Slow
5	Nasvi2EG001958	0.304824	0.292601	0.231647	0.215258	0.215933	-0.0248322	-0.0188158	-0.00710018	NotSignificant	NotSignificant	NotSignificant	NotSignificant	NotSignificant	NotSignificant	NotSignificant	NotSignificant
7579	Nasvi2EG001959	0.789569	0.812425	0.708275	0.631795	0.631795	-0.0240411	-0.0050778	-0.0160407	NotSignificant	NotSignificant	NotSignificant	NotSignificant	NotSignificant	NotSignificant	NotSignificant	NotSignificant
6460	Nasvi2EG001960	0.637184	0.527595	0.540229	0.480556	0.491204	-0.0446784	-0.0527155	0.00978701	NotSignificant	NotSignificant	NotSignificant	Slow	NotSignificant	NotSignificant	NotSignificant	Slow
1954	Nasvi2EG001965	0.758699	0.563672	0.64821	0.54223	0.535713	-0.0525751	-0.0738966	0.0235882	NotSignificant	NotSignificant	NotSignificant	Slow	NotSignificant	NotSignificant	NotSignificant	Slow
6148	Nasvi2EG001969	0.238715	0.504972	0.485246	0.420266	0.40888	-0.126747	0.0465794	-0.172133	NotSignificant	NotSignificant	Slow	Slow	NotSignificant	Fast	NotSignificant	NotSignificant
5046	Nasvi2EG001970	0.314695	0.307591	0.165826	0.156677	0.156677	0.0403807	0.0164149	0.0221224	NotSignificant	NotSignificant	NotSignificant	NotSignificant	NotSignificant	NotSignificant	NotSignificant	NotSignificant
3935	Nasvi2EG001971	0.283903	0.265558	0.2044	0.199331	0.199331	-0.0175975	-0.0200577	0.00117472	NotSignificant	NotSignificant	NotSignificant	NotSignificant	NotSignificant	NotSignificant	NotSignificant	NotSignificant
2773	Nasvi2EG001972	1.95023	2.0209	1.11449	1.65124	1.76838	0.139034	0.0761565	0.0656525	Fast	Fast	NotSignificant	NotSignificant	Fast	Fast	NotSignificant	NotSignificant
1678	Nasvi2EG001973	0.101884	0.095333	0.0569482	0.0550754	0.0565375	0.020258	-0.00249887	0.0194805	NotSignificant	NotSignificant	NotSignificant	NotSignificant	NotSignificant	NotSignificant	NotSignificant	NotSignificant
6992	Nasvi2EG001976	0.563536	0.536189	0.367118	0.357359	0.360669	0.0136266	-0.00105379	0.015238	NotSignificant	NotSignificant	NotSignificant	NotSignificant	NotSignificant	NotSignificant	NotSignificant	NotSignificant
4741	Nasvi2EG001978	0.594925	0.613084	0.519442	0.497801	0.500146	-0.0273587	-0.0066278	-0.018831	NotSignificant	NotSignificant	NotSignificant	NotSignificant	NotSignificant	NotSignificant	NotSignificant	NotSignificant
3618	Nasvi2EG001979	0.478153	0.528304	0.418633	0.394182	0.410391	-0.0274011	0.00545217	-0.0319169	NotSignificant	NotSignificant	NotSignificant	NotSignificant	NotSignificant	NotSignificant	NotSignificant	NotSignificant
2481	Nasvi2EG001980	0.558722	0.592021	0.237525	0.207196	0.211099	0.0829552	0.0544102	0.0273596	NotSignificant	Fast	NotSignificant	NotSignificant	NotSignificant	Fast	NotSignificant	NotSignificant
1383	Nasvi2EG001981	0.397238	0.325869	0.202082	0.190601	0.191397	0.0345531	-0.0204198	0.0535754	NotSignificant	NotSignificant	NotSignificant	NotSignificant	NotSignificant	NotSignificant	NotSignificant	NotSignificant
5587	Nasvi2EG001985	0.776588	0.811225	0.409039	0.392374	0.394895	0.0613952	0.0409228	0.0213906	NotSignificant	Fast	NotSignificant	NotSignificant	NotSignificant	Fast	NotSignificant	NotSignificant
4456	Nasvi2EG001986	0.131843	0.153425	0.106321	0.10139	0.103811	-0.0242583	0.0159115	-0.0427748	NotSignificant	NotSignificant	NotSignificant	NotSignificant	NotSignificant	NotSignificant	NotSignificant	NotSignificant
3302	Nasvi2EG001987	0.73436	0.748197	0.524988	0.411404	0.403861	0.0060031	0.00804959	-0.000939557	NotSignificant	NotSignificant	NotSignificant	NotSignificant	NotSignificant	NotSignificant	NotSignificant	NotSignificant
2180	Nasvi2EG001988	0.655291	0.669254	0.59743	0.361812	0.383497	-0.0466414	-0.0182209	-0.0278162	NotSignificant	NotSignificant	NotSignificant	Slow	NotSignificant	NotSignificant	NotSignificant	NotSignificant
1077	Nasvi2EG001989	0.166287	0.18279	0.123744	0.111511	0.11328	-0.0138164	0.0110737	-0.0273525	NotSignificant	NotSignificant	NotSignificant	NotSignificant	NotSignificant	NotSignificant	NotSignificant	NotSignificant
8636	Nasvi2EG001990	0.557023	0.568343	0.369527	0.32875	0.342014	0.0148155	0.0125624	0.00250309	NotSignificant	NotSignificant	NotSignificant	NotSignificant	NotSignificant	NotSignificant	NotSignificant	NotSignificant
5293	Nasvi2EG001996	0.736874	0.730653	0.272673	0.251187	0.253455	0.100221	0.0494297	0.0501495	Fast	Fast	NotSignificant	NotSignificant	NotSignificant	Fast	NotSignificant	NotSignificant
4161	Nasvi2EG001997	0.112591	0.108864	0.0580344	0.0495295	0.0537996	0.0363232	0.0117258	0.0212386	NotSignificant	NotSignificant	NotSignificant	NotSignificant	NotSignificant	NotSignificant	NotSignificant	NotSignificant
2992	Nasvi2EG001998	0.947825	0.978217	0.724608	0.685492	0.694523	0.0129032	0.0142268	0.00193858	NotSignificant	NotSignificant	NotSignificant	NotSignificant	NotSignificant	NotSignificant	NotSignificant	NotSignificant
1895	Nasvi2EG001999	0.381792	0.468511	0.264262	0.248239	0.249814	0.0196203	0.0498088	-0.0308659	NotSignificant	NotSignificant	NotSignificant	NotSignificant	NotSignificant	Fast	NotSignificant	NotSignificant
768	Nasvi2EG002000	0.205507	0.276947	0.17527	0.155827	0.167712	-0.0157441	0.0471649	-0.0647638	NotSignificant	NotSignificant	NotSignificant	NotSignificant	NotSignificant	Fast	NotSignificant	NotSignificant
8364	Nasvi2EG002001	0.405044	0.302819	0.320914	0.290531	0.291185	-0.0524487	-0.0746625	0.0220351	NotSignificant	NotSignificant	NotSignificant	Slow	NotSignificant	NotSignificant	NotSignificant	Slow
7259	Nasvi2EG002002	0.403775	0.362322	0.276007	0.262381	0.270984	-0.0072126	-0.0223482	0.0146278	NotSignificant	NotSignificant	NotSignificant	NotSignificant	NotSignificant	NotSignificant	NotSignificant	NotSignificant
6119	Nasvi2EG002003	0.401554	0.388939	0.249725	0.221005	0.225856	0.0148763	0.00236791	0.0114966	NotSignificant	NotSignificant	NotSignificant	NotSignificant	NotSignificant	NotSignificant	NotSignificant	NotSignificant
3868	Nasvi2EG002005	0.308898	0.468868	0.220922	0.191725	0.207916	0.0318362	0.0968862	-0.066433	NotSignificant	NotSignificant	NotSignificant	NotSignificant	Fast	Fast	NotSignificant	NotSignificant
2724	Nasvi2EG002006	0.362254	0.356905	0.239306	0.218645	0.224518	0.00511603	0.000752319	0.00332245	NotSignificant	NotSignificant	NotSignificant	NotSignificant	NotSignificant	NotSignificant	NotSignificant	NotSignificant
1613	Nasvi2EG002007	1.4349	1.37746	1.34088	1.06243	1.06028	-0.00953131	-0.00985306	0.00485388	NotSignificant	NotSignificant	NotSignificant	NotSignificant	NotSignificant	NotSignificant	NotSignificant	NotSignificant
508	Nasvi2EG002008	0.392406	0.395691	0.423461	0.364847	0.36841	-0.0851154	-0.0397258	-0.0447534	NotSignificant	NotSignificant	NotSignificant	Slow	NotSignificant	NotSignificant	NotSignificant	Slow
6960	Nasvi2EG002010	0.436376	0.297004	0.154351	0.147896	0.149685	0.0763541	-0.039628	0.114021	NotSignificant	Fast	NotSignificant	NotSignificant	NotSignificant	NotSignificant	NotSignificant	Slow
5820	Nasvi2EG002011	0.29846	0.318402	0.256645	0.229422	0.285532	-0.038317	-0.00671788	-0.0325064	NotSignificant	NotSignificant	NotSignificant	NotSignificant	NotSignificant	NotSignificant	NotSignificant	NotSignificant
3550	Nasvi2EG002013	0.363012	0.318103	0.229353	0.211326	0.229352	0.00241098	-0.0225009	0.0237787	NotSignificant	NotSignificant	NotSignificant	NotSignificant	NotSignificant	NotSignificant	NotSignificant	NotSignificant
2421	Nasvi2EG002014	0.138246	0.122537	0.076552	0.0586124	0.0675851	0.0176092	-0.014203	0.0285882	NotSignificant	NotSignificant	NotSignificant	NotSignificant	NotSignificant	NotSignificant	NotSignificant	NotSignificant
217	Nasvi2EG002017	1.10746	2.02799	1.87795	1.71066	1.51556	-0.0117217	0.0853081	-0.0946707	NotSignificant	NotSignificant	NotSignificant	NotSignificant	Fast	Fast	NotSignificant	NotSignificant
7767	Nasvi2EG002018	1.14616	1.32602	0.860931	0.862223	0.870498	0.0404832	0.0492806	-0.00469867	NotSignificant	NotSignificant	NotSignificant	NotSignificant	NotSignificant	Fast	NotSignificant	NotSignificant
4397	Nasvi2EG002021	0.346279	0.326521	0.305927	0.281934	0.284404	-0.0536522	-0.0357044	-0.0182258	NotSignificant	NotSignificant	NotSignificant	Slow	NotSignificant	NotSignificant	NotSignificant	Slow
1053	Nasvi2EG002025	0.934879	0.886636	0.604936	0.563379	0.578625	0.0285081	0.0062221	0.0247177	NotSignificant	NotSignificant	NotSignificant	NotSignificant	NotSignificant	NotSignificant	NotSignificant	NotSignificant
5237	Nasvi2EG002030	0.525363	0.474948	0.500058	0.469682	0.472307	-0.0618562	-0.0459907	-0.0142122	NotSignificant	NotSignificant	NotSignificant	Slow	NotSignificant	NotSignificant	NotSignificant	Slow
4132	Nasvi2EG002031	0.338817	0.307911	0.201715	0.184778	0.185512	0.0148529	-0.00993732	0.0233173	NotSignificant	NotSignificant	NotSignificant	NotSignificant	NotSignificant	NotSignificant	NotSignificant	NotSignificant
2963	Nasvi2EG002032	0.0509274	0.0167274	0.0604439	0.0439645	0.0439645	-0.228237	-0.247406	0.0157263	NotSignificant	NotSignificant	Slow	Slow	NotSignificant	NotSignificant	Slow	Slow
1866	Nasvi2EG002034	0.0102275	0.0102275	0.00403518	0.00500688	0.00772068	0.0764031	0.0382026	0.0341642	NotSignificant	Fast	NotSignificant	NotSignificant	NotSignificant	Fast	NotSignificant	NotSignificant
8311	Nasvi2EG002039	0.0320651	0.0446294	0.0569303	0.0541307	0.0541668	-0.181788	-0.0436256	-0.141453	NotSignificant	NotSignificant	Slow	Slow	NotSignificant	NotSignificant	NotSignificant	Slow
7995	Nasvi2EG002049	0.32268	0.397938	0.357783	0.304526	0.304526	-0.071362	0.000503454	-0.0718848	NotSignificant	NotSignificant	NotSignificant	Slow	NotSignificant	NotSignificant	NotSignificant	NotSignificant
6903	Nasvi2EG002050	0.953336	1.095	0.767512	0.652279	0.650714	0.0113895	0.032866	-0.0184197	NotSignificant	NotSignificant	NotSignificant	NotSignificant	NotSignificant	Fast	NotSignificant	NotSignificant
5791	Nasvi2EG002051	0.330864	0.325372	0.209212	0.201606	0.202902	0.0119491	0.00371932	0.00697332	NotSignificant	NotSignificant	NotSignificant	NotSignificant	NotSignificant	NotSignificant	NotSignificant	NotSignificant
4662	Nasvi2EG002052	0.395977	0.382304	0.165807	0.135553	0.139364	0.0738077	0.0303018	0.0413766	NotSignificant	Fast	NotSignificant	NotSignificant	NotSignificant	NotSignificant	NotSignificant	NotSignificant
7454	Nasvi2EG002066	0.293342	0.302423	0.255827	0.245587	0.245895	-0.0438646	-0.0155144	-0.0290595	NotSignificant	NotSignificant	NotSignificant	Slow	NotSignificant	NotSignificant	NotSignificant	NotSignificant
5205	Nasvi2EG002069	0.240707	0.275608	0.163641	0.163641	0.189647	0.0105733	0.0317124	-0.0228897	NotSignificant	NotSignificant	NotSignificant	NotSignificant	NotSignificant	NotSignificant	NotSignificant	NotSignificant
4079	Nasvi2EG002071	0.282108	0.313708	0.303975	0.271593	0.273121	-0.0795827	-0.021052	-0.0589296	NotSignificant	NotSignificant	NotSignificant	Slow	NotSignificant	NotSignificant	NotSignificant	NotSignificant
2906	Nasvi2EG002072	0.591795	0.518353	0.449832	0.413916	0.415182	-0.0206789	-0.0322705	0.0127231	NotSignificant	NotSignificant	NotSignificant	NotSignificant	NotSignificant	NotSignificant	NotSignificant	Slow
684	Nasvi2EG002074	0.784065	0.902192	0.784076	0.726863	0.730938	-0.0282241	0.011862	-0.0365895	NotSignificant	NotSignificant	NotSignificant	NotSignificant	NotSignificant	NotSignificant	NotSignificant	NotSignificant
7170	Nasvi2EG002076	0.57757	0.525848	0.221318	0.205772	0.221318	0.086892	0.0248585	0.06083	NotSignificant	Fast	NotSignificant	NotSignificant	NotSignificant	NotSignificant	NotSignificant	NotSignificant
4898	Nasvi2EG002079	0.34586	0.302093	0.2679	0.255573	0.280658	-0.0353161	-0.0404297	0.00452449	NotSignificant	NotSignificant	NotSignificant	NotSignificant	NotSignificant	NotSignificant	NotSignificant	Slow
419	Nasvi2EG002084	0.110629	0.0986902	0.059352	0.0545325	0.0545325	0.0233738	-0.0102735	0.0303629	NotSignificant	NotSignificant	NotSignificant	NotSignificant	NotSignificant	NotSignificant	NotSignificant	NotSignificant
7968	Nasvi2EG002085	0.551495	0.64328	0.567208	0.474056	0.485768	-0.0501849	0.00270107	-0.0511936	NotSignificant	NotSignificant	NotSignificant	Slow	NotSignificant	NotSignificant	NotSignificant	NotSignificant
6875	Nasvi2EG002086	1.00104	0.884135	0.748214	0.697298	0.733621	0.00297281	-0.0186602	0.0249645	NotSignificant	NotSignificant	NotSignificant	NotSignificant	NotSignificant	NotSignificant	NotSignificant	NotSignificant
5736	Nasvi2EG002087	0.437022	0.575334	0.36274	0.337427	0.339697	-0.00121006	0.051082	-0.0519476	NotSignificant	NotSignificant	NotSignificant	NotSignificant	NotSignificant	Fast	NotSignificant	NotSignificant
4600	Nasvi2EG002088	1.15671	1.12223	0.770176	0.722385	0.74902	0.0362676	0.0145421	0.0251979	NotSignificant	NotSignificant	NotSignificant	NotSignificant	NotSignificant	NotSignificant	NotSignificant	NotSignificant
3463	Nasvi2EG002089	0.0571658	0.0536302	0.0338646	0.0305277	0.0305277	0.00867411	-0.00774802	0.0127777	NotSignificant	NotSignificant	NotSignificant	NotSignificant	NotSignificant	NotSignificant	NotSignificant	NotSignificant
2334	Nasvi2EG002090	0.56895	0.697752	0.868976	0.72936	0.667821	-0.117537	-0.026548	-0.087479	NotSignificant	NotSignificant	Slow	Slow	NotSignificant	NotSignificant	NotSignificant	NotSignificant
1263	Nasvi2EG002092	0.566087	0.556387	0.376485	0.350997	0.352538	0.0123178	0.00435912	0.00844884	NotSignificant	NotSignificant	NotSignificant	NotSignificant	NotSignificant	NotSignificant	NotSignificant	NotSignificant
6576	Nasvi2EG002095	0.332331	0.257258	0.135377	0.132436	0.151051	0.0624991	-0.0199015	0.0802286	NotSignificant	Fast	NotSignificant	NotSignificant	NotSignificant	NotSignificant	NotSignificant	NotSignificant
3183	Nasvi2EG002098	0.222576	0.213713	0.141502	0.126029	0.143259	0.00392407	-0.00511074	0.00677452	NotSignificant	NotSignificant	NotSignificant	NotSignificant	NotSignificant	NotSignificant	NotSignificant	NotSignificant
2072	Nasvi2EG002100	0.191037	0.195742	0.28013	0.246109	0.245566	-0.163462	-0.0771159	-0.0870491	NotSignificant	NotSignificant	Slow	Slow	NotSignificant	NotSignificant	NotSignificant	Slow
958	Nasvi2EG002101	0.781889	0.824797	0.573468	0.528039	0.555428	0.0123583	0.0178714	-0.00336047	NotSignificant	NotSignificant	NotSignificant	NotSignificant	NotSignificant	NotSignificant	NotSignificant	NotSignificant
5144	Nasvi2EG002105	0.220272	0.230804	0.155502	0.138252	0.143936	-0.00675174	0.00595685	-0.014801	NotSignificant	NotSignificant	NotSignificant	NotSignificant	NotSignificant	NotSignificant	NotSignificant	NotSignificant
4052	Nasvi2EG002106	1.09143	1.11196	0.580673	0.466465	0.495121	0.0626464	0.036742	0.0275287	NotSignificant	Fast	NotSignificant	NotSignificant	NotSignificant	Fast	NotSignificant	NotSignificant
2877	Nasvi2EG002107	0.371648	0.595304	0.532169	0.501021	0.494142	-0.0814288	0.0356833	-0.115185	NotSignificant	NotSignificant	NotSignificant	Slow	NotSignificant	Fast	NotSignificant	NotSignificant
1788	Nasvi2EG002108	0.641535	0.568353	0.399867	0.34539	0.351385	0.0147075	-0.0139577	0.0290955	NotSignificant	NotSignificant	NotSignificant	NotSignificant	NotSignificant	NotSignificant	NotSignificant	NotSignificant
653	Nasvi2EG002109	0.845275	0.801312	0.563043	0.502124	0.521209	0.0188204	0.00126637	0.0194908	NotSignificant	NotSignificant	NotSignificant	NotSignificant	NotSignificant	NotSignificant	NotSignificant	NotSignificant
8216	Nasvi2EG002110	0.354531	0.361706	0.310747	0.289331	0.29673	-0.0431726	-0.0168525	-0.0265127	NotSignificant	NotSignificant	NotSignificant	Slow	NotSignificant	NotSignificant	NotSignificant	NotSignificant
5962	Nasvi2EG002112	0.914448	0.882326	0.810749	0.780504	0.79506	-0.017969	-0.0130672	-0.00113645	NotSignificant	NotSignificant	NotSignificant	NotSignificant	NotSignificant	NotSignificant	NotSignificant	NotSignificant
4865	Nasvi2EG002113	0.707751	0.81737	0.623752	0.512763	0.520562	-0.015912	0.0193744	-0.0332599	NotSignificant	NotSignificant	NotSignificant	NotSignificant	NotSignificant	NotSignificant	NotSignificant	NotSignificant
3739	Nasvi2EG002114	0.508699	0.521067	0.365553	0.327899	0.34507	-3.32695e-05	0.00578119	-0.00557372	NotSignificant	NotSignificant	NotSignificant	NotSignificant	NotSignificant	NotSignificant	NotSignificant	NotSignificant
2609	Nasvi2EG002115	0.162059	0.160452	0.104636	0.101792	0.101826	0.0023143	-0.000238324	-4.6712e-05	NotSignificant	NotSignificant	NotSignificant	NotSignificant	NotSignificant	NotSignificant	NotSignificant	NotSignificant
360	Nasvi2EG002117	0.0682508	0.108472	0.110283	0.0840435	0.0827185	-0.138102	0.00142118	-0.142376	NotSignificant	NotSignificant	Slow	Slow	NotSignificant	NotSignificant	NotSignificant	NotSignificant
6818	Nasvi2EG002119	0.234436	0.223701	0.218933	0.211022	0.212379	-0.0690553	-0.0415001	-0.0286923	NotSignificant	NotSignificant	NotSignificant	Slow	NotSignificant	NotSignificant	NotSignificant	Slow
5704	Nasvi2EG002120	0.455778	0.484017	0.191041	0.185266	0.186478	0.0836933	0.0551842	0.0270425	NotSignificant	Fast	NotSignificant	NotSignificant	NotSignificant	Fast	NotSignificant	NotSignificant
4571	Nasvi2EG002121	0.374143	0.337395	0.236865	0.219376	0.225286	0.00508846	-0.0158421	0.0198985	NotSignificant	NotSignificant	NotSignificant	NotSignificant	NotSignificant	NotSignificant	NotSignificant	NotSignificant
3431	Nasvi2EG002122	0.133175	0.121936	0.10266	0.0788451	0.0831769	-0.0411208	-0.0358911	-0.00815769	NotSignificant	NotSignificant	NotSignificant	NotSignificant	NotSignificant	NotSignificant	NotSignificant	Slow
2301	Nasvi2EG002123	0.747066	0.981536	0.602909	0.515862	0.52349	0.0159769	0.0601013	-0.0420721	NotSignificant	NotSignificant	NotSignificant	NotSignificant	NotSignificant	Fast	NotSignificant	NotSignificant
1206	Nasvi2EG002124	0.26526	0.314686	0.345512	0.299949	0.290391	-0.113233	-0.0286374	-0.0846672	NotSignificant	NotSignificant	Slow	Slow	NotSignificant	NotSignificant	NotSignificant	NotSignificant
59	Nasvi2EG002125	0.31747	0.297682	0.139922	0.122363	0.124695	0.0632817	0.0191173	0.0418533	NotSignificant	Fast	NotSignificant	NotSignificant	NotSignificant	NotSignificant	NotSignificant	NotSignificant
7634	Nasvi2EG002126	0.275384	0.278878	0.197083	0.183583	0.188125	-0.00978397	-0.00172178	-0.00955065	NotSignificant	NotSignificant	NotSignificant	NotSignificant	NotSignificant	NotSignificant	NotSignificant	NotSignificant
6548	Nasvi2EG002127	0.51081	0.422483	0.450602	0.425923	0.428703	-0.0571198	-0.0588344	0.00296217	NotSignificant	NotSignificant	NotSignificant	Slow	NotSignificant	NotSignificant	NotSignificant	Slow
5416	Nasvi2EG002128	0.897748	0.862923	0.334383	0.310604	0.317952	0.101204	0.0436017	0.0576514	Fast	Fast	NotSignificant	NotSignificant	NotSignificant	Fast	NotSignificant	NotSignificant
4275	Nasvi2EG002129	0.401834	0.635813	0.603405	0.485093	0.470339	-0.0952165	0.0254516	-0.118878	NotSignificant	NotSignificant	Slow	Slow	NotSignificant	NotSignificant	NotSignificant	NotSignificant
3119	Nasvi2EG002130	0.796623	0.785032	0.146835	0.147007	0.152355	0.165219	0.0799463	0.083299	Fast	Fast	NotSignificant	NotSignificant	Fast	Fast	NotSignificant	NotSignificant
2013	Nasvi2EG002131	0.345368	0.303408	0.277875	0.248274	0.255907	-0.043149	-0.0431188	-0.000707046	NotSignificant	NotSignificant	NotSignificant	Slow	NotSignificant	NotSignificant	NotSignificant	Slow
894	Nasvi2EG002132	0.12202	0.0800139	0.101337	0.0867462	0.088622	-0.0877152	-0.112675	0.0221453	NotSignificant	NotSignificant	NotSignificant	Slow	NotSignificant	NotSignificant	Slow	Slow
7366	Nasvi2EG002134	0.263144	0.23566	0.0764419	0.0690801	0.0733086	0.112317	0.0325991	0.076648	Fast	Fast	NotSignificant	NotSignificant	NotSignificant	Fast	NotSignificant	NotSignificant
6243	Nasvi2EG002135	0.712884	0.689817	0.18368	0.178138	0.179394	0.136386	0.061745	0.0730813	Fast	Fast	NotSignificant	NotSignificant	NotSignificant	Fast	NotSignificant	NotSignificant
5106	Nasvi2EG002136	0.394476	0.41639	0.0939165	0.0888019	0.0888019	0.142653	0.0838612	0.0560077	Fast	Fast	NotSignificant	NotSignificant	Fast	Fast	NotSignificant	NotSignificant
3997	Nasvi2EG002137	0.923469	0.947032	0.296744	0.228759	0.241465	0.118528	0.0657232	0.0518889	Fast	Fast	NotSignificant	NotSignificant	NotSignificant	Fast	NotSignificant	NotSignificant
2826	Nasvi2EG002138	0.533196	0.521696	0.349166	0.238538	0.249844	0.00740309	0.000666517	0.00594131	NotSignificant	NotSignificant	NotSignificant	NotSignificant	NotSignificant	NotSignificant	NotSignificant	NotSignificant
1734	Nasvi2EG002139	0.753759	0.712322	0.480755	0.456107	0.468961	0.0235752	0.00285389	0.0222515	NotSignificant	NotSignificant	NotSignificant	NotSignificant	NotSignificant	NotSignificant	NotSignificant	NotSignificant
599	Nasvi2EG002140	0.252486	0.253462	0.252869	0.228751	0.231064	-0.0777916	-0.0372289	-0.0414782	NotSignificant	NotSignificant	NotSignificant	Slow	NotSignificant	NotSignificant	NotSignificant	Slow
8182	Nasvi2EG002141	0.540475	0.522281	0.410828	0.359946	0.376151	-0.0147188	-0.0120709	-0.00206307	NotSignificant	NotSignificant	NotSignificant	NotSignificant	NotSignificant	NotSignificant	NotSignificant	NotSignificant
4807	Nasvi2EG002146	0.458176	0.534341	0.287356	0.271525	0.277049	0.0337226	0.0477954	-0.0144725	NotSignificant	NotSignificant	NotSignificant	NotSignificant	NotSignificant	Fast	NotSignificant	NotSignificant
3687	Nasvi2EG002147	0.498406	0.650569	0.631642	0.597795	0.581206	-0.0745476	0.0074107	-0.0792716	NotSignificant	NotSignificant	NotSignificant	Slow	NotSignificant	NotSignificant	NotSignificant	NotSignificant
2550	Nasvi2EG002148	0.537084	0.525822	0.355633	0.332239	0.337483	0.0115353	0.00317748	0.00864605	NotSignificant	NotSignificant	NotSignificant	NotSignificant	NotSignificant	NotSignificant	NotSignificant	NotSignificant
1446	Nasvi2EG002149	0.364881	0.350653	0.129873	0.129873	0.14049	0.0954491	0.0399239	0.0533179	NotSignificant	Fast	NotSignificant	NotSignificant	NotSignificant	Fast	NotSignificant	NotSignificant
335	Nasvi2EG002150	0.371419	0.353802	0.269987	0.253456	0.254574	-0.0142272	-0.0148496	7.99837e-06	NotSignificant	NotSignificant	NotSignificant	NotSignificant	NotSignificant	NotSignificant	NotSignificant	NotSignificant
7884	Nasvi2EG002151	0.443505	0.592005	0.346301	0.286964	0.305188	0.00864064	0.0592869	-0.0508661	NotSignificant	NotSignificant	NotSignificant	NotSignificant	NotSignificant	Fast	NotSignificant	NotSignificant
32	Nasvi2EG002162	0.67429	0.808922	0.525888	0.506018	0.506408	0.0121454	0.0413898	-0.0272747	NotSignificant	NotSignificant	NotSignificant	NotSignificant	NotSignificant	Fast	NotSignificant	NotSignificant
6179	Nasvi2EG002173	0.168928	0.339738	0.239658	0.168928	0.165992	-0.0686816	0.0805713	-0.150934	NotSignificant	NotSignificant	NotSignificant	Slow	Fast	Fast	NotSignificant	NotSignificant
5047	Nasvi2EG002174	0.344047	0.303789	0.174556	0.152808	0.154004	0.0382871	-0.00461744	0.0410092	NotSignificant	NotSignificant	NotSignificant	NotSignificant	NotSignificant	NotSignificant	NotSignificant	NotSignificant
3969	Nasvi2EG002175	0.548179	0.397445	0.47233	0.448828	0.44905	-0.0630807	-0.083	0.0213826	NotSignificant	NotSignificant	NotSignificant	Slow	NotSignificant	NotSignificant	Slow	Slow
1709	Nasvi2EG002177	1.10396	1.07777	1.05264	0.94382	0.958697	-0.0207952	-0.0124512	-0.00400334	NotSignificant	NotSignificant	NotSignificant	NotSignificant	NotSignificant	NotSignificant	NotSignificant	NotSignificant
7027	Nasvi2EG002181	1.05682	0.931733	0.855097	0.82188	0.823465	-0.00480598	-0.0223248	0.0214643	NotSignificant	NotSignificant	NotSignificant	NotSignificant	NotSignificant	NotSignificant	NotSignificant	NotSignificant
4775	Nasvi2EG002183	0.55128	0.561336	0.212526	0.202476	0.206751	0.0933645	0.0513975	0.0407217	NotSignificant	Fast	NotSignificant	NotSignificant	NotSignificant	Fast	NotSignificant	NotSignificant
1417	Nasvi2EG002192	0.290739	0.259767	0.231637	0.197621	0.199644	-0.0427271	-0.0402613	-0.00377311	NotSignificant	NotSignificant	NotSignificant	NotSignificant	NotSignificant	NotSignificant	NotSignificant	Slow
280	Nasvi2EG002194	0.930463	0.860059	0.558781	0.461456	0.461456	0.0330282	0.00325046	0.0313568	NotSignificant	NotSignificant	NotSignificant	NotSignificant	NotSignificant	NotSignificant	NotSignificant	NotSignificant
7828	Nasvi2EG002195	0.354506	0.383573	0.193546	0.179619	0.18819	0.0445159	0.0386866	0.00428918	NotSignificant	Fast	NotSignificant	NotSignificant	NotSignificant	Fast	NotSignificant	NotSignificant
4490	Nasvi2EG002198	0.108548	0.102453	0.072285	0.0694873	0.0700723	-0.00993681	-0.0153956	0.00239459	NotSignificant	NotSignificant	NotSignificant	NotSignificant	NotSignificant	NotSignificant	NotSignificant	NotSignificant
2213	Nasvi2EG002202	0.543909	0.542921	0.269918	0.228581	0.239721	0.0564934	0.0289053	0.0266705	NotSignificant	Fast	NotSignificant	NotSignificant	NotSignificant	NotSignificant	NotSignificant	NotSignificant
7550	Nasvi2EG002205	0.846901	0.924663	0.813012	0.728606	0.714006	-0.0252676	0.0044752	-0.0262369	NotSignificant	NotSignificant	NotSignificant	NotSignificant	NotSignificant	NotSignificant	NotSignificant	NotSignificant
6461	Nasvi2EG002206	0.0432993	0.0699297	0.088107	0.0762446	0.0743566	-0.191955	-0.0294792	-0.165442	NotSignificant	NotSignificant	Slow	Slow	NotSignificant	NotSignificant	NotSignificant	NotSignificant
5321	Nasvi2EG002207	0.588624	0.682611	0.556446	0.536969	0.541412	-0.0284459	0.0133559	-0.0395771	NotSignificant	NotSignificant	NotSignificant	NotSignificant	NotSignificant	NotSignificant	NotSignificant	NotSignificant
3025	Nasvi2EG002209	0.765406	0.805328	0.936611	0.784601	0.78051	-0.0802987	-0.0301114	-0.0464031	NotSignificant	NotSignificant	NotSignificant	Slow	NotSignificant	NotSignificant	NotSignificant	Slow
1920	Nasvi2EG002210	0.820324	0.857775	0.553749	0.482368	0.506234	0.0241804	0.0222452	0.00370114	NotSignificant	NotSignificant	NotSignificant	NotSignificant	NotSignificant	NotSignificant	NotSignificant	NotSignificant
799	Nasvi2EG002211	0.207985	0.225768	0.199636	0.191823	0.193544	-0.0621316	-0.0161498	-0.0473635	NotSignificant	NotSignificant	NotSignificant	Slow	NotSignificant	NotSignificant	NotSignificant	NotSignificant
8365	Nasvi2EG002212	0.149227	0.13419	0.0700349	0.0660459	0.0706948	0.0468657	0.00247535	0.0412757	NotSignificant	Fast	NotSignificant	NotSignificant	NotSignificant	NotSignificant	NotSignificant	NotSignificant
6149	Nasvi2EG002214	0.0470732	0.0861616	0.0154284	0.0154108	0.0154284	0.138041	0.200543	-0.0663775	Fast	Fast	NotSignificant	NotSignificant	Fast	Fast	NotSignificant	NotSignificant
3903	Nasvi2EG002219	0.795316	0.881851	0.78382	0.721757	0.728851	-0.0296843	0.00480173	-0.0310171	NotSignificant	NotSignificant	NotSignificant	NotSignificant	NotSignificant	NotSignificant	NotSignificant	NotSignificant
8092	Nasvi2EG002223	0.486888	0.487219	0.239257	0.219353	0.231038	0.0576535	0.0299505	0.0266706	NotSignificant	Fast	NotSignificant	NotSignificant	NotSignificant	NotSignificant	NotSignificant	NotSignificant
6993	Nasvi2EG002226	0.421835	0.66211	0.21545	0.213389	0.211805	0.0886433	0.137742	-0.050206	NotSignificant	Fast	NotSignificant	NotSignificant	Fast	Fast	NotSignificant	NotSignificant
6701	Nasvi2EG002234	0.494866	0.478871	0.423662	0.403499	0.415136	-0.0361979	-0.0222407	-0.012928	NotSignificant	NotSignificant	NotSignificant	NotSignificant	NotSignificant	NotSignificant	NotSignificant	NotSignificant
5557	Nasvi2EG002237	0.124166	0.115638	0.0801904	0.074384	0.074511	-0.00506085	-0.0155	0.0074464	NotSignificant	NotSignificant	NotSignificant	NotSignificant	NotSignificant	NotSignificant	NotSignificant	NotSignificant
4424	Nasvi2EG002238	0.572312	0.597302	0.434832	0.380458	0.385162	-0.00557516	0.00651999	-0.0112977	NotSignificant	NotSignificant	NotSignificant	NotSignificant	NotSignificant	NotSignificant	NotSignificant	NotSignificant
3269	Nasvi2EG002239	0.575426	0.59619	0.409866	0.394421	0.397693	0.00720798	0.0117265	-0.0035798	NotSignificant	NotSignificant	NotSignificant	NotSignificant	NotSignificant	NotSignificant	NotSignificant	NotSignificant
769	Nasvi2EG002250	0.609834	0.612326	0.400466	0.38101	0.395998	0.0186776	0.0116281	0.00785254	NotSignificant	NotSignificant	NotSignificant	NotSignificant	NotSignificant	NotSignificant	NotSignificant	NotSignificant
8336	Nasvi2EG002251	0.782899	1.02494	0.85413	0.767298	0.767298	-0.028841	0.0331173	-0.0582555	NotSignificant	NotSignificant	NotSignificant	NotSignificant	NotSignificant	Fast	NotSignificant	NotSignificant
7229	Nasvi2EG002252	0.296904	0.29728	0.312753	0.256727	0.272392	-0.0875722	-0.042452	-0.0456955	NotSignificant	NotSignificant	NotSignificant	Slow	NotSignificant	NotSignificant	NotSignificant	Slow
6088	Nasvi2EG002253	0.416063	0.407945	0.234171	0.217696	0.227046	0.0334349	0.0138627	0.0185191	NotSignificant	NotSignificant	NotSignificant	NotSignificant	NotSignificant	NotSignificant	NotSignificant	NotSignificant
4956	Nasvi2EG002254	0.421803	0.482396	0.389738	0.217725	0.217763	-0.0464703	0.00116003	-0.0486831	NotSignificant	NotSignificant	NotSignificant	Slow	NotSignificant	NotSignificant	NotSignificant	NotSignificant
5792	Nasvi2EG002262	0.16648	0.200108	0.100999	0.097925	0.100422	0.0310329	0.0519438	-0.0235651	NotSignificant	NotSignificant	NotSignificant	NotSignificant	NotSignificant	Fast	NotSignificant	NotSignificant
7745	Nasvi2EG002271	0.365332	0.46223	0.1909	0.183435	0.183435	0.0650731	0.0809514	-0.0173686	NotSignificant	Fast	NotSignificant	NotSignificant	Fast	Fast	NotSignificant	NotSignificant
2123	Nasvi2EG002282	1.70839	1.78195	0.959101	0.926014	0.971375	0.0878153	0.0541867	0.0379242	NotSignificant	Fast	NotSignificant	NotSignificant	NotSignificant	Fast	NotSignificant	NotSignificant
1016	Nasvi2EG002284	0.720312	0.896708	0.626816	0.588924	0.595587	0.000223102	0.0413637	-0.0385179	NotSignificant	NotSignificant	NotSignificant	NotSignificant	NotSignificant	Fast	NotSignificant	NotSignificant
7455	Nasvi2EG002286	0.814763	0.757085	0.558533	0.447549	0.492168	0.00776434	-0.00796576	0.0171815	NotSignificant	NotSignificant	NotSignificant	NotSignificant	NotSignificant	NotSignificant	NotSignificant	NotSignificant
6373	Nasvi2EG002287	0.583567	0.596728	0.50461	0.468236	0.469242	-0.0281525	-0.00843553	-0.0180766	NotSignificant	NotSignificant	NotSignificant	NotSignificant	NotSignificant	NotSignificant	NotSignificant	NotSignificant
5238	Nasvi2EG002288	0.135579	0.140734	0.0392494	0.0374799	0.0395366	0.118829	0.0677541	0.0475359	Fast	Fast	NotSignificant	NotSignificant	NotSignificant	Fast	NotSignificant	NotSignificant
2936	Nasvi2EG002290	0.146996	0.136569	0.0772498	0.0743461	0.0748756	0.0314387	0.00162484	0.0268205	NotSignificant	NotSignificant	NotSignificant	NotSignificant	NotSignificant	NotSignificant	NotSignificant	NotSignificant
7198	Nasvi2EG002294	0.321095	0.283959	0.207211	0.199551	0.203256	-0.00154841	-0.0227239	0.0198928	NotSignificant	NotSignificant	NotSignificant	NotSignificant	NotSignificant	NotSignificant	NotSignificant	NotSignificant
6053	Nasvi2EG002295	0.322934	0.317332	0.245243	0.236694	0.237757	-0.0209849	-0.0126023	-0.00920041	NotSignificant	NotSignificant	NotSignificant	NotSignificant	NotSignificant	NotSignificant	NotSignificant	NotSignificant
3806	Nasvi2EG002297	0.669879	0.749617	0.780046	0.692398	0.657208	-0.0678842	-0.0137692	-0.0508121	NotSignificant	NotSignificant	NotSignificant	Slow	NotSignificant	NotSignificant	NotSignificant	NotSignificant
1551	Nasvi2EG002300	0.401962	0.502417	0.368879	0.346123	0.353132	-0.0265542	0.0275919	-0.053708	NotSignificant	NotSignificant	NotSignificant	NotSignificant	NotSignificant	NotSignificant	NotSignificant	NotSignificant
7996	Nasvi2EG002302	0.243233	0.282335	0.177173	0.168622	0.170149	-0.00055963	0.0283232	-0.0305674	NotSignificant	NotSignificant	NotSignificant	NotSignificant	NotSignificant	NotSignificant	NotSignificant	NotSignificant
4631	Nasvi2EG002305	0.143947	0.202447	0.125746	0.121752	0.130941	-0.0177799	0.0536394	-0.0737389	NotSignificant	NotSignificant	NotSignificant	NotSignificant	NotSignificant	Fast	NotSignificant	NotSignificant
3184	Nasvi2EG002314	0.108355	0.100838	0.0891456	0.0853742	0.0886144	-0.0525713	-0.0384757	-0.0169294	NotSignificant	NotSignificant	NotSignificant	Slow	NotSignificant	NotSignificant	NotSignificant	Slow
5179	Nasvi2EG002323	0.448787	0.524659	0.547922	0.524505	0.524452	-0.0849934	-0.0157156	-0.0671541	NotSignificant	NotSignificant	NotSignificant	Slow	NotSignificant	NotSignificant	NotSignificant	NotSignificant
1815	Nasvi2EG002326	0.189655	0.248067	0.262066	0.242894	0.237224	-0.118123	-0.0162497	-0.102615	NotSignificant	NotSignificant	Slow	Slow	NotSignificant	NotSignificant	NotSignificant	NotSignificant
685	Nasvi2EG002327	0.322104	0.482293	0.359099	0.31229	0.316484	-0.0477168	0.0462977	-0.0939466	NotSignificant	NotSignificant	NotSignificant	Slow	NotSignificant	Fast	NotSignificant	NotSignificant
8247	Nasvi2EG002328	0.423385	0.480871	0.431216	0.384066	0.388989	-0.0572116	-0.00555333	-0.0508241	NotSignificant	NotSignificant	NotSignificant	Slow	NotSignificant	NotSignificant	NotSignificant	NotSignificant
7142	Nasvi2EG002329	1.26798	1.35669	1.0674	0.981579	1.18054	0.0182949	0.023114	-0.000396955	NotSignificant	NotSignificant	NotSignificant	NotSignificant	NotSignificant	NotSignificant	NotSignificant	NotSignificant
5989	Nasvi2EG002330	0.650458	0.570365	0.456695	0.391878	0.456814	-0.00604023	-0.0253416	0.0202145	NotSignificant	NotSignificant	NotSignificant	NotSignificant	NotSignificant	NotSignificant	NotSignificant	NotSignificant
2642	Nasvi2EG002333	0.301361	0.306659	0.185457	0.156829	0.178106	0.0170722	0.0126072	0.00262362	NotSignificant	NotSignificant	NotSignificant	NotSignificant	NotSignificant	NotSignificant	NotSignificant	NotSignificant
6848	Nasvi2EG002338	0.222653	0.208403	0.105118	0.0959782	0.108569	0.050858	0.0125989	0.0355773	NotSignificant	Fast	NotSignificant	NotSignificant	NotSignificant	NotSignificant	NotSignificant	NotSignificant
2335	Nasvi2EG002345	0.438024	0.457387	0.280335	0.238637	0.239066	0.0176616	0.0181255	-0.00125794	NotSignificant	NotSignificant	NotSignificant	NotSignificant	NotSignificant	NotSignificant	NotSignificant	NotSignificant
93	Nasvi2EG002347	0.697594	0.491675	0.538794	0.503894	0.512392	-0.0380367	-0.0767919	0.0407069	NotSignificant	NotSignificant	NotSignificant	NotSignificant	NotSignificant	NotSignificant	NotSignificant	Slow
7668	Nasvi2EG002348	0.485962	0.532771	0.436808	0.418818	0.423163	-0.0320923	0.00165401	-0.0325672	NotSignificant	NotSignificant	NotSignificant	NotSignificant	NotSignificant	NotSignificant	NotSignificant	NotSignificant
6549	Nasvi2EG002349	0.92164	0.880767	0.715592	0.681935	0.690301	0.00183394	-0.00515936	0.0102342	NotSignificant	NotSignificant	NotSignificant	NotSignificant	NotSignificant	NotSignificant	NotSignificant	NotSignificant
5447	Nasvi2EG002350	0.135357	0.133225	0.0963315	0.0929247	0.0917229	-0.0172694	-0.0111122	-0.00888267	NotSignificant	NotSignificant	NotSignificant	NotSignificant	NotSignificant	NotSignificant	NotSignificant	NotSignificant
3153	Nasvi2EG002352	0.441741	0.481308	0.390675	0.296621	0.320154	-0.0374907	-0.00242113	-0.0351786	NotSignificant	NotSignificant	NotSignificant	NotSignificant	NotSignificant	NotSignificant	NotSignificant	NotSignificant
929	Nasvi2EG002355	0.189386	0.385588	0.102531	0.10728	0.128727	0.0962931	0.193455	-0.0996839	NotSignificant	Fast	NotSignificant	NotSignificant	Fast	Fast	NotSignificant	NotSignificant
6279	Nasvi2EG002360	1.23133	1.38289	1.25714	1.19676	1.19676	-0.00144059	0.0203819	-0.0172998	NotSignificant	NotSignificant	NotSignificant	NotSignificant	NotSignificant	NotSignificant	NotSignificant	NotSignificant
2856	Nasvi2EG002363	1.38407	1.42959	0.929337	0.75549	0.772509	0.042902	0.029605	0.0169419	NotSignificant	NotSignificant	NotSignificant	NotSignificant	NotSignificant	NotSignificant	NotSignificant	NotSignificant
1758	Nasvi2EG002364	0.560723	0.749602	0.550156	0.360254	0.360254	-0.0316097	0.0364189	-0.0674406	NotSignificant	NotSignificant	NotSignificant	NotSignificant	NotSignificant	Fast	NotSignificant	NotSignificant
8183	Nasvi2EG002366	2.80857	2.80097	2.13496	2.13549	2.28576	0.121402	0.0566559	0.062958	Fast	Fast	NotSignificant	NotSignificant	NotSignificant	Fast	NotSignificant	NotSignificant
3709	Nasvi2EG002376	0.767591	0.748153	0.564956	0.525308	0.535304	0.00369013	-0.000979106	0.00679948	NotSignificant	NotSignificant	NotSignificant	NotSignificant	NotSignificant	NotSignificant	NotSignificant	NotSignificant
2577	Nasvi2EG002377	0.236885	0.187976	0.14301	0.166483	0.170926	-0.000414534	-0.0424973	0.0403699	NotSignificant	NotSignificant	NotSignificant	NotSignificant	NotSignificant	NotSignificant	NotSignificant	Slow
3397	Nasvi2EG002384	0.819915	0.405322	0.396436	0.233947	0.34242	0.0113263	-0.121123	0.131597	NotSignificant	NotSignificant	NotSignificant	NotSignificant	NotSignificant	NotSignificant	Slow	Slow
2276	Nasvi2EG002385	0.258323	0.225667	0.148135	0.137343	0.142113	0.0152053	-0.0175806	0.030681	NotSignificant	NotSignificant	NotSignificant	NotSignificant	NotSignificant	NotSignificant	NotSignificant	NotSignificant
60	Nasvi2EG002387	0.192396	0.187536	0.106777	0.0948389	0.0984854	0.0274516	0.00918609	0.0155674	NotSignificant	NotSignificant	NotSignificant	NotSignificant	NotSignificant	NotSignificant	NotSignificant	NotSignificant
7635	Nasvi2EG002388	0.344549	0.377375	0.299216	0.256147	0.264739	-0.0357862	-0.000695033	-0.0356734	NotSignificant	NotSignificant	NotSignificant	NotSignificant	NotSignificant	NotSignificant	NotSignificant	NotSignificant
6519	Nasvi2EG002389	0.748943	0.822796	0.705435	0.668376	0.672817	-0.0247066	0.00589222	-0.0274405	NotSignificant	NotSignificant	NotSignificant	NotSignificant	NotSignificant	NotSignificant	NotSignificant	NotSignificant
5390	Nasvi2EG002390	0.0802766	0.0781324	0.039426	0.0379698	0.0394143	0.0439519	0.0167303	0.0236897	NotSignificant	Fast	NotSignificant	NotSignificant	NotSignificant	NotSignificant	NotSignificant	NotSignificant
4247	Nasvi2EG002391	0.352484	0.386067	0.282729	0.252518	0.263449	-0.0198394	0.00763345	-0.0280986	NotSignificant	NotSignificant	NotSignificant	NotSignificant	NotSignificant	NotSignificant	NotSignificant	NotSignificant
1986	Nasvi2EG002401	1.33498	0.710588	0.510904	0.489337	0.644077	0.0729176	-0.0838813	0.158626	NotSignificant	Fast	NotSignificant	NotSignificant	NotSignificant	NotSignificant	Slow	Slow
3970	Nasvi2EG002407	0.131109	0.249683	0.182347	0.151205	0.155768	-0.0733667	0.069305	-0.144589	NotSignificant	NotSignificant	NotSignificant	Slow	NotSignificant	Fast	NotSignificant	NotSignificant
2797	Nasvi2EG002408	1.12009	1.10905	1.03958	0.976804	1.00056	-0.0109844	-0.0052237	-0.00134778	NotSignificant	NotSignificant	NotSignificant	NotSignificant	NotSignificant	NotSignificant	NotSignificant	NotSignificant
1735	Nasvi2EG002409	0.633648	0.66674	0.308471	0.252544	0.263379	0.0652673	0.0440297	0.0206122	NotSignificant	Fast	NotSignificant	NotSignificant	NotSignificant	Fast	NotSignificant	NotSignificant
600	Nasvi2EG002410	1.52297	1.77337	0.405847	0.405847	0.492034	0.157515	0.114163	0.0444044	Fast	Fast	NotSignificant	NotSignificant	Fast	Fast	NotSignificant	NotSignificant
3650	Nasvi2EG002415	0.155764	0.135868	0.0366212	0.0284832	0.0305334	0.131079	0.0353583	0.0920449	Fast	Fast	NotSignificant	NotSignificant	NotSignificant	Fast	NotSignificant	NotSignificant
2551	Nasvi2EG002416	0.670302	0.734312	0.602809	0.578825	0.582797	-0.0214117	0.00716885	-0.0260324	NotSignificant	NotSignificant	NotSignificant	NotSignificant	NotSignificant	NotSignificant	NotSignificant	NotSignificant
1447	Nasvi2EG002417	0.235011	0.23802	0.155483	0.145477	0.148729	0.00268849	0.00442099	-0.00372672	NotSignificant	NotSignificant	NotSignificant	NotSignificant	NotSignificant	NotSignificant	NotSignificant	NotSignificant
312	Nasvi2EG002418	0.816486	0.876554	0.56662	0.527561	0.536139	0.0246117	0.027448	-0.000687602	NotSignificant	NotSignificant	NotSignificant	NotSignificant	NotSignificant	NotSignificant	NotSignificant	NotSignificant
7858	Nasvi2EG002419	0.199898	0.300015	0.167452	0.161641	0.161641	0.000193781	0.075859	-0.0774424	NotSignificant	NotSignificant	NotSignificant	NotSignificant	Fast	Fast	NotSignificant	NotSignificant
6761	Nasvi2EG002422	0.508569	0.681685	0.260134	0.265916	0.307322	0.0785193	0.100098	-0.022045	NotSignificant	Fast	NotSignificant	NotSignificant	Fast	Fast	NotSignificant	NotSignificant
4516	Nasvi2EG002424	0.517702	0.468032	0.294388	0.283509	0.289878	0.0290586	-0.00365043	0.0324493	NotSignificant	NotSignificant	NotSignificant	NotSignificant	NotSignificant	NotSignificant	NotSignificant	NotSignificant
3364	Nasvi2EG002425	0.235404	0.224606	0.0763864	0.0714802	0.074767	0.102948	0.0417501	0.058163	Fast	Fast	NotSignificant	NotSignificant	NotSignificant	Fast	NotSignificant	NotSignificant
2244	Nasvi2EG002426	0.494852	0.447777	0.391882	0.340191	0.344309	-0.0308865	-0.0316776	0.00116549	NotSignificant	NotSignificant	NotSignificant	NotSignificant	NotSignificant	NotSignificant	NotSignificant	Slow
1144	Nasvi2EG002427	0.65275	0.390633	0.395006	0.348152	0.355907	-0.0113236	-0.0953491	0.0844853	NotSignificant	NotSignificant	NotSignificant	NotSignificant	NotSignificant	NotSignificant	Slow	Slow
6	Nasvi2EG002428	0.430243	0.503378	0.345567	0.32881	0.337309	-0.00813341	0.0258883	-0.033771	NotSignificant	NotSignificant	NotSignificant	NotSignificant	NotSignificant	NotSignificant	NotSignificant	NotSignificant
6462	Nasvi2EG002430	0.478713	0.553943	0.524497	0.436697	0.435546	-0.0676216	-0.00799062	-0.058281	NotSignificant	NotSignificant	NotSignificant	Slow	NotSignificant	NotSignificant	NotSignificant	NotSignificant
5357	Nasvi2EG002431	0.529694	0.493873	0.350619	0.328984	0.342804	0.00687722	-0.00822566	0.0153555	NotSignificant	NotSignificant	NotSignificant	NotSignificant	NotSignificant	NotSignificant	NotSignificant	NotSignificant
4220	Nasvi2EG002432	0.351389	0.357394	0.296452	0.283932	0.286418	-0.0358527	-0.0137174	-0.0223902	NotSignificant	NotSignificant	NotSignificant	NotSignificant	NotSignificant	NotSignificant	NotSignificant	NotSignificant
3058	Nasvi2EG002433	0.241388	0.208988	0.21049	0.191273	0.194745	-0.0654868	-0.0563807	-0.010495	NotSignificant	NotSignificant	NotSignificant	Slow	NotSignificant	NotSignificant	NotSignificant	Slow
1955	Nasvi2EG002434	0.327855	0.359769	0.385291	0.35065	0.349895	-0.0956478	-0.0315166	-0.0636448	NotSignificant	NotSignificant	Slow	Slow	NotSignificant	NotSignificant	NotSignificant	Slow
831	Nasvi2EG002435	1.20804	0.865183	0.523303	0.569833	0.569833	0.0767206	-0.0257434	0.104945	NotSignificant	Fast	NotSignificant	NotSignificant	NotSignificant	NotSignificant	NotSignificant	NotSignificant
8405	Nasvi2EG002436	0.496875	0.532932	0.32465	0.282307	0.291424	0.0192582	0.0241564	-0.00517187	NotSignificant	NotSignificant	NotSignificant	NotSignificant	NotSignificant	NotSignificant	NotSignificant	NotSignificant
7285	Nasvi2EG002437	0.375721	0.31199	0.21143	0.28138	0.288613	0.0237412	-0.0223559	0.0458126	NotSignificant	NotSignificant	NotSignificant	NotSignificant	NotSignificant	NotSignificant	NotSignificant	NotSignificant
6180	Nasvi2EG002440	0.336889	0.329926	0.288687	0.267171	0.271543	-0.0441746	-0.0245669	-0.0200587	NotSignificant	NotSignificant	NotSignificant	Slow	NotSignificant	NotSignificant	NotSignificant	NotSignificant
5048	Nasvi2EG002443	0.0781526	0.0972191	0.0256824	0.025097	0.0256825	0.114691	0.104869	0.00609507	Fast	Fast	NotSignificant	NotSignificant	Fast	Fast	NotSignificant	NotSignificant
3936	Nasvi2EG002444	0.211589	0.16246	0.211562	0.194159	0.196474	-0.108061	-0.0950891	-0.0143237	NotSignificant	NotSignificant	Slow	Slow	NotSignificant	NotSignificant	Slow	Slow
1679	Nasvi2EG002446	0.0419963	0.0649921	0.0523435	0.0353448	0.0385004	-0.0854449	0.0296009	-0.118617	NotSignificant	NotSignificant	NotSignificant	Slow	NotSignificant	NotSignificant	NotSignificant	NotSignificant
537	Nasvi2EG002447	0.5203	0.50778	0.42604	0.383269	0.395346	-0.0273589	-0.0164567	-0.0100762	NotSignificant	NotSignificant	NotSignificant	NotSignificant	NotSignificant	NotSignificant	NotSignificant	NotSignificant
8093	Nasvi2EG002448	0.375077	0.32218	0.233372	0.224092	0.228862	0.00437845	-0.0252252	0.0286303	NotSignificant	NotSignificant	NotSignificant	NotSignificant	NotSignificant	NotSignificant	NotSignificant	NotSignificant
4742	Nasvi2EG002452	0.958827	0.933052	0.650155	0.548547	0.556487	0.0210388	0.00733569	0.0160198	NotSignificant	NotSignificant	NotSignificant	NotSignificant	NotSignificant	NotSignificant	NotSignificant	NotSignificant
3619	Nasvi2EG002453	0.506055	0.377229	0.465826	0.376169	0.377698	-0.0801279	-0.0863008	0.0069263	NotSignificant	NotSignificant	NotSignificant	Slow	NotSignificant	NotSignificant	Slow	Slow
2482	Nasvi2EG002454	0.249377	0.182589	0.167304	0.15205	0.153533	-0.0286876	-0.0693565	0.0387634	NotSignificant	NotSignificant	NotSignificant	NotSignificant	NotSignificant	NotSignificant	NotSignificant	Slow
1384	Nasvi2EG002455	0.522843	0.516155	0.261495	0.216617	0.240996	0.0535869	0.025199	0.0273213	NotSignificant	Fast	NotSignificant	NotSignificant	NotSignificant	NotSignificant	NotSignificant	NotSignificant
248	Nasvi2EG002456	0.504025	0.512406	0.316536	0.304287	0.307348	0.0229266	0.0158973	0.0070073	NotSignificant	NotSignificant	NotSignificant	NotSignificant	NotSignificant	NotSignificant	NotSignificant	NotSignificant
7829	Nasvi2EG002457	0.259303	0.235176	0.0926067	0.0875132	0.0877273	0.0886318	0.0241864	0.0616424	NotSignificant	Fast	NotSignificant	NotSignificant	NotSignificant	NotSignificant	NotSignificant	NotSignificant
6732	Nasvi2EG002458	0.0265213	0.0197987	0.0198184	0.0132264	0.0133544	-0.0579651	-0.0797596	0.0178854	NotSignificant	NotSignificant	NotSignificant	Slow	NotSignificant	NotSignificant	Slow	Slow
4457	Nasvi2EG002460	0.23565	0.251445	0.160468	0.154349	0.154895	0.00283691	0.014336	-0.0133737	NotSignificant	NotSignificant	NotSignificant	NotSignificant	NotSignificant	NotSignificant	NotSignificant	NotSignificant
3303	Nasvi2EG002461	0.092317	0.092374	0.0550381	0.0466501	0.0485988	0.0142014	0.00743718	0.00336252	NotSignificant	NotSignificant	NotSignificant	NotSignificant	NotSignificant	NotSignificant	NotSignificant	NotSignificant
2181	Nasvi2EG002462	0.0679578	0.0265811	0.0532752	0.0467295	0.0468225	-0.116629	-0.198058	0.0780287	NotSignificant	NotSignificant	Slow	Slow	NotSignificant	NotSignificant	Slow	Slow
1078	Nasvi2EG002463	0.167678	0.153688	0.0464591	0.0454318	0.047056	0.117402	0.0398953	0.0740866	Fast	Fast	NotSignificant	NotSignificant	NotSignificant	Fast	NotSignificant	NotSignificant
8669	Nasvi2EG002465	0.216504	0.200711	0.100725	0.0870781	0.0890934	0.0518719	0.0111061	0.0379566	NotSignificant	Fast	NotSignificant	NotSignificant	NotSignificant	NotSignificant	NotSignificant	NotSignificant
7551	Nasvi2EG002466	0.757646	0.734298	0.552638	0.509717	0.550767	0.00385623	-0.00196312	0.00782028	NotSignificant	NotSignificant	NotSignificant	NotSignificant	NotSignificant	NotSignificant	NotSignificant	NotSignificant
6428	Nasvi2EG002467	0.767713	0.851918	0.630996	0.605941	0.617367	0.000382307	0.0208652	-0.0177381	NotSignificant	NotSignificant	NotSignificant	NotSignificant	NotSignificant	NotSignificant	NotSignificant	NotSignificant
5294	Nasvi2EG002468	0.451477	0.263645	0.24172	0.230025	0.262694	0.00290938	-0.0956695	0.097679	NotSignificant	NotSignificant	NotSignificant	NotSignificant	NotSignificant	NotSignificant	Slow	Slow
4162	Nasvi2EG002469	0.138592	0.0990035	0.0883187	0.079696	0.079696	-0.025112	-0.07291	0.0448824	NotSignificant	NotSignificant	NotSignificant	NotSignificant	NotSignificant	NotSignificant	NotSignificant	Slow
800	Nasvi2EG002472	0.551376	0.523394	0.404131	0.385982	0.391562	-0.00745391	-0.0116521	0.00505188	NotSignificant	NotSignificant	NotSignificant	NotSignificant	NotSignificant	NotSignificant	NotSignificant	NotSignificant
8366	Nasvi2EG002473	0.737366	0.686662	0.224228	0.195027	0.217979	0.117222	0.0441213	0.0717606	Fast	Fast	NotSignificant	NotSignificant	NotSignificant	Fast	NotSignificant	NotSignificant
3869	Nasvi2EG002481	0.542417	0.554704	0.341966	0.246675	0.261966	0.0189901	0.0148541	0.00343977	NotSignificant	NotSignificant	NotSignificant	NotSignificant	NotSignificant	NotSignificant	NotSignificant	NotSignificant
2725	Nasvi2EG002483	0.474636	0.442942	0.172324	0.165893	0.170326	0.0932727	0.0328673	0.0586847	NotSignificant	Fast	NotSignificant	NotSignificant	NotSignificant	Fast	NotSignificant	NotSignificant
1643	Nasvi2EG002484	0.784548	0.746895	0.567089	0.5449	0.551581	0.00631941	-0.00393149	0.0125388	NotSignificant	NotSignificant	NotSignificant	NotSignificant	NotSignificant	NotSignificant	NotSignificant	NotSignificant
8062	Nasvi2EG002486	0.0799486	0.0816065	0.0634626	0.0608207	0.0608564	-0.0373535	-0.0147044	-0.0258406	NotSignificant	NotSignificant	NotSignificant	NotSignificant	NotSignificant	NotSignificant	NotSignificant	NotSignificant
5821	Nasvi2EG002489	1.78717	1.75282	1.42728	0.994331	1.02526	0.0209943	0.00897476	0.0164648	NotSignificant	NotSignificant	NotSignificant	NotSignificant	NotSignificant	NotSignificant	NotSignificant	NotSignificant
3551	Nasvi2EG002491	0.875259	0.872587	0.479497	0.46781	0.479497	0.0560298	0.0291493	0.0285169	NotSignificant	Fast	NotSignificant	NotSignificant	NotSignificant	NotSignificant	NotSignificant	NotSignificant
2451	Nasvi2EG002493	0.414712	0.361207	0.223079	0.212937	0.217006	0.0311196	-0.0102571	0.0402638	NotSignificant	NotSignificant	NotSignificant	NotSignificant	NotSignificant	NotSignificant	NotSignificant	NotSignificant
6669	Nasvi2EG002498	1.02539	0.986351	0.683913	0.640099	0.679847	0.0294023	0.00946445	0.0229156	NotSignificant	NotSignificant	NotSignificant	NotSignificant	NotSignificant	NotSignificant	NotSignificant	NotSignificant
5526	Nasvi2EG002499	0.239444	0.212504	0.198503	0.188835	0.193969	-0.0523164	-0.046001	-0.00773569	NotSignificant	NotSignificant	NotSignificant	Slow	NotSignificant	NotSignificant	NotSignificant	Slow
3270	Nasvi2EG002503	1.10714	2.04929	1.36249	1.0098	1.01328	0.00795242	0.110134	-0.0977114	NotSignificant	NotSignificant	NotSignificant	NotSignificant	Fast	Fast	NotSignificant	NotSignificant
1054	Nasvi2EG002505	0.471555	0.377929	0.261415	0.240758	0.241812	0.0209132	-0.0306148	0.0507599	NotSignificant	NotSignificant	NotSignificant	NotSignificant	NotSignificant	NotSignificant	NotSignificant	Slow
8607	Nasvi2EG002506	0.147725	0.16533	0.0602313	0.0506008	0.0506223	0.0826811	0.0651597	0.0141786	NotSignificant	Fast	NotSignificant	NotSignificant	NotSignificant	Fast	NotSignificant	NotSignificant
7481	Nasvi2EG002507	0.222503	0.241544	0.138338	0.130074	0.136741	0.0194334	0.0261367	-0.00890782	NotSignificant	NotSignificant	NotSignificant	NotSignificant	NotSignificant	NotSignificant	NotSignificant	NotSignificant
6374	Nasvi2EG002508	0.820261	0.99684	0.586697	0.379045	0.392779	0.0212769	0.0488836	-0.0268238	NotSignificant	NotSignificant	NotSignificant	NotSignificant	NotSignificant	Fast	NotSignificant	NotSignificant
5262	Nasvi2EG002509	0.409713	0.384064	0.284276	0.256851	0.267035	-0.00641223	-0.013975	0.00698904	NotSignificant	NotSignificant	NotSignificant	NotSignificant	NotSignificant	NotSignificant	NotSignificant	NotSignificant
449	Nasvi2EG002529	0.275396	0.280746	0.241644	0.224193	0.227233	-0.0477403	-0.0195112	-0.0292011	NotSignificant	NotSignificant	NotSignificant	Slow	NotSignificant	NotSignificant	NotSignificant	NotSignificant
7997	Nasvi2EG002531	0.407185	0.314733	0.355888	0.345902	0.360636	-0.0670524	-0.0749943	0.00837774	NotSignificant	NotSignificant	NotSignificant	Slow	NotSignificant	NotSignificant	NotSignificant	Slow
6934	Nasvi2EG002532	0.660571	0.675565	0.389638	0.315699	0.326842	0.0353704	0.0233564	0.0121199	NotSignificant	NotSignificant	NotSignificant	NotSignificant	NotSignificant	NotSignificant	NotSignificant	NotSignificant
1297	Nasvi2EG002537	0.0647727	0.0481178	0.0376162	0.0350625	0.0357419	-0.00687428	-0.0586083	0.0481582	NotSignificant	NotSignificant	NotSignificant	NotSignificant	NotSignificant	NotSignificant	NotSignificant	Slow
159	Nasvi2EG002538	0.463832	0.434231	0.297771	0.277999	0.281646	0.00965908	-0.00634494	0.0156802	NotSignificant	NotSignificant	NotSignificant	NotSignificant	NotSignificant	NotSignificant	NotSignificant	NotSignificant
6642	Nasvi2EG002540	0.2409	0.227224	0.153517	0.146441	0.147024	0.00317857	-0.00872298	0.00992037	NotSignificant	NotSignificant	NotSignificant	NotSignificant	NotSignificant	NotSignificant	NotSignificant	NotSignificant
5500	Nasvi2EG002543	0.331523	0.316675	0.154368	0.130421	0.143358	0.0567633	0.0197482	0.0348154	NotSignificant	Fast	NotSignificant	NotSignificant	NotSignificant	NotSignificant	NotSignificant	NotSignificant
3220	Nasvi2EG002548	0.36658	0.379186	0.28342	0.257013	0.258317	-0.0180902	-0.00179298	-0.0168691	NotSignificant	NotSignificant	NotSignificant	NotSignificant	NotSignificant	NotSignificant	NotSignificant	NotSignificant
984	Nasvi2EG002551	0.320891	0.375114	0.30019	0.271204	0.272662	-0.0431158	0.00683529	-0.0503546	NotSignificant	NotSignificant	NotSignificant	Slow	NotSignificant	NotSignificant	NotSignificant	NotSignificant
8582	Nasvi2EG002552	0.46642	0.417308	0.296322	0.275232	0.280915	0.00737501	-0.0159292	0.022948	NotSignificant	NotSignificant	NotSignificant	NotSignificant	NotSignificant	NotSignificant	NotSignificant	NotSignificant
7456	Nasvi2EG002553	0.414392	0.358139	0.287324	0.281511	0.291644	-0.0122014	-0.0314249	0.0189405	NotSignificant	NotSignificant	NotSignificant	NotSignificant	NotSignificant	NotSignificant	NotSignificant	Slow
6338	Nasvi2EG002555	1.49189	0.900822	1.02827	0.992957	1.00197	0.00765452	-0.0806245	0.0927219	NotSignificant	NotSignificant	NotSignificant	NotSignificant	NotSignificant	NotSignificant	Slow	Slow
4080	Nasvi2EG002559	0.300481	0.241594	0.274647	0.244765	0.248358	-0.0797872	-0.0748614	-0.00564529	NotSignificant	NotSignificant	NotSignificant	Slow	NotSignificant	NotSignificant	NotSignificant	Slow
1816	Nasvi2EG002562	0.166745	0.161802	0.102524	0.0924488	0.0932545	0.00885048	-0.000866729	0.00698494	NotSignificant	NotSignificant	NotSignificant	NotSignificant	NotSignificant	NotSignificant	NotSignificant	NotSignificant
8280	Nasvi2EG002564	0.0869183	0.0734527	0.0977605	0.0757296	0.0757296	-0.133099	-0.0922711	-0.0438016	NotSignificant	NotSignificant	Slow	Slow	NotSignificant	NotSignificant	Slow	Slow
7171	Nasvi2EG002565	0.664846	0.673875	0.461242	0.414448	0.4337	0.0114637	0.00984956	0.0027508	NotSignificant	NotSignificant	NotSignificant	NotSignificant	NotSignificant	NotSignificant	NotSignificant	NotSignificant
6026	Nasvi2EG002566	0.183519	0.177296	0.14877	0.14138	0.145985	-0.0421351	-0.0265079	-0.017677	NotSignificant	NotSignificant	NotSignificant	NotSignificant	NotSignificant	NotSignificant	NotSignificant	NotSignificant
2643	Nasvi2EG002569	0.284338	0.325936	0.216212	0.199538	0.202247	-0.00805006	0.0220496	-0.0313825	NotSignificant	NotSignificant	NotSignificant	NotSignificant	NotSignificant	NotSignificant	NotSignificant	NotSignificant
1552	Nasvi2EG002570	0.277687	0.304825	0.128978	0.10284	0.107923	0.0660672	0.0525955	0.0108872	NotSignificant	Fast	NotSignificant	NotSignificant	NotSignificant	Fast	NotSignificant	NotSignificant
420	Nasvi2EG002571	0.171564	0.167089	0.0608081	0.0572147	0.0580558	0.0922272	0.0407834	0.0481992	NotSignificant	Fast	NotSignificant	NotSignificant	NotSignificant	Fast	NotSignificant	NotSignificant
7969	Nasvi2EG002572	0.270564	0.320457	0.202716	0.185287	0.185341	-0.00276206	0.0309001	-0.0351285	NotSignificant	NotSignificant	NotSignificant	NotSignificant	NotSignificant	NotSignificant	NotSignificant	NotSignificant
3464	Nasvi2EG002578	0.494314	0.493139	0.316731	0.298064	0.304504	0.0171265	0.00938241	0.00765144	NotSignificant	NotSignificant	NotSignificant	NotSignificant	NotSignificant	NotSignificant	NotSignificant	NotSignificant
2364	Nasvi2EG002579	0.129174	0.174854	0.149011	0.137152	0.133817	-0.0793767	0.0113732	-0.0928573	NotSignificant	NotSignificant	NotSignificant	Slow	NotSignificant	NotSignificant	NotSignificant	NotSignificant
1264	Nasvi2EG002580	0.253189	0.197984	0.161561	0.150971	0.152912	-0.0132484	-0.0509653	0.0357969	NotSignificant	NotSignificant	NotSignificant	NotSignificant	NotSignificant	NotSignificant	NotSignificant	Slow
127	Nasvi2EG002581	0.653816	0.286457	0.45266	0.262274	0.262274	-0.0673331	-0.164385	0.096543	NotSignificant	NotSignificant	NotSignificant	Slow	NotSignificant	NotSignificant	Slow	Slow
6577	Nasvi2EG002583	0.898641	0.641627	0.937637	0.836703	0.836703	-0.0814443	-0.0905145	0.0130746	NotSignificant	NotSignificant	NotSignificant	Slow	NotSignificant	NotSignificant	Slow	Slow
4304	Nasvi2EG002585	0.667605	0.365024	0.549086	0.514664	0.479331	-0.0726594	-0.130151	0.0595344	NotSignificant	NotSignificant	NotSignificant	Slow	NotSignificant	NotSignificant	Slow	Slow
3185	Nasvi2EG002586	0.430413	0.433842	0.247289	0.236941	0.241349	0.0335088	0.0193513	0.0133427	NotSignificant	NotSignificant	NotSignificant	NotSignificant	NotSignificant	NotSignificant	NotSignificant	NotSignificant
959	Nasvi2EG002590	0.703722	0.763701	0.531083	0.513597	0.520983	0.00867419	0.0211687	-0.0104611	NotSignificant	NotSignificant	NotSignificant	NotSignificant	NotSignificant	NotSignificant	NotSignificant	NotSignificant
7396	Nasvi2EG002592	0.430379	0.556827	0.316402	0.269558	0.271123	0.0154005	0.057372	-0.0423943	NotSignificant	NotSignificant	NotSignificant	NotSignificant	NotSignificant	Fast	NotSignificant	NotSignificant
6280	Nasvi2EG002593	0.208403	0.22487	0.193946	0.171148	0.172351	-0.0574949	-0.0148273	-0.0443188	NotSignificant	NotSignificant	NotSignificant	Slow	NotSignificant	NotSignificant	NotSignificant	NotSignificant
5180	Nasvi2EG002594	0.0869042	0.092087	0.0609058	0.0509484	0.0520164	-0.00982596	0.00612842	-0.019292	NotSignificant	NotSignificant	NotSignificant	NotSignificant	NotSignificant	NotSignificant	NotSignificant	NotSignificant
1789	Nasvi2EG002597	0.566129	0.493946	0.363981	0.318494	0.356525	0.00573599	-0.02114	0.027013	NotSignificant	NotSignificant	NotSignificant	NotSignificant	NotSignificant	NotSignificant	NotSignificant	NotSignificant
654	Nasvi2EG002598	1.00195	1.02937	1.06695	1.03021	1.02702	-0.0334153	-0.0103997	-0.0185168	NotSignificant	NotSignificant	NotSignificant	NotSignificant	NotSignificant	NotSignificant	NotSignificant	NotSignificant
8217	Nasvi2EG002599	0.220929	0.193704	0.152128	0.130348	0.133639	-0.0193146	-0.0330589	0.0115435	NotSignificant	NotSignificant	NotSignificant	NotSignificant	NotSignificant	NotSignificant	NotSignificant	Slow
7113	Nasvi2EG002600	0.232924	0.113255	0.172513	0.161315	0.170752	-0.0815046	-0.155357	0.0720709	NotSignificant	NotSignificant	NotSignificant	Slow	NotSignificant	NotSignificant	Slow	Slow
5990	Nasvi2EG002601	0.459484	0.490912	0.423721	0.390903	0.402358	-0.0422201	-0.00812587	-0.0331909	NotSignificant	NotSignificant	NotSignificant	NotSignificant	NotSignificant	NotSignificant	NotSignificant	NotSignificant
4866	Nasvi2EG002602	0.21979	0.272292	0.132325	0.125005	0.128459	0.036839	0.0610532	-0.0264886	NotSignificant	NotSignificant	NotSignificant	NotSignificant	NotSignificant	Fast	NotSignificant	NotSignificant
3740	Nasvi2EG002605	0.52868	0.442016	0.378327	0.368173	0.371798	-0.0158221	-0.0385464	0.0233951	NotSignificant	NotSignificant	NotSignificant	NotSignificant	NotSignificant	NotSignificant	NotSignificant	Slow
2610	Nasvi2EG002607	0.29669	0.286731	0.175598	0.153259	0.171335	0.0192213	0.00376693	0.0135651	NotSignificant	NotSignificant	NotSignificant	NotSignificant	NotSignificant	NotSignificant	NotSignificant	NotSignificant
7914	Nasvi2EG002612	0.408161	0.430293	0.455359	0.353721	0.355947	-0.0882885	-0.0341475	-0.0536219	NotSignificant	NotSignificant	NotSignificant	Slow	NotSignificant	NotSignificant	NotSignificant	Slow
6849	Nasvi2EG002616	0.531169	0.523276	0.429348	0.4033	0.413494	-0.0223908	-0.0122743	-0.00908934	NotSignificant	NotSignificant	NotSignificant	NotSignificant	NotSignificant	NotSignificant	NotSignificant	NotSignificant
4572	Nasvi2EG002618	0.480954	0.491725	0.201033	0.186896	0.204618	0.0814565	0.046175	0.0338361	NotSignificant	Fast	NotSignificant	NotSignificant	NotSignificant	Fast	NotSignificant	NotSignificant
895	Nasvi2EG002632	0.56816	0.528095	0.424487	0.372989	0.375395	-0.0141875	-0.0187675	0.00530068	NotSignificant	NotSignificant	NotSignificant	NotSignificant	NotSignificant	NotSignificant	NotSignificant	NotSignificant
8491	Nasvi2EG002633	0.246849	0.284307	0.256694	0.251915	0.25271	-0.0688573	-0.0095469	-0.0599434	NotSignificant	NotSignificant	NotSignificant	Slow	NotSignificant	NotSignificant	NotSignificant	NotSignificant
7367	Nasvi2EG002634	0.199291	0.206764	0.138181	0.12778	0.13041	-0.00496183	0.00498897	-0.0121869	NotSignificant	NotSignificant	NotSignificant	NotSignificant	NotSignificant	NotSignificant	NotSignificant	NotSignificant
5107	Nasvi2EG002636	1.1994	0.882714	0.53242	0.501464	0.506402	0.0699504	-0.0237847	0.0956662	NotSignificant	Fast	NotSignificant	NotSignificant	NotSignificant	NotSignificant	NotSignificant	NotSignificant
3998	Nasvi2EG002637	0.897691	0.937562	0.745119	0.716597	0.725286	-0.000312603	0.00962983	-0.00650181	NotSignificant	NotSignificant	NotSignificant	NotSignificant	NotSignificant	NotSignificant	NotSignificant	NotSignificant
2827	Nasvi2EG002638	1.30902	1.25073	1.04463	1.04334	1.07376	0.0220947	0.00482243	0.0217863	NotSignificant	NotSignificant	NotSignificant	NotSignificant	NotSignificant	NotSignificant	NotSignificant	NotSignificant
1736	Nasvi2EG002639	0.2336	0.205991	0.189998	0.162808	0.180898	-0.0505976	-0.0464667	-0.00589253	NotSignificant	NotSignificant	NotSignificant	Slow	NotSignificant	NotSignificant	NotSignificant	Slow
8184	Nasvi2EG002641	0.309434	0.296849	0.230178	0.203503	0.204367	-0.0213699	-0.0172824	-0.00531973	NotSignificant	NotSignificant	NotSignificant	NotSignificant	NotSignificant	NotSignificant	NotSignificant	NotSignificant
7885	Nasvi2EG002655	0.364514	0.348871	0.0365449	0.035456	0.0418711	0.19435	0.086906	0.103874	Fast	Fast	NotSignificant	NotSignificant	Fast	Fast	NotSignificant	NotSignificant
6788	Nasvi2EG002657	0.380617	0.355937	0.230963	0.185725	0.190169	0.0139442	-0.00492865	0.0174122	NotSignificant	NotSignificant	NotSignificant	NotSignificant	NotSignificant	NotSignificant	NotSignificant	NotSignificant
5649	Nasvi2EG002660	0.254871	0.199677	0.155752	0.249014	0.249014	0.00156449	-0.0433375	0.044234	NotSignificant	NotSignificant	NotSignificant	NotSignificant	NotSignificant	NotSignificant	NotSignificant	Slow
33	Nasvi2EG002667	0.302967	0.283682	0.107309	0.100053	0.102138	0.092535	0.03285	0.057061	NotSignificant	Fast	NotSignificant	NotSignificant	NotSignificant	Fast	NotSignificant	NotSignificant
7607	Nasvi2EG002669	0.199016	0.226503	0.129752	0.122419	0.121666	0.014922	0.0327926	-0.0201808	NotSignificant	NotSignificant	NotSignificant	NotSignificant	NotSignificant	Fast	NotSignificant	NotSignificant
6492	Nasvi2EG002670	0.533108	0.704268	0.644158	0.618113	0.569504	-0.0607698	0.0170804	-0.0750206	NotSignificant	NotSignificant	NotSignificant	Slow	NotSignificant	NotSignificant	NotSignificant	NotSignificant
6181	Nasvi2EG002683	0.527204	0.263775	0.351173	0.304624	0.317571	-0.0470501	-0.137555	0.0904865	NotSignificant	NotSignificant	NotSignificant	Slow	NotSignificant	NotSignificant	Slow	Slow
569	Nasvi2EG002689	0.481308	0.438929	0.408097	0.366189	0.385558	-0.0427333	-0.0358387	-0.00624444	NotSignificant	NotSignificant	NotSignificant	NotSignificant	NotSignificant	NotSignificant	NotSignificant	Slow
7028	Nasvi2EG002691	0.406683	0.387011	0.292052	0.272148	0.287331	-0.0107051	-0.0132301	0.00213266	NotSignificant	NotSignificant	NotSignificant	NotSignificant	NotSignificant	NotSignificant	NotSignificant	NotSignificant
5912	Nasvi2EG002692	0.403604	0.397374	0.351776	0.321649	0.323476	-0.0436222	-0.0231673	-0.0202829	NotSignificant	NotSignificant	NotSignificant	Slow	NotSignificant	NotSignificant	NotSignificant	NotSignificant
4776	Nasvi2EG002693	0.131371	0.0726685	0.0777949	0.0645758	0.0726298	-0.0311128	-0.119393	0.0851437	NotSignificant	NotSignificant	NotSignificant	NotSignificant	NotSignificant	NotSignificant	Slow	Slow
2515	Nasvi2EG002698	0.369643	0.369632	0.321247	0.263932	0.260871	-0.0451697	-0.0214373	-0.0242217	NotSignificant	NotSignificant	NotSignificant	Slow	NotSignificant	NotSignificant	NotSignificant	NotSignificant
3333	Nasvi2EG002706	0.708487	0.85444	0.742301	0.640053	0.641101	-0.0388989	0.014212	-0.0501335	NotSignificant	NotSignificant	NotSignificant	NotSignificant	NotSignificant	NotSignificant	NotSignificant	NotSignificant
7580	Nasvi2EG002713	0.0908412	0.100134	0.0428299	0.0370485	0.0370485	0.059995	0.0500399	0.00640922	NotSignificant	Fast	NotSignificant	NotSignificant	NotSignificant	Fast	NotSignificant	NotSignificant
6463	Nasvi2EG002714	0.166783	0.16563	0.116165	0.106551	0.107066	-0.0113808	-0.00646781	-0.00744513	NotSignificant	NotSignificant	NotSignificant	NotSignificant	NotSignificant	NotSignificant	NotSignificant	NotSignificant
5322	Nasvi2EG002715	0.711004	0.695044	0.563985	0.541033	0.542028	-0.00999585	-0.00717498	-0.00056365	NotSignificant	NotSignificant	NotSignificant	NotSignificant	NotSignificant	NotSignificant	NotSignificant	NotSignificant
4189	Nasvi2EG002716	0.148085	0.138027	0.119957	0.129483	0.138027	-0.0463636	-0.034953	-0.0136233	NotSignificant	NotSignificant	NotSignificant	Slow	NotSignificant	NotSignificant	NotSignificant	Slow
1921	Nasvi2EG002718	0.121364	0.0419114	0.0833681	0.0678112	0.0678112	-0.0928883	-0.207189	0.111212	NotSignificant	NotSignificant	Slow	Slow	NotSignificant	NotSignificant	Slow	Slow
801	Nasvi2EG002719	0.407297	0.416942	0.36365	0.328296	0.333823	-0.0441534	-0.0166501	-0.0272583	NotSignificant	NotSignificant	NotSignificant	Slow	NotSignificant	NotSignificant	NotSignificant	NotSignificant
8406	Nasvi2EG002720	0.132934	0.0938261	0.107046	0.0813243	0.0880574	-0.074704	-0.0955421	0.017946	NotSignificant	NotSignificant	NotSignificant	Slow	NotSignificant	NotSignificant	Slow	Slow
7286	Nasvi2EG002721	0.82501	0.838964	0.437702	0.412742	0.430705	0.0593368	0.0345931	0.0258637	NotSignificant	Fast	NotSignificant	NotSignificant	NotSignificant	Fast	NotSignificant	NotSignificant
5025	Nasvi2EG002723	0.336134	0.335056	0.185074	0.176047	0.177566	0.0358957	0.018132	0.0161768	NotSignificant	NotSignificant	NotSignificant	NotSignificant	NotSignificant	NotSignificant	NotSignificant	NotSignificant
3904	Nasvi2EG002724	0.316539	0.314584	0.152304	0.14134	0.14134	0.0553978	0.0271167	0.0262308	NotSignificant	Fast	NotSignificant	NotSignificant	NotSignificant	NotSignificant	NotSignificant	NotSignificant
2747	Nasvi2EG002725	0.602123	0.544919	0.344908	0.313163	0.326168	0.0297995	-0.00295207	0.0328293	NotSignificant	NotSignificant	NotSignificant	NotSignificant	NotSignificant	NotSignificant	NotSignificant	NotSignificant
1644	Nasvi2EG002726	0.0715998	0.079752	0.0351491	0.0351491	0.0351491	0.0545954	0.0493125	0.00170844	NotSignificant	Fast	NotSignificant	NotSignificant	NotSignificant	Fast	NotSignificant	NotSignificant
538	Nasvi2EG002727	0.374079	0.369901	0.194666	0.127353	0.135206	0.0415201	0.0191373	0.0201408	NotSignificant	NotSignificant	NotSignificant	NotSignificant	NotSignificant	NotSignificant	NotSignificant	NotSignificant
8094	Nasvi2EG002728	0.21027	0.13976	0.100773	0.0725399	0.100773	0.021881	-0.0669184	0.0857797	NotSignificant	NotSignificant	NotSignificant	NotSignificant	NotSignificant	NotSignificant	NotSignificant	Slow
6994	Nasvi2EG002729	0.387285	0.358647	0.182698	0.175832	0.177525	0.0552836	0.0130347	0.0406592	NotSignificant	Fast	NotSignificant	NotSignificant	NotSignificant	NotSignificant	NotSignificant	NotSignificant
4709	Nasvi2EG002731	0.444598	0.409106	0.304548	0.275033	0.27918	-0.0044661	-0.0163629	0.0115383	NotSignificant	NotSignificant	NotSignificant	NotSignificant	NotSignificant	NotSignificant	NotSignificant	NotSignificant
3581	Nasvi2EG002732	0.268462	0.27856	0.225946	0.219281	0.222814	-0.0374758	-0.011219	-0.0272901	NotSignificant	NotSignificant	NotSignificant	NotSignificant	NotSignificant	NotSignificant	NotSignificant	NotSignificant
249	Nasvi2EG002735	0.209666	0.184555	0.123083	0.114282	0.114409	0.0101443	-0.0186554	0.0263761	NotSignificant	NotSignificant	NotSignificant	NotSignificant	NotSignificant	NotSignificant	NotSignificant	NotSignificant
6702	Nasvi2EG002737	0.191651	0.195172	0.153583	0.119114	0.123686	-0.0358163	-0.014085	-0.0240875	NotSignificant	NotSignificant	NotSignificant	NotSignificant	NotSignificant	NotSignificant	NotSignificant	NotSignificant
4425	Nasvi2EG002741	0.350305	0.290439	0.267675	0.240587	0.243602	-0.0384406	-0.0511031	0.0118923	NotSignificant	NotSignificant	NotSignificant	NotSignificant	NotSignificant	NotSignificant	NotSignificant	Slow
3271	Nasvi2EG002742	0.428418	0.46046	0.315221	0.304079	0.307955	-0.00140966	0.01389	-0.0153241	NotSignificant	NotSignificant	NotSignificant	NotSignificant	NotSignificant	NotSignificant	NotSignificant	NotSignificant
2182	Nasvi2EG002743	0.231955	0.212831	0.173654	0.164287	0.165946	-0.0295145	-0.029455	-0.00180148	NotSignificant	NotSignificant	NotSignificant	NotSignificant	NotSignificant	NotSignificant	NotSignificant	NotSignificant
1079	Nasvi2EG002746	0.335764	0.304254	0.222074	0.209704	0.2124	-0.0033868	-0.0190188	0.0144784	NotSignificant	NotSignificant	NotSignificant	NotSignificant	NotSignificant	NotSignificant	NotSignificant	NotSignificant
8637	Nasvi2EG002747	0.617594	0.578797	0.537749	0.504176	0.506172	-0.0363225	-0.0275396	-0.00682875	NotSignificant	NotSignificant	NotSignificant	NotSignificant	NotSignificant	NotSignificant	NotSignificant	NotSignificant
6397	Nasvi2EG002749	0.237679	0.233825	0.0894689	0.0806886	0.0832488	0.0864497	0.0401754	0.0433729	NotSignificant	Fast	NotSignificant	NotSignificant	NotSignificant	Fast	NotSignificant	NotSignificant
5263	Nasvi2EG002750	0.476086	0.4518	0.281448	0.264498	0.268787	0.0250516	0.00363935	0.0209296	NotSignificant	NotSignificant	NotSignificant	NotSignificant	NotSignificant	NotSignificant	NotSignificant	NotSignificant
2993	Nasvi2EG002753	0.585851	0.580454	0.338551	0.312423	0.321914	0.0359574	0.0175022	0.0185247	NotSignificant	NotSignificant	NotSignificant	NotSignificant	NotSignificant	NotSignificant	NotSignificant	NotSignificant
1896	Nasvi2EG002754	0.109662	0.112651	0.0575601	0.0506781	0.0531496	0.0383755	0.0247654	0.0102685	NotSignificant	NotSignificant	NotSignificant	NotSignificant	NotSignificant	NotSignificant	NotSignificant	NotSignificant
8337	Nasvi2EG002756	0.946824	0.977759	0.431897	0.386895	0.391974	0.0825908	0.0493968	0.0340568	NotSignificant	Fast	NotSignificant	NotSignificant	NotSignificant	Fast	NotSignificant	NotSignificant
7230	Nasvi2EG002757	0.559127	0.537246	0.532539	0.510056	0.511429	-0.0527564	-0.0312753	-0.0194773	NotSignificant	NotSignificant	NotSignificant	Slow	NotSignificant	NotSignificant	NotSignificant	Slow
4988	Nasvi2EG002759	0.768599	0.835531	0.235984	0.228034	0.234319	0.127158	0.0827866	0.0434473	Fast	Fast	NotSignificant	NotSignificant	Fast	Fast	NotSignificant	NotSignificant
3870	Nasvi2EG002760	0.0873854	0.07733	0.097157	0.0775554	0.0799948	-0.125269	-0.0814632	-0.0467527	NotSignificant	NotSignificant	Slow	Slow	NotSignificant	NotSignificant	Slow	Slow
2726	Nasvi2EG002761	0.524483	0.617462	0.475862	0.468049	0.468137	-0.0228167	0.0190626	-0.0402407	NotSignificant	NotSignificant	NotSignificant	NotSignificant	NotSignificant	NotSignificant	NotSignificant	NotSignificant
1614	Nasvi2EG002764	0.315163	0.27606	0.289121	0.254169	0.254298	-0.0713125	-0.0567478	-0.0151707	NotSignificant	NotSignificant	NotSignificant	Slow	NotSignificant	NotSignificant	NotSignificant	Slow
6935	Nasvi2EG002767	0.526625	0.547016	0.499075	0.472386	0.486561	-0.0457163	-0.0146316	-0.0294073	NotSignificant	NotSignificant	NotSignificant	Slow	NotSignificant	NotSignificant	NotSignificant	NotSignificant
5822	Nasvi2EG002768	0.295627	0.263428	0.34862	0.326273	0.322286	-0.122236	-0.0774943	-0.0445184	NotSignificant	NotSignificant	Slow	Slow	NotSignificant	NotSignificant	NotSignificant	Slow
4681	Nasvi2EG002769	0.119556	0.125223	0.107163	0.0965744	0.0976461	-0.0575441	-0.0202591	-0.0399584	NotSignificant	NotSignificant	NotSignificant	Slow	NotSignificant	NotSignificant	NotSignificant	NotSignificant
2422	Nasvi2EG002772	0.623898	0.939827	0.55707	0.50474	0.52025	0.0111411	0.0818633	-0.0687632	NotSignificant	NotSignificant	NotSignificant	NotSignificant	Fast	Fast	NotSignificant	NotSignificant
1327	Nasvi2EG002773	0.38807	0.383395	0.402236	0.354062	0.359964	-0.0790218	-0.0400574	-0.0384417	NotSignificant	NotSignificant	NotSignificant	Slow	NotSignificant	NotSignificant	NotSignificant	Slow
191	Nasvi2EG002774	0.905502	0.82811	0.754109	0.690392	0.695992	-0.0165167	-0.0217677	0.00854216	NotSignificant	NotSignificant	NotSignificant	NotSignificant	NotSignificant	NotSignificant	NotSignificant	NotSignificant
7746	Nasvi2EG002775	0.478162	0.570257	0.518717	0.480721	0.480721	-0.0588156	0.0017368	-0.058801	NotSignificant	NotSignificant	NotSignificant	Slow	NotSignificant	NotSignificant	NotSignificant	NotSignificant
6670	Nasvi2EG002776	0.398561	0.576497	0.439009	0.340338	0.332451	-0.0476835	0.0404787	-0.0877862	NotSignificant	NotSignificant	NotSignificant	Slow	NotSignificant	Fast	NotSignificant	NotSignificant
5527	Nasvi2EG002777	0.496654	0.533261	0.435286	0.429657	0.430314	-0.0283476	-3.447e-05	-0.0270299	NotSignificant	NotSignificant	NotSignificant	NotSignificant	NotSignificant	NotSignificant	NotSignificant	NotSignificant
4398	Nasvi2EG002778	1.37597	1.67141	1.42192	1.32749	1.3281	0.0149922	0.0416766	-0.0223971	NotSignificant	NotSignificant	NotSignificant	NotSignificant	NotSignificant	Fast	NotSignificant	NotSignificant
2124	Nasvi2EG002780	0.111981	0.11529	0.0987472	0.0983231	0.0984873	-0.0558296	-0.0223698	-0.0361084	NotSignificant	NotSignificant	NotSignificant	Slow	NotSignificant	NotSignificant	NotSignificant	NotSignificant
1017	Nasvi2EG002781	0.532263	0.538974	0.453511	0.353333	0.353333	-0.0337966	-0.013255	-0.0200266	NotSignificant	NotSignificant	NotSignificant	NotSignificant	NotSignificant	NotSignificant	NotSignificant	NotSignificant
6375	Nasvi2EG002785	1.554	1.76781	1.50467	1.41572	1.41572	0.0281288	0.0370127	-0.00487942	NotSignificant	NotSignificant	NotSignificant	NotSignificant	NotSignificant	Fast	NotSignificant	NotSignificant
2937	Nasvi2EG002788	0.744736	0.726648	0.450944	0.42864	0.435347	0.0340849	0.0139822	0.0213762	NotSignificant	NotSignificant	NotSignificant	NotSignificant	NotSignificant	NotSignificant	NotSignificant	NotSignificant
1840	Nasvi2EG002789	0.0816465	0.0743203	0.0331498	0.033164	0.0353699	0.067649	0.0146037	0.0494407	NotSignificant	Fast	NotSignificant	NotSignificant	NotSignificant	NotSignificant	NotSignificant	NotSignificant
714	Nasvi2EG002790	0.0417876	0.0417876	0.0165797	0.0165797	0.0165797	0.0763549	0.0382399	0.0342575	NotSignificant	Fast	NotSignificant	NotSignificant	NotSignificant	Fast	NotSignificant	NotSignificant
6054	Nasvi2EG002793	0.636637	0.643117	0.0777997	0.357219	0.357219	0.206586	0.107134	0.100009	Fast	Fast	NotSignificant	NotSignificant	Fast	Fast	NotSignificant	NotSignificant
1553	Nasvi2EG002798	0.692909	0.0701357	0.697309	0.697309	0.697309	-0.190394	-0.306374	0.119312	NotSignificant	NotSignificant	Slow	Slow	NotSignificant	NotSignificant	Slow	Slow
5767	Nasvi2EG002806	0.37283	0.337289	0.283266	0.272161	0.275266	-0.0268689	-0.0301419	0.00288076	NotSignificant	NotSignificant	NotSignificant	NotSignificant	NotSignificant	NotSignificant	NotSignificant	Slow
3492	Nasvi2EG002808	0.21835	0.283996	0.182323	0.171507	0.172575	-0.0145499	0.0414599	-0.0576563	NotSignificant	NotSignificant	NotSignificant	NotSignificant	NotSignificant	Fast	NotSignificant	NotSignificant
2365	Nasvi2EG002809	0.291913	0.238426	0.164574	0.146834	0.16076	0.0133309	-0.0311304	0.0424854	NotSignificant	NotSignificant	NotSignificant	NotSignificant	NotSignificant	NotSignificant	NotSignificant	Slow
5474	Nasvi2EG002814	0.224284	0.232893	0.137463	0.12772	0.130193	0.0177644	0.0167256	-0.00119809	NotSignificant	NotSignificant	NotSignificant	NotSignificant	NotSignificant	NotSignificant	NotSignificant	NotSignificant
4340	Nasvi2EG002815	0.540474	0.527944	0.321236	0.292651	0.305096	0.0284655	0.0109762	0.0173349	NotSignificant	NotSignificant	NotSignificant	NotSignificant	NotSignificant	NotSignificant	NotSignificant	NotSignificant
3186	Nasvi2EG002816	0.796362	0.748975	0.45605	0.36899	0.394339	0.036811	0.00805471	0.0294356	NotSignificant	NotSignificant	NotSignificant	NotSignificant	NotSignificant	NotSignificant	NotSignificant	NotSignificant
985	Nasvi2EG002818	0.311107	0.313408	0.213571	0.194766	0.196455	-0.00158631	0.00146991	-0.00440015	NotSignificant	NotSignificant	NotSignificant	NotSignificant	NotSignificant	NotSignificant	NotSignificant	NotSignificant
6313	Nasvi2EG002825	0.573343	0.563468	0.504492	0.464254	0.465592	-0.0363058	-0.0194346	-0.0152669	NotSignificant	NotSignificant	NotSignificant	NotSignificant	NotSignificant	NotSignificant	NotSignificant	NotSignificant
5181	Nasvi2EG002827	0.537554	0.607681	0.486205	0.463033	0.482454	-0.0270374	0.00969757	-0.0351416	NotSignificant	NotSignificant	NotSignificant	NotSignificant	NotSignificant	NotSignificant	NotSignificant	NotSignificant
4053	Nasvi2EG002828	0.682063	0.638622	0.477512	0.457938	0.469091	0.00508993	-0.00782154	0.0144585	NotSignificant	NotSignificant	NotSignificant	NotSignificant	NotSignificant	NotSignificant	NotSignificant	NotSignificant
2907	Nasvi2EG002829	0.730334	0.515311	0.656117	0.552064	0.570427	-0.0679635	-0.0886227	0.0230034	NotSignificant	NotSignificant	NotSignificant	Slow	NotSignificant	NotSignificant	Slow	Slow
1817	Nasvi2EG002830	0.0378679	0.0336332	0.0244186	0.0228548	0.0228802	-0.0122843	-0.0281206	0.012075	NotSignificant	NotSignificant	NotSignificant	NotSignificant	NotSignificant	NotSignificant	NotSignificant	NotSignificant
686	Nasvi2EG002831	0.272497	0.208695	0.204014	0.172347	0.183093	-0.0459434	-0.0687303	0.0211514	NotSignificant	NotSignificant	NotSignificant	Slow	NotSignificant	NotSignificant	NotSignificant	Slow
8248	Nasvi2EG002832	1.36376	0.979902	1.24078	1.14351	1.16774	-0.0268416	-0.0653044	0.0430177	NotSignificant	NotSignificant	NotSignificant	NotSignificant	NotSignificant	NotSignificant	NotSignificant	Slow
7143	Nasvi2EG002833	0.635159	0.64355	0.429025	0.284971	0.288891	0.00789889	0.00763212	2.39121e-05	NotSignificant	NotSignificant	NotSignificant	NotSignificant	NotSignificant	NotSignificant	NotSignificant	NotSignificant
4867	Nasvi2EG002835	0.258603	0.255624	0.17631	0.166118	0.171713	-0.00392695	-0.00334869	-0.00229598	NotSignificant	NotSignificant	NotSignificant	NotSignificant	NotSignificant	NotSignificant	NotSignificant	NotSignificant
3772	Nasvi2EG002836	0.382468	0.369177	0.293937	0.277873	0.28089	-0.0224651	-0.016387	-0.00640343	NotSignificant	NotSignificant	NotSignificant	NotSignificant	NotSignificant	NotSignificant	NotSignificant	NotSignificant
2644	Nasvi2EG002837	0.0703956	0.0643441	0.0475687	0.0447739	0.0448742	-0.0172567	-0.0250171	0.00433055	NotSignificant	NotSignificant	NotSignificant	NotSignificant	NotSignificant	NotSignificant	NotSignificant	NotSignificant
1524	Nasvi2EG002838	0.264248	0.235959	0.138542	0.125406	0.126928	0.0318899	-0.00560475	0.0352257	NotSignificant	NotSignificant	NotSignificant	NotSignificant	NotSignificant	NotSignificant	NotSignificant	NotSignificant
4601	Nasvi2EG002844	0.330604	0.356309	0.241225	0.174484	0.220529	-0.00796703	0.0106711	-0.0202455	NotSignificant	NotSignificant	NotSignificant	NotSignificant	NotSignificant	NotSignificant	NotSignificant	NotSignificant
3465	Nasvi2EG002845	0.0958306	0.098135	0.0596864	0.0558852	0.0596864	0.00906047	0.00933666	-0.00354054	NotSignificant	NotSignificant	NotSignificant	NotSignificant	NotSignificant	NotSignificant	NotSignificant	NotSignificant
1242	Nasvi2EG002848	0.255211	0.327036	0.094656	0.083548	0.0878482	0.106283	0.106595	-0.00317196	Fast	Fast	NotSignificant	NotSignificant	Fast	Fast	NotSignificant	NotSignificant
4305	Nasvi2EG002853	0.985106	0.979189	0.60114	0.546825	0.553502	0.0423598	0.0219098	0.0227531	NotSignificant	NotSignificant	NotSignificant	NotSignificant	NotSignificant	NotSignificant	NotSignificant	NotSignificant
3154	Nasvi2EG002854	0.457587	0.449958	0.279993	0.245329	0.251352	0.0207529	0.00824995	0.0117904	NotSignificant	NotSignificant	NotSignificant	NotSignificant	NotSignificant	NotSignificant	NotSignificant	NotSignificant
2043	Nasvi2EG002855	0.342225	0.400468	0.225763	0.208854	0.20927	0.0210407	0.041537	-0.0216607	NotSignificant	NotSignificant	NotSignificant	NotSignificant	NotSignificant	Fast	NotSignificant	NotSignificant
8492	Nasvi2EG002857	0.783636	0.759984	0.601265	0.582744	0.583527	-0.00117743	-0.00416532	0.00556516	NotSignificant	NotSignificant	NotSignificant	NotSignificant	NotSignificant	NotSignificant	NotSignificant	NotSignificant
7397	Nasvi2EG002858	0.491073	0.507382	0.371686	0.358055	0.358217	-0.00732533	0.0037453	-0.0105057	NotSignificant	NotSignificant	NotSignificant	NotSignificant	NotSignificant	NotSignificant	NotSignificant	NotSignificant
6281	Nasvi2EG002859	0.359808	0.32826	0.11862	0.113622	0.114262	0.100987	0.0314799	0.0670742	Fast	Fast	NotSignificant	NotSignificant	NotSignificant	NotSignificant	NotSignificant	NotSignificant
5145	Nasvi2EG002860	0.5944	0.616724	0.463815	0.408494	0.408775	-0.00959896	0.00345917	-0.0119797	NotSignificant	NotSignificant	NotSignificant	NotSignificant	NotSignificant	NotSignificant	NotSignificant	NotSignificant
4030	Nasvi2EG002861	0.226293	0.228842	0.180621	0.172732	0.174799	-0.032282	-0.013336	-0.0205764	NotSignificant	NotSignificant	NotSignificant	NotSignificant	NotSignificant	NotSignificant	NotSignificant	NotSignificant
2857	Nasvi2EG002862	0.589913	0.513883	0.317225	0.245733	0.247439	0.0333179	-0.00900587	0.0416161	NotSignificant	NotSignificant	NotSignificant	NotSignificant	NotSignificant	NotSignificant	NotSignificant	NotSignificant
1759	Nasvi2EG002863	0.546021	0.632974	0.561174	0.507315	0.507315	-0.0484958	0.00255023	-0.0490653	NotSignificant	NotSignificant	NotSignificant	Slow	NotSignificant	NotSignificant	NotSignificant	NotSignificant
626	Nasvi2EG002864	0.284271	0.195183	0.275179	0.248663	0.236981	-0.107906	-0.111883	0.00330471	NotSignificant	NotSignificant	Slow	Slow	NotSignificant	NotSignificant	Slow	Slow
7114	Nasvi2EG002866	0.342265	0.31334	0.162713	0.152929	0.156702	0.0517106	0.00889727	0.0409196	NotSignificant	Fast	NotSignificant	NotSignificant	NotSignificant	NotSignificant	NotSignificant	NotSignificant
5963	Nasvi2EG002867	0.570793	0.664573	0.535248	0.425748	0.441817	-0.0338222	0.0112088	-0.0437851	NotSignificant	NotSignificant	NotSignificant	NotSignificant	NotSignificant	NotSignificant	NotSignificant	NotSignificant
4842	Nasvi2EG002870	0.237642	0.199671	0.143262	0.128426	0.142929	0.00221994	-0.0309828	0.0309755	NotSignificant	NotSignificant	NotSignificant	NotSignificant	NotSignificant	NotSignificant	NotSignificant	Slow
3710	Nasvi2EG002871	0.533111	0.524043	0.320018	0.29525	0.298612	0.0274259	0.0116809	0.0156203	NotSignificant	NotSignificant	NotSignificant	NotSignificant	NotSignificant	NotSignificant	NotSignificant	NotSignificant
2578	Nasvi2EG002872	0.11624	0.106683	0.0800739	0.0794761	0.0796016	-0.0184116	-0.0245981	0.00326767	NotSignificant	NotSignificant	NotSignificant	NotSignificant	NotSignificant	NotSignificant	NotSignificant	NotSignificant
1474	Nasvi2EG002873	0.298767	0.354207	0.341707	0.29922	0.298993	-0.0834742	-0.0125951	-0.0709586	NotSignificant	NotSignificant	NotSignificant	Slow	NotSignificant	NotSignificant	NotSignificant	NotSignificant
361	Nasvi2EG002874	0.986	0.981034	0.919872	0.864247	0.874033	-0.0197107	-0.0086581	-0.00694683	NotSignificant	NotSignificant	NotSignificant	NotSignificant	NotSignificant	NotSignificant	NotSignificant	NotSignificant
7915	Nasvi2EG002875	0.242544	0.212668	0.158343	0.154499	0.156679	-0.00742464	-0.0273367	0.0180395	NotSignificant	NotSignificant	NotSignificant	NotSignificant	NotSignificant	NotSignificant	NotSignificant	NotSignificant
6819	Nasvi2EG002876	0.642305	0.639012	0.585783	0.444432	0.445437	-0.04401	-0.021205	-0.0213826	NotSignificant	NotSignificant	NotSignificant	Slow	NotSignificant	NotSignificant	NotSignificant	NotSignificant
5679	Nasvi2EG002878	0.327399	0.292745	0.376255	0.329986	0.328505	-0.115525	-0.0737798	-0.0414816	NotSignificant	NotSignificant	Slow	Slow	NotSignificant	NotSignificant	NotSignificant	Slow
2277	Nasvi2EG002881	0.217188	0.23007	0.169155	0.145123	0.153286	-0.0243705	-0.00105462	-0.0253149	NotSignificant	NotSignificant	NotSignificant	NotSignificant	NotSignificant	NotSignificant	NotSignificant	NotSignificant
7636	Nasvi2EG002884	1.28014	1.33167	1.09375	1.02279	1.06067	0.0152463	0.0164712	0.00326418	NotSignificant	NotSignificant	NotSignificant	NotSignificant	NotSignificant	NotSignificant	NotSignificant	NotSignificant
6520	Nasvi2EG002885	0.355971	0.388176	0.325416	0.307264	0.309281	-0.0436615	-0.00547521	-0.0381748	NotSignificant	NotSignificant	NotSignificant	Slow	NotSignificant	NotSignificant	NotSignificant	NotSignificant
4248	Nasvi2EG002887	0.131828	0.105405	0.0834573	0.0759198	0.0761957	-0.0146068	-0.0481382	0.0305609	NotSignificant	NotSignificant	NotSignificant	NotSignificant	NotSignificant	NotSignificant	NotSignificant	Slow
3091	Nasvi2EG002888	0.436207	0.420814	0.283703	0.267219	0.269128	0.00925538	-0.000955157	0.00976009	NotSignificant	NotSignificant	NotSignificant	NotSignificant	NotSignificant	NotSignificant	NotSignificant	NotSignificant
2014	Nasvi2EG002890	0.547365	0.644694	0.264309	0.245377	0.257491	0.0750473	0.0720238	0.00231147	NotSignificant	Fast	NotSignificant	NotSignificant	Fast	Fast	NotSignificant	NotSignificant
896	Nasvi2EG002891	0.503129	0.509002	0.336888	0.321403	0.32572	0.0117944	0.00941937	0.00254426	NotSignificant	NotSignificant	NotSignificant	NotSignificant	NotSignificant	NotSignificant	NotSignificant	NotSignificant
8466	Nasvi2EG002892	0.246365	0.241915	0.199325	0.19378	0.216359	-0.036701	-0.0206999	-0.0173577	NotSignificant	NotSignificant	NotSignificant	NotSignificant	NotSignificant	NotSignificant	NotSignificant	NotSignificant
6216	Nasvi2EG002894	0.11795	0.110559	0.0622047	0.0595288	0.0600723	0.0306262	0.00288343	0.0245322	NotSignificant	NotSignificant	NotSignificant	NotSignificant	NotSignificant	NotSignificant	NotSignificant	NotSignificant
3971	Nasvi2EG002896	0.159438	0.153119	0.085585	0.0751533	0.0777904	0.0306268	0.00773682	0.0199084	NotSignificant	NotSignificant	NotSignificant	NotSignificant	NotSignificant	NotSignificant	NotSignificant	NotSignificant
2828	Nasvi2EG002897	0.0925722	0.0995764	0.0678628	0.0515862	0.0525563	-0.016902	0.00526039	-0.0254906	NotSignificant	NotSignificant	NotSignificant	NotSignificant	NotSignificant	NotSignificant	NotSignificant	NotSignificant
1737	Nasvi2EG002899	0.44678	0.43921	0.402962	0.366274	0.367375	-0.0481303	-0.0255216	-0.0219577	NotSignificant	NotSignificant	NotSignificant	Slow	NotSignificant	NotSignificant	NotSignificant	NotSignificant
601	Nasvi2EG002900	0.289762	0.290456	0.20732	0.186328	0.197315	-0.0105507	-0.00397883	-0.00802474	NotSignificant	NotSignificant	NotSignificant	NotSignificant	NotSignificant	NotSignificant	NotSignificant	NotSignificant
8160	Nasvi2EG002901	0.369009	0.382823	0.3036	0.290962	0.296829	-0.028138	-0.00627866	-0.0220331	NotSignificant	NotSignificant	NotSignificant	NotSignificant	NotSignificant	NotSignificant	NotSignificant	NotSignificant
7060	Nasvi2EG002903	0.550296	0.461038	0.428592	0.383242	0.388154	-0.0320214	-0.0454771	0.0142814	NotSignificant	NotSignificant	NotSignificant	NotSignificant	NotSignificant	NotSignificant	NotSignificant	Slow
4777	Nasvi2EG002907	0.267142	0.248462	0.169999	0.14412	0.152316	0.0020275	-0.0119319	0.0119468	NotSignificant	NotSignificant	NotSignificant	NotSignificant	NotSignificant	NotSignificant	NotSignificant	NotSignificant
3688	Nasvi2EG002911	0.41505	0.440192	0.415549	0.396448	0.398321	-0.0604909	-0.01879	-0.0407419	NotSignificant	NotSignificant	NotSignificant	Slow	NotSignificant	NotSignificant	NotSignificant	NotSignificant
2552	Nasvi2EG002912	1.25768	0.627453	0.690647	0.583882	0.623312	0.0110953	-0.114852	0.128533	NotSignificant	NotSignificant	NotSignificant	NotSignificant	NotSignificant	NotSignificant	Slow	Slow
1145	Nasvi2EG002930	0.471584	0.452008	0.258634	0.25117	0.254161	0.0381415	0.0118982	0.0256014	NotSignificant	NotSignificant	NotSignificant	NotSignificant	NotSignificant	NotSignificant	NotSignificant	NotSignificant
5049	Nasvi2EG002948	0.425209	0.479976	0.351399	0.331519	0.3395	-0.0174548	0.0144415	-0.031616	NotSignificant	NotSignificant	NotSignificant	NotSignificant	NotSignificant	NotSignificant	NotSignificant	NotSignificant
2774	Nasvi2EG002950	1.97344	1.75461	1.62827	1.4008	1.4295	0.0347467	-0.00219654	0.0410025	NotSignificant	NotSignificant	NotSignificant	NotSignificant	NotSignificant	NotSignificant	NotSignificant	NotSignificant
4743	Nasvi2EG002956	0.409219	0.536041	0.458566	0.38701	0.40953	-0.0607757	0.0163198	-0.0762314	NotSignificant	NotSignificant	NotSignificant	Slow	NotSignificant	NotSignificant	NotSignificant	NotSignificant
3620	Nasvi2EG002957	0.247706	0.235808	0.114242	0.110408	0.110824	0.0567099	0.0189285	0.0353035	NotSignificant	Fast	NotSignificant	NotSignificant	NotSignificant	NotSignificant	NotSignificant	NotSignificant
2483	Nasvi2EG002958	0.23474	0.236065	0.161897	0.161613	0.161329	-0.00477498	-0.000587306	-0.00596523	NotSignificant	NotSignificant	NotSignificant	NotSignificant	NotSignificant	NotSignificant	NotSignificant	NotSignificant
1385	Nasvi2EG002959	0.510174	0.478345	0.265754	0.254276	0.258744	0.0452342	0.0110468	0.0335828	NotSignificant	Fast	NotSignificant	NotSignificant	NotSignificant	NotSignificant	NotSignificant	NotSignificant
281	Nasvi2EG002960	0.357034	0.411473	0.316034	0.290069	0.310489	-0.0319406	0.0103707	-0.0424954	NotSignificant	NotSignificant	NotSignificant	NotSignificant	NotSignificant	NotSignificant	NotSignificant	NotSignificant
7830	Nasvi2EG002961	0.969408	1.11641	0.638918	0.495059	0.641544	0.0386658	0.0480992	-0.00755714	NotSignificant	NotSignificant	NotSignificant	NotSignificant	NotSignificant	Fast	NotSignificant	NotSignificant
6733	Nasvi2EG002962	0.631173	0.643467	0.366591	0.334883	0.337454	0.0390503	0.0246576	0.0147096	NotSignificant	NotSignificant	NotSignificant	NotSignificant	NotSignificant	NotSignificant	NotSignificant	NotSignificant
4458	Nasvi2EG002964	0.622727	0.634067	0.446681	0.419666	0.425799	0.00584707	0.00787469	-0.000840326	NotSignificant	NotSignificant	NotSignificant	NotSignificant	NotSignificant	NotSignificant	NotSignificant	NotSignificant
3304	Nasvi2EG002965	0.281762	0.286874	0.217586	0.216397	0.216643	-0.0221019	-0.00682402	-0.0163473	NotSignificant	NotSignificant	NotSignificant	NotSignificant	NotSignificant	NotSignificant	NotSignificant	NotSignificant
2183	Nasvi2EG002966	0.903233	0.779877	0.771511	0.718724	0.720945	-0.0257086	-0.0359202	0.0136639	NotSignificant	NotSignificant	NotSignificant	NotSignificant	NotSignificant	NotSignificant	NotSignificant	Slow
1115	Nasvi2EG002967	0.367828	0.356131	0.157068	0.147863	0.154178	0.0719454	0.0300283	0.0399551	NotSignificant	Fast	NotSignificant	NotSignificant	NotSignificant	NotSignificant	NotSignificant	NotSignificant
8670	Nasvi2EG002968	0.46343	0.366738	0.431805	0.372358	0.372365	-0.0772647	-0.0754449	-0.00110562	NotSignificant	NotSignificant	NotSignificant	Slow	NotSignificant	NotSignificant	NotSignificant	Slow
7552	Nasvi2EG002969	0.776258	0.938751	0.475554	0.460961	0.464556	0.0537524	0.0656847	-0.0103578	NotSignificant	Fast	NotSignificant	NotSignificant	NotSignificant	Fast	NotSignificant	NotSignificant
6429	Nasvi2EG002971	0.217788	0.215715	0.142301	0.12118	0.12994	0.00138098	-0.000533867	-0.000412601	NotSignificant	NotSignificant	NotSignificant	NotSignificant	NotSignificant	NotSignificant	NotSignificant	NotSignificant
4163	Nasvi2EG002973	0.342781	0.377061	0.140943	0.128309	0.128309	0.0852333	0.0631359	0.0198686	NotSignificant	Fast	NotSignificant	NotSignificant	NotSignificant	Fast	NotSignificant	NotSignificant
1922	Nasvi2EG002975	0.153723	0.182054	0.133211	0.127383	0.129219	-0.0351264	0.0132444	-0.0506124	NotSignificant	NotSignificant	NotSignificant	NotSignificant	NotSignificant	NotSignificant	NotSignificant	NotSignificant
802	Nasvi2EG002976	0.0800007	0.0591242	0.0460649	0.0450151	0.0454876	-0.00506145	-0.0586865	0.0501988	NotSignificant	NotSignificant	NotSignificant	NotSignificant	NotSignificant	NotSignificant	NotSignificant	Slow
8367	Nasvi2EG002977	0.368754	0.39732	0.240396	0.208191	0.208399	0.015264	0.022767	-0.00867572	NotSignificant	NotSignificant	NotSignificant	NotSignificant	NotSignificant	NotSignificant	NotSignificant	NotSignificant
4989	Nasvi2EG002980	0.304254	0.315949	0.283039	0.263046	0.263046	-0.0556725	-0.0202134	-0.035959	NotSignificant	NotSignificant	NotSignificant	Slow	NotSignificant	NotSignificant	NotSignificant	NotSignificant
3871	Nasvi2EG002982	1.19869	1.19444	0.710766	0.501791	0.558894	0.0446192	0.023429	0.0231241	NotSignificant	Fast	NotSignificant	NotSignificant	NotSignificant	NotSignificant	NotSignificant	NotSignificant
2748	Nasvi2EG002983	0.672056	0.510859	0.63862	0.570139	0.567474	-0.0723131	-0.078485	0.008655	NotSignificant	NotSignificant	NotSignificant	Slow	NotSignificant	NotSignificant	NotSignificant	Slow
1645	Nasvi2EG002984	0.821256	0.790932	0.475051	0.441661	0.447864	0.0419452	0.015384	0.0279578	NotSignificant	NotSignificant	NotSignificant	NotSignificant	NotSignificant	NotSignificant	NotSignificant	NotSignificant
8063	Nasvi2EG002986	0.286357	0.30453	0.0879146	0.0490982	0.0556054	0.114426	0.0708295	0.0402313	Fast	Fast	NotSignificant	NotSignificant	Fast	Fast	NotSignificant	NotSignificant
6961	Nasvi2EG002989	1.36988	1.67486	1.31777	1.31777	1.2901	0.0303396	0.0512857	-0.0166338	NotSignificant	NotSignificant	NotSignificant	NotSignificant	NotSignificant	Fast	NotSignificant	NotSignificant
5823	Nasvi2EG002990	0.196631	0.192622	0.108004	0.10261	0.103213	0.0301327	0.0115251	0.0160199	NotSignificant	NotSignificant	NotSignificant	NotSignificant	NotSignificant	NotSignificant	NotSignificant	NotSignificant
4682	Nasvi2EG002991	0.357321	0.367847	0.318052	0.30286	0.305334	-0.0445756	-0.0159573	-0.0286565	NotSignificant	NotSignificant	NotSignificant	Slow	NotSignificant	NotSignificant	NotSignificant	NotSignificant
3582	Nasvi2EG002992	0.24314	0.188601	0.162826	0.158526	0.158532	-0.0229476	-0.0565985	0.0318321	NotSignificant	NotSignificant	NotSignificant	NotSignificant	NotSignificant	NotSignificant	NotSignificant	Slow
2452	Nasvi2EG002993	0.155285	0.162547	0.0863688	0.0804706	0.0810715	0.0322467	0.0254907	0.00385151	NotSignificant	NotSignificant	NotSignificant	NotSignificant	NotSignificant	NotSignificant	NotSignificant	NotSignificant
1353	Nasvi2EG002994	0.0078399	0.0138062	0.00159696	0.00159696	0.00159696	0.17225	0.214454	-0.0462932	Fast	Fast	NotSignificant	NotSignificant	Fast	Fast	NotSignificant	NotSignificant
218	Nasvi2EG002995	0.296949	0.421374	0.132401	0.118689	0.126616	0.0927232	0.120054	-0.0296927	NotSignificant	Fast	NotSignificant	NotSignificant	Fast	Fast	NotSignificant	NotSignificant
7768	Nasvi2EG002996	0.489244	0.501317	0.216573	0.202222	0.202357	0.0743165	0.0430793	0.0299887	NotSignificant	Fast	NotSignificant	NotSignificant	NotSignificant	Fast	NotSignificant	NotSignificant
6671	Nasvi2EG002997	0.553924	0.483536	0.380792	0.37111	0.375227	-0.00367512	-0.0251586	0.0221847	NotSignificant	NotSignificant	NotSignificant	NotSignificant	NotSignificant	NotSignificant	NotSignificant	NotSignificant
4426	Nasvi2EG003000	0.0188872	0.0188872	0.0194684	0.0194684	0.0194684	-0.0980255	-0.0489351	-0.0529035	NotSignificant	NotSignificant	Slow	Slow	NotSignificant	NotSignificant	NotSignificant	Slow
3272	Nasvi2EG003001	0.432465	0.436554	0.39567	0.346339	0.359057	-0.0496864	-0.0218048	-0.0274411	NotSignificant	NotSignificant	NotSignificant	Slow	NotSignificant	NotSignificant	NotSignificant	NotSignificant
2151	Nasvi2EG003002	0.833232	0.809444	0.58613	0.547321	0.565287	0.013737	0.00341587	0.0126282	NotSignificant	NotSignificant	NotSignificant	NotSignificant	NotSignificant	NotSignificant	NotSignificant	NotSignificant
1055	Nasvi2EG003003	0.163423	0.178116	0.100133	0.0937374	0.0973724	0.020053	0.0271071	-0.00976798	NotSignificant	NotSignificant	NotSignificant	NotSignificant	NotSignificant	NotSignificant	NotSignificant	NotSignificant
8608	Nasvi2EG003004	0.505522	0.501475	0.410468	0.369878	0.411001	-0.0248418	-0.0123582	-0.0117952	NotSignificant	NotSignificant	NotSignificant	NotSignificant	NotSignificant	NotSignificant	NotSignificant	NotSignificant
7482	Nasvi2EG003005	0.953686	0.940353	0.527862	0.450957	0.476482	0.0522159	0.0250521	0.0286467	NotSignificant	Fast	NotSignificant	NotSignificant	NotSignificant	NotSignificant	NotSignificant	NotSignificant
6398	Nasvi2EG003007	0.117769	0.112366	0.127488	0.101707	0.104482	-0.109213	-0.0616753	-0.0501381	NotSignificant	NotSignificant	Slow	Slow	NotSignificant	NotSignificant	NotSignificant	Slow
5264	Nasvi2EG003009	0.654098	0.660568	0.369616	0.362777	0.364253	0.044814	0.0257978	0.0196307	NotSignificant	Fast	NotSignificant	NotSignificant	NotSignificant	NotSignificant	NotSignificant	NotSignificant
742	Nasvi2EG003016	0.352774	0.238959	0.205855	0.184709	0.20577	-0.00550152	-0.0732504	0.0662751	NotSignificant	NotSignificant	NotSignificant	NotSignificant	NotSignificant	NotSignificant	NotSignificant	Slow
8312	Nasvi2EG003019	0.311579	0.168667	0.0999864	0.0956103	0.105555	0.0745646	-0.085412	0.157289	NotSignificant	Fast	NotSignificant	NotSignificant	NotSignificant	NotSignificant	Slow	Slow
7231	Nasvi2EG003021	0.3196	0.321756	0.322217	0.299002	0.302017	-0.0743524	-0.0347843	-0.03965	NotSignificant	NotSignificant	NotSignificant	Slow	NotSignificant	NotSignificant	NotSignificant	Slow
6089	Nasvi2EG003022	0.58536	0.576818	0.471492	0.454071	0.461329	-0.0182296	-0.0100253	-0.00669277	NotSignificant	NotSignificant	NotSignificant	NotSignificant	NotSignificant	NotSignificant	NotSignificant	NotSignificant
4957	Nasvi2EG003023	0.63401	0.630567	0.390756	0.333798	0.358059	0.0262834	0.0134856	0.013103	NotSignificant	NotSignificant	NotSignificant	NotSignificant	NotSignificant	NotSignificant	NotSignificant	NotSignificant
3835	Nasvi2EG003024	0.234283	0.195833	0.157163	0.148371	0.149845	-0.0173556	-0.0407174	0.0214067	NotSignificant	NotSignificant	NotSignificant	NotSignificant	NotSignificant	NotSignificant	NotSignificant	Slow
2692	Nasvi2EG003025	0.784728	0.738798	0.556883	0.551477	0.564091	0.00932147	-0.00448741	0.0161485	NotSignificant	NotSignificant	NotSignificant	NotSignificant	NotSignificant	NotSignificant	NotSignificant	NotSignificant
1584	Nasvi2EG003026	0.249582	0.243766	0.104306	0.100794	0.103566	0.0726901	0.0319603	0.0381163	NotSignificant	Fast	NotSignificant	NotSignificant	NotSignificant	Fast	NotSignificant	NotSignificant
8032	Nasvi2EG003028	0.144162	0.101408	0.129006	0.112585	0.112585	-0.0964387	-0.104753	0.00586733	NotSignificant	NotSignificant	Slow	Slow	NotSignificant	NotSignificant	Slow	Slow
6936	Nasvi2EG003030	0.177607	0.18113	0.132355	0.124576	0.126301	-0.0207799	-0.00621335	-0.016847	NotSignificant	NotSignificant	NotSignificant	NotSignificant	NotSignificant	NotSignificant	NotSignificant	NotSignificant
4663	Nasvi2EG003033	0.53313	0.442915	0.453613	0.425089	0.436321	-0.0488591	-0.0543448	0.0067252	NotSignificant	NotSignificant	NotSignificant	Slow	NotSignificant	NotSignificant	NotSignificant	Slow
3524	Nasvi2EG003034	0.641021	0.69074	0.592946	0.567816	0.575873	-0.0299493	-0.000143103	-0.0273407	NotSignificant	NotSignificant	NotSignificant	NotSignificant	NotSignificant	NotSignificant	NotSignificant	NotSignificant
2398	Nasvi2EG003035	0.464856	0.444772	0.291646	0.269715	0.28899	0.0153427	0.000485022	0.0144367	NotSignificant	NotSignificant	NotSignificant	NotSignificant	NotSignificant	NotSignificant	NotSignificant	NotSignificant
1298	Nasvi2EG003036	1.50561	1.15456	1.14555	0.994217	0.994217	0.00731528	-0.0405277	0.0522881	NotSignificant	NotSignificant	NotSignificant	NotSignificant	NotSignificant	NotSignificant	NotSignificant	Slow
192	Nasvi2EG003037	0.165815	0.17132	0.18659	0.168567	0.158401	-0.104721	-0.0463223	-0.0600838	NotSignificant	NotSignificant	Slow	Slow	NotSignificant	NotSignificant	NotSignificant	Slow
5501	Nasvi2EG003041	0.36058	0.383927	0.173189	0.162035	0.163058	0.0624131	0.0446817	0.0159595	NotSignificant	Fast	NotSignificant	NotSignificant	NotSignificant	Fast	NotSignificant	NotSignificant
4371	Nasvi2EG003042	0.167387	0.16226	0.0967633	0.0924256	0.0942178	0.0197581	0.00430909	0.0127164	NotSignificant	NotSignificant	NotSignificant	NotSignificant	NotSignificant	NotSignificant	NotSignificant	NotSignificant
3221	Nasvi2EG003043	0.189979	0.178321	0.135198	0.129461	0.130153	-0.0194729	-0.020701	-0.000984873	NotSignificant	NotSignificant	NotSignificant	NotSignificant	NotSignificant	NotSignificant	NotSignificant	NotSignificant
2098	Nasvi2EG003044	0.475713	0.455302	0.259626	0.23729	0.241732	0.0379497	0.0114587	0.0256804	NotSignificant	NotSignificant	NotSignificant	NotSignificant	NotSignificant	NotSignificant	NotSignificant	NotSignificant
1018	Nasvi2EG003045	0.506355	0.566584	0.429272	0.360458	0.37244	-0.0216499	0.0106852	-0.0317449	NotSignificant	NotSignificant	NotSignificant	NotSignificant	NotSignificant	NotSignificant	NotSignificant	NotSignificant
8583	Nasvi2EG003046	0.0412889	0.0412061	0.0135862	0.0135862	0.0135862	0.100304	0.0497682	0.0466327	Fast	Fast	NotSignificant	NotSignificant	NotSignificant	Fast	NotSignificant	NotSignificant
7457	Nasvi2EG003047	0.326754	0.306531	0.23922	0.230019	0.232493	-0.0186446	-0.0198837	0.000339224	NotSignificant	NotSignificant	NotSignificant	NotSignificant	NotSignificant	NotSignificant	NotSignificant	NotSignificant
6339	Nasvi2EG003048	0.678973	0.587878	0.483008	0.400788	0.43003	-0.00922715	-0.0290686	0.0208437	NotSignificant	NotSignificant	NotSignificant	NotSignificant	NotSignificant	NotSignificant	NotSignificant	NotSignificant
5206	Nasvi2EG003049	0.421955	0.406243	0.335861	0.306476	0.314392	-0.0279879	-0.0194454	-0.00853991	NotSignificant	NotSignificant	NotSignificant	NotSignificant	NotSignificant	NotSignificant	NotSignificant	NotSignificant
4081	Nasvi2EG003050	0.513932	0.543549	0.327178	0.294495	0.303825	0.0234612	0.0236832	-0.000355282	NotSignificant	NotSignificant	NotSignificant	NotSignificant	NotSignificant	NotSignificant	NotSignificant	NotSignificant
1841	Nasvi2EG003052	0.169947	0.179801	0.114322	0.0913231	0.107617	0.00026691	0.0111873	-0.0136688	NotSignificant	NotSignificant	NotSignificant	NotSignificant	NotSignificant	NotSignificant	NotSignificant	NotSignificant
3773	Nasvi2EG003062	0.470095	0.500863	0.276993	0.249547	0.259525	0.0348464	0.0308514	0.00333347	NotSignificant	NotSignificant	NotSignificant	NotSignificant	NotSignificant	NotSignificant	NotSignificant	NotSignificant
1554	Nasvi2EG003065	0.617598	0.521414	0.334518	0.319155	0.367329	0.0343563	-0.0141209	0.0486216	NotSignificant	NotSignificant	NotSignificant	NotSignificant	NotSignificant	NotSignificant	NotSignificant	NotSignificant
421	Nasvi2EG003067	0.354203	0.392779	0.123908	0.113039	0.116922	0.105718	0.0755442	0.027733	Fast	Fast	NotSignificant	NotSignificant	Fast	Fast	NotSignificant	NotSignificant
7970	Nasvi2EG003068	1.39598	1.25421	1.00212	0.980892	1.02335	0.0329718	-0.00096951	0.0383621	NotSignificant	NotSignificant	NotSignificant	NotSignificant	NotSignificant	NotSignificant	NotSignificant	NotSignificant
6876	Nasvi2EG003069	0.216724	0.200212	0.211717	0.200085	0.200212	-0.0831894	-0.0538162	-0.030649	NotSignificant	NotSignificant	NotSignificant	Slow	NotSignificant	NotSignificant	NotSignificant	Slow
4602	Nasvi2EG003071	1.39873	1.33868	1.12484	1.02109	1.03172	0.0190478	0.00364684	0.0198878	NotSignificant	NotSignificant	NotSignificant	NotSignificant	NotSignificant	NotSignificant	NotSignificant	NotSignificant
3493	Nasvi2EG003072	0.321775	0.357086	0.282045	0.268124	0.271982	-0.0355013	0.00179022	-0.0377313	NotSignificant	NotSignificant	NotSignificant	NotSignificant	NotSignificant	NotSignificant	NotSignificant	NotSignificant
2366	Nasvi2EG003073	0.13892	0.11794	0.127423	0.121896	0.123516	-0.0830244	-0.0682314	-0.0171105	NotSignificant	NotSignificant	NotSignificant	Slow	NotSignificant	NotSignificant	NotSignificant	Slow
128	Nasvi2EG003075	0.436385	0.331737	0.282766	0.266115	0.267886	-0.0111856	-0.0542226	0.0425734	NotSignificant	NotSignificant	NotSignificant	NotSignificant	NotSignificant	NotSignificant	NotSignificant	Slow
7696	Nasvi2EG003076	0.350317	0.413455	0.206171	0.183339	0.188158	0.0399471	0.0533644	-0.014909	NotSignificant	NotSignificant	NotSignificant	NotSignificant	NotSignificant	Fast	NotSignificant	NotSignificant
6578	Nasvi2EG003077	0.464697	0.488625	0.409392	0.389428	0.390074	-0.0343834	-0.00686777	-0.0266271	NotSignificant	NotSignificant	NotSignificant	NotSignificant	NotSignificant	NotSignificant	NotSignificant	NotSignificant
5448	Nasvi2EG003078	0.0953484	0.112185	0.112694	0.099056	0.0954506	-0.104814	-0.0256449	-0.081807	NotSignificant	NotSignificant	Slow	Slow	NotSignificant	NotSignificant	NotSignificant	NotSignificant
3187	Nasvi2EG003081	0.745518	0.762547	0.705709	0.646875	0.663264	-0.0351985	-0.0117421	-0.0204344	NotSignificant	NotSignificant	NotSignificant	NotSignificant	NotSignificant	NotSignificant	NotSignificant	NotSignificant
2073	Nasvi2EG003082	0.277633	0.245386	0.275799	0.263178	0.271094	-0.0875638	-0.0628164	-0.0252457	NotSignificant	NotSignificant	NotSignificant	Slow	NotSignificant	NotSignificant	NotSignificant	Slow
8526	Nasvi2EG003084	0.230953	0.292754	0.23489	0.188934	0.218656	-0.0567695	0.0132157	-0.0714043	NotSignificant	NotSignificant	NotSignificant	Slow	NotSignificant	NotSignificant	NotSignificant	NotSignificant
6314	Nasvi2EG003089	0.0881664	0.0931986	0.0926995	0.0898253	0.0889135	-0.0917213	-0.0362506	-0.0582405	NotSignificant	NotSignificant	Slow	Slow	NotSignificant	NotSignificant	NotSignificant	Slow
5182	Nasvi2EG003090	0.563425	0.52674	0.39946	0.39946	0.403491	-0.00145041	-0.0114679	0.0110065	NotSignificant	NotSignificant	NotSignificant	NotSignificant	NotSignificant	NotSignificant	NotSignificant	NotSignificant
1790	Nasvi2EG003093	0.756453	0.930871	0.858981	0.801417	0.785643	-0.0429024	0.0148742	-0.0539173	NotSignificant	NotSignificant	NotSignificant	NotSignificant	NotSignificant	NotSignificant	NotSignificant	NotSignificant
8218	Nasvi2EG003095	0.272229	0.253864	0.105356	0.0863565	0.087765	0.0794501	0.025596	0.0510345	NotSignificant	Fast	NotSignificant	NotSignificant	NotSignificant	NotSignificant	NotSignificant	NotSignificant
7144	Nasvi2EG003096	1.64147	1.88185	1.86151	1.7419	1.7419	0.0196419	0.0313206	-0.00955508	NotSignificant	NotSignificant	NotSignificant	NotSignificant	NotSignificant	NotSignificant	NotSignificant	NotSignificant
4868	Nasvi2EG003098	0.0561565	0.0527279	0.0371782	0.0361371	0.0365803	-0.0114124	-0.0172788	0.00230681	NotSignificant	NotSignificant	NotSignificant	NotSignificant	NotSignificant	NotSignificant	NotSignificant	NotSignificant
3741	Nasvi2EG003099	0.139965	0.139532	0.0501148	0.0461235	0.0461235	0.0917106	0.0454126	0.0428883	NotSignificant	Fast	NotSignificant	NotSignificant	NotSignificant	Fast	NotSignificant	NotSignificant
362	Nasvi2EG003105	0.578644	0.540203	0.405257	0.380868	0.382525	-0.000429385	-0.0113047	0.0116769	NotSignificant	NotSignificant	NotSignificant	NotSignificant	NotSignificant	NotSignificant	NotSignificant	NotSignificant
7945	Nasvi2EG003106	0.218031	0.170755	0.167532	0.132985	0.132985	-0.0518742	-0.0677995	0.0137608	NotSignificant	NotSignificant	NotSignificant	Slow	NotSignificant	NotSignificant	NotSignificant	Slow
5705	Nasvi2EG003109	0.49468	0.217721	0.449666	0.34324	0.344082	-0.123986	-0.179747	0.0561681	NotSignificant	NotSignificant	Slow	Slow	NotSignificant	NotSignificant	Slow	Slow
4573	Nasvi2EG003112	0.159752	0.174028	0.151527	0.129814	0.130178	-0.0631618	-0.0162595	-0.0491104	NotSignificant	NotSignificant	NotSignificant	Slow	NotSignificant	NotSignificant	NotSignificant	NotSignificant
2302	Nasvi2EG003114	0.240625	0.23784	0.156513	0.13537	0.135758	0.00293712	-8.59579e-05	0.000891243	NotSignificant	NotSignificant	NotSignificant	NotSignificant	NotSignificant	NotSignificant	NotSignificant	NotSignificant
1207	Nasvi2EG003115	0.0711571	0.0588116	0.126609	0.0894496	0.0859393	-0.246959	-0.14711	-0.102624	NotSignificant	NotSignificant	Slow	Slow	NotSignificant	NotSignificant	Slow	Slow
94	Nasvi2EG003116	0.741221	0.729474	0.598636	0.577338	0.586411	-0.0105139	-0.00616585	-0.00181089	NotSignificant	NotSignificant	NotSignificant	NotSignificant	NotSignificant	NotSignificant	NotSignificant	NotSignificant
7669	Nasvi2EG003117	0.267909	0.282161	0.187292	0.127054	0.135766	-0.0051119	0.00770974	-0.0150678	NotSignificant	NotSignificant	NotSignificant	NotSignificant	NotSignificant	NotSignificant	NotSignificant	NotSignificant
3120	Nasvi2EG003124	0.122105	0.116784	0.0918157	0.0852613	0.0979939	-0.0314085	-0.0233415	-0.0109024	NotSignificant	NotSignificant	NotSignificant	NotSignificant	NotSignificant	NotSignificant	NotSignificant	NotSignificant
2015	Nasvi2EG003126	0.495541	0.446934	0.372511	0.37748	0.37748	-0.0180381	-0.0259891	0.00871794	NotSignificant	NotSignificant	NotSignificant	NotSignificant	NotSignificant	NotSignificant	NotSignificant	NotSignificant
930	Nasvi2EG003127	0.0816932	0.0925408	0.0730483	0.066328	0.066982	-0.0503756	-0.00293852	-0.0505475	NotSignificant	NotSignificant	NotSignificant	Slow	NotSignificant	NotSignificant	NotSignificant	NotSignificant
7368	Nasvi2EG003129	0.89802	0.966747	0.526453	0.544253	0.544253	0.0563457	0.0444226	0.0142058	NotSignificant	Fast	NotSignificant	NotSignificant	NotSignificant	Fast	NotSignificant	NotSignificant
6244	Nasvi2EG003130	0.927481	0.94895	0.802447	0.737344	0.768916	-0.00963581	0.00125771	-0.00734132	NotSignificant	NotSignificant	NotSignificant	NotSignificant	NotSignificant	NotSignificant	NotSignificant	NotSignificant
1760	Nasvi2EG003135	0.481883	0.614109	0.41329	0.421852	0.421852	-0.00562092	0.0426218	-0.0470344	NotSignificant	NotSignificant	NotSignificant	NotSignificant	NotSignificant	Fast	NotSignificant	NotSignificant
627	Nasvi2EG003136	0.304061	0.285477	0.123223	0.123539	0.132716	0.0757855	0.0254419	0.0480489	NotSignificant	Fast	NotSignificant	NotSignificant	NotSignificant	NotSignificant	NotSignificant	NotSignificant
8185	Nasvi2EG003138	0.00977115	0.015676	0.0105822	0.0103629	0.0103408	-0.0522047	0.0558723	-0.11203	NotSignificant	NotSignificant	NotSignificant	Slow	NotSignificant	Fast	NotSignificant	NotSignificant
7085	Nasvi2EG003139	0.455261	0.488759	0.368002	0.345778	0.345778	-0.0173492	0.00551182	-0.0224265	NotSignificant	NotSignificant	NotSignificant	NotSignificant	NotSignificant	NotSignificant	NotSignificant	NotSignificant
5937	Nasvi2EG003140	0.359446	0.323529	0.226149	0.196559	0.20105	0.0046061	-0.0165532	0.0198383	NotSignificant	NotSignificant	NotSignificant	NotSignificant	NotSignificant	NotSignificant	NotSignificant	NotSignificant
2579	Nasvi2EG003144	0.461146	0.36852	0.276554	0.251139	0.268093	0.0069093	-0.037305	0.043572	NotSignificant	NotSignificant	NotSignificant	NotSignificant	NotSignificant	NotSignificant	NotSignificant	Slow
1475	Nasvi2EG003145	0.254056	0.269134	0.227587	0.222131	0.224633	-0.0481164	-0.0130191	-0.036095	NotSignificant	NotSignificant	NotSignificant	Slow	NotSignificant	NotSignificant	NotSignificant	NotSignificant
5650	Nasvi2EG003152	0.544367	0.501131	0.265457	0.245017	0.327571	0.0540176	0.0116025	0.0416988	NotSignificant	Fast	NotSignificant	NotSignificant	NotSignificant	NotSignificant	NotSignificant	NotSignificant
2278	Nasvi2EG003156	0.175808	0.143559	0.12399	0.117889	0.120445	-0.0313562	-0.0514869	0.0177575	NotSignificant	NotSignificant	NotSignificant	NotSignificant	NotSignificant	NotSignificant	NotSignificant	Slow
1175	Nasvi2EG003157	0.162061	0.132373	0.0554247	0.0491384	0.0554247	0.0855226	0.000562308	0.0815957	NotSignificant	Fast	NotSignificant	NotSignificant	NotSignificant	NotSignificant	NotSignificant	NotSignificant
34	Nasvi2EG003158	0.0627542	0.0562073	0.0147231	0.0208443	0.0250324	0.13203	0.0416134	0.0866242	Fast	Fast	NotSignificant	NotSignificant	NotSignificant	Fast	NotSignificant	NotSignificant
5358	Nasvi2EG003164	0.291062	0.273066	0.160404	0.142236	0.155302	0.0284736	0.002487	0.0239484	NotSignificant	NotSignificant	NotSignificant	NotSignificant	NotSignificant	NotSignificant	NotSignificant	NotSignificant
864	Nasvi2EG003170	0.837009	0.81218	0.652729	0.625214	0.646989	-0.0014791	-0.00414363	0.00554272	NotSignificant	NotSignificant	NotSignificant	NotSignificant	NotSignificant	NotSignificant	NotSignificant	NotSignificant
2798	Nasvi2EG003177	0.435617	0.518007	0.35294	0.315529	0.32154	-0.00899364	0.0283595	-0.0372491	NotSignificant	NotSignificant	NotSignificant	NotSignificant	NotSignificant	NotSignificant	NotSignificant	NotSignificant
1710	Nasvi2EG003178	0.404002	0.383359	0.153262	0.146958	0.153144	0.0872288	0.0333309	0.0519236	NotSignificant	Fast	NotSignificant	NotSignificant	NotSignificant	Fast	NotSignificant	NotSignificant
8122	Nasvi2EG003181	0.193004	0.214445	0.167062	0.163025	0.162122	-0.0395927	-0.000377231	-0.0409742	NotSignificant	NotSignificant	NotSignificant	NotSignificant	NotSignificant	NotSignificant	NotSignificant	NotSignificant
4778	Nasvi2EG003184	1.16485	0.96421	0.595014	0.520465	0.547907	0.0564543	-0.00676241	0.0653072	NotSignificant	Fast	NotSignificant	NotSignificant	NotSignificant	NotSignificant	NotSignificant	NotSignificant
3651	Nasvi2EG003185	0.860685	0.856853	0.480004	0.469969	0.471603	0.0530256	0.0273797	0.0273017	NotSignificant	Fast	NotSignificant	NotSignificant	NotSignificant	NotSignificant	NotSignificant	NotSignificant
2516	Nasvi2EG003186	0.676455	0.604179	0.487982	0.459804	0.462762	-0.00514551	-0.0212888	0.0177073	NotSignificant	NotSignificant	NotSignificant	NotSignificant	NotSignificant	NotSignificant	NotSignificant	NotSignificant
1418	Nasvi2EG003187	0.671561	0.733019	0.53885	0.509647	0.522971	-0.00312235	0.016069	-0.017191	NotSignificant	NotSignificant	NotSignificant	NotSignificant	NotSignificant	NotSignificant	NotSignificant	NotSignificant
282	Nasvi2EG003188	0.28365	0.300768	0.214364	0.208628	0.209448	-0.014221	0.00455044	-0.0199387	NotSignificant	NotSignificant	NotSignificant	NotSignificant	NotSignificant	NotSignificant	NotSignificant	NotSignificant
7859	Nasvi2EG003190	0.0173427	0.0151718	0.00430353	0.00430353	0.00645052	0.12424	0.0326354	0.087557	Fast	Fast	NotSignificant	NotSignificant	NotSignificant	Fast	NotSignificant	NotSignificant
3334	Nasvi2EG003196	0.539319	0.565732	0.57752	0.515964	0.503854	-0.0686614	-0.0246515	-0.0419567	NotSignificant	NotSignificant	NotSignificant	Slow	NotSignificant	NotSignificant	NotSignificant	NotSignificant
2214	Nasvi2EG003197	0.195862	0.165596	0.149341	0.135791	0.140271	-0.0429174	-0.0504443	0.00540086	NotSignificant	NotSignificant	NotSignificant	NotSignificant	NotSignificant	NotSignificant	NotSignificant	Slow
1116	Nasvi2EG003198	0.221645	0.218283	0.125602	0.114583	0.120307	0.0259984	0.0105719	0.0130071	NotSignificant	NotSignificant	NotSignificant	NotSignificant	NotSignificant	NotSignificant	NotSignificant	NotSignificant
7	Nasvi2EG003199	1.0421	1.06574	0.610548	0.541601	0.559584	0.0517263	0.0320863	0.0219017	NotSignificant	Fast	NotSignificant	NotSignificant	NotSignificant	Fast	NotSignificant	NotSignificant
7581	Nasvi2EG003201	0.614457	0.870815	0.376762	0.355779	0.358497	0.0614606	0.101018	-0.039017	NotSignificant	Fast	NotSignificant	NotSignificant	Fast	Fast	NotSignificant	NotSignificant
6464	Nasvi2EG003202	0.66866	0.585589	0.536546	0.502975	0.509077	-0.0259221	-0.0343492	0.0103711	NotSignificant	NotSignificant	NotSignificant	NotSignificant	NotSignificant	NotSignificant	NotSignificant	Slow
5323	Nasvi2EG003203	0.599112	0.571069	0.484893	0.417745	0.423428	-0.0250382	-0.0193731	-0.0044964	NotSignificant	NotSignificant	NotSignificant	NotSignificant	NotSignificant	NotSignificant	NotSignificant	NotSignificant
4190	Nasvi2EG003204	0.091934	0.0652583	0.0253556	0.0829951	0.078462	0.107186	-0.019075	0.123393	Fast	Fast	NotSignificant	NotSignificant	NotSignificant	NotSignificant	NotSignificant	NotSignificant
3026	Nasvi2EG003205	0.329967	0.283789	0.100502	0.090129	0.0945772	0.10583	0.0210195	0.0820448	Fast	Fast	NotSignificant	NotSignificant	NotSignificant	NotSignificant	NotSignificant	NotSignificant
1923	Nasvi2EG003207	0.215021	0.234495	0.167406	0.12655	0.133137	-0.022498	0.00513389	-0.029885	NotSignificant	NotSignificant	NotSignificant	NotSignificant	NotSignificant	NotSignificant	NotSignificant	NotSignificant
7287	Nasvi2EG003211	0.912286	0.97615	0.739188	0.632847	0.632966	0.00129458	0.0147969	-0.0105728	NotSignificant	NotSignificant	NotSignificant	NotSignificant	NotSignificant	NotSignificant	NotSignificant	NotSignificant
3905	Nasvi2EG003214	0.319812	0.266205	0.201222	0.196413	0.203521	-0.00225301	-0.0342769	0.0307011	NotSignificant	NotSignificant	NotSignificant	NotSignificant	NotSignificant	NotSignificant	NotSignificant	Slow
1680	Nasvi2EG003216	0.294087	0.30325	0.237537	0.218448	0.223821	-0.0297382	-0.00839744	-0.0223844	NotSignificant	NotSignificant	NotSignificant	NotSignificant	NotSignificant	NotSignificant	NotSignificant	NotSignificant
5853	Nasvi2EG003220	0.479811	0.442996	0.353586	0.33595	0.343184	-0.0145352	-0.0202984	0.0060917	NotSignificant	NotSignificant	NotSignificant	NotSignificant	NotSignificant	NotSignificant	NotSignificant	NotSignificant
4710	Nasvi2EG003221	0.333415	0.307661	0.178789	0.178789	0.181741	0.0341423	0.00218986	0.0304015	NotSignificant	NotSignificant	NotSignificant	NotSignificant	NotSignificant	NotSignificant	NotSignificant	NotSignificant
3583	Nasvi2EG003224	0.351161	0.333235	0.228734	0.206973	0.208598	0.00354056	-0.00710637	0.00945873	NotSignificant	NotSignificant	NotSignificant	NotSignificant	NotSignificant	NotSignificant	NotSignificant	NotSignificant
1386	Nasvi2EG003226	0.311836	0.323117	0.231341	0.213016	0.215483	-0.0126196	0.00116366	-0.0148951	NotSignificant	NotSignificant	NotSignificant	NotSignificant	NotSignificant	NotSignificant	NotSignificant	NotSignificant
250	Nasvi2EG003227	0.442886	0.385965	0.255303	0.235965	0.239063	0.0204328	-0.0149845	0.0345906	NotSignificant	NotSignificant	NotSignificant	NotSignificant	NotSignificant	NotSignificant	NotSignificant	NotSignificant
7798	Nasvi2EG003228	0.233731	0.241513	0.0900203	0.0885507	0.0885859	0.0871839	0.0508984	0.0334974	NotSignificant	Fast	NotSignificant	NotSignificant	NotSignificant	Fast	NotSignificant	NotSignificant
6703	Nasvi2EG003229	0.456226	0.498529	0.455562	0.423209	0.423209	-0.0547187	-0.0107303	-0.0427669	NotSignificant	NotSignificant	NotSignificant	Slow	NotSignificant	NotSignificant	NotSignificant	NotSignificant
5558	Nasvi2EG003230	0.235528	0.251048	0.214371	0.190734	0.19238	-0.0528464	-0.0144783	-0.0397639	NotSignificant	NotSignificant	NotSignificant	Slow	NotSignificant	NotSignificant	NotSignificant	NotSignificant
3305	Nasvi2EG003232	0.412418	0.484924	0.433992	0.404672	0.412418	-0.0589231	-0.000646229	-0.0572361	NotSignificant	NotSignificant	NotSignificant	Slow	NotSignificant	NotSignificant	NotSignificant	NotSignificant
2184	Nasvi2EG003233	0.366128	0.379116	0.131401	0.122999	0.131048	0.0987412	0.0573615	0.0390774	NotSignificant	Fast	NotSignificant	NotSignificant	NotSignificant	Fast	NotSignificant	NotSignificant
1080	Nasvi2EG003234	0.67405	0.643994	0.501125	0.440279	0.48764	-0.00601915	-0.00959833	0.00496278	NotSignificant	NotSignificant	NotSignificant	NotSignificant	NotSignificant	NotSignificant	NotSignificant	NotSignificant
8638	Nasvi2EG003235	0.856564	0.900595	0.762164	0.716579	0.729446	-0.0140768	0.00376055	-0.0143968	NotSignificant	NotSignificant	NotSignificant	NotSignificant	NotSignificant	NotSignificant	NotSignificant	NotSignificant
7517	Nasvi2EG003236	0.429866	0.487766	0.287843	0.214627	0.224836	0.0157524	0.0328608	-0.0182	NotSignificant	NotSignificant	NotSignificant	NotSignificant	NotSignificant	Fast	NotSignificant	NotSignificant
6399	Nasvi2EG003237	0.365733	0.363407	0.167232	0.163576	0.167232	0.0646675	0.0317979	0.0311182	NotSignificant	Fast	NotSignificant	NotSignificant	NotSignificant	NotSignificant	NotSignificant	NotSignificant
5265	Nasvi2EG003238	0.155583	0.126881	0.103816	0.0994318	0.0995414	-0.0216297	-0.0474918	0.0232293	NotSignificant	NotSignificant	NotSignificant	NotSignificant	NotSignificant	NotSignificant	NotSignificant	Slow
4164	Nasvi2EG003239	0.00506883	0.0050651	0.0050651	0.0050651	0.0050651	-0.092078	-0.04616	-0.0499533	NotSignificant	NotSignificant	Slow	Slow	NotSignificant	NotSignificant	NotSignificant	Slow
2994	Nasvi2EG003240	0.522907	0.540166	0.214569	0.191337	0.194627	0.0850823	0.0501719	0.0335223	NotSignificant	Fast	NotSignificant	NotSignificant	NotSignificant	Fast	NotSignificant	NotSignificant
1897	Nasvi2EG003242	0.287916	0.268293	0.196889	0.178109	0.186001	-0.00926902	-0.0168405	0.00601162	NotSignificant	NotSignificant	NotSignificant	NotSignificant	NotSignificant	NotSignificant	NotSignificant	NotSignificant
770	Nasvi2EG003243	0.546277	0.526581	0.291255	0.274928	0.283155	0.0449524	0.016448	0.0281446	NotSignificant	Fast	NotSignificant	NotSignificant	NotSignificant	NotSignificant	NotSignificant	NotSignificant
8338	Nasvi2EG003244	0.543261	0.528038	0.408972	0.389751	0.395816	-0.0102198	-0.00870691	-0.0006211	NotSignificant	NotSignificant	NotSignificant	NotSignificant	NotSignificant	NotSignificant	NotSignificant	NotSignificant
7232	Nasvi2EG003245	0.117612	0.11866	0.0616478	0.0570416	0.0619046	0.0375138	0.020785	0.0134816	NotSignificant	NotSignificant	NotSignificant	NotSignificant	NotSignificant	NotSignificant	NotSignificant	NotSignificant
6120	Nasvi2EG003246	0.577416	0.62168	0.369534	0.347066	0.370721	0.0276436	0.0293552	-0.00126329	NotSignificant	NotSignificant	NotSignificant	NotSignificant	NotSignificant	NotSignificant	NotSignificant	NotSignificant
4990	Nasvi2EG003247	0.264218	0.206478	0.166378	0.113396	0.127718	-0.0131407	-0.0513477	0.035771	NotSignificant	NotSignificant	NotSignificant	NotSignificant	NotSignificant	NotSignificant	NotSignificant	Slow
480	Nasvi2EG003252	0.307261	0.335016	0.199378	0.192526	0.194823	0.0162121	0.0254757	-0.0106364	NotSignificant	NotSignificant	NotSignificant	NotSignificant	NotSignificant	NotSignificant	NotSignificant	NotSignificant
6962	Nasvi2EG003254	0.539709	0.562997	0.432973	0.410001	0.412271	-0.0145258	0.0019177	-0.0153503	NotSignificant	NotSignificant	NotSignificant	NotSignificant	NotSignificant	NotSignificant	NotSignificant	NotSignificant
5824	Nasvi2EG003255	0.94049	0.800494	0.862722	0.743031	0.766568	-0.0410333	-0.0453302	0.00787866	NotSignificant	NotSignificant	NotSignificant	NotSignificant	NotSignificant	NotSignificant	NotSignificant	Slow
4683	Nasvi2EG003256	0.389534	0.389074	0.218404	0.207371	0.211308	0.0350029	0.0182113	0.0156084	NotSignificant	NotSignificant	NotSignificant	NotSignificant	NotSignificant	NotSignificant	NotSignificant	NotSignificant
3552	Nasvi2EG003257	1.07265	1.15547	1.04153	0.997309	0.948161	-0.00999675	0.0095991	-0.0151454	NotSignificant	NotSignificant	NotSignificant	NotSignificant	NotSignificant	NotSignificant	NotSignificant	NotSignificant
2423	Nasvi2EG003258	0.245699	0.260932	0.197403	0.177129	0.181808	-0.0282824	-0.00250481	-0.0273503	NotSignificant	NotSignificant	NotSignificant	NotSignificant	NotSignificant	NotSignificant	NotSignificant	NotSignificant
1328	Nasvi2EG003259	0.814957	0.812246	0.565022	0.524941	0.531569	0.0174484	0.00995205	0.00962357	NotSignificant	NotSignificant	NotSignificant	NotSignificant	NotSignificant	NotSignificant	NotSignificant	NotSignificant
193	Nasvi2EG003260	0.607003	0.530983	0.451706	0.412743	0.414707	-0.0165467	-0.0305785	0.0151518	NotSignificant	NotSignificant	NotSignificant	NotSignificant	NotSignificant	NotSignificant	NotSignificant	Slow
7769	Nasvi2EG003261	0.841187	0.778892	0.494268	0.456091	0.46167	0.0367471	0.00535068	0.0329266	NotSignificant	NotSignificant	NotSignificant	NotSignificant	NotSignificant	NotSignificant	NotSignificant	NotSignificant
4399	Nasvi2EG003265	0.188614	0.174842	0.0902073	0.0625449	0.0625962	0.0459476	0.00809311	0.0346884	NotSignificant	Fast	NotSignificant	NotSignificant	NotSignificant	NotSignificant	NotSignificant	NotSignificant
1019	Nasvi2EG003269	0.226149	0.176032	0.218365	0.205673	0.226149	-0.0979407	-0.0884183	-0.0107271	NotSignificant	NotSignificant	Slow	Slow	NotSignificant	NotSignificant	Slow	Slow
8609	Nasvi2EG003270	0.149876	0.129729	0.104027	0.088539	0.0914027	-0.0247276	-0.0381995	0.0106837	NotSignificant	NotSignificant	NotSignificant	NotSignificant	NotSignificant	NotSignificant	NotSignificant	Slow
7483	Nasvi2EG003272	0.624745	0.648978	0.571271	0.485482	0.498054	-0.0371291	-0.0102261	-0.0251098	NotSignificant	NotSignificant	NotSignificant	NotSignificant	NotSignificant	NotSignificant	NotSignificant	NotSignificant
5239	Nasvi2EG003274	0.278762	0.272727	0.0838212	0.080093	0.0804506	0.113963	0.0526147	0.0584385	Fast	Fast	NotSignificant	NotSignificant	NotSignificant	Fast	NotSignificant	NotSignificant
2938	Nasvi2EG003277	0.415	0.441296	0.399373	0.409174	0.411476	-0.0506952	-0.0132804	-0.0363297	NotSignificant	NotSignificant	NotSignificant	Slow	NotSignificant	NotSignificant	NotSignificant	NotSignificant
1842	Nasvi2EG003278	0.534368	0.600138	0.581166	0.517172	0.524651	-0.0640818	-0.011041	-0.0509776	NotSignificant	NotSignificant	NotSignificant	Slow	NotSignificant	NotSignificant	NotSignificant	NotSignificant
743	Nasvi2EG003279	1.1245	1.39004	0.875871	0.858129	0.846852	0.0401492	0.0612951	-0.0170617	NotSignificant	NotSignificant	NotSignificant	NotSignificant	NotSignificant	Fast	NotSignificant	NotSignificant
8313	Nasvi2EG003280	0.477999	0.496112	0.291599	0.273872	0.276767	0.0280119	0.0223486	0.00529124	NotSignificant	NotSignificant	NotSignificant	NotSignificant	NotSignificant	NotSignificant	NotSignificant	NotSignificant
7199	Nasvi2EG003281	0.309482	0.279801	0.242611	0.223131	0.228743	-0.036553	-0.035114	-0.00242436	NotSignificant	NotSignificant	NotSignificant	NotSignificant	NotSignificant	NotSignificant	NotSignificant	Slow
6055	Nasvi2EG003282	0.507484	0.453921	0.39407	0.376158	0.379352	-0.0255695	-0.0310348	0.00621862	NotSignificant	NotSignificant	NotSignificant	NotSignificant	NotSignificant	NotSignificant	NotSignificant	Slow
4928	Nasvi2EG003283	0.682308	0.837621	0.693495	0.646928	0.646928	-0.0297272	0.022232	-0.0489369	NotSignificant	NotSignificant	NotSignificant	NotSignificant	NotSignificant	NotSignificant	NotSignificant	NotSignificant
3807	Nasvi2EG003284	0.474807	0.520353	0.481821	0.452105	0.452199	-0.0559734	-0.0108684	-0.0436115	NotSignificant	NotSignificant	NotSignificant	Slow	NotSignificant	NotSignificant	NotSignificant	NotSignificant
2675	Nasvi2EG003285	0.540382	0.442498	0.436144	0.421922	0.424254	-0.0391391	-0.0524311	0.0145011	NotSignificant	NotSignificant	NotSignificant	NotSignificant	NotSignificant	NotSignificant	NotSignificant	Slow
1585	Nasvi2EG003286	0.223412	0.234494	0.165102	0.149204	0.150141	-0.0146982	0.00224437	-0.0188864	NotSignificant	NotSignificant	NotSignificant	NotSignificant	NotSignificant	NotSignificant	NotSignificant	NotSignificant
450	Nasvi2EG003287	0.349858	0.347894	0.149637	0.143933	0.144421	0.0733858	0.0362108	0.0351598	NotSignificant	Fast	NotSignificant	NotSignificant	NotSignificant	Fast	NotSignificant	NotSignificant
6904	Nasvi2EG003292	0.163078	0.147524	0.125892	0.111827	0.118277	-0.0404975	-0.0375346	-0.00542091	NotSignificant	NotSignificant	NotSignificant	NotSignificant	NotSignificant	NotSignificant	NotSignificant	Slow
5768	Nasvi2EG003293	0.225906	0.196268	0.252679	0.202046	0.206949	-0.120704	-0.0813917	-0.0405633	NotSignificant	NotSignificant	Slow	Slow	NotSignificant	NotSignificant	Slow	Slow
3494	Nasvi2EG003296	1.84152	1.90134	1.62187	1.52313	1.52313	0.0458497	0.0288344	0.0205437	NotSignificant	Fast	NotSignificant	NotSignificant	NotSignificant	NotSignificant	NotSignificant	NotSignificant
2399	Nasvi2EG003297	0.346534	0.364004	0.181114	0.150833	0.151276	0.0472926	0.0341493	0.0112214	NotSignificant	Fast	NotSignificant	NotSignificant	NotSignificant	Fast	NotSignificant	NotSignificant
1299	Nasvi2EG003298	1.64433	1.94343	1.34698	0.875644	1.125	0.0267845	0.045749	-0.0148199	NotSignificant	NotSignificant	NotSignificant	NotSignificant	NotSignificant	Fast	NotSignificant	NotSignificant
7722	Nasvi2EG003301	1.24716	0.691232	1.26886	1.17359	1.2051	-0.0740662	-0.122113	0.052588	NotSignificant	NotSignificant	NotSignificant	Slow	NotSignificant	NotSignificant	Slow	Slow
3222	Nasvi2EG003305	0.309114	0.272443	0.173803	0.170455	0.171562	0.021583	-0.0126923	0.0326149	NotSignificant	NotSignificant	NotSignificant	NotSignificant	NotSignificant	NotSignificant	NotSignificant	NotSignificant
2099	Nasvi2EG003306	0.056591	0.0451048	0.0278403	0.0244218	0.027766	0.0274644	-0.0305	0.054227	NotSignificant	NotSignificant	NotSignificant	NotSignificant	NotSignificant	NotSignificant	NotSignificant	Slow
8556	Nasvi2EG003308	0.382519	0.313326	0.347724	0.327483	0.327483	-0.0712825	-0.067429	-0.00361729	NotSignificant	NotSignificant	NotSignificant	Slow	NotSignificant	NotSignificant	NotSignificant	Slow
7429	Nasvi2EG003309	0.321692	0.347594	0.335683	0.306909	0.30929	-0.0734567	-0.0225422	-0.0509069	NotSignificant	NotSignificant	NotSignificant	Slow	NotSignificant	NotSignificant	NotSignificant	NotSignificant
6315	Nasvi2EG003310	0.416058	0.347668	0.359349	0.337793	0.341058	-0.057362	-0.0577325	0.000718946	NotSignificant	NotSignificant	NotSignificant	Slow	NotSignificant	NotSignificant	NotSignificant	Slow
5183	Nasvi2EG003311	0.16505	0.166107	0.132031	0.115475	0.121813	-0.0368975	-0.0167592	-0.0225452	NotSignificant	NotSignificant	NotSignificant	NotSignificant	NotSignificant	NotSignificant	NotSignificant	NotSignificant
4082	Nasvi2EG003312	0.496652	0.405301	0.407285	0.363445	0.364078	-0.0467766	-0.0568035	0.0106483	NotSignificant	NotSignificant	NotSignificant	Slow	NotSignificant	NotSignificant	NotSignificant	Slow
2908	Nasvi2EG003313	0.0606856	0.0698595	0.0596606	0.0569659	0.0574662	-0.0692266	-0.0102284	-0.0622465	NotSignificant	NotSignificant	NotSignificant	Slow	NotSignificant	NotSignificant	NotSignificant	NotSignificant
1818	Nasvi2EG003314	0.192932	0.19954	0.155922	0.142047	0.145967	-0.0344739	-0.0105439	-0.0259707	NotSignificant	NotSignificant	NotSignificant	NotSignificant	NotSignificant	NotSignificant	NotSignificant	NotSignificant
687	Nasvi2EG003315	0.522574	0.466368	0.490867	0.439716	0.446274	-0.0622976	-0.0484688	-0.0124505	NotSignificant	NotSignificant	NotSignificant	Slow	NotSignificant	NotSignificant	NotSignificant	Slow
8249	Nasvi2EG003316	0.15618	0.191129	0.134987	0.123333	0.128822	-0.031231	0.0212012	-0.0547298	NotSignificant	NotSignificant	NotSignificant	NotSignificant	NotSignificant	NotSignificant	NotSignificant	NotSignificant
7145	Nasvi2EG003317	0.367023	0.400996	0.27128	0.262807	0.263041	-0.00335104	0.0158169	-0.0196707	NotSignificant	NotSignificant	NotSignificant	NotSignificant	NotSignificant	NotSignificant	NotSignificant	NotSignificant
5991	Nasvi2EG003318	0.13353	0.147307	0.0486863	0.0457238	0.0466345	0.0959798	0.0691074	0.0234568	NotSignificant	Fast	NotSignificant	NotSignificant	NotSignificant	Fast	NotSignificant	NotSignificant
1525	Nasvi2EG003323	0.382042	0.391435	0.345751	0.328613	0.332708	-0.0469203	-0.0178959	-0.0287758	NotSignificant	NotSignificant	NotSignificant	Slow	NotSignificant	NotSignificant	NotSignificant	NotSignificant
6877	Nasvi2EG003326	0.634045	0.369629	0.340741	0.315736	0.357073	0.00769921	-0.0931615	0.100967	NotSignificant	NotSignificant	NotSignificant	NotSignificant	NotSignificant	NotSignificant	Slow	Slow
3466	Nasvi2EG003329	0.25739	0.264032	0.140658	0.134252	0.135395	0.0369028	0.0241016	0.0106541	NotSignificant	NotSignificant	NotSignificant	NotSignificant	NotSignificant	NotSignificant	NotSignificant	NotSignificant
1243	Nasvi2EG003331	0.0642952	0.060637	0.0402001	0.0379164	0.0401884	-0.000206017	-0.0110066	0.00726783	NotSignificant	NotSignificant	NotSignificant	NotSignificant	NotSignificant	NotSignificant	NotSignificant	NotSignificant
95	Nasvi2EG003332	0.21914	0.244857	0.108824	0.103578	0.103578	0.0574142	0.051649	0.00319115	NotSignificant	Fast	NotSignificant	NotSignificant	NotSignificant	Fast	NotSignificant	NotSignificant
5449	Nasvi2EG003336	0.551264	0.574159	0.258922	0.227544	0.228228	0.0683351	0.0434555	0.0239491	NotSignificant	Fast	NotSignificant	NotSignificant	NotSignificant	Fast	NotSignificant	NotSignificant
4306	Nasvi2EG003337	0.811638	0.627502	0.796718	0.768522	0.770128	-0.0642267	-0.0712154	0.0106974	NotSignificant	NotSignificant	NotSignificant	Slow	NotSignificant	NotSignificant	NotSignificant	Slow
3155	Nasvi2EG003338	0.310653	0.35476	0.160978	0.155105	0.155908	0.0558919	0.0553571	-0.00132972	NotSignificant	Fast	NotSignificant	NotSignificant	NotSignificant	Fast	NotSignificant	NotSignificant
2044	Nasvi2EG003340	0.379994	0.506678	0.376708	0.332164	0.33662	-0.035941	0.0335456	-0.0691992	NotSignificant	NotSignificant	NotSignificant	NotSignificant	NotSignificant	Fast	NotSignificant	NotSignificant
931	Nasvi2EG003341	0.428244	0.366544	0.268541	0.245702	0.258823	0.00400618	-0.0259231	0.0292213	NotSignificant	NotSignificant	NotSignificant	NotSignificant	NotSignificant	NotSignificant	NotSignificant	NotSignificant
8527	Nasvi2EG003343	0.193195	0.221299	0.235809	0.210423	0.206986	-0.108355	-0.0316166	-0.0778832	NotSignificant	NotSignificant	Slow	Slow	NotSignificant	NotSignificant	NotSignificant	Slow
7398	Nasvi2EG003344	0.624526	0.6196	0.46393	0.453577	0.45692	-0.0012667	-0.000372382	0.000612743	NotSignificant	NotSignificant	NotSignificant	NotSignificant	NotSignificant	NotSignificant	NotSignificant	NotSignificant
4031	Nasvi2EG003347	0.2752	0.60603	0.397952	0.317227	0.292114	-0.0498522	0.105719	-0.155448	NotSignificant	NotSignificant	NotSignificant	Slow	Fast	Fast	NotSignificant	NotSignificant
1761	Nasvi2EG003349	0.192328	0.213194	0.131267	0.116928	0.119776	0.00370329	0.0218438	-0.0205271	NotSignificant	NotSignificant	NotSignificant	NotSignificant	NotSignificant	NotSignificant	NotSignificant	NotSignificant
655	Nasvi2EG003350	0.602356	0.633413	0.507196	0.491403	0.491403	-0.0180907	0.00164698	-0.017893	NotSignificant	NotSignificant	NotSignificant	NotSignificant	NotSignificant	NotSignificant	NotSignificant	NotSignificant
8219	Nasvi2EG003351	0.40117	0.40713	0.362416	0.312116	0.318695	-0.0486584	-0.0204681	-0.0281243	NotSignificant	NotSignificant	NotSignificant	Slow	NotSignificant	NotSignificant	NotSignificant	NotSignificant
7115	Nasvi2EG003352	0.307462	0.147017	0.197233	0.179337	0.179027	-0.0503892	-0.147463	0.0955295	NotSignificant	NotSignificant	NotSignificant	Slow	NotSignificant	NotSignificant	Slow	Slow
5964	Nasvi2EG003353	0.479242	0.463984	0.440303	0.415993	0.4282	-0.0504283	-0.0291147	-0.0201619	NotSignificant	NotSignificant	NotSignificant	Slow	NotSignificant	NotSignificant	NotSignificant	NotSignificant
3711	Nasvi2EG003356	0.493486	0.496639	0.330537	0.312889	0.316769	0.0106796	0.00785205	0.00290215	NotSignificant	NotSignificant	NotSignificant	NotSignificant	NotSignificant	NotSignificant	NotSignificant	NotSignificant
2580	Nasvi2EG003358	0.255099	0.360245	0.258848	0.20758	0.238803	-0.0420249	0.0400676	-0.083273	NotSignificant	NotSignificant	NotSignificant	NotSignificant	NotSignificant	Fast	NotSignificant	NotSignificant
1500	Nasvi2EG003359	1.28553	1.47171	1.33547	1.21233	1.19468	-0.00185135	0.0233056	-0.0206506	NotSignificant	NotSignificant	NotSignificant	NotSignificant	NotSignificant	NotSignificant	NotSignificant	NotSignificant
6820	Nasvi2EG003362	0.20106	0.188378	0.119677	0.108251	0.108281	0.0126218	-0.00562815	0.0157417	NotSignificant	NotSignificant	NotSignificant	NotSignificant	NotSignificant	NotSignificant	NotSignificant	NotSignificant
4545	Nasvi2EG003364	1.54462	1.74999	1.09256	0.989041	1.00678	0.0589094	0.0548023	0.00854309	NotSignificant	Fast	NotSignificant	NotSignificant	NotSignificant	Fast	NotSignificant	NotSignificant
3398	Nasvi2EG003365	0.344547	0.341892	0.214697	0.209859	0.218436	0.0159714	0.0074627	0.00735701	NotSignificant	NotSignificant	NotSignificant	NotSignificant	NotSignificant	NotSignificant	NotSignificant	NotSignificant
1208	Nasvi2EG003367	0.957416	0.944086	0.730907	0.560243	0.588136	-5.52338e-05	-0.000655256	0.00300766	NotSignificant	NotSignificant	NotSignificant	NotSignificant	NotSignificant	NotSignificant	NotSignificant	NotSignificant
61	Nasvi2EG003368	0.614081	0.644003	0.486634	0.453842	0.459134	-0.00855443	0.00600116	-0.0130461	NotSignificant	NotSignificant	NotSignificant	NotSignificant	NotSignificant	NotSignificant	NotSignificant	NotSignificant
7637	Nasvi2EG003369	0.439814	0.443566	0.322025	0.306099	0.306396	-0.00663773	-0.000466413	-0.00617291	NotSignificant	NotSignificant	NotSignificant	NotSignificant	NotSignificant	NotSignificant	NotSignificant	NotSignificant
6521	Nasvi2EG003370	0.699117	0.638242	0.493659	0.455331	0.490802	0.000855377	-0.0144887	0.0168673	NotSignificant	NotSignificant	NotSignificant	NotSignificant	NotSignificant	NotSignificant	NotSignificant	NotSignificant
5391	Nasvi2EG003371	0.200945	0.222	0.104759	0.0963974	0.099463	0.0484176	0.0446191	0.00112261	NotSignificant	Fast	NotSignificant	NotSignificant	NotSignificant	Fast	NotSignificant	NotSignificant
4249	Nasvi2EG003372	0.305284	0.326185	0.186274	0.176293	0.178315	0.024262	0.025725	-0.00304655	NotSignificant	NotSignificant	NotSignificant	NotSignificant	NotSignificant	NotSignificant	NotSignificant	NotSignificant
3121	Nasvi2EG003373	0.783036	0.794713	0.53913	0.487501	0.497475	0.0179592	0.0135131	0.00625693	NotSignificant	NotSignificant	NotSignificant	NotSignificant	NotSignificant	NotSignificant	NotSignificant	NotSignificant
2016	Nasvi2EG003374	0.259497	0.24657	0.146366	0.135406	0.137119	0.0250866	0.00327493	0.0196804	NotSignificant	NotSignificant	NotSignificant	NotSignificant	NotSignificant	NotSignificant	NotSignificant	NotSignificant
897	Nasvi2EG003376	0.5028	0.490686	0.36529	0.346046	0.349939	-0.00568413	-0.00587879	0.000632003	NotSignificant	NotSignificant	NotSignificant	NotSignificant	NotSignificant	NotSignificant	NotSignificant	NotSignificant
7346	Nasvi2EG003378	1.5283	1.30086	1.06942	1.06942	1.05899	0.0395238	-0.00759327	0.0516547	NotSignificant	NotSignificant	NotSignificant	NotSignificant	NotSignificant	NotSignificant	NotSignificant	NotSignificant
6217	Nasvi2EG003379	0.430703	0.421393	0.275348	0.262192	0.268605	0.0134077	0.00372141	0.00917621	NotSignificant	NotSignificant	NotSignificant	NotSignificant	NotSignificant	NotSignificant	NotSignificant	NotSignificant
5084	Nasvi2EG003380	0.307993	0.27679	0.242499	0.227464	0.230961	-0.0377621	-0.0367211	-0.00197253	NotSignificant	NotSignificant	NotSignificant	NotSignificant	NotSignificant	NotSignificant	NotSignificant	Slow
3999	Nasvi2EG003381	0.840079	0.814924	0.628752	0.60817	0.611671	0.00558584	-0.00074494	0.00909121	NotSignificant	NotSignificant	NotSignificant	NotSignificant	NotSignificant	NotSignificant	NotSignificant	NotSignificant
2829	Nasvi2EG003382	0.0420162	0.06647	0.0614922	0.0566734	0.0518129	-0.117346	0.0135265	-0.134126	NotSignificant	NotSignificant	Slow	Slow	NotSignificant	NotSignificant	NotSignificant	NotSignificant
1738	Nasvi2EG003383	0.85052	0.892709	0.462508	0.443798	0.444062	0.060003	0.0412455	0.020174	NotSignificant	Fast	NotSignificant	NotSignificant	NotSignificant	Fast	NotSignificant	NotSignificant
602	Nasvi2EG003384	0.120774	0.118128	0.0789883	0.0743655	0.0789883	-0.00293884	-0.0052776	-0.000654296	NotSignificant	NotSignificant	NotSignificant	NotSignificant	NotSignificant	NotSignificant	NotSignificant	NotSignificant
8161	Nasvi2EG003385	0.670561	0.626992	0.484196	0.42697	0.440125	-0.00319829	-0.012185	0.0102443	NotSignificant	NotSignificant	NotSignificant	NotSignificant	NotSignificant	NotSignificant	NotSignificant	NotSignificant
7061	Nasvi2EG003386	0.441006	0.442342	0.427153	0.366688	0.373854	-0.0614219	-0.0287198	-0.0320468	NotSignificant	NotSignificant	NotSignificant	Slow	NotSignificant	NotSignificant	NotSignificant	NotSignificant
5913	Nasvi2EG003391	0.207597	0.220633	0.131737	0.119569	0.124101	0.0131542	0.0187852	-0.00798075	NotSignificant	NotSignificant	NotSignificant	NotSignificant	NotSignificant	NotSignificant	NotSignificant	NotSignificant
4808	Nasvi2EG003392	0.302255	0.318938	0.215263	0.20056	0.205216	-0.00373177	0.00901998	-0.0140215	NotSignificant	NotSignificant	NotSignificant	NotSignificant	NotSignificant	NotSignificant	NotSignificant	NotSignificant
3689	Nasvi2EG003393	0.353555	0.347567	0.142532	0.121835	0.122603	0.0796113	0.0368346	0.0404583	NotSignificant	Fast	NotSignificant	NotSignificant	NotSignificant	Fast	NotSignificant	NotSignificant
2553	Nasvi2EG003394	0.285923	0.274221	0.115901	0.101626	0.102233	0.0758287	0.0297441	0.0434829	NotSignificant	Fast	NotSignificant	NotSignificant	NotSignificant	NotSignificant	NotSignificant	NotSignificant
7860	Nasvi2EG003397	0.881582	0.963953	0.776845	0.688998	0.688998	-0.00971849	0.0128908	-0.0193264	NotSignificant	NotSignificant	NotSignificant	NotSignificant	NotSignificant	NotSignificant	NotSignificant	NotSignificant
6789	Nasvi2EG003398	0.0915846	0.113773	0.0486368	0.0369136	0.0416291	0.0516849	0.0696892	-0.0215522	NotSignificant	Fast	NotSignificant	NotSignificant	Fast	Fast	NotSignificant	NotSignificant
5651	Nasvi2EG003399	0.262869	0.25318	0.14148	0.129383	0.134148	0.0338706	0.0101798	0.0214768	NotSignificant	NotSignificant	NotSignificant	NotSignificant	NotSignificant	NotSignificant	NotSignificant	NotSignificant
3365	Nasvi2EG003401	0.214822	0.249482	0.255115	0.249667	0.24487	-0.0978	-0.02371	-0.0747501	NotSignificant	NotSignificant	Slow	Slow	NotSignificant	NotSignificant	NotSignificant	NotSignificant
1146	Nasvi2EG003403	0.6125	0.51632	0.492917	0.491455	0.503687	-0.0310348	-0.0433875	0.0141978	NotSignificant	NotSignificant	NotSignificant	NotSignificant	NotSignificant	NotSignificant	NotSignificant	Slow
8	Nasvi2EG003404	0.402959	0.351275	0.262513	0.247659	0.262281	-0.00150808	-0.0250769	0.0228845	NotSignificant	NotSignificant	NotSignificant	NotSignificant	NotSignificant	NotSignificant	NotSignificant	NotSignificant
7608	Nasvi2EG003405	0.902559	0.863346	0.760417	0.724515	0.756449	-0.0119901	-0.0116921	0.00318589	NotSignificant	NotSignificant	NotSignificant	NotSignificant	NotSignificant	NotSignificant	NotSignificant	NotSignificant
5359	Nasvi2EG003409	0.204107	0.15216	0.140413	0.133708	0.137216	-0.0333868	-0.0683558	0.0328145	NotSignificant	NotSignificant	NotSignificant	NotSignificant	NotSignificant	NotSignificant	NotSignificant	Slow
4221	Nasvi2EG003410	0.104948	0.144014	0.134707	0.0912375	0.0951214	-0.104494	-0.000898593	-0.106345	NotSignificant	NotSignificant	Slow	Slow	NotSignificant	NotSignificant	NotSignificant	NotSignificant
3059	Nasvi2EG003411	0.888021	0.705707	0.621985	0.547681	0.549411	-0.00397418	-0.0412437	0.0395793	NotSignificant	NotSignificant	NotSignificant	NotSignificant	NotSignificant	NotSignificant	NotSignificant	Slow
1956	Nasvi2EG003412	0.436455	0.43044	0.315236	0.283546	0.305515	-0.00763779	-0.00514188	-0.00275527	NotSignificant	NotSignificant	NotSignificant	NotSignificant	NotSignificant	NotSignificant	NotSignificant	NotSignificant
832	Nasvi2EG003413	0.266849	0.290068	0.238779	0.172281	0.169525	-0.0482946	-0.00875918	-0.0411717	NotSignificant	NotSignificant	NotSignificant	Slow	NotSignificant	NotSignificant	NotSignificant	NotSignificant
7318	Nasvi2EG003415	0.196257	0.177877	0.138011	0.128785	0.132491	-0.020475	-0.027572	0.0048747	NotSignificant	NotSignificant	NotSignificant	NotSignificant	NotSignificant	NotSignificant	NotSignificant	NotSignificant
6182	Nasvi2EG003416	0.87579	0.842703	0.647089	0.60363	0.612895	0.00704403	-0.00150733	0.0112798	NotSignificant	NotSignificant	NotSignificant	NotSignificant	NotSignificant	NotSignificant	NotSignificant	NotSignificant
5050	Nasvi2EG003417	1.45968	1.37729	1.08605	0.791966	0.779341	0.0169299	4.10431e-05	0.0207064	NotSignificant	NotSignificant	NotSignificant	NotSignificant	NotSignificant	NotSignificant	NotSignificant	NotSignificant
3937	Nasvi2EG003418	1.14761	1.4179	1.13825	1.099	1.08336	0.00869459	0.0425943	-0.0293465	NotSignificant	NotSignificant	NotSignificant	NotSignificant	NotSignificant	Fast	NotSignificant	NotSignificant
1681	Nasvi2EG003422	0.455595	0.472392	0.278435	0.258635	0.271324	0.0266039	0.0213969	0.00465455	NotSignificant	NotSignificant	NotSignificant	NotSignificant	NotSignificant	NotSignificant	NotSignificant	NotSignificant
570	Nasvi2EG003423	0.898389	1.17462	0.969632	0.853763	0.858947	-0.020507	0.0372018	-0.0536404	NotSignificant	NotSignificant	NotSignificant	NotSignificant	NotSignificant	Fast	NotSignificant	NotSignificant
8123	Nasvi2EG003425	0.49574	0.514698	0.399419	0.373557	0.379145	-0.0183228	-0.000937304	-0.016659	NotSignificant	NotSignificant	NotSignificant	NotSignificant	NotSignificant	NotSignificant	NotSignificant	NotSignificant
7029	Nasvi2EG003426	0.504341	0.684811	0.674309	0.633533	0.628984	-0.0792022	0.0108202	-0.0870883	NotSignificant	NotSignificant	NotSignificant	Slow	NotSignificant	NotSignificant	NotSignificant	NotSignificant
5880	Nasvi2EG003427	0.0980593	0.089435	0.0484418	0.0484418	0.0484418	0.0385815	0.00124057	0.0339659	NotSignificant	NotSignificant	NotSignificant	NotSignificant	NotSignificant	NotSignificant	NotSignificant	NotSignificant
4744	Nasvi2EG003428	1.15518	1.18883	0.854985	0.777426	0.803204	0.025473	0.020072	0.00915196	NotSignificant	NotSignificant	NotSignificant	NotSignificant	NotSignificant	NotSignificant	NotSignificant	NotSignificant
3621	Nasvi2EG003429	0.284947	0.284648	0.200287	0.19141	0.196181	-0.00712459	-0.00287967	-0.00563204	NotSignificant	NotSignificant	NotSignificant	NotSignificant	NotSignificant	NotSignificant	NotSignificant	NotSignificant
2484	Nasvi2EG003430	0.697584	0.700533	0.534588	0.470493	0.476286	-0.00511202	-5.30617e-05	-0.00339842	NotSignificant	NotSignificant	NotSignificant	NotSignificant	NotSignificant	NotSignificant	NotSignificant	NotSignificant
1419	Nasvi2EG003431	0.683301	0.715425	0.513999	0.484321	0.494038	0.00369921	0.0120161	-0.00653387	NotSignificant	NotSignificant	NotSignificant	NotSignificant	NotSignificant	NotSignificant	NotSignificant	NotSignificant
283	Nasvi2EG003432	0.715009	0.575116	0.642664	0.408131	0.414683	-0.0652148	-0.0672034	0.0030634	NotSignificant	NotSignificant	NotSignificant	Slow	NotSignificant	NotSignificant	NotSignificant	Slow
6734	Nasvi2EG003435	0.284194	0.247057	0.106747	0.0887433	0.0949043	0.0791343	0.0108869	0.0654621	NotSignificant	Fast	NotSignificant	NotSignificant	NotSignificant	NotSignificant	NotSignificant	NotSignificant
4459	Nasvi2EG003437	0.320563	0.354286	0.262053	0.249288	0.25547	-0.0229143	0.00763952	-0.0312185	NotSignificant	NotSignificant	NotSignificant	NotSignificant	NotSignificant	NotSignificant	NotSignificant	NotSignificant
3306	Nasvi2EG003438	0.439254	0.40687	0.338614	0.319713	0.325235	-0.0244027	-0.0245283	0.0002761	NotSignificant	NotSignificant	NotSignificant	NotSignificant	NotSignificant	NotSignificant	NotSignificant	NotSignificant
2215	Nasvi2EG003439	0.561084	0.712618	0.512402	0.479415	0.482549	-0.0147899	0.036784	-0.0498341	NotSignificant	NotSignificant	NotSignificant	NotSignificant	NotSignificant	Fast	NotSignificant	NotSignificant
8671	Nasvi2EG003441	0.544442	0.527976	0.596857	0.530461	0.52813	-0.0819906	-0.0440715	-0.0357468	NotSignificant	NotSignificant	NotSignificant	Slow	NotSignificant	NotSignificant	NotSignificant	Slow
6430	Nasvi2EG003443	0.656172	0.707197	0.367138	0.337652	0.337722	0.0504412	0.0413592	0.00942894	NotSignificant	Fast	NotSignificant	NotSignificant	NotSignificant	Fast	NotSignificant	NotSignificant
5295	Nasvi2EG003445	0.266655	0.258408	0.155466	0.140792	0.142851	0.0213215	0.0052647	0.0139989	NotSignificant	NotSignificant	NotSignificant	NotSignificant	NotSignificant	NotSignificant	NotSignificant	NotSignificant
1924	Nasvi2EG003448	0.231216	0.206037	0.157649	0.15478	0.154917	-0.0143316	-0.0276045	0.0114041	NotSignificant	NotSignificant	NotSignificant	NotSignificant	NotSignificant	NotSignificant	NotSignificant	NotSignificant
803	Nasvi2EG003449	0.153017	0.151368	0.0560022	0.0449131	0.0463496	0.0882816	0.0420614	0.0427925	NotSignificant	Fast	NotSignificant	NotSignificant	NotSignificant	Fast	NotSignificant	NotSignificant
8368	Nasvi2EG003450	0.222226	0.195619	0.207038	0.193255	0.194229	-0.0781757	-0.0594933	-0.0200457	NotSignificant	NotSignificant	NotSignificant	Slow	NotSignificant	NotSignificant	NotSignificant	Slow
7260	Nasvi2EG003451	0.716718	0.71573	0.626167	0.580724	0.580724	-0.0251603	-0.010886	-0.011712	NotSignificant	NotSignificant	NotSignificant	NotSignificant	NotSignificant	NotSignificant	NotSignificant	NotSignificant
6121	Nasvi2EG003452	0.775804	0.788095	0.705494	0.661269	0.662672	-0.0262899	-0.00841285	-0.0147631	NotSignificant	NotSignificant	NotSignificant	NotSignificant	NotSignificant	NotSignificant	NotSignificant	NotSignificant
3906	Nasvi2EG003454	0.11979	0.120196	0.0607976	0.0521615	0.0636222	0.0420024	0.0219211	0.0167617	NotSignificant	NotSignificant	NotSignificant	NotSignificant	NotSignificant	NotSignificant	NotSignificant	NotSignificant
2749	Nasvi2EG003457	0.493905	1.55981	1.54697	0.2975	0.297615	-0.169686	0.0644384	-0.234224	NotSignificant	NotSignificant	Slow	Slow	NotSignificant	Fast	NotSignificant	NotSignificant
1646	Nasvi2EG003458	0.370013	0.369479	0.132159	0.122019	0.123387	0.0969499	0.0487474	0.0458866	NotSignificant	Fast	NotSignificant	NotSignificant	NotSignificant	Fast	NotSignificant	NotSignificant
509	Nasvi2EG003459	0.543627	0.52604	0.401898	0.407819	0.49458	-0.00583888	-0.00730221	0.0025351	NotSignificant	NotSignificant	NotSignificant	NotSignificant	NotSignificant	NotSignificant	NotSignificant	NotSignificant
6963	Nasvi2EG003461	0.403241	0.385146	0.267807	0.269941	0.270872	0.00457941	-0.00510237	0.00926345	NotSignificant	NotSignificant	NotSignificant	NotSignificant	NotSignificant	NotSignificant	NotSignificant	NotSignificant
5825	Nasvi2EG003463	1.27264	1.32457	0.969057	0.741571	0.901321	0.0184792	0.0185904	0.00346294	NotSignificant	NotSignificant	NotSignificant	NotSignificant	NotSignificant	NotSignificant	NotSignificant	NotSignificant
4711	Nasvi2EG003465	0.246242	0.286587	0.236785	0.23167	0.234256	-0.0520278	0.00123199	-0.0541393	NotSignificant	NotSignificant	NotSignificant	Slow	NotSignificant	NotSignificant	NotSignificant	NotSignificant
2453	Nasvi2EG003467	0.460439	0.481949	0.421688	0.383744	0.391184	-0.0434771	-0.0123251	-0.030321	NotSignificant	NotSignificant	NotSignificant	Slow	NotSignificant	NotSignificant	NotSignificant	NotSignificant
1354	Nasvi2EG003468	0.642739	0.530556	0.393747	0.379927	0.387891	0.0141387	-0.027207	0.0421376	NotSignificant	NotSignificant	NotSignificant	NotSignificant	NotSignificant	NotSignificant	NotSignificant	NotSignificant
2152	Nasvi2EG003480	0.489138	0.504765	0.36295	0.303251	0.322214	-0.00716835	0.00346112	-0.0106632	NotSignificant	NotSignificant	NotSignificant	NotSignificant	NotSignificant	NotSignificant	NotSignificant	NotSignificant
1056	Nasvi2EG003481	0.31581	0.632629	0.257693	0.255356	0.25333	0.0435312	0.154224	-0.111285	NotSignificant	NotSignificant	NotSignificant	NotSignificant	Fast	Fast	NotSignificant	NotSignificant
7518	Nasvi2EG003485	0.78146	0.866511	0.531705	0.656582	0.656582	0.0403197	0.0416898	0.00171422	NotSignificant	NotSignificant	NotSignificant	NotSignificant	NotSignificant	Fast	NotSignificant	NotSignificant
6400	Nasvi2EG003486	1.81023	0.390223	1.30645	1.32764	1.50792	-0.0393804	-0.221021	0.185928	NotSignificant	NotSignificant	NotSignificant	NotSignificant	NotSignificant	NotSignificant	Slow	Slow
5266	Nasvi2EG003487	0.433545	0.428125	0.124239	0.0872098	0.0961497	0.120337	0.0578366	0.0596933	Fast	Fast	NotSignificant	NotSignificant	NotSignificant	Fast	NotSignificant	NotSignificant
4133	Nasvi2EG003488	0.377968	0.412199	0.320801	0.316238	0.323276	-0.0275764	0.00294648	-0.030411	NotSignificant	NotSignificant	NotSignificant	NotSignificant	NotSignificant	NotSignificant	NotSignificant	NotSignificant
2964	Nasvi2EG003489	0.146749	0.18132	0.187088	0.166195	0.161486	-0.111765	-0.0215564	-0.0919251	NotSignificant	NotSignificant	Slow	Slow	NotSignificant	NotSignificant	NotSignificant	NotSignificant
7233	Nasvi2EG003499	0.432061	0.459178	0.338514	0.244628	0.252746	-0.0187863	0.00271492	-0.0222223	NotSignificant	NotSignificant	NotSignificant	NotSignificant	NotSignificant	NotSignificant	NotSignificant	NotSignificant
6090	Nasvi2EG003500	0.195886	0.17157	0.155495	0.142562	0.143256	-0.047458	-0.0463081	-0.00318361	NotSignificant	NotSignificant	NotSignificant	Slow	NotSignificant	NotSignificant	NotSignificant	Slow
4958	Nasvi2EG003501	0.12578	0.180048	0.0602084	0.0599789	0.0720007	0.0801399	0.114482	-0.0375463	NotSignificant	Fast	NotSignificant	NotSignificant	Fast	Fast	NotSignificant	NotSignificant
3836	Nasvi2EG003502	0.633998	0.553653	0.517061	0.454552	0.480819	-0.0329012	-0.0383112	0.006926	NotSignificant	NotSignificant	NotSignificant	NotSignificant	NotSignificant	NotSignificant	NotSignificant	Slow
2693	Nasvi2EG003504	1.20348	1.01098	1.02204	0.837483	0.909898	-0.0187743	-0.0370569	0.02229	NotSignificant	NotSignificant	NotSignificant	NotSignificant	NotSignificant	NotSignificant	NotSignificant	Slow
1586	Nasvi2EG003505	1.82566	1.792	1.44874	1.3911	1.41812	0.0520447	0.0235961	0.032542	NotSignificant	Fast	NotSignificant	NotSignificant	NotSignificant	NotSignificant	NotSignificant	NotSignificant
481	Nasvi2EG003506	0.73697	0.453272	0.877456	0.729281	0.720822	-0.135021	-0.134047	0.00253554	NotSignificant	NotSignificant	Slow	Slow	NotSignificant	NotSignificant	Slow	Slow
1329	Nasvi2EG003519	0.730913	0.725061	0.566153	0.546675	0.549228	-0.00330658	-0.0012173	0.000212657	NotSignificant	NotSignificant	NotSignificant	NotSignificant	NotSignificant	NotSignificant	NotSignificant	NotSignificant
194	Nasvi2EG003520	0.358191	0.371488	0.339495	0.328812	0.328812	-0.055518	-0.0201722	-0.0350951	NotSignificant	NotSignificant	NotSignificant	Slow	NotSignificant	NotSignificant	NotSignificant	NotSignificant
7747	Nasvi2EG003521	0.557435	0.538368	0.514572	0.495088	0.50113	-0.0463801	-0.0273196	-0.0171839	NotSignificant	NotSignificant	NotSignificant	Slow	NotSignificant	NotSignificant	NotSignificant	NotSignificant
6643	Nasvi2EG003522	0.259569	0.18874	0.153547	0.151775	0.153097	-0.00464744	-0.0604556	0.053899	NotSignificant	NotSignificant	NotSignificant	NotSignificant	NotSignificant	NotSignificant	NotSignificant	Slow
4372	Nasvi2EG003524	0.222634	0.192215	0.137527	0.101909	0.123141	-0.00168635	-0.0278912	0.0236071	NotSignificant	NotSignificant	NotSignificant	NotSignificant	NotSignificant	NotSignificant	NotSignificant	NotSignificant
2125	Nasvi2EG003526	0.215335	0.228973	0.186019	0.16818	0.171658	-0.0435851	-0.0101933	-0.0350823	NotSignificant	NotSignificant	NotSignificant	Slow	NotSignificant	NotSignificant	NotSignificant	NotSignificant
5207	Nasvi2EG003534	1.48254	1.33743	1.08508	0.944662	0.948555	0.0268541	-0.00315736	0.0343541	NotSignificant	NotSignificant	NotSignificant	NotSignificant	NotSignificant	NotSignificant	NotSignificant	NotSignificant
2939	Nasvi2EG003537	0.108384	0.103688	0.0983785	0.0821915	0.0839104	-0.0708561	-0.042599	-0.0311367	NotSignificant	NotSignificant	NotSignificant	Slow	NotSignificant	NotSignificant	NotSignificant	Slow
715	Nasvi2EG003539	0.178353	0.155746	0.0928421	0.0891329	0.092944	0.0290156	-0.0115419	0.0377778	NotSignificant	NotSignificant	NotSignificant	NotSignificant	NotSignificant	NotSignificant	NotSignificant	NotSignificant
8281	Nasvi2EG003541	0.231958	0.222744	0.082364	0.0777137	0.0778518	0.0923906	0.0379884	0.0514578	NotSignificant	Fast	NotSignificant	NotSignificant	NotSignificant	Fast	NotSignificant	NotSignificant
7172	Nasvi2EG003542	0.392895	0.490002	0.371983	0.299214	0.340354	-0.0363694	0.021781	-0.0582299	NotSignificant	NotSignificant	NotSignificant	NotSignificant	NotSignificant	NotSignificant	NotSignificant	NotSignificant
6027	Nasvi2EG003543	1.08108	1.23916	0.878178	0.814767	0.814767	0.020825	0.0371983	-0.012457	NotSignificant	NotSignificant	NotSignificant	NotSignificant	NotSignificant	Fast	NotSignificant	NotSignificant
4899	Nasvi2EG003544	0.422704	0.520678	0.492311	0.4368	0.428791	-0.0736927	-0.00106146	-0.0712803	NotSignificant	NotSignificant	NotSignificant	Slow	NotSignificant	NotSignificant	NotSignificant	NotSignificant
3808	Nasvi2EG003545	0.0157832	0.0159454	0.00239704	0.00239664	0.00239704	0.170765	0.0877469	0.0789414	Fast	Fast	NotSignificant	NotSignificant	Fast	Fast	NotSignificant	NotSignificant
2676	Nasvi2EG003546	0.338763	0.266806	0.263286	0.251396	0.252782	-0.0461011	-0.063352	0.0166116	NotSignificant	NotSignificant	NotSignificant	Slow	NotSignificant	NotSignificant	NotSignificant	Slow
1555	Nasvi2EG003547	0.835313	0.817001	0.749131	0.690292	0.691871	-0.0253416	-0.0144378	-0.00761319	NotSignificant	NotSignificant	NotSignificant	NotSignificant	NotSignificant	NotSignificant	NotSignificant	NotSignificant
422	Nasvi2EG003549	1.45812	0.47056	1.36023	1.22392	1.2218	-0.0882577	-0.192809	0.109044	NotSignificant	NotSignificant	NotSignificant	Slow	NotSignificant	NotSignificant	Slow	Slow
7971	Nasvi2EG003550	0.965729	0.855486	0.732657	0.669725	0.709306	-0.00170834	-0.0204069	0.0218652	NotSignificant	NotSignificant	NotSignificant	NotSignificant	NotSignificant	NotSignificant	NotSignificant	NotSignificant
6878	Nasvi2EG003551	0.373002	0.334226	0.325607	0.310449	0.311051	-0.0544555	-0.0446889	-0.00971926	NotSignificant	NotSignificant	NotSignificant	Slow	NotSignificant	NotSignificant	NotSignificant	Slow
5737	Nasvi2EG003552	0.92849	1.01029	0.570374	0.66842	0.66842	0.0577646	0.0472128	0.0137103	NotSignificant	Fast	NotSignificant	NotSignificant	NotSignificant	Fast	NotSignificant	NotSignificant
4632	Nasvi2EG003553	0.65334	0.587914	0.408852	0.325254	0.370547	0.0140038	-0.0114655	0.0256809	NotSignificant	NotSignificant	NotSignificant	NotSignificant	NotSignificant	NotSignificant	NotSignificant	NotSignificant
3495	Nasvi2EG003554	0.149302	0.133173	0.0974669	0.0931483	0.0937978	-0.00980176	-0.0256819	0.0131578	NotSignificant	NotSignificant	NotSignificant	NotSignificant	NotSignificant	NotSignificant	NotSignificant	NotSignificant
2367	Nasvi2EG003555	1.06607	1.6392	1.16153	0.956821	0.894112	0.0052169	0.078699	-0.0691112	NotSignificant	NotSignificant	NotSignificant	NotSignificant	Fast	Fast	NotSignificant	NotSignificant
1265	Nasvi2EG003556	0.122738	0.225935	0.231296	0.161669	0.144572	-0.147696	0.0158728	-0.165346	NotSignificant	NotSignificant	Slow	Slow	NotSignificant	NotSignificant	NotSignificant	NotSignificant
129	Nasvi2EG003557	0.246609	0.218462	0.149623	0.149391	0.149746	0.00691103	-0.0187393	0.023709	NotSignificant	NotSignificant	NotSignificant	NotSignificant	NotSignificant	NotSignificant	NotSignificant	NotSignificant
7697	Nasvi2EG003558	0.524511	0.507639	0.338264	0.322928	0.332633	0.0147897	0.00258898	0.0123868	NotSignificant	NotSignificant	NotSignificant	NotSignificant	NotSignificant	NotSignificant	NotSignificant	NotSignificant
5475	Nasvi2EG003560	1.06117	1.21575	0.579435	0.553833	0.557921	0.0743042	0.0661048	0.0105574	NotSignificant	Fast	NotSignificant	NotSignificant	NotSignificant	Fast	NotSignificant	NotSignificant
4341	Nasvi2EG003561	0.115312	0.0901976	0.0510705	0.0476434	0.0506398	0.0448057	-0.0263156	0.0677345	NotSignificant	Fast	NotSignificant	NotSignificant	NotSignificant	NotSignificant	NotSignificant	NotSignificant
3188	Nasvi2EG003562	0.43387	0.375512	0.350995	0.305108	0.320184	-0.0420359	-0.0448715	0.00282281	NotSignificant	NotSignificant	NotSignificant	NotSignificant	NotSignificant	NotSignificant	NotSignificant	Slow
2074	Nasvi2EG003563	0.354522	0.35696	0.279419	0.25888	0.268789	-0.0245709	-0.00992088	-0.0151995	NotSignificant	NotSignificant	NotSignificant	NotSignificant	NotSignificant	NotSignificant	NotSignificant	NotSignificant
960	Nasvi2EG003564	0.0793511	0.0813994	0.0717276	0.0635688	0.064652	-0.0636804	-0.0271327	-0.0396987	NotSignificant	NotSignificant	NotSignificant	Slow	NotSignificant	NotSignificant	NotSignificant	NotSignificant
8528	Nasvi2EG003566	0.469003	0.433825	0.388661	0.352416	0.385185	-0.0373639	-0.0308613	-0.00599733	NotSignificant	NotSignificant	NotSignificant	NotSignificant	NotSignificant	NotSignificant	NotSignificant	Slow
7430	Nasvi2EG003567	0.750065	0.633777	0.510439	0.456958	0.473244	0.00111103	-0.0284288	0.0310779	NotSignificant	NotSignificant	NotSignificant	NotSignificant	NotSignificant	NotSignificant	NotSignificant	NotSignificant
4054	Nasvi2EG003571	0.385404	0.383599	0.197211	0.1877	0.192091	0.0486818	0.0242682	0.0229785	NotSignificant	Fast	NotSignificant	NotSignificant	NotSignificant	NotSignificant	NotSignificant	NotSignificant
2878	Nasvi2EG003572	0.121963	0.126344	0.0804824	0.0702835	0.0760488	0.000494792	0.00724425	-0.00980202	NotSignificant	NotSignificant	NotSignificant	NotSignificant	NotSignificant	NotSignificant	NotSignificant	NotSignificant
656	Nasvi2EG003574	1.3152	1.47008	1.16956	0.786896	0.794356	-0.00231744	0.0204984	-0.0190211	NotSignificant	NotSignificant	NotSignificant	NotSignificant	NotSignificant	NotSignificant	NotSignificant	NotSignificant
8250	Nasvi2EG003575	0.660381	0.60469	0.712553	0.645726	0.625809	-0.0768052	-0.0504728	-0.0233179	NotSignificant	NotSignificant	NotSignificant	Slow	NotSignificant	NotSignificant	NotSignificant	Slow
7146	Nasvi2EG003576	0.34572	0.355354	0.199858	0.19355	0.193877	0.0313318	0.0218983	0.00807398	NotSignificant	NotSignificant	NotSignificant	NotSignificant	NotSignificant	NotSignificant	NotSignificant	NotSignificant
5992	Nasvi2EG003577	0.162167	0.188167	0.176944	0.166097	0.165586	-0.0841841	-0.0166644	-0.0692377	NotSignificant	NotSignificant	NotSignificant	Slow	NotSignificant	NotSignificant	NotSignificant	NotSignificant
4869	Nasvi2EG003578	0.0776858	0.0671382	0.0520399	0.048151	0.0498093	-0.020464	-0.036796	0.0129527	NotSignificant	NotSignificant	NotSignificant	NotSignificant	NotSignificant	NotSignificant	NotSignificant	Slow
3742	Nasvi2EG003579	0.108276	0.0850577	0.0408249	0.0339085	0.0377294	0.0686362	-0.0151071	0.0801501	NotSignificant	Fast	NotSignificant	NotSignificant	NotSignificant	NotSignificant	NotSignificant	NotSignificant
2611	Nasvi2EG003580	0.766813	0.752568	0.692331	0.652729	0.659755	-0.0290403	-0.0157242	-0.0102564	NotSignificant	NotSignificant	NotSignificant	NotSignificant	NotSignificant	NotSignificant	NotSignificant	NotSignificant
393	Nasvi2EG003582	0.147978	0.152026	0.162365	0.144905	0.143966	-0.101125	-0.0455036	-0.0576234	NotSignificant	NotSignificant	Slow	Slow	NotSignificant	NotSignificant	NotSignificant	Slow
6850	Nasvi2EG003584	1.09739	1.05842	0.89265	0.907343	0.907343	0.00920328	0.000238071	0.0132089	NotSignificant	NotSignificant	NotSignificant	NotSignificant	NotSignificant	NotSignificant	NotSignificant	NotSignificant
5706	Nasvi2EG003585	0.286364	0.30419	0.153573	0.118909	0.146925	0.0419899	0.0335379	0.00609296	NotSignificant	NotSignificant	NotSignificant	NotSignificant	NotSignificant	Fast	NotSignificant	NotSignificant
4574	Nasvi2EG003586	1.24462	1.18892	0.717208	0.688502	0.689422	0.0588528	0.0226313	0.0395016	NotSignificant	Fast	NotSignificant	NotSignificant	NotSignificant	NotSignificant	NotSignificant	NotSignificant
3432	Nasvi2EG003587	0.815649	0.744937	0.682951	0.662417	0.667465	-0.0197448	-0.0236066	0.00698294	NotSignificant	NotSignificant	NotSignificant	NotSignificant	NotSignificant	NotSignificant	NotSignificant	NotSignificant
2303	Nasvi2EG003588	0.176841	0.204083	0.0812944	0.0769007	0.0770502	0.0698196	0.064745	0.00211832	NotSignificant	Fast	NotSignificant	NotSignificant	NotSignificant	Fast	NotSignificant	NotSignificant
1244	Nasvi2EG003589	0.371336	0.383939	0.193367	0.178597	0.180127	0.0483653	0.0316499	0.0151619	NotSignificant	Fast	NotSignificant	NotSignificant	NotSignificant	NotSignificant	NotSignificant	NotSignificant
96	Nasvi2EG003590	0.286881	0.255094	0.112209	0.109184	0.109184	0.0762248	0.0143374	0.0593925	NotSignificant	Fast	NotSignificant	NotSignificant	NotSignificant	NotSignificant	NotSignificant	NotSignificant
7670	Nasvi2EG003592	0.506138	0.513577	0.345031	0.32121	0.322277	0.00869295	0.00841665	0.000443403	NotSignificant	NotSignificant	NotSignificant	NotSignificant	NotSignificant	NotSignificant	NotSignificant	NotSignificant
6550	Nasvi2EG003593	0.471796	0.493799	0.437389	0.412453	0.413593	-0.0441754	-0.0126418	-0.0304164	NotSignificant	NotSignificant	NotSignificant	Slow	NotSignificant	NotSignificant	NotSignificant	NotSignificant
5417	Nasvi2EG003594	0.493196	0.600398	0.445771	0.401611	0.426703	-0.0227265	0.0250334	-0.0467494	NotSignificant	NotSignificant	NotSignificant	NotSignificant	NotSignificant	NotSignificant	NotSignificant	NotSignificant
4276	Nasvi2EG003595	0.237843	0.197602	0.155418	0.141906	0.186012	-0.0131941	-0.0399825	0.0247457	NotSignificant	NotSignificant	NotSignificant	NotSignificant	NotSignificant	NotSignificant	NotSignificant	Slow
2045	Nasvi2EG003598	0.959383	0.687771	0.515473	0.449964	0.485647	0.0317475	-0.0452283	0.0784495	NotSignificant	NotSignificant	NotSignificant	NotSignificant	NotSignificant	NotSignificant	NotSignificant	Slow
8493	Nasvi2EG003600	0.895468	0.892362	0.660791	0.640758	0.645682	0.0132952	0.00801858	0.00825861	NotSignificant	NotSignificant	NotSignificant	NotSignificant	NotSignificant	NotSignificant	NotSignificant	NotSignificant
5108	Nasvi2EG003603	0.546304	0.545439	0.477592	0.453584	0.459482	-0.0339811	-0.0155632	-0.0169107	NotSignificant	NotSignificant	NotSignificant	NotSignificant	NotSignificant	NotSignificant	NotSignificant	NotSignificant
1762	Nasvi2EG003607	0.234661	0.194271	0.136618	0.125264	0.127157	0.00720981	-0.03151	0.0364489	NotSignificant	NotSignificant	NotSignificant	NotSignificant	NotSignificant	NotSignificant	NotSignificant	Slow
628	Nasvi2EG003608	0.210989	0.266697	0.20882	0.18372	0.18499	-0.0516467	0.0155953	-0.0687287	NotSignificant	NotSignificant	NotSignificant	Slow	NotSignificant	NotSignificant	NotSignificant	NotSignificant
8186	Nasvi2EG003609	0.396004	0.357042	0.429303	0.352502	0.351635	-0.0995114	-0.0647917	-0.0342135	NotSignificant	NotSignificant	Slow	Slow	NotSignificant	NotSignificant	NotSignificant	Slow
7086	Nasvi2EG003610	0.189588	0.203238	0.0969835	0.0944053	0.0944498	0.048807	0.0387879	0.0073148	NotSignificant	Fast	NotSignificant	NotSignificant	NotSignificant	Fast	NotSignificant	NotSignificant
5938	Nasvi2EG003612	0.368579	0.376726	0.366802	0.3221	0.33363	-0.0682575	-0.0291184	-0.0389621	NotSignificant	NotSignificant	NotSignificant	Slow	NotSignificant	NotSignificant	NotSignificant	NotSignificant
4809	Nasvi2EG003613	0.277631	0.282307	0.175687	0.15953	0.165095	0.012146	0.00999528	0.000345378	NotSignificant	NotSignificant	NotSignificant	NotSignificant	NotSignificant	NotSignificant	NotSignificant	NotSignificant
2581	Nasvi2EG003615	0.549936	0.500745	0.391757	0.362171	0.380783	-0.0073693	-0.0192673	0.0125062	NotSignificant	NotSignificant	NotSignificant	NotSignificant	NotSignificant	NotSignificant	NotSignificant	NotSignificant
1476	Nasvi2EG003616	0.0923841	0.0634906	0.0713891	0.066556	0.067363	-0.0690813	-0.0977921	0.0256037	NotSignificant	NotSignificant	NotSignificant	Slow	NotSignificant	NotSignificant	Slow	Slow
7886	Nasvi2EG003618	0.208855	0.165607	0.104736	0.104908	0.11115	0.0289129	-0.0301688	0.0565264	NotSignificant	NotSignificant	NotSignificant	NotSignificant	NotSignificant	NotSignificant	NotSignificant	Slow
6790	Nasvi2EG003619	1.0674	1.10386	0.721649	0.682075	0.700067	0.0365802	0.0266307	0.0131912	NotSignificant	NotSignificant	NotSignificant	NotSignificant	NotSignificant	NotSignificant	NotSignificant	NotSignificant
5652	Nasvi2EG003620	0.135841	0.138124	0.100073	0.0901147	0.0914484	-0.0210112	-0.00702336	-0.0167535	NotSignificant	NotSignificant	NotSignificant	NotSignificant	NotSignificant	NotSignificant	NotSignificant	NotSignificant
4546	Nasvi2EG003621	0.277818	0.263265	0.165698	0.149907	0.15267	0.0159142	-0.00163612	0.0156159	NotSignificant	NotSignificant	NotSignificant	NotSignificant	NotSignificant	NotSignificant	NotSignificant	NotSignificant
3399	Nasvi2EG003622	0.489594	0.457705	0.261136	0.22545	0.231894	0.0391401	0.00738656	0.0307971	NotSignificant	NotSignificant	NotSignificant	NotSignificant	NotSignificant	NotSignificant	NotSignificant	NotSignificant
1176	Nasvi2EG003626	0.509951	0.342838	0.197603	0.187092	0.192534	0.0646262	-0.0463758	0.109559	NotSignificant	Fast	NotSignificant	NotSignificant	NotSignificant	NotSignificant	NotSignificant	Slow
4250	Nasvi2EG003638	0.629078	0.565136	0.480057	0.465569	0.469293	-0.0155701	-0.0251511	0.0111973	NotSignificant	NotSignificant	NotSignificant	NotSignificant	NotSignificant	NotSignificant	NotSignificant	NotSignificant
3092	Nasvi2EG003639	0.242962	0.1911	0.152225	0.140631	0.140631	-0.00988261	-0.0485085	0.0365659	NotSignificant	NotSignificant	NotSignificant	NotSignificant	NotSignificant	NotSignificant	NotSignificant	Slow
1987	Nasvi2EG003640	0.57432	0.561441	0.409576	0.369903	0.382745	-0.00030166	-0.00282722	0.00321429	NotSignificant	NotSignificant	NotSignificant	NotSignificant	NotSignificant	NotSignificant	NotSignificant	NotSignificant
7347	Nasvi2EG003644	0.25211	0.197381	0.200388	0.185668	0.194615	-0.0556893	-0.0690981	0.0119475	NotSignificant	NotSignificant	NotSignificant	Slow	NotSignificant	NotSignificant	NotSignificant	Slow
6218	Nasvi2EG003648	0.0143115	0.0356878	0.0876733	0.0405435	0.0397747	-0.393423	-0.11889	-0.278026	NotSignificant	NotSignificant	Slow	Slow	NotSignificant	NotSignificant	Slow	Slow
2799	Nasvi2EG003651	1.58637	1.50617	1.18637	1.21186	1.31766	0.0471582	0.0156962	0.0359689	NotSignificant	Fast	NotSignificant	NotSignificant	NotSignificant	NotSignificant	NotSignificant	NotSignificant
1711	Nasvi2EG003652	0.475387	0.517436	0.48493	0.452019	0.460252	-0.0579127	-0.0130297	-0.0433902	NotSignificant	NotSignificant	NotSignificant	Slow	NotSignificant	NotSignificant	NotSignificant	NotSignificant
8162	Nasvi2EG003654	0.24687	0.245759	0.0534894	0.0521029	0.0534548	0.146185	0.0723198	0.0705451	Fast	Fast	NotSignificant	NotSignificant	Fast	Fast	NotSignificant	NotSignificant
5914	Nasvi2EG003657	0.312177	0.320445	0.268084	0.243506	0.252889	-0.0412276	-0.0149453	-0.027017	NotSignificant	NotSignificant	NotSignificant	NotSignificant	NotSignificant	NotSignificant	NotSignificant	NotSignificant
4779	Nasvi2EG003658	0.62426	0.603133	0.43609	0.426235	0.43609	0.00635095	-0.00153594	0.00913739	NotSignificant	NotSignificant	NotSignificant	NotSignificant	NotSignificant	NotSignificant	NotSignificant	NotSignificant
3652	Nasvi2EG003659	0.13811	0.132025	0.0548633	0.0515753	0.0537958	0.0752858	0.0285231	0.0434344	NotSignificant	Fast	NotSignificant	NotSignificant	NotSignificant	NotSignificant	NotSignificant	NotSignificant
2517	Nasvi2EG003661	0.942552	0.678889	0.55018	0.507856	0.539111	0.0206735	-0.0485548	0.0712136	NotSignificant	NotSignificant	NotSignificant	NotSignificant	NotSignificant	NotSignificant	NotSignificant	Slow
1420	Nasvi2EG003662	0.886201	0.669215	0.496835	0.473964	0.482656	0.0296308	-0.0363026	0.067625	NotSignificant	NotSignificant	NotSignificant	NotSignificant	NotSignificant	NotSignificant	NotSignificant	Slow
313	Nasvi2EG003663	0.205027	0.210234	0.129417	0.122806	0.123237	0.0110174	0.0108716	-0.00215914	NotSignificant	NotSignificant	NotSignificant	NotSignificant	NotSignificant	NotSignificant	NotSignificant	NotSignificant
7861	Nasvi2EG003664	0.517963	0.520029	0.175942	0.161716	0.168201	0.106178	0.0546934	0.0497087	Fast	Fast	NotSignificant	NotSignificant	NotSignificant	Fast	NotSignificant	NotSignificant
6762	Nasvi2EG003665	0.246076	0.288161	0.207803	0.196156	0.199025	-0.0267075	0.0158998	-0.0439334	NotSignificant	NotSignificant	NotSignificant	NotSignificant	NotSignificant	NotSignificant	NotSignificant	NotSignificant
5624	Nasvi2EG003667	0.229558	0.219731	0.069599	0.0491283	0.0665139	0.109811	0.0456665	0.0607798	Fast	Fast	NotSignificant	NotSignificant	NotSignificant	Fast	NotSignificant	NotSignificant
3335	Nasvi2EG003669	0.668713	0.600184	0.395333	0.371078	0.373423	0.0272699	-0.00546001	0.0334308	NotSignificant	NotSignificant	NotSignificant	NotSignificant	NotSignificant	NotSignificant	NotSignificant	NotSignificant
2216	Nasvi2EG003670	0.583332	0.706804	0.32803	0.272102	0.321056	0.0555625	0.0671144	-0.0119448	NotSignificant	Fast	NotSignificant	NotSignificant	NotSignificant	Fast	NotSignificant	NotSignificant
1147	Nasvi2EG003671	0.0901231	0.0687942	0.0696788	0.0638031	0.0687294	-0.0599427	-0.0763202	0.0132299	NotSignificant	NotSignificant	NotSignificant	Slow	NotSignificant	NotSignificant	NotSignificant	Slow
9	Nasvi2EG003672	0.244671	0.142545	0.222035	0.188965	0.189638	-0.111569	-0.138731	0.0257428	NotSignificant	NotSignificant	Slow	Slow	NotSignificant	NotSignificant	Slow	Slow
7582	Nasvi2EG003673	1.14665	1.1481	1.00057	0.936188	0.976444	0.000472276	0.00245965	0.00233451	NotSignificant	NotSignificant	NotSignificant	NotSignificant	NotSignificant	NotSignificant	NotSignificant	NotSignificant
6465	Nasvi2EG003674	0.179852	0.184655	0.0814636	0.0765908	0.0811594	0.0630125	0.0372573	0.0227945	NotSignificant	Fast	NotSignificant	NotSignificant	NotSignificant	Fast	NotSignificant	NotSignificant
5324	Nasvi2EG003675	0.112585	0.117214	0.128909	0.109311	0.108847	-0.111611	-0.048832	-0.0652721	NotSignificant	NotSignificant	Slow	Slow	NotSignificant	NotSignificant	NotSignificant	Slow
1957	Nasvi2EG003678	0.306715	0.298936	0.213216	0.18985	0.198245	-0.00745182	-0.00760555	-0.00125352	NotSignificant	NotSignificant	NotSignificant	NotSignificant	NotSignificant	NotSignificant	NotSignificant	NotSignificant
833	Nasvi2EG003679	0.322276	0.351469	0.252422	0.236316	0.237687	-0.0166028	0.0085105	-0.0259358	NotSignificant	NotSignificant	NotSignificant	NotSignificant	NotSignificant	NotSignificant	NotSignificant	NotSignificant
8407	Nasvi2EG003680	1.28375	1.44568	0.949574	0.911093	0.934143	0.0441869	0.0461267	0.0023147	NotSignificant	Fast	NotSignificant	NotSignificant	NotSignificant	Fast	NotSignificant	NotSignificant
7288	Nasvi2EG003681	0.494181	0.488088	0.376464	0.355356	0.360797	-0.0132984	-0.0074425	-0.00531945	NotSignificant	NotSignificant	NotSignificant	NotSignificant	NotSignificant	NotSignificant	NotSignificant	NotSignificant
6150	Nasvi2EG003682	0.319805	0.3604	0.380253	0.346816	0.342678	-0.0953696	-0.0271211	-0.0678029	NotSignificant	NotSignificant	Slow	Slow	NotSignificant	NotSignificant	NotSignificant	NotSignificant
1682	Nasvi2EG003686	0.60498	0.554893	0.289939	0.237392	0.243403	0.0560283	0.0117965	0.0434226	NotSignificant	Fast	NotSignificant	NotSignificant	NotSignificant	NotSignificant	NotSignificant	NotSignificant
8095	Nasvi2EG003689	0.749859	0.584481	0.591269	0.507326	0.520135	-0.0330682	-0.0576618	0.0265744	NotSignificant	NotSignificant	NotSignificant	NotSignificant	NotSignificant	NotSignificant	NotSignificant	Slow
6995	Nasvi2EG003690	0.375609	0.38705	0.251683	0.215202	0.216109	0.00644505	0.00983322	-0.00447256	NotSignificant	NotSignificant	NotSignificant	NotSignificant	NotSignificant	NotSignificant	NotSignificant	NotSignificant
5854	Nasvi2EG003691	0.398352	0.384476	0.20906	0.190139	0.190763	0.0421762	0.0149649	0.0258078	NotSignificant	NotSignificant	NotSignificant	NotSignificant	NotSignificant	NotSignificant	NotSignificant	NotSignificant
4712	Nasvi2EG003692	0.824151	0.845717	0.602928	0.570939	0.577433	0.0130558	0.0131924	0.00235248	NotSignificant	NotSignificant	NotSignificant	NotSignificant	NotSignificant	NotSignificant	NotSignificant	NotSignificant
3622	Nasvi2EG003693	0.0986481	0.0466707	0.08396	0.0413963	0.0466705	-0.122737	-0.174527	0.0483101	NotSignificant	NotSignificant	Slow	Slow	NotSignificant	NotSignificant	Slow	Slow
2485	Nasvi2EG003694	0.171897	0.329175	0.116704	0.0956426	0.0989169	0.0579787	0.15674	-0.101448	NotSignificant	Fast	NotSignificant	NotSignificant	Fast	Fast	NotSignificant	NotSignificant
1387	Nasvi2EG003696	0.337786	0.327461	0.212944	0.20188	0.204588	0.0112256	0.000653089	0.00931957	NotSignificant	NotSignificant	NotSignificant	NotSignificant	NotSignificant	NotSignificant	NotSignificant	NotSignificant
251	Nasvi2EG003697	0.516088	0.58467	0.539263	0.49015	0.484161	-0.0559945	-0.00530783	-0.0488528	NotSignificant	NotSignificant	NotSignificant	Slow	NotSignificant	NotSignificant	NotSignificant	NotSignificant
7799	Nasvi2EG003698	0.232316	0.268835	0.13428	0.125363	0.125953	0.0374622	0.0480609	-0.0128682	NotSignificant	NotSignificant	NotSignificant	NotSignificant	NotSignificant	Fast	NotSignificant	NotSignificant
6704	Nasvi2EG003699	0.299157	0.364017	0.253394	0.229212	0.230557	-0.0209802	0.0259165	-0.0478067	NotSignificant	NotSignificant	NotSignificant	NotSignificant	NotSignificant	NotSignificant	NotSignificant	NotSignificant
5559	Nasvi2EG003700	0.359977	0.333303	0.150157	0.144915	0.149792	0.0720043	0.0208698	0.0491326	NotSignificant	Fast	NotSignificant	NotSignificant	NotSignificant	NotSignificant	NotSignificant	NotSignificant
4460	Nasvi2EG003701	0.569717	0.635127	0.456305	0.406369	0.41242	-0.00751944	0.0175173	-0.0239793	NotSignificant	NotSignificant	NotSignificant	NotSignificant	NotSignificant	NotSignificant	NotSignificant	NotSignificant
3307	Nasvi2EG003702	0.659098	0.644519	0.442815	0.406178	0.4377	0.0136065	0.00421762	0.0104445	NotSignificant	NotSignificant	NotSignificant	NotSignificant	NotSignificant	NotSignificant	NotSignificant	NotSignificant
1081	Nasvi2EG003704	0.0296559	0.0215404	0.0269209	0.0268822	0.0268837	-0.10208	-0.102868	-0.00291209	NotSignificant	NotSignificant	Slow	Slow	NotSignificant	NotSignificant	Slow	Slow
8639	Nasvi2EG003705	0.133992	0.173906	0.109825	0.103492	0.103716	-0.0155261	0.0405053	-0.0586067	NotSignificant	NotSignificant	NotSignificant	NotSignificant	NotSignificant	Fast	NotSignificant	NotSignificant
7519	Nasvi2EG003706	0.500932	0.51017	0.329186	0.316268	0.320557	0.0155748	0.0125628	0.00312434	NotSignificant	NotSignificant	NotSignificant	NotSignificant	NotSignificant	NotSignificant	NotSignificant	NotSignificant
6401	Nasvi2EG003708	0.294629	0.391188	0.242847	0.223631	0.227413	-0.00638456	0.0497993	-0.057163	NotSignificant	NotSignificant	NotSignificant	NotSignificant	NotSignificant	Fast	NotSignificant	NotSignificant
4165	Nasvi2EG003710	1.00723	1.02891	0.818906	0.801918	0.802359	0.0076504	0.00969766	0.00181425	NotSignificant	NotSignificant	NotSignificant	NotSignificant	NotSignificant	NotSignificant	NotSignificant	NotSignificant
2995	Nasvi2EG003711	0.404915	0.2504	0.384674	0.300073	0.300073	-0.109766	-0.127894	0.0180574	NotSignificant	NotSignificant	Slow	Slow	NotSignificant	NotSignificant	Slow	Slow
771	Nasvi2EG003713	0.194172	0.21695	0.17587	0.164396	0.170875	-0.0483264	-0.00399656	-0.0460704	NotSignificant	NotSignificant	NotSignificant	Slow	NotSignificant	NotSignificant	NotSignificant	NotSignificant
8339	Nasvi2EG003715	0.589412	0.482909	0.383497	0.344994	0.344994	-0.00034004	-0.0353304	0.0354164	NotSignificant	NotSignificant	NotSignificant	NotSignificant	NotSignificant	NotSignificant	NotSignificant	Slow
6122	Nasvi2EG003718	2.77873	2.30961	1.71687	1.56179	1.70409	0.0988907	0.0151277	0.0870852	NotSignificant	Fast	NotSignificant	NotSignificant	NotSignificant	NotSignificant	NotSignificant	NotSignificant
4991	Nasvi2EG003719	0.673087	0.657856	0.390968	0.365086	0.367077	0.0373631	0.0157357	0.022266	NotSignificant	NotSignificant	NotSignificant	NotSignificant	NotSignificant	NotSignificant	NotSignificant	NotSignificant
3872	Nasvi2EG003720	0.333616	0.30976	0.155004	0.14249	0.143174	0.0557314	0.0135957	0.0401009	NotSignificant	Fast	NotSignificant	NotSignificant	NotSignificant	NotSignificant	NotSignificant	NotSignificant
2727	Nasvi2EG003721	0.45469	0.433136	0.14975	0.143138	0.148376	0.105594	0.043083	0.0604849	Fast	Fast	NotSignificant	NotSignificant	NotSignificant	Fast	NotSignificant	NotSignificant
482	Nasvi2EG003723	0.972348	1.01101	0.699865	0.636181	0.654124	0.0220103	0.0202107	0.00475141	NotSignificant	NotSignificant	NotSignificant	NotSignificant	NotSignificant	NotSignificant	NotSignificant	NotSignificant
8064	Nasvi2EG003724	0.633033	0.689271	0.603057	0.553581	0.565687	-0.0360725	-0.00153756	-0.0321789	NotSignificant	NotSignificant	NotSignificant	NotSignificant	NotSignificant	NotSignificant	NotSignificant	NotSignificant
6964	Nasvi2EG003725	0.499307	0.514861	0.428641	0.413343	0.417452	-0.0294475	-0.00772674	-0.0205949	NotSignificant	NotSignificant	NotSignificant	NotSignificant	NotSignificant	NotSignificant	NotSignificant	NotSignificant
2424	Nasvi2EG003729	0.701194	0.731112	0.76152	0.685502	0.699076	-0.0608457	-0.0215619	-0.0360215	NotSignificant	NotSignificant	NotSignificant	Slow	NotSignificant	NotSignificant	NotSignificant	NotSignificant
1330	Nasvi2EG003730	0.561877	0.541223	0.435277	0.378907	0.379768	-0.0176074	-0.0140011	-0.00282478	NotSignificant	NotSignificant	NotSignificant	NotSignificant	NotSignificant	NotSignificant	NotSignificant	NotSignificant
219	Nasvi2EG003731	0.393115	0.407033	0.34748	0.333236	0.334554	-0.0404763	-0.0127922	-0.0273851	NotSignificant	NotSignificant	NotSignificant	NotSignificant	NotSignificant	NotSignificant	NotSignificant	NotSignificant
7770	Nasvi2EG003732	0.697864	0.736386	0.709487	0.668439	0.681179	-0.045875	-0.011923	-0.0307933	NotSignificant	NotSignificant	NotSignificant	Slow	NotSignificant	NotSignificant	NotSignificant	NotSignificant
6672	Nasvi2EG003733	0.189231	0.172027	0.0461971	0.0453081	0.0458444	0.130322	0.0442611	0.0826389	Fast	Fast	NotSignificant	NotSignificant	NotSignificant	Fast	NotSignificant	NotSignificant
5528	Nasvi2EG003734	0.0744291	0.137032	0.390781	0.263906	0.263906	-0.391134	-0.14244	-0.249184	NotSignificant	NotSignificant	Slow	Slow	NotSignificant	NotSignificant	Slow	Slow
3247	Nasvi2EG003736	0.368089	0.342369	0.233258	0.209545	0.213968	0.00703285	-0.00916128	0.0150385	NotSignificant	NotSignificant	NotSignificant	NotSignificant	NotSignificant	NotSignificant	NotSignificant	NotSignificant
2126	Nasvi2EG003737	0.327133	0.297395	0.155889	0.151113	0.151766	0.0506809	0.00699544	0.0417673	NotSignificant	Fast	NotSignificant	NotSignificant	NotSignificant	NotSignificant	NotSignificant	NotSignificant
1057	Nasvi2EG003738	0.988795	0.973585	0.716769	0.683624	0.697688	0.0186065	0.00850583	0.0133517	NotSignificant	NotSignificant	NotSignificant	NotSignificant	NotSignificant	NotSignificant	NotSignificant	NotSignificant
8610	Nasvi2EG003739	0.429899	0.468534	0.418686	0.396954	0.400508	-0.0513368	-0.00943773	-0.040935	NotSignificant	NotSignificant	NotSignificant	Slow	NotSignificant	NotSignificant	NotSignificant	NotSignificant
1867	Nasvi2EG003745	0.3843	0.328017	0.228788	0.2133	0.220393	0.0113396	-0.0232689	0.0335003	NotSignificant	NotSignificant	NotSignificant	NotSignificant	NotSignificant	NotSignificant	NotSignificant	NotSignificant
8314	Nasvi2EG003747	0.559149	0.522946	0.318559	0.303615	0.32444	0.0329131	0.00482099	0.0280625	NotSignificant	NotSignificant	NotSignificant	NotSignificant	NotSignificant	NotSignificant	NotSignificant	NotSignificant
7200	Nasvi2EG003749	0.802828	0.636227	0.514165	0.477902	0.485426	0.00875058	-0.0365169	0.0469939	NotSignificant	NotSignificant	NotSignificant	NotSignificant	NotSignificant	NotSignificant	NotSignificant	Slow
6056	Nasvi2EG003750	0.0818584	0.0881701	0.0383406	0.0330901	0.0375502	0.0589289	0.0447583	0.0105649	NotSignificant	Fast	NotSignificant	NotSignificant	NotSignificant	Fast	NotSignificant	NotSignificant
3809	Nasvi2EG003752	0.217198	0.197333	0.0925489	0.0884907	0.0885861	0.0639202	0.0127957	0.0483355	NotSignificant	Fast	NotSignificant	NotSignificant	NotSignificant	NotSignificant	NotSignificant	NotSignificant
2694	Nasvi2EG003753	0.331857	0.331095	0.229218	0.221128	0.223982	-0.00196791	-0.000416944	-0.00256121	NotSignificant	NotSignificant	NotSignificant	NotSignificant	NotSignificant	NotSignificant	NotSignificant	NotSignificant
1587	Nasvi2EG003754	0.33523	0.306331	0.338655	0.298605	0.303646	-0.0854708	-0.0562051	-0.0293522	NotSignificant	NotSignificant	NotSignificant	Slow	NotSignificant	NotSignificant	NotSignificant	Slow
451	Nasvi2EG003755	0.427865	0.406523	0.317683	0.283633	0.286679	-0.0167139	-0.0163982	-0.000574086	NotSignificant	NotSignificant	NotSignificant	NotSignificant	NotSignificant	NotSignificant	NotSignificant	NotSignificant
7998	Nasvi2EG003756	0.433269	0.44013	0.18696	0.167947	0.175749	0.0751968	0.0416135	0.0318898	NotSignificant	Fast	NotSignificant	NotSignificant	NotSignificant	Fast	NotSignificant	NotSignificant
6905	Nasvi2EG003757	0.933462	0.886453	0.697355	0.633811	0.658359	0.00564723	-0.00451543	0.0130987	NotSignificant	NotSignificant	NotSignificant	NotSignificant	NotSignificant	NotSignificant	NotSignificant	NotSignificant
5769	Nasvi2EG003758	0.369001	0.295055	0.198746	0.183188	0.188044	0.0221479	-0.0309347	0.051589	NotSignificant	NotSignificant	NotSignificant	NotSignificant	NotSignificant	NotSignificant	NotSignificant	Slow
4633	Nasvi2EG003760	0.480546	0.51873	0.372432	0.334422	0.339425	-0.00912624	0.0107413	-0.0195556	NotSignificant	NotSignificant	NotSignificant	NotSignificant	NotSignificant	NotSignificant	NotSignificant	NotSignificant
3525	Nasvi2EG003761	1.10767	0.9167	0.707815	0.622375	0.677648	0.0228178	-0.0215534	0.04723	NotSignificant	NotSignificant	NotSignificant	NotSignificant	NotSignificant	NotSignificant	NotSignificant	NotSignificant
2400	Nasvi2EG003762	0.203565	0.18172	0.128407	0.151622	0.18172	0.000496078	-0.0203052	0.01889	NotSignificant	NotSignificant	NotSignificant	NotSignificant	NotSignificant	NotSignificant	NotSignificant	NotSignificant
1300	Nasvi2EG003763	0.198696	0.123001	0.113168	0.12078	0.123001	-0.011747	-0.0923334	0.0782535	NotSignificant	NotSignificant	NotSignificant	NotSignificant	NotSignificant	NotSignificant	Slow	Slow
6611	Nasvi2EG003766	0.409939	0.438261	0.279446	0.26227	0.266284	0.00982227	0.0186157	-0.00930257	NotSignificant	NotSignificant	NotSignificant	NotSignificant	NotSignificant	NotSignificant	NotSignificant	NotSignificant
4373	Nasvi2EG003768	0.84078	1.10217	0.929428	0.686902	0.715547	-0.0372032	0.0289417	-0.0628744	NotSignificant	NotSignificant	NotSignificant	NotSignificant	NotSignificant	NotSignificant	NotSignificant	NotSignificant
3223	Nasvi2EG003769	0.531017	0.560373	0.27947	0.259233	0.266791	0.0535723	0.038629	0.014398	NotSignificant	Fast	NotSignificant	NotSignificant	NotSignificant	Fast	NotSignificant	NotSignificant
2100	Nasvi2EG003771	0.436188	0.561982	0.180715	0.144644	0.148134	0.0967242	0.102395	-0.00767619	NotSignificant	Fast	NotSignificant	NotSignificant	Fast	Fast	NotSignificant	NotSignificant
986	Nasvi2EG003772	0.281154	0.288949	0.0883515	0.0827032	0.0868133	0.111886	0.0622581	0.0467558	Fast	Fast	NotSignificant	NotSignificant	NotSignificant	Fast	NotSignificant	NotSignificant
688	Nasvi2EG003791	0.0985908	0.27793	0.159829	0.142835	0.142985	-0.0480934	0.14381	-0.193933	NotSignificant	NotSignificant	NotSignificant	Slow	Fast	Fast	NotSignificant	NotSignificant
8251	Nasvi2EG003793	0.982696	0.952502	0.574831	0.530195	0.545342	0.0465322	0.0191067	0.0295955	NotSignificant	Fast	NotSignificant	NotSignificant	NotSignificant	NotSignificant	NotSignificant	NotSignificant
7147	Nasvi2EG003794	0.283628	0.214137	0.0592297	0.0479218	0.0592543	0.137528	0.00660734	0.127538	Fast	Fast	NotSignificant	NotSignificant	NotSignificant	NotSignificant	NotSignificant	NotSignificant
4900	Nasvi2EG003797	0.771894	0.726862	0.413854	0.400662	0.401701	0.0504096	0.0150064	0.0364043	NotSignificant	Fast	NotSignificant	NotSignificant	NotSignificant	NotSignificant	NotSignificant	NotSignificant
3774	Nasvi2EG003798	1.14137	0.973064	0.959212	0.604727	0.604727	-0.0314135	-0.04112	0.0124426	NotSignificant	NotSignificant	NotSignificant	NotSignificant	NotSignificant	NotSignificant	NotSignificant	Slow
2645	Nasvi2EG003799	0.31855	0.250444	0.280337	0.255254	0.258026	-0.072891	-0.075418	0.00193413	NotSignificant	NotSignificant	NotSignificant	Slow	NotSignificant	NotSignificant	NotSignificant	Slow
1526	Nasvi2EG003800	0.106133	0.188743	0.0555047	0.0567879	0.0567877	0.0860136	0.161161	-0.0783985	NotSignificant	Fast	NotSignificant	NotSignificant	Fast	Fast	NotSignificant	NotSignificant
7972	Nasvi2EG003802	0.458026	0.57712	0.316533	0.316533	0.320558	0.0270236	0.0588961	-0.0317573	NotSignificant	NotSignificant	NotSignificant	NotSignificant	NotSignificant	Fast	NotSignificant	NotSignificant
6879	Nasvi2EG003803	0.326134	0.252822	0.145935	0.138354	0.145935	0.0482937	-0.0257688	0.0719715	NotSignificant	Fast	NotSignificant	NotSignificant	NotSignificant	NotSignificant	NotSignificant	NotSignificant
5738	Nasvi2EG003804	0.336867	0.338241	0.277104	0.265854	0.27196	-0.0331407	-0.0146895	-0.0189178	NotSignificant	NotSignificant	NotSignificant	NotSignificant	NotSignificant	NotSignificant	NotSignificant	NotSignificant
2336	Nasvi2EG003808	0.556604	0.571281	0.326699	0.321764	0.32246	0.0369467	0.0248647	0.0122551	NotSignificant	NotSignificant	NotSignificant	NotSignificant	NotSignificant	NotSignificant	NotSignificant	NotSignificant
1245	Nasvi2EG003809	0.848956	0.866022	0.609951	0.550853	0.590988	0.0146059	0.0128628	0.0040779	NotSignificant	NotSignificant	NotSignificant	NotSignificant	NotSignificant	NotSignificant	NotSignificant	NotSignificant
130	Nasvi2EG003810	0.606138	0.571373	0.384549	0.367256	0.3705	0.0183816	-0.000454113	0.0194969	NotSignificant	NotSignificant	NotSignificant	NotSignificant	NotSignificant	NotSignificant	NotSignificant	NotSignificant
6579	Nasvi2EG003813	0.545507	0.42968	0.408314	0.379863	0.382598	-0.0297287	-0.0552062	0.0262688	NotSignificant	NotSignificant	NotSignificant	NotSignificant	NotSignificant	NotSignificant	NotSignificant	Slow
5450	Nasvi2EG003815	0.306847	0.31346	0.139876	0.105283	0.113229	0.0634981	0.036601	0.0243471	NotSignificant	Fast	NotSignificant	NotSignificant	NotSignificant	Fast	NotSignificant	NotSignificant
4307	Nasvi2EG003816	0.49812	0.485651	0.468531	0.411454	0.418243	-0.0550989	-0.0302406	-0.0237509	NotSignificant	NotSignificant	NotSignificant	Slow	NotSignificant	NotSignificant	NotSignificant	Slow
3156	Nasvi2EG003817	0.0113577	0.0056641	0.0056706	0.00567058	0.00567058	-0.00867796	-0.129786	0.117082	NotSignificant	NotSignificant	NotSignificant	NotSignificant	NotSignificant	NotSignificant	Slow	Slow
961	Nasvi2EG003819	0.898752	0.742425	0.790319	0.729677	0.743691	-0.0356635	-0.047912	0.0157602	NotSignificant	NotSignificant	NotSignificant	NotSignificant	NotSignificant	NotSignificant	NotSignificant	Slow
8529	Nasvi2EG003820	0.9138	1.00842	0.735241	0.68833	0.704405	0.00980069	0.0247466	-0.0116668	NotSignificant	NotSignificant	NotSignificant	NotSignificant	NotSignificant	NotSignificant	NotSignificant	NotSignificant
7399	Nasvi2EG003821	0.2797	0.206399	0.219724	0.208639	0.212195	-0.0571587	-0.07956	0.0212342	NotSignificant	NotSignificant	NotSignificant	Slow	NotSignificant	NotSignificant	NotSignificant	Slow
6282	Nasvi2EG003822	0.409096	0.376573	0.281046	0.266031	0.271551	-0.00558695	-0.0168781	0.0108267	NotSignificant	NotSignificant	NotSignificant	NotSignificant	NotSignificant	NotSignificant	NotSignificant	NotSignificant
5146	Nasvi2EG003823	0.266673	0.263865	0.140455	0.133383	0.134531	0.0399716	0.0185231	0.0192894	NotSignificant	NotSignificant	NotSignificant	NotSignificant	NotSignificant	NotSignificant	NotSignificant	NotSignificant
4032	Nasvi2EG003824	0.458753	0.517996	0.355998	0.301721	0.311069	-0.00689145	0.0200623	-0.0270049	NotSignificant	NotSignificant	NotSignificant	NotSignificant	NotSignificant	NotSignificant	NotSignificant	NotSignificant
7116	Nasvi2EG003830	0.540173	0.662041	0.476702	0.302167	0.370173	-0.0236801	0.0257367	-0.0494629	NotSignificant	NotSignificant	NotSignificant	NotSignificant	NotSignificant	NotSignificant	NotSignificant	NotSignificant
3712	Nasvi2EG003833	0.366627	0.305148	0.240857	0.234141	0.238046	-0.00811437	-0.0366957	0.0277322	NotSignificant	NotSignificant	NotSignificant	NotSignificant	NotSignificant	NotSignificant	NotSignificant	Slow
2612	Nasvi2EG003834	0.445277	0.394504	0.358063	0.347258	0.349374	-0.0356889	-0.0376134	0.00237475	NotSignificant	NotSignificant	NotSignificant	NotSignificant	NotSignificant	NotSignificant	NotSignificant	Slow
1501	Nasvi2EG003835	0.481362	0.46486	0.329944	0.30551	0.30551	0.00193109	-0.00420553	0.00612839	NotSignificant	NotSignificant	NotSignificant	NotSignificant	NotSignificant	NotSignificant	NotSignificant	NotSignificant
363	Nasvi2EG003836	0.557946	0.48136	0.271009	0.194522	0.199675	0.0464017	-0.0051343	0.0501889	NotSignificant	Fast	NotSignificant	NotSignificant	NotSignificant	NotSignificant	NotSignificant	NotSignificant
7916	Nasvi2EG003837	0.224578	0.275522	0.130573	0.126398	0.126676	0.041812	0.0618935	-0.0223368	NotSignificant	NotSignificant	NotSignificant	NotSignificant	NotSignificant	Fast	NotSignificant	NotSignificant
5680	Nasvi2EG003839	0.0727859	0.0736111	0.0217757	0.0188744	0.0188744	0.112555	0.0588055	0.0499272	Fast	Fast	NotSignificant	NotSignificant	NotSignificant	Fast	NotSignificant	NotSignificant
4547	Nasvi2EG003840	0.18739	0.172334	0.128768	0.110649	0.113721	-0.0157604	-0.022764	0.00452921	NotSignificant	NotSignificant	NotSignificant	NotSignificant	NotSignificant	NotSignificant	NotSignificant	NotSignificant
3433	Nasvi2EG003841	0.378615	0.376474	0.258481	0.247849	0.250755	0.00167367	0.000875065	0.000116556	NotSignificant	NotSignificant	NotSignificant	NotSignificant	NotSignificant	NotSignificant	NotSignificant	NotSignificant
2304	Nasvi2EG003842	0.0986713	0.111979	0.0602727	0.0589742	0.0596828	0.0220923	0.0358854	-0.0170117	NotSignificant	NotSignificant	NotSignificant	NotSignificant	NotSignificant	Fast	NotSignificant	NotSignificant
1209	Nasvi2EG003843	0.189993	0.185577	0.0985349	0.0859426	0.0877821	0.0384383	0.0149737	0.020639	NotSignificant	NotSignificant	NotSignificant	NotSignificant	NotSignificant	NotSignificant	NotSignificant	NotSignificant
6522	Nasvi2EG003846	0.494683	0.380553	0.39059	0.373623	0.380553	-0.0435789	-0.0653696	0.0225179	NotSignificant	NotSignificant	NotSignificant	Slow	NotSignificant	NotSignificant	NotSignificant	Slow
898	Nasvi2EG003851	0.929482	1.01389	0.769284	0.717299	0.753735	0.00491	0.0200738	-0.0117193	NotSignificant	NotSignificant	NotSignificant	NotSignificant	NotSignificant	NotSignificant	NotSignificant	NotSignificant
8467	Nasvi2EG003852	0.075797	0.0838137	0.0409824	0.0388853	0.0393809	0.0389905	0.0396557	-0.00418341	NotSignificant	NotSignificant	NotSignificant	NotSignificant	NotSignificant	Fast	NotSignificant	NotSignificant
6219	Nasvi2EG003854	0.10744	0.165588	0.0414491	0.0422246	0.0446827	0.111704	0.148499	-0.0402635	Fast	Fast	NotSignificant	NotSignificant	Fast	Fast	NotSignificant	NotSignificant
5109	Nasvi2EG003857	0.503889	0.395806	0.456502	0.431028	0.434476	-0.0677766	-0.0720855	0.0056052	NotSignificant	NotSignificant	NotSignificant	Slow	NotSignificant	NotSignificant	NotSignificant	Slow
4000	Nasvi2EG003859	0.50724	0.462567	0.547504	0.493147	0.505006	-0.0878147	-0.0568421	-0.0291129	NotSignificant	NotSignificant	NotSignificant	Slow	NotSignificant	NotSignificant	NotSignificant	Slow
2830	Nasvi2EG003860	0.234904	0.0971929	0.20139	0.182526	0.182526	-0.125043	-0.190748	0.0642029	NotSignificant	NotSignificant	Slow	Slow	NotSignificant	NotSignificant	Slow	Slow
603	Nasvi2EG003862	0.149655	0.151677	0.0884274	0.0868417	0.0912699	0.0194521	0.0127357	0.00390381	NotSignificant	NotSignificant	NotSignificant	NotSignificant	NotSignificant	NotSignificant	NotSignificant	NotSignificant
7062	Nasvi2EG003864	0.182334	0.164831	0.104513	0.0936273	0.104301	0.0153708	-0.0112432	0.0238985	NotSignificant	NotSignificant	NotSignificant	NotSignificant	NotSignificant	NotSignificant	NotSignificant	NotSignificant
4810	Nasvi2EG003866	0.520657	0.481222	0.481962	0.445407	0.466485	-0.0550118	-0.0391098	-0.0144704	NotSignificant	NotSignificant	NotSignificant	Slow	NotSignificant	NotSignificant	NotSignificant	Slow
1448	Nasvi2EG003870	0.37923	0.37256	0.287821	0.228404	0.241057	-0.0214277	-0.0128999	-0.00944773	NotSignificant	NotSignificant	NotSignificant	NotSignificant	NotSignificant	NotSignificant	NotSignificant	NotSignificant
314	Nasvi2EG003871	0.0762424	0.0529878	0.0541837	0.0527643	0.0539869	-0.0512459	-0.0887684	0.0342119	NotSignificant	NotSignificant	NotSignificant	Slow	NotSignificant	NotSignificant	Slow	Slow
7887	Nasvi2EG003872	2.00067	2.02803	1.60733	1.92062	1.98497	0.0944354	0.0476832	0.0473119	NotSignificant	Fast	NotSignificant	NotSignificant	NotSignificant	Fast	NotSignificant	NotSignificant
6791	Nasvi2EG003873	0.758704	0.805681	0.599319	0.576606	0.581041	0.00173785	0.013653	-0.00938351	NotSignificant	NotSignificant	NotSignificant	NotSignificant	NotSignificant	NotSignificant	NotSignificant	NotSignificant
5653	Nasvi2EG003874	0.565715	0.514146	0.282207	0.201341	0.210901	0.0464805	0.00522652	0.0399942	NotSignificant	Fast	NotSignificant	NotSignificant	NotSignificant	NotSignificant	NotSignificant	NotSignificant
4517	Nasvi2EG003875	0.121123	0.113066	0.0919534	0.0899547	0.0915912	-0.0354164	-0.0296304	-0.00855399	NotSignificant	NotSignificant	NotSignificant	NotSignificant	NotSignificant	NotSignificant	NotSignificant	Slow
3366	Nasvi2EG003877	0.173205	0.182316	0.0987208	0.0913868	0.0930942	0.0292865	0.0251091	0.00142997	NotSignificant	NotSignificant	NotSignificant	NotSignificant	NotSignificant	NotSignificant	NotSignificant	NotSignificant
2245	Nasvi2EG003878	0.468939	0.52291	0.388749	0.349537	0.364337	-0.0181949	0.0118803	-0.0296006	NotSignificant	NotSignificant	NotSignificant	NotSignificant	NotSignificant	NotSignificant	NotSignificant	NotSignificant
1148	Nasvi2EG003879	0.654583	0.655994	0.568443	0.554164	0.55859	-0.0253359	-0.0103977	-0.0125777	NotSignificant	NotSignificant	NotSignificant	NotSignificant	NotSignificant	NotSignificant	NotSignificant	NotSignificant
3060	Nasvi2EG003885	1.27374	1.41868	1.2826	1.25966	1.25413	0.00534573	0.0222536	-0.0124708	NotSignificant	NotSignificant	NotSignificant	NotSignificant	NotSignificant	NotSignificant	NotSignificant	NotSignificant
5051	Nasvi2EG003893	0.157297	0.176062	0.0675282	0.0623436	0.0632763	0.0763301	0.0618649	0.0112962	NotSignificant	Fast	NotSignificant	NotSignificant	NotSignificant	Fast	NotSignificant	NotSignificant
2775	Nasvi2EG003895	0.0200016	0.0676671	0.107972	0.0990517	0.0747122	-0.304784	-0.0300996	-0.277322	NotSignificant	NotSignificant	Slow	Slow	NotSignificant	NotSignificant	NotSignificant	Slow
1712	Nasvi2EG003896	0.417983	0.40936	0.227429	0.196367	0.196932	0.0377297	0.0156736	0.0207327	NotSignificant	NotSignificant	NotSignificant	NotSignificant	NotSignificant	NotSignificant	NotSignificant	NotSignificant
571	Nasvi2EG003897	0.469755	0.485297	0.200648	0.182928	0.186605	0.0788639	0.0469978	0.0303691	NotSignificant	Fast	NotSignificant	NotSignificant	NotSignificant	Fast	NotSignificant	NotSignificant
8124	Nasvi2EG003898	0.225787	0.225871	0.0698766	0.0596494	0.0664424	0.110624	0.0556746	0.0517403	Fast	Fast	NotSignificant	NotSignificant	NotSignificant	Fast	NotSignificant	NotSignificant
7030	Nasvi2EG003901	0.689339	0.656792	0.389605	0.344262	0.351991	0.0385742	0.0113273	0.0276651	NotSignificant	NotSignificant	NotSignificant	NotSignificant	NotSignificant	NotSignificant	NotSignificant	NotSignificant
5881	Nasvi2EG003903	0.295809	0.29311	0.173768	0.161713	0.164057	0.0232769	0.010622	0.0108787	NotSignificant	NotSignificant	NotSignificant	NotSignificant	NotSignificant	NotSignificant	NotSignificant	NotSignificant
4745	Nasvi2EG003904	0.074768	0.0796383	0.0543059	0.0504116	0.0513322	-0.016172	0.00381787	-0.0233355	NotSignificant	NotSignificant	NotSignificant	NotSignificant	NotSignificant	NotSignificant	NotSignificant	NotSignificant
3623	Nasvi2EG003907	1.08906	1.1441	0.979737	1.03746	1.03746	0.00654596	0.013709	-0.00265554	NotSignificant	NotSignificant	NotSignificant	NotSignificant	NotSignificant	NotSignificant	NotSignificant	NotSignificant
284	Nasvi2EG003910	0.783168	0.772398	0.641239	0.397097	0.463475	-0.0253432	-0.0135581	-0.0108195	NotSignificant	NotSignificant	NotSignificant	NotSignificant	NotSignificant	NotSignificant	NotSignificant	NotSignificant
7831	Nasvi2EG003911	0.553442	0.528912	0.472795	0.459401	0.460689	-0.03328	-0.0228109	-0.00890867	NotSignificant	NotSignificant	NotSignificant	NotSignificant	NotSignificant	NotSignificant	NotSignificant	NotSignificant
6735	Nasvi2EG003912	0.49616	0.501683	0.299029	0.287122	0.288187	0.0286878	0.0177061	0.0107637	NotSignificant	NotSignificant	NotSignificant	NotSignificant	NotSignificant	NotSignificant	NotSignificant	NotSignificant
5588	Nasvi2EG003913	0.546135	0.615107	0.511908	0.44011	0.446623	-0.0365162	0.00402506	-0.0391593	NotSignificant	NotSignificant	NotSignificant	NotSignificant	NotSignificant	NotSignificant	NotSignificant	NotSignificant
3336	Nasvi2EG003920	0.239506	0.249197	0.126861	0.121436	0.127209	0.0424436	0.0296695	0.0104501	NotSignificant	NotSignificant	NotSignificant	NotSignificant	NotSignificant	NotSignificant	NotSignificant	NotSignificant
2217	Nasvi2EG003921	0.43861	0.208096	0.172161	0.143815	0.144409	0.0397212	-0.120215	0.15792	NotSignificant	NotSignificant	NotSignificant	NotSignificant	NotSignificant	NotSignificant	Slow	Slow
1117	Nasvi2EG003923	0.368886	0.363097	0.19325	0.189821	0.191904	0.0440588	0.019771	0.0228802	NotSignificant	Fast	NotSignificant	NotSignificant	NotSignificant	NotSignificant	NotSignificant	NotSignificant
8672	Nasvi2EG003924	0.547349	0.537672	0.497423	0.449544	0.49855	-0.0442643	-0.023496	-0.0192984	NotSignificant	NotSignificant	NotSignificant	Slow	NotSignificant	NotSignificant	NotSignificant	NotSignificant
7553	Nasvi2EG003925	0.249368	0.144521	0.177441	0.168838	0.171289	-0.0590028	-0.120475	0.0597907	NotSignificant	NotSignificant	NotSignificant	Slow	NotSignificant	NotSignificant	Slow	Slow
6431	Nasvi2EG003926	0.174489	0.183388	0.114557	0.105766	0.10779	0.00504973	0.0124474	-0.00994083	NotSignificant	NotSignificant	NotSignificant	NotSignificant	NotSignificant	NotSignificant	NotSignificant	NotSignificant
5296	Nasvi2EG003927	0.275443	0.278165	0.156462	0.141164	0.143926	0.0294476	0.0173048	0.0100899	NotSignificant	NotSignificant	NotSignificant	NotSignificant	NotSignificant	NotSignificant	NotSignificant	NotSignificant
4191	Nasvi2EG003928	0.374328	0.345384	0.363385	0.334424	0.342077	-0.0731224	-0.0485371	-0.0242733	NotSignificant	NotSignificant	NotSignificant	Slow	NotSignificant	NotSignificant	NotSignificant	Slow
3027	Nasvi2EG003929	1.01725	0.809434	0.992492	0.847954	0.857216	-0.0542913	-0.0619387	0.0116944	NotSignificant	NotSignificant	NotSignificant	Slow	NotSignificant	NotSignificant	NotSignificant	Slow
8369	Nasvi2EG003932	0.876306	0.854544	0.558255	0.502271	0.505492	0.0297686	0.0119353	0.0197713	NotSignificant	NotSignificant	NotSignificant	NotSignificant	NotSignificant	NotSignificant	NotSignificant	NotSignificant
7261	Nasvi2EG003933	0.109615	0.0907719	0.0754826	0.0707209	0.0733806	-0.0283107	-0.0479696	0.0166127	NotSignificant	NotSignificant	NotSignificant	NotSignificant	NotSignificant	NotSignificant	NotSignificant	Slow
5026	Nasvi2EG003935	0.613195	0.592657	0.469733	0.445966	0.449889	-0.0105065	-0.00969647	0.000626654	NotSignificant	NotSignificant	NotSignificant	NotSignificant	NotSignificant	NotSignificant	NotSignificant	NotSignificant
3907	Nasvi2EG003936	0.531605	0.577783	0.509911	0.483391	0.485798	-0.042534	-0.00524158	-0.0355176	NotSignificant	NotSignificant	NotSignificant	NotSignificant	NotSignificant	NotSignificant	NotSignificant	NotSignificant
2750	Nasvi2EG003937	0.28237	0.222118	0.187241	0.161749	0.165899	-0.0195698	-0.0525832	0.0312377	NotSignificant	NotSignificant	NotSignificant	NotSignificant	NotSignificant	NotSignificant	NotSignificant	Slow
1647	Nasvi2EG003939	0.631077	0.611538	0.527258	0.519533	0.5495	-0.0230886	-0.0152276	-0.00577828	NotSignificant	NotSignificant	NotSignificant	NotSignificant	NotSignificant	NotSignificant	NotSignificant	NotSignificant
8065	Nasvi2EG003943	0.100435	0.0915596	0.0584149	0.0604681	0.0683265	0.0113808	-0.0117449	0.0199291	NotSignificant	NotSignificant	NotSignificant	NotSignificant	NotSignificant	NotSignificant	NotSignificant	NotSignificant
6965	Nasvi2EG003944	0.96778	0.978167	0.805642	0.741422	0.7576	-0.00259432	0.00266006	-0.00168095	NotSignificant	NotSignificant	NotSignificant	NotSignificant	NotSignificant	NotSignificant	NotSignificant	NotSignificant
5855	Nasvi2EG003945	0.654368	0.702857	0.554257	0.519968	0.524195	-0.0151136	0.00696428	-0.0199916	NotSignificant	NotSignificant	NotSignificant	NotSignificant	NotSignificant	NotSignificant	NotSignificant	NotSignificant
1355	Nasvi2EG003950	0.440483	0.380095	0.307633	0.284747	0.293381	-0.0135648	-0.03232	0.0185097	NotSignificant	NotSignificant	NotSignificant	NotSignificant	NotSignificant	NotSignificant	NotSignificant	Slow
220	Nasvi2EG003951	0.630205	0.595151	0.527276	0.497748	0.497748	-0.0275116	-0.0219605	-0.00365172	NotSignificant	NotSignificant	NotSignificant	NotSignificant	NotSignificant	NotSignificant	NotSignificant	NotSignificant
7800	Nasvi2EG003952	0.340019	0.293019	0.227239	0.219756	0.221031	-0.00928163	-0.0309684	0.0206594	NotSignificant	NotSignificant	NotSignificant	NotSignificant	NotSignificant	NotSignificant	NotSignificant	Slow
6705	Nasvi2EG003953	0.363913	0.383204	0.225843	0.219917	0.220172	0.0227559	0.0222813	-0.000550833	NotSignificant	NotSignificant	NotSignificant	NotSignificant	NotSignificant	NotSignificant	NotSignificant	NotSignificant
5560	Nasvi2EG003954	0.7715	0.985472	0.752403	0.447439	0.448705	-0.0299046	0.0293711	-0.0578254	NotSignificant	NotSignificant	NotSignificant	NotSignificant	NotSignificant	NotSignificant	NotSignificant	NotSignificant
3273	Nasvi2EG003956	0.838041	0.742824	0.747891	0.718033	0.729192	-0.0326025	-0.0346842	0.00553017	NotSignificant	NotSignificant	NotSignificant	NotSignificant	NotSignificant	NotSignificant	NotSignificant	Slow
2153	Nasvi2EG003957	0.118549	0.123315	0.104882	0.0951649	0.0974101	-0.055618	-0.0204814	-0.0378301	NotSignificant	NotSignificant	NotSignificant	Slow	NotSignificant	NotSignificant	NotSignificant	NotSignificant
1058	Nasvi2EG003958	0.226581	0.193527	0.110743	0.0989753	0.0999714	0.0384863	-0.0114175	0.0472645	NotSignificant	NotSignificant	NotSignificant	NotSignificant	NotSignificant	NotSignificant	NotSignificant	NotSignificant
8640	Nasvi2EG003959	0.572519	0.280656	0.522608	0.384112	0.39348	-0.114177	-0.16163	0.0482879	NotSignificant	NotSignificant	Slow	Slow	NotSignificant	NotSignificant	Slow	Slow
7520	Nasvi2EG003961	0.322976	0.377584	0.132782	0.127366	0.127366	0.0895745	0.0781541	0.00917858	NotSignificant	Fast	NotSignificant	NotSignificant	Fast	Fast	NotSignificant	NotSignificant
6402	Nasvi2EG003962	0.186442	0.195364	0.122812	0.122698	0.122698	0.00523673	0.0120405	-0.00911011	NotSignificant	NotSignificant	NotSignificant	NotSignificant	NotSignificant	NotSignificant	NotSignificant	NotSignificant
5267	Nasvi2EG003965	1.16719	0.820991	1.06776	0.978783	0.979735	-0.0422069	-0.0757917	0.0380016	NotSignificant	NotSignificant	NotSignificant	NotSignificant	NotSignificant	NotSignificant	NotSignificant	Slow
2965	Nasvi2EG003967	1.00041	1.03603	0.844381	0.922393	1.01822	0.0100048	0.0132025	0.00108815	NotSignificant	NotSignificant	NotSignificant	NotSignificant	NotSignificant	NotSignificant	NotSignificant	NotSignificant
1868	Nasvi2EG003968	0.624365	0.575177	0.468837	0.435188	0.454067	-0.011906	-0.0190341	0.00846377	NotSignificant	NotSignificant	NotSignificant	NotSignificant	NotSignificant	NotSignificant	NotSignificant	NotSignificant
8340	Nasvi2EG003970	0.405733	0.407261	0.284758	0.272006	0.277188	-0.00112814	0.00131305	-0.00283522	NotSignificant	NotSignificant	NotSignificant	NotSignificant	NotSignificant	NotSignificant	NotSignificant	NotSignificant
7234	Nasvi2EG003971	0.649329	0.701957	0.622426	0.598698	0.610138	-0.0351111	-0.00226535	-0.0301525	NotSignificant	NotSignificant	NotSignificant	NotSignificant	NotSignificant	NotSignificant	NotSignificant	NotSignificant
6091	Nasvi2EG003972	0.540603	0.507472	0.311476	0.291214	0.291214	0.0304317	0.00427815	0.0259827	NotSignificant	NotSignificant	NotSignificant	NotSignificant	NotSignificant	NotSignificant	NotSignificant	NotSignificant
3837	Nasvi2EG003974	0.547232	0.585096	0.414549	0.406105	0.409492	-0.000835347	0.0134094	-0.0131898	NotSignificant	NotSignificant	NotSignificant	NotSignificant	NotSignificant	NotSignificant	NotSignificant	NotSignificant
2695	Nasvi2EG003975	0.237645	0.0765564	0.237423	0.237423	0.237423	-0.174393	-0.232154	0.0569517	NotSignificant	NotSignificant	Slow	Slow	NotSignificant	NotSignificant	Slow	Slow
1615	Nasvi2EG003976	0.131467	0.129047	0.0768156	0.0682283	0.0698891	0.0174325	0.00545322	0.00889672	NotSignificant	NotSignificant	NotSignificant	NotSignificant	NotSignificant	NotSignificant	NotSignificant	NotSignificant
483	Nasvi2EG003977	0.576822	0.488492	0.562633	0.524357	0.5518	-0.0704613	-0.0605148	-0.00782401	NotSignificant	NotSignificant	NotSignificant	Slow	NotSignificant	NotSignificant	NotSignificant	Slow
8033	Nasvi2EG003978	0.198911	0.106351	0.154264	0.150683	0.151971	-0.0852979	-0.142656	0.055434	NotSignificant	NotSignificant	NotSignificant	Slow	NotSignificant	NotSignificant	Slow	Slow
6937	Nasvi2EG003979	0.754556	0.76185	0.526871	0.482951	0.487219	0.0144764	0.0107892	0.00545824	NotSignificant	NotSignificant	NotSignificant	NotSignificant	NotSignificant	NotSignificant	NotSignificant	NotSignificant
5793	Nasvi2EG003980	0.383621	0.395819	0.239597	0.231936	0.23746	0.0205354	0.0172879	0.00237121	NotSignificant	NotSignificant	NotSignificant	NotSignificant	NotSignificant	NotSignificant	NotSignificant	NotSignificant
4664	Nasvi2EG003981	0.263744	0.279059	0.22245	0.217809	0.218611	-0.0359496	-0.00698706	-0.0300142	NotSignificant	NotSignificant	NotSignificant	NotSignificant	NotSignificant	NotSignificant	NotSignificant	NotSignificant
3526	Nasvi2EG003983	0.0643426	0.0797732	0.0591637	0.0565766	0.0579565	-0.0466335	0.0149048	-0.0647924	NotSignificant	NotSignificant	NotSignificant	Slow	NotSignificant	NotSignificant	NotSignificant	NotSignificant
2425	Nasvi2EG003984	0.332356	0.293415	0.19347	0.18071	0.184075	0.0161795	-0.0148437	0.0294972	NotSignificant	NotSignificant	NotSignificant	NotSignificant	NotSignificant	NotSignificant	NotSignificant	NotSignificant
1331	Nasvi2EG003985	0.712647	0.682925	0.607621	0.526457	0.540729	-0.0280354	-0.0195874	-0.0063084	NotSignificant	NotSignificant	NotSignificant	NotSignificant	NotSignificant	NotSignificant	NotSignificant	NotSignificant
7748	Nasvi2EG003987	0.589436	0.541129	0.481572	0.44611	0.455032	-0.0288738	-0.0277333	0.000297606	NotSignificant	NotSignificant	NotSignificant	NotSignificant	NotSignificant	NotSignificant	NotSignificant	NotSignificant
2127	Nasvi2EG003992	0.273242	0.277417	0.0786632	0.0722488	0.0786632	0.120407	0.063865	0.0535179	Fast	Fast	NotSignificant	NotSignificant	NotSignificant	Fast	NotSignificant	NotSignificant
1020	Nasvi2EG003993	0.259877	0.249335	0.149573	0.142408	0.144946	0.0228308	0.00408404	0.0167109	NotSignificant	NotSignificant	NotSignificant	NotSignificant	NotSignificant	NotSignificant	NotSignificant	NotSignificant
7458	Nasvi2EG003997	0.683207	0.653	0.420393	0.418677	0.419535	0.0286763	0.00736018	0.0224939	NotSignificant	NotSignificant	NotSignificant	NotSignificant	NotSignificant	NotSignificant	NotSignificant	NotSignificant
5208	Nasvi2EG003999	0.589544	0.54791	0.341054	0.297374	0.309468	0.0292641	0.00181975	0.0273439	NotSignificant	NotSignificant	NotSignificant	NotSignificant	NotSignificant	NotSignificant	NotSignificant	NotSignificant
2940	Nasvi2EG004001	0.654417	0.658411	0.645389	0.612619	0.6172	-0.0483717	-0.0211911	-0.0243891	NotSignificant	NotSignificant	NotSignificant	Slow	NotSignificant	NotSignificant	NotSignificant	NotSignificant
8282	Nasvi2EG004006	0.396332	0.399766	0.283484	0.263064	0.269993	-0.00489878	0.000290814	-0.00568928	NotSignificant	NotSignificant	NotSignificant	NotSignificant	NotSignificant	NotSignificant	NotSignificant	NotSignificant
6028	Nasvi2EG004008	0.243552	0.262058	0.172076	0.160318	0.16955	-0.00289343	0.0129545	-0.0176427	NotSignificant	NotSignificant	NotSignificant	NotSignificant	NotSignificant	NotSignificant	NotSignificant	NotSignificant
4929	Nasvi2EG004009	0.202715	0.215856	0.143818	0.137296	0.138712	-0.00618026	0.00924033	-0.0175261	NotSignificant	NotSignificant	NotSignificant	NotSignificant	NotSignificant	NotSignificant	NotSignificant	NotSignificant
3810	Nasvi2EG004010	0.613227	0.681922	0.183131	0.154975	0.189767	0.126799	0.0873589	0.0375742	Fast	Fast	NotSignificant	NotSignificant	Fast	Fast	NotSignificant	NotSignificant
7973	Nasvi2EG004014	0.644768	0.801716	0.691276	0.645617	0.649656	-0.0398698	0.0187834	-0.0556394	NotSignificant	NotSignificant	NotSignificant	NotSignificant	NotSignificant	NotSignificant	NotSignificant	NotSignificant
5770	Nasvi2EG004016	0.972992	1.07157	0.938336	0.866699	0.892409	-0.0154705	0.0108454	-0.0222015	NotSignificant	NotSignificant	NotSignificant	NotSignificant	NotSignificant	NotSignificant	NotSignificant	NotSignificant
4634	Nasvi2EG004017	0.29962	0.277747	0.200676	0.183936	0.184647	-0.00537873	-0.015899	0.00903639	NotSignificant	NotSignificant	NotSignificant	NotSignificant	NotSignificant	NotSignificant	NotSignificant	NotSignificant
3496	Nasvi2EG004019	0.2654	0.222257	0.116709	0.106215	0.106215	0.0544516	-0.00796099	0.0598758	NotSignificant	Fast	NotSignificant	NotSignificant	NotSignificant	NotSignificant	NotSignificant	NotSignificant
1266	Nasvi2EG004021	0.881935	1.25855	1.09365	1.06901	1.0248	-0.0243548	0.0478637	-0.0676812	NotSignificant	NotSignificant	NotSignificant	NotSignificant	NotSignificant	Fast	NotSignificant	NotSignificant
131	Nasvi2EG004022	0.28772	0.286096	0.176283	0.167407	0.169498	0.0164665	0.00792807	0.0068378	NotSignificant	NotSignificant	NotSignificant	NotSignificant	NotSignificant	NotSignificant	NotSignificant	NotSignificant
7698	Nasvi2EG004023	0.341623	0.386422	0.35134	0.32263	0.323558	-0.0638963	-0.00984636	-0.0538672	NotSignificant	NotSignificant	NotSignificant	Slow	NotSignificant	NotSignificant	NotSignificant	NotSignificant
6612	Nasvi2EG004024	1.00099	0.870841	0.929778	0.894936	0.894936	-0.0307435	-0.0365607	0.0100238	NotSignificant	NotSignificant	NotSignificant	NotSignificant	NotSignificant	NotSignificant	NotSignificant	Slow
5476	Nasvi2EG004025	0.432511	0.469236	0.379106	0.362051	0.363425	-0.0317633	-7.74246e-05	-0.031079	NotSignificant	NotSignificant	NotSignificant	NotSignificant	NotSignificant	NotSignificant	NotSignificant	NotSignificant
4342	Nasvi2EG004026	0.366532	0.423845	0.468821	0.400657	0.400657	-0.105526	-0.0284311	-0.0760942	NotSignificant	NotSignificant	Slow	Slow	NotSignificant	NotSignificant	NotSignificant	NotSignificant
3189	Nasvi2EG004028	1.51003	1.64937	1.25332	1.20427	1.22232	0.0398255	0.0372097	0.0071311	NotSignificant	NotSignificant	NotSignificant	NotSignificant	NotSignificant	Fast	NotSignificant	NotSignificant
2075	Nasvi2EG004029	1.46298	1.40202	1.04902	1.04902	1.09351	0.0443186	0.0162226	0.0326159	NotSignificant	Fast	NotSignificant	NotSignificant	NotSignificant	NotSignificant	NotSignificant	NotSignificant
4055	Nasvi2EG004035	0.796888	0.741727	0.849766	0.761	0.773507	-0.0642134	-0.0415798	-0.0189614	NotSignificant	NotSignificant	NotSignificant	Slow	NotSignificant	NotSignificant	NotSignificant	Slow
2879	Nasvi2EG004036	0.0218799	0.0217148	0.00754402	0.00669809	0.00670156	0.0937551	0.0452728	0.0444723	NotSignificant	Fast	NotSignificant	NotSignificant	NotSignificant	Fast	NotSignificant	NotSignificant
1791	Nasvi2EG004037	0.278358	0.30229	0.205206	0.193168	0.198426	-0.00798263	0.0121195	-0.0214666	NotSignificant	NotSignificant	NotSignificant	NotSignificant	NotSignificant	NotSignificant	NotSignificant	NotSignificant
689	Nasvi2EG004038	1.08243	1.26104	0.966823	0.853207	0.882439	0.00606927	0.0320759	-0.0219402	NotSignificant	NotSignificant	NotSignificant	NotSignificant	NotSignificant	Fast	NotSignificant	NotSignificant
8252	Nasvi2EG004039	0.624559	0.646266	0.412421	0.390775	0.392022	0.0211152	0.0185535	0.00346373	NotSignificant	NotSignificant	NotSignificant	NotSignificant	NotSignificant	NotSignificant	NotSignificant	NotSignificant
7148	Nasvi2EG004040	0.00685137	0.00685137	0.0137762	0.0137762	0.0102855	-0.259618	-0.129762	-0.133757	NotSignificant	NotSignificant	Slow	Slow	NotSignificant	NotSignificant	Slow	Slow
5993	Nasvi2EG004041	0.109407	0.0898736	0.0526944	0.052503	0.053105	0.0350301	-0.0209993	0.0527149	NotSignificant	NotSignificant	NotSignificant	NotSignificant	NotSignificant	NotSignificant	NotSignificant	NotSignificant
4870	Nasvi2EG004042	0.687585	0.406079	0.511975	0.510682	0.532879	-0.0446447	-0.108164	0.0655282	NotSignificant	NotSignificant	NotSignificant	Slow	NotSignificant	NotSignificant	Slow	Slow
3743	Nasvi2EG004043	1.17452	1.15506	0.823361	0.748885	0.781932	0.0295828	0.0137782	0.0194163	NotSignificant	NotSignificant	NotSignificant	NotSignificant	NotSignificant	NotSignificant	NotSignificant	NotSignificant
1527	Nasvi2EG004045	0.310218	0.296628	0.183663	0.16806	0.172502	0.0191869	0.00177783	0.0157171	NotSignificant	NotSignificant	NotSignificant	NotSignificant	NotSignificant	NotSignificant	NotSignificant	NotSignificant
394	Nasvi2EG004046	0.150074	0.139417	0.0859034	0.0730041	0.0730041	0.0166162	-0.00553858	0.0191419	NotSignificant	NotSignificant	NotSignificant	NotSignificant	NotSignificant	NotSignificant	NotSignificant	NotSignificant
7946	Nasvi2EG004048	0.309049	0.289745	0.182218	0.177133	0.181724	0.0187967	-0.00214238	0.0193664	NotSignificant	NotSignificant	NotSignificant	NotSignificant	NotSignificant	NotSignificant	NotSignificant	NotSignificant
5707	Nasvi2EG004051	0.943521	0.981381	0.735463	0.679622	0.694784	0.00941123	0.0138593	-0.00122109	NotSignificant	NotSignificant	NotSignificant	NotSignificant	NotSignificant	NotSignificant	NotSignificant	NotSignificant
4575	Nasvi2EG004052	0.602403	0.596707	0.265732	0.260287	0.261783	0.0760993	0.0372449	0.0383217	NotSignificant	Fast	NotSignificant	NotSignificant	NotSignificant	Fast	NotSignificant	NotSignificant
3434	Nasvi2EG004053	0.245108	0.23993	0.13974	0.127978	0.131727	0.0252861	0.00910492	0.0139478	NotSignificant	NotSignificant	NotSignificant	NotSignificant	NotSignificant	NotSignificant	NotSignificant	NotSignificant
2337	Nasvi2EG004054	0.229362	0.235056	0.224942	0.218721	0.218721	-0.0715076	-0.0306389	-0.041909	NotSignificant	NotSignificant	NotSignificant	Slow	NotSignificant	NotSignificant	NotSignificant	Slow
1246	Nasvi2EG004055	0.840992	0.76399	0.766817	0.680949	0.683027	-0.0373503	-0.0328687	-0.00124663	NotSignificant	NotSignificant	NotSignificant	NotSignificant	NotSignificant	NotSignificant	NotSignificant	Slow
97	Nasvi2EG004056	0.789243	0.56382	0.679533	0.645639	0.64662	-0.0508212	-0.0788528	0.0310455	NotSignificant	NotSignificant	NotSignificant	Slow	NotSignificant	NotSignificant	NotSignificant	Slow
7671	Nasvi2EG004057	0.183322	0.180717	0.129092	0.116587	0.120504	-0.0135575	-0.00886646	-0.00708236	NotSignificant	NotSignificant	NotSignificant	NotSignificant	NotSignificant	NotSignificant	NotSignificant	NotSignificant
6551	Nasvi2EG004058	0.545316	0.568649	0.434689	0.414421	0.421306	-0.0129757	0.00265516	-0.0144945	NotSignificant	NotSignificant	NotSignificant	NotSignificant	NotSignificant	NotSignificant	NotSignificant	NotSignificant
5418	Nasvi2EG004059	0.555104	0.418701	0.312431	0.306051	0.305065	0.0176067	-0.0429244	0.060529	NotSignificant	NotSignificant	NotSignificant	NotSignificant	NotSignificant	NotSignificant	NotSignificant	Slow
4277	Nasvi2EG004060	0.21738	0.178371	0.249773	0.215572	0.215478	-0.132338	-0.0954115	-0.038006	NotSignificant	NotSignificant	Slow	Slow	NotSignificant	NotSignificant	Slow	Slow
3157	Nasvi2EG004061	0.723443	0.620435	0.296838	0.28463	0.296838	0.0781814	0.00892403	0.0690106	NotSignificant	Fast	NotSignificant	NotSignificant	NotSignificant	NotSignificant	NotSignificant	NotSignificant
2858	Nasvi2EG004069	0.455334	0.417674	0.277663	0.262259	0.276579	0.0163301	-0.00705262	0.0228734	NotSignificant	NotSignificant	NotSignificant	NotSignificant	NotSignificant	NotSignificant	NotSignificant	NotSignificant
1763	Nasvi2EG004070	0.716599	0.693399	0.654751	0.634084	0.640552	-0.0344148	-0.0208269	-0.01065	NotSignificant	NotSignificant	NotSignificant	NotSignificant	NotSignificant	NotSignificant	NotSignificant	NotSignificant
6792	Nasvi2EG004081	0.510589	0.609881	0.435931	0.406472	0.414747	-0.0129091	0.0270325	-0.038883	NotSignificant	NotSignificant	NotSignificant	NotSignificant	NotSignificant	NotSignificant	NotSignificant	NotSignificant
5681	Nasvi2EG004082	0.310764	0.336179	0.212042	0.196988	0.202417	0.00653723	0.0189617	-0.0137399	NotSignificant	NotSignificant	NotSignificant	NotSignificant	NotSignificant	NotSignificant	NotSignificant	NotSignificant
4548	Nasvi2EG004085	0.357325	0.379666	0.327955	0.289857	0.291358	-0.0485102	-0.0125235	-0.0361732	NotSignificant	NotSignificant	NotSignificant	Slow	NotSignificant	NotSignificant	NotSignificant	NotSignificant
3400	Nasvi2EG004086	0.165505	0.18023	0.125042	0.108747	0.109875	-0.0178846	0.00721489	-0.0276006	NotSignificant	NotSignificant	NotSignificant	NotSignificant	NotSignificant	NotSignificant	NotSignificant	NotSignificant
2279	Nasvi2EG004087	0.417236	0.372024	0.179308	0.166756	0.173386	0.0663107	0.0105905	0.0540109	NotSignificant	Fast	NotSignificant	NotSignificant	NotSignificant	NotSignificant	NotSignificant	NotSignificant
1177	Nasvi2EG004088	1.28178	1.26157	1.05124	0.916839	0.923422	0.0102583	0.00433955	0.0101894	NotSignificant	NotSignificant	NotSignificant	NotSignificant	NotSignificant	NotSignificant	NotSignificant	NotSignificant
35	Nasvi2EG004089	0.222106	0.197798	0.116086	0.0895353	0.103692	0.0299172	-0.00728896	0.0344322	NotSignificant	NotSignificant	NotSignificant	NotSignificant	NotSignificant	NotSignificant	NotSignificant	NotSignificant
7609	Nasvi2EG004091	0.189925	0.189541	0.0967794	0.087709	0.0902769	0.0431708	0.0216017	0.0187689	NotSignificant	NotSignificant	NotSignificant	NotSignificant	NotSignificant	NotSignificant	NotSignificant	NotSignificant
6523	Nasvi2EG004092	0.265768	0.283755	0.240559	0.224953	0.227074	-0.0492707	-0.0122436	-0.0379897	NotSignificant	NotSignificant	NotSignificant	Slow	NotSignificant	NotSignificant	NotSignificant	NotSignificant
5392	Nasvi2EG004093	0.375262	0.352528	0.278353	0.264723	0.265429	-0.0188574	-0.0195714	0.00023397	NotSignificant	NotSignificant	NotSignificant	NotSignificant	NotSignificant	NotSignificant	NotSignificant	NotSignificant
4251	Nasvi2EG004094	1.21714	1.15493	0.795143	0.758221	0.781362	0.0403275	0.0124168	0.0315693	NotSignificant	NotSignificant	NotSignificant	NotSignificant	NotSignificant	NotSignificant	NotSignificant	NotSignificant
5085	Nasvi2EG004101	3.4841	3.86701	2.68308	2.62013	2.65334	0.169957	0.0961123	0.0650659	Fast	Fast	NotSignificant	NotSignificant	Fast	Fast	NotSignificant	NotSignificant
2800	Nasvi2EG004103	0.928531	1.3247	0.92924	0.92924	1.12697	0.0116173	0.0700616	-0.0541402	NotSignificant	NotSignificant	NotSignificant	NotSignificant	Fast	Fast	NotSignificant	NotSignificant
4780	Nasvi2EG004109	0.914295	1.3019	1.00956	0.874333	0.846504	-0.0133192	0.0554717	-0.0646505	NotSignificant	NotSignificant	NotSignificant	NotSignificant	NotSignificant	Fast	NotSignificant	NotSignificant
3653	Nasvi2EG004110	0.418343	0.388061	0.308613	0.296284	0.298287	-0.0169117	-0.0207713	0.00374665	NotSignificant	NotSignificant	NotSignificant	NotSignificant	NotSignificant	NotSignificant	NotSignificant	NotSignificant
2518	Nasvi2EG004111	1.37525	1.22929	0.833821	0.794007	0.799007	0.0514101	0.00655624	0.0486805	NotSignificant	Fast	NotSignificant	NotSignificant	NotSignificant	NotSignificant	NotSignificant	NotSignificant
1449	Nasvi2EG004112	0.409348	0.327692	0.273906	0.267503	0.277313	-0.0129618	-0.0457016	0.0322927	NotSignificant	NotSignificant	NotSignificant	NotSignificant	NotSignificant	NotSignificant	NotSignificant	Slow
6763	Nasvi2EG004116	0.882166	0.868328	0.618154	0.592437	0.596936	0.018842	0.00844978	0.0130403	NotSignificant	NotSignificant	NotSignificant	NotSignificant	NotSignificant	NotSignificant	NotSignificant	NotSignificant
5625	Nasvi2EG004117	0.200266	0.188082	0.126416	0.110876	0.114062	0.00227705	-0.0101676	0.0099734	NotSignificant	NotSignificant	NotSignificant	NotSignificant	NotSignificant	NotSignificant	NotSignificant	NotSignificant
2246	Nasvi2EG004121	0.807464	0.767678	0.737437	0.670811	0.668905	-0.0336322	-0.0233865	-0.00707241	NotSignificant	NotSignificant	NotSignificant	NotSignificant	NotSignificant	NotSignificant	NotSignificant	NotSignificant
10	Nasvi2EG004123	0.657013	0.750761	0.534512	0.509226	0.515585	-0.00108072	0.0254108	-0.0244947	NotSignificant	NotSignificant	NotSignificant	NotSignificant	NotSignificant	NotSignificant	NotSignificant	NotSignificant
6466	Nasvi2EG004125	0.362663	0.323192	0.303896	0.277897	0.294875	-0.0483839	-0.0429305	-0.00577853	NotSignificant	NotSignificant	NotSignificant	Slow	NotSignificant	NotSignificant	NotSignificant	Slow
4192	Nasvi2EG004129	0.357369	0.316816	0.195056	0.161392	0.167602	0.0266944	-0.00922712	0.034141	NotSignificant	NotSignificant	NotSignificant	NotSignificant	NotSignificant	NotSignificant	NotSignificant	NotSignificant
834	Nasvi2EG004133	0.522157	0.453151	0.536176	0.524279	0.517222	-0.0795928	-0.0607786	-0.0166924	NotSignificant	NotSignificant	NotSignificant	Slow	NotSignificant	NotSignificant	NotSignificant	Slow
6151	Nasvi2EG004139	0.509338	0.5067	0.344052	0.33318	0.340662	0.0093383	0.0050817	0.00455504	NotSignificant	NotSignificant	NotSignificant	NotSignificant	NotSignificant	NotSignificant	NotSignificant	NotSignificant
2486	Nasvi2EG004152	1.08361	1.01431	0.566723	0.655644	0.89633	0.0715092	0.0247691	0.0498185	NotSignificant	Fast	NotSignificant	NotSignificant	NotSignificant	NotSignificant	NotSignificant	NotSignificant
252	Nasvi2EG004154	0.360393	0.41284	0.258576	0.255329	0.255329	0.00657771	0.0298254	-0.0238397	NotSignificant	NotSignificant	NotSignificant	NotSignificant	NotSignificant	NotSignificant	NotSignificant	NotSignificant
7801	Nasvi2EG004155	0.248059	0.287337	0.230698	0.194279	0.203132	-0.0479221	0.00256262	-0.051835	NotSignificant	NotSignificant	NotSignificant	Slow	NotSignificant	NotSignificant	NotSignificant	NotSignificant
6706	Nasvi2EG004156	1.12364	1.00077	0.73397	0.694023	0.73397	0.0300915	-0.00440027	0.0378042	NotSignificant	NotSignificant	NotSignificant	NotSignificant	NotSignificant	NotSignificant	NotSignificant	NotSignificant
5589	Nasvi2EG004157	0.237677	0.24262	0.0433473	0.0375523	0.0403903	0.160433	0.0851082	0.0717864	Fast	Fast	NotSignificant	NotSignificant	Fast	Fast	NotSignificant	NotSignificant
3308	Nasvi2EG004159	0.692026	0.76983	0.628936	0.464383	0.469915	-0.0297368	0.00546463	-0.0335959	NotSignificant	NotSignificant	NotSignificant	NotSignificant	NotSignificant	NotSignificant	NotSignificant	NotSignificant
[truncated: 6,784 more rows]

## Sheet: Column Headings
geneID: ID of the gene in OGS2.0
[truncated: 16 more rows]
