# Supplementary material for: OGS2: genome re-annotation of the jewel wasp Nasonia vitripennis
Source: BMC Genomics. 2016 Aug 25;17(1):678. doi: 10.1186/s12864-016-2886-9 (PMC5000498; doi:10.1186/s12864-016-2886-9)
Supplement: Additional file 9: — Protein alignment of the OG EOG6R4ZDK (hymenopteran histone H3). Clipped to include only residues shared between all genes. (TXT 13 kb) [file 12864_2016_2886_MOESM9_ESM.txt]

CLUSTAL W (1.8) multiple sequence alignment (BioEdit-generated mock-up)


ACEPH:gmsbjb        MARTKQTARKSTGGKAPRKQLATKAARKSAPSTGGVKKPHRYRPGTVALR
ACEPH:63xsp8        MARTKQTARKSTGGKAPRKQLATKAARKSAPSTGGVKKPHRYRPGTVALR
AECHI:5hqc6b        MARTKQTARKSTGGKAPRKQLATKAARKSAPSTGGVKKPHRYRPGTVALR
AECHI:x0k6qc        MARTKQTARKSTGGKAPRKQLATKAARKSAPSTGGVKKPHRYRPGTVALR
AFLOR:6wwq8d        MARTKQTARKSTGGKAPRKQLATKAARKSAPSTGGVKKPHRYRPGTVALR
AFLOR:34tn03        MARTKQTARKSTGGKAPRKQLATKAARKSAPSTGGVKKPHRYRPGTVALR
AMELL:v6wx5q        MARTKQTARKSTGGKAPRKQLATKAARKSAPSTGGVKKPHRYRPGTVALR
AMELL:qfttwb        MARTKQTARKSTGGKAPRKQLATKAARKSAPSTGGVKKPHRYRPGTVALR
BIMPA:sbccpq        MARTKQTARKSTGGKAPRKQLATKAARKSAPSTGGVKKPHRYRPGTVALR
BIMPA:qv9srt        MARTKQTARKSTGGKAPRKQLATKAARKSAPSTGGVKKPHRYRPGTVALR
BTERR:mcvfbt        MARTKQTARKSTGGKAPRKQLATKAARKSAPSTGGVKKPHRYRPGTVALR
BTERR:q574c7        MARTKQTARKSTGGKAPRKQLATKAARKSAPSTGGVKKPHRYRPGTVALR
CFLOR:z34vf6        MARTKQTARKSTGGKAPRKQLATKAARKSAPSTGGVKKPHRYRPGTVALR
HSALT:bvqb01        MARTKQTARKSTGGKAPRKQLATKAARKSAPSTGGVKKPHRYRPGTVALR
HSALT:73n7pp        MARTKQTARKSTGGKAPRKQLATKAARKSAPSTGGVKKPHRYRPGTVALR
LHUMI:9gj05d        MARTKQTARKSTGGKAPRKQLATKAARKSAPSTGGVKKPHRYRPGTVALR
LHUMI:5qfwvz        MARTKQTARKSTGGKAPRKQLATKAARKSAPSTGGVKKPHRYRPGTVALR
MROTU:wwq1r0        MARTKQTARKSTGGKAPRKQLATKAARKSAPSTGGVKKPHRYRPGTVALR
MROTU:s4mzfn        MARTKQTARKSTGGKAPRKQLATKAARKSAPSTGGVKKPHRYRPGTVALR
NVITR:98shjf        MARTKQTARKSTGGKAPRKQLATKAARKSAPSTGGVKKPHRYRPGTVALR
NVITR:5hqf82        MARTKQTARKSTGGKAPRKQLATKAARKSAPSTGGVKKPHRYRPGTVALR
PBARB:7sqxqc        MARTKQTARKSTGGKAPRKQLATKAARKSAPSTGGVKKPHRYRPGTVALR
PBARB:41nvf2        MARTKQTARKSTGGKAPRKQLATKAARKSAPSTGGVKKPHRYRPGTVALR
CFLOR:tb2s4r        MARTKQTARKSTGGKAPRKQLATKAARKSAPPTGGVKKPHRYRPGTVALR
ACEPH:6m909p        MARTKQTARKSTGGKAPRKQLATKAARKSAPATGGVKKPHRYRPGTVALR
ACEPH:vhhmr2        MARTKQTARKSTGGKAPRKQLATKAARKSAPATGGVKKPHRYRPGTVALR
ACEPH:7sqvhf        MARTKQTARKSTGGKAPRKQLATKAARKSAPATGGVKKPHRYRPGTVALR
AECHI:zgmsn1        MARTKQTARKSTGGKAPRKQLATKAARKSAPATGGVKKPHRYRPGTVALR
AECHI:mkkws9        MARTKQTARKSTGGKAPRKQLATKAARKSAPATGGVKKPHRYRPGTVALR
AFLOR:rn8pwk        MARTKQTARKSTGGKAPRKQLATKAARKSAPATGGVKKPHRYRPGTVALR
AFLOR:h189cz        MARTKQTARKSTGGKAPRKQLATKAARKSAPATGGVKKPHRYRPGTVALR
AFLOR:00007c        MARTKQTARKSTGGKAPRKQLATKAARKSAPATGGVKKPHRYRPGTVALR
AMELL:44j1bq        MARTKQTARKSTGGKAPRKQLATKAARKSAPATGGVKKPHRYRPGTVALR
AMELL:jq2c8z        MARTKQTARKSTGGKAPRKQLATKAARKSAPATGGVKKPHRYRPGTVALR
AMELL:xd25kg        MARTKQTARKSTGGKAPRKQLATKAARKSAPATGGVKKPHRYRPGTVALR
BIMPA:z6136n        MARTKQTARKSTGGKAPRKQLATKAARKSAPATGGVKKPHRYRPGTVALR
BIMPA:pzgndp        MARTKQTARKSTGGKAPRKQLATKAARKSAPATGGVKKPHRYRPGTVALR
BIMPA:866tmm        MARTKQTARKSTGGKAPRKQLATKAARKSAPATGGVKKPHRYRPGTVALR
BTERR:3tx9vd        MARTKQTARKSTGGKAPRKQLATKAARKSAPATGGVKKPHRYRPGTVALR
BTERR:xd25vx        MARTKQTARKSTGGKAPRKQLATKAARKSAPATGGVKKPHRYRPGTVALR
CFLOR:4qrg7t        MARTKQTARKSTGGKAPRKQLATKAARKSAPATGGVKKPHRYRPGTVALR
CFLOR:63xt8d        MARTKQTARKSTGGKAPRKQLATKAARKSAPATGGVKKPHRYRPGTVALR
CFLOR:zgmt53        MARTKQTARKSTGGKAPRKQLATKAARKSAPATGGVKKPHRYRPGTVALR
HSALT:ncjvtm        MARTKQTARKSTGGKAPRKQLATKAARKSAPATGGVKKPHRYRPGTVALR
HSALT:h9w2rc        MARTKQTARKSTGGKAPRKQLATKAARKSAPATGGVKKPHRYRPGTVALR
LHUMI:bnzv94        MARTKQTARKSTGGKAPRKQLATKAARKSAPATGGVKKPHRYRPGTVALR
LHUMI:8sf9nb        MARTKQTARKSTGGKAPRKQLATKAARKSAPATGGVKKPHRYRPGTVALR
LHUMI:89340x        MARTKQTARKSTGGKAPRKQLATKAARKSAPATGGVKKPHRYRPGTVALR
MROTU:hx3hms        MARTKQTARKSTGGKAPRKQLATKAARKSAPATGGVKKPHRYRPGTVALR
NVITR:m90824        MARTKQTARKSTGGKAPRKQLATKAARKSAPATGGVKKPHRYRPGTVALR
NVITR:bg7cnz        MARTKQTARKSTGGKAPRKQLATKAARKSAPATGGVKKPHRYRPGTVALR
NVITR:k98vrf        MARTKQTARKSTGGKAPRKQLATKAARKSAPATGGVKKPHRYRPGTVALR
NVITR:3bk5t5        MARTKQTARKSTGGKAPRKQLATKAARKSAPATGGVKKPHRYRPGTVALR
NVITR:9w0z3p        MARTKQTARKSTGGKAPRKQLATKAARKSAPATGGVKKPHRYRPGTVALR
NVITR:jdfqd2        MARTKQTARKSTGGKAPRKQLATKAARKSAPATGGVKKPHRYRPGTVALR
NVITR:qnkcmg        MARTKQTARKSTGGKAPRKQLATKAARKSAPATGGVKKPHRYRPGTVALR
NVITR:x69rmx        MARTKQTARKSTGGKAPRKQLATKAARKSAPATGGVKKPHRYRPGTVALR
NVITR:pk0rdh        MARTKQTARKSTGGKAPRKQLATKAARKSAPATGGVKKPHRYRPGTVALR
NVITR:brv3gd        MARTKQTARKSTGGKAPRKQLATKAARKSAPATGGVKKPHRYRPGTVALR
NVITR:qjq4qk        MARTKQTARKSTGGKAPRKQLATKAARKSAPATGGVKKPHRYRPGTVALR
NVITR:2rbr8q        MARTKQTARKSTGGKAPRKQLATKAARKSAPATGGVKKPHRYRPGTVALR
NVITR:jh9zd5        MARTKQTARKSTGGKAPRKQLATKAARKSAPATGGVKKPHRYRPGTVALR
NVITR:9cnrj8        MARTKQTARKSTGGKAPRKQLATKAARKSAPATGGVKKPHRYRPGTVALR
PBARB:fxpr8v        MARTKQTARKSTGGKAPRKQLATKAARKSAPATGGVKKPHRYRPGTVALR
PBARB:t4bbxs        MARTKQTARKSTGGKAPRKQLATKAARKSAPATGGVKKPHRYRPGTVALR
PBARB:5dv6dv        MARTKQTARKSTGGKAPRKQLATKAARKSAPATGGVKKPHRYRPGTVALR
PBARB:573qkp        MARTKQTARKSTGGKAPRKQLATKAARKSAPATGGVKKPHRYRPGTVALR
SINVI:wm3bb8        MARTKQTARKSTGGKAPRKQLATKAARKSAPATGGVKKPHRYRPGTVALR
SINVI:2bvsv9        MARTKQTARKSTGGKAPRKQLATKAARKSAPATGGVKKPHRYRPGTVALR

ACEPH:gmsbjb        EIRRYQKSTELLIRKLPFQRLVREIAQDFKTDLRFQSAAIGALQEASEAY
ACEPH:63xsp8        EIRRYQKSTELLIRKLPFQRLVREIAQDFKTDLRFQSAAIGALQEASEAY
AECHI:5hqc6b        EIRRYQKSTELLIRKLPFQRLVREIAQDFKTDLRFQSAAIGALQEASEAY
AECHI:x0k6qc        EIRRYQKSTELLIRKLPFQRLVREIAQDFKTDLRFQSAAIGALQEASEAY
AFLOR:6wwq8d        EIRRYQKSTELLIRKLPFQRLVREIAQDFKTDLRFQSAAIGALQEASEAY
AFLOR:34tn03        EIRRYQKSTELLIRKLPFQRLVREIAQDFKTDLRFQSAAIGALQEASEAY
AMELL:v6wx5q        EIRRYQKSTELLIRKLPFQRLVREIAQDFKTDLRFQSAAIGALQEASEAY
AMELL:qfttwb        EIRRYQKSTELLIRKLPFQRLVREIAQDFKTDLRFQSAAIGALQEASEAY
BIMPA:sbccpq        EIRRYQKSTELLIRKLPFQRLVREIAQDFKTDLRFQSAAIGALQEASEAY
BIMPA:qv9srt        EIRRYQKSTELLIRKLPFQRLVREIAQDFKTDLRFQSAAIGALQEASEAY
BTERR:mcvfbt        EIRRYQKSTELLIRKLPFQRLVREIAQDFKTDLRFQSAAIGALQEASEAY
BTERR:q574c7        EIRRYQKSTELLIRKLPFQRLVREIAQDFKTDLRFQSAAIGALQEASEAY
CFLOR:z34vf6        EIRRYQKSTELLIRKLPFQRLVREIAQDFKTDLRFQSAAIGALQEASEAY
HSALT:bvqb01        EIRRYQKSTELLIRKLPFQRLVREIAQDFKTDLRFQSAAIGALQEASEAY
HSALT:73n7pp        EIRRYQKSTELLIRKLPFQRLVREIAQDFKTDLRFQSAAIGALQEASEAY
LHUMI:9gj05d        EIRRYQKSTELLIRKLPFQRLVREIAQDFKTDLRFQSAAIGALQEASEAY
LHUMI:5qfwvz        EIRRYQKSTELLIRKLPFQRLVREIAQDFKTDLRFQSAAIGALQEASEAY
MROTU:wwq1r0        EIRRYQKSTELLIRKLPFQRLVREIAQDFKTDLRFQSAAIGALQEASEAY
MROTU:s4mzfn        EIRRYQKSTELLIRKLPFQRLVREIAQDFKTDLRFQSAAIGALQEASEAY
NVITR:98shjf        EIRRYQKSTELLIRKLPFQRLVREIAQDFKTDLRFQSAAIGALQEASEAY
NVITR:5hqf82        EIRRYQKSTELLIRKLPFQRLVREIAQDFKTDLRFQSAAIGALQEASEAY
PBARB:7sqxqc        EIRRYQKSTELLIRKLPFQRLVREIAQDFKTDLRFQSAAIGALQEASEAY
PBARB:41nvf2        EIRRYQKSTELLIRKLPFQRLVREIAQDFKTDLRFQSAAIGALQEASEAY
CFLOR:tb2s4r        EIRRYQKSTELLIRKLPFQRLVREIAQDFKTDLRFQSAAIGALQEASEAY
ACEPH:6m909p        EIRRYQKSTELLIRKLPFQRLVREIAQDFKTDLRFQSSAVMALQEASEAY
ACEPH:vhhmr2        EIRRYQKSTELLIRKLPFQRLVREIAQDFKTDLRFQSSAVMALQEASEAY
ACEPH:7sqvhf        EIRRYQKSTELLIRKLPFQRLVREIAQDFKTDLRFQSSAVMALQEASEAY
AECHI:zgmsn1        EIRRYQKSTELLIRKLPFQRLVREIAQDFKTDLRFQSSAVMALQEASEAY
AECHI:mkkws9        EIRRYQKSTELLIRKLPFQRLVREIAQDFKTDLRFQSSAVMALQEASEAY
AFLOR:rn8pwk        EIRRYQKSTELLIRKLPFQRLVREIAQDFKTDLRFQSSAVMALQEASEAY
AFLOR:h189cz        EIRRYQKSTELLIRKLPFQRLVREIAQDFKTDLRFQSSAVMALQEASEAY
AFLOR:00007c        EIRRYQKSTELLIRKLPFQRLVREIAQDFKTDLRFQSSAVMALQEASEAY
AMELL:44j1bq        EIRRYQKSTELLIRKLPFQRLVREIAQDFKTDLRFQSSAVMALQEASEAY
AMELL:jq2c8z        EIRRYQKSTELLIRKLPFQRLVREIAQDFKTDLRFQSSAVMALQEASEAY
AMELL:xd25kg        EIRRYQKSTELLIRKLPFQRLVREIAQDFKTDLRFQSSAVMALQEASEAY
BIMPA:z6136n        EIRRYQKSTELLIRKLPFQRLVREIAQDFKTDLRFQSSAVMALQEASEAY
BIMPA:pzgndp        EIRRYQKSTELLIRKLPFQRLVREIAQDFKTDLRFQSSAVMALQEASEAY
BIMPA:866tmm        EIRRYQKSTELLIRKLPFQRLVREIAQDFKTDLRFQSSAVMALQEASEAY
BTERR:3tx9vd        EIRRYQKSTELLIRKLPFQRLVREIAQDFKTDLRFQSSAVMALQEASEAY
BTERR:xd25vx        EIRRYQKSTELLIRKLPFQRLVREIAQDFKTDLRFQSSAVMALQEASEAY
CFLOR:4qrg7t        EIRRYQKSTELLIRKLPFQRLVREIAQDFKTDLRFQSSAVMALQEASEAY
CFLOR:63xt8d        EIRRYQKSTELLIRKLPFQRLVREIAQDFKTDLRFQSSAVMALQEASEAY
CFLOR:zgmt53        EIRRYQKSTELLIRKLPFQRLVREIAQDFKTDLRFQSSAVMALQEASEAY
HSALT:ncjvtm        EIRRYQKSTELLIRKLPFQRLVREIAQDFKTDLRFQSSAVMALQEASEAY
HSALT:h9w2rc        EIRRYQKSTELLIRKLPFQRLVREIAQDFKTDLRFQSSAVMALQEASEAY
LHUMI:bnzv94        EIRRYQKSTELLIRKLPFQRLVREIAQDFKTDLRFQSSAVMALQEASEAY
LHUMI:8sf9nb        EIRRYQKSTELLIRKLPFQRLVREIAQDFKTDLRFQSSAVMALQEASEAY
LHUMI:89340x        EIRRYQKSTELLIRKLPFQRLVREIAQDFKTDLRFQSSAVMALQEASEAY
MROTU:hx3hms        EIRRYQKSTELLIRKLPFQRLVREIAQDFKTDLRFQSSAVMALQEASEAY
NVITR:m90824        EIRRYQKSTELLIRKLPFQRLVREIAQDFKTDLRFQSSAVMALQEASEAY
NVITR:bg7cnz        EIRRYQKSTELLIRKLPFQRLVREIAQDFKTDLRFQSSAVMALQEASEAY
NVITR:k98vrf        EIRRYQKSTELLIRKLPFQRLVREIAQDFKTDLRFQSSAVMALQEASEAY
NVITR:3bk5t5        EIRRYQKSTELLIRKLPFQRLVREIAQDFKTDLRFQSSAVMALQEASEAY
NVITR:9w0z3p        EIRRYQKSTELLIRKLPFQRLVREIAQDFKTDLRFQSSAVMALQEASEAY
NVITR:jdfqd2        EIRRYQKSTELLIRKLPFQRLVREIAQDFKTDLRFQSSAVMALQEASEAY
NVITR:qnkcmg        EIRRYQKSTELLIRKLPFQRLVREIAQDFKTDLRFQSSAVMALQEASEAY
NVITR:x69rmx        EIRRYQKSTELLIRKLPFQRLVREIAQDFKTDLRFQSSAVMALQEASEAY
NVITR:pk0rdh        EIRRYQKSTELLIRKLPFQRLVREIAQDFKTDLRFQSSAVMALQEASEAY
NVITR:brv3gd        EIRRYQKSTELLIRKLPFQRLVREIAQDFKTDLRFQSSAVMALQEASEAY
NVITR:qjq4qk        EIRRYQKSTELLIRKLPFQRLVREIAQDFKTDLRFQSSAVMALQEASEAY
NVITR:2rbr8q        EIRRYQKSTELLIRKLPFQRLVREIAQDFKTDLRFQSSAVMALQEASEAY
NVITR:jh9zd5        EIRRYQKSTELLIRKLPFQRLVREIAQDFKTDLRFQSSAVMALQEASEAY
NVITR:9cnrj8        EIRRYQKSTELLIRKLPFQRLVREIAQDFKTDLRFQSSAVMALQEASEAY
PBARB:fxpr8v        EIRRYQKSTELLIRKLPFQRLVREIAQDFKTDLRFQSSAVMALQEASEAY
PBARB:t4bbxs        EIRRYQKSTELLIRKLPFQRLVREIAQDFKTDLRFQSSAVMALQEASEAY
PBARB:5dv6dv        EIRRYQKSTELLIRKLPFQRLVREIAQDFKTDLRFQSSAVMALQEASEAY
PBARB:573qkp        EIRRYQKSTELLIRKLPFQRLVREIAQDFKTDLRFQSSAVMALQEASEAY
SINVI:wm3bb8        EIRRYQKSTELLIRKLPFQRLVREIAQDFKTDLRFQSSAVMALQEASEAY
SINVI:2bvsv9        EIRRYQKSTELLIRKLPFQRLVREIAQDFKTDLRFQSSAVMALQEASEAY

ACEPH:gmsbjb        LVGLFEDTNLCAIHAKRVTIMPKDIQLARRIRGERA
ACEPH:63xsp8        LVGLFEDTNLCAIHAKRVTIMPKDIQLARRIRGERA
AECHI:5hqc6b        LVGLFEDTNLCAIHAKRVTIMPKDIQLARRIRGERA
AECHI:x0k6qc        LVGLFEDTNLCAIHAKRVTIMPKDIQLARRIRGERA
AFLOR:6wwq8d        LVGLFEDTNLCAIHAKRVTIMPKDIQLARRIRGERA
AFLOR:34tn03        LVGLFEDTNLCAIHAKRVTIMPKDIQLARRIRGERA
AMELL:v6wx5q        LVGLFEDTNLCAIHAKRVTIMPKDIQLARRIRGERA
AMELL:qfttwb        LVGLFEDTNLCAIHAKRVTIMPKDIQLARRIRGERA
BIMPA:sbccpq        LVGLFEDTNLCAIHAKRVTIMPKDIQLARRIRGERA
BIMPA:qv9srt        LVGLFEDTNLCAIHAKRVTIMPKDIQLARRIRGERA
BTERR:mcvfbt        LVGLFEDTNLCAIHAKRVTIMPKDIQLARRIRGERA
BTERR:q574c7        LVGLFEDTNLCAIHAKRVTIMPKDIQLARRIRGERA
CFLOR:z34vf6        LVGLFEDTNLCAIHAKRVTIMPKDIQLARRIRGERA
HSALT:bvqb01        LVGLFEDTNLCAIHAKRVTIMPKDIQLARRIRGERA
HSALT:73n7pp        LVGLFEDTNLCAIHAKRVTIMPKDIQLARRIRGERA
LHUMI:9gj05d        LVGLFEDTNLCAIHAKRVTIMPKDIQLARRIRGERA
LHUMI:5qfwvz        LVGLFEDTNLCAIHAKRVTIMPKDIQLARRIRGERA
MROTU:wwq1r0        LVGLFEDTNLCAIHAKRVTIMPKDIQLARRIRGERA
MROTU:s4mzfn        LVGLFEDTNLCAIHAKRVTIMPKDIQLARRIRGERA
NVITR:98shjf        LVGLFEDTNLCAIHAKRVTIMPKDIQLARRIRGERA
NVITR:5hqf82        LVGLFEDTNLCAIHAKRVTIMPKDIQLARRIRGERA
PBARB:7sqxqc        LVGLFEDTNLCAIHAKRVTIMPKDIQLARRIRGERA
PBARB:41nvf2        LVGLFEDTNLCAIHAKRVTIMPKDIQLARRIRGERA
CFLOR:tb2s4r        LVGLFEDTNLCAIHAKRVTIMPKDIQLARRIRGERA
ACEPH:6m909p        LVGLFEDTNLCAIHAKRVTIMPKDIQLARRIRGERA
ACEPH:vhhmr2        LVGLFEDTNLCAIHAKRVTIMPKDIQLARRIRGERA
ACEPH:7sqvhf        LVGLFEDTNLCAIHAKRVTIMPKDIQLARRIRGERA
AECHI:zgmsn1        LVGLFEDTNLCAIHAKRVTIMPKDIQLARRIRGERA
AECHI:mkkws9        LVGLFEDTNLCAIHAKRVTIMPKDIQLARRIRGERA
AFLOR:rn8pwk        LVGLFEDTNLCAIHAKRVTIMPKDIQLARRIRGERA
AFLOR:h189cz        LVGLFEDTNLCAIHAKRVTIMPKDIQLARRIRGERA
AFLOR:00007c        LVGLFEDTNLCAIHAKRVTIMPKDIQLARRIRGERA
AMELL:44j1bq        LVGLFEDTNLCAIHAKRVTIMPKDIQLARRIRGERA
AMELL:jq2c8z        LVGLFEDTNLCAIHAKRVTIMPKDIQLARRIRGERA
AMELL:xd25kg        LVGLFEDTNLCAIHAKRVTIMPKDIQLARRIRGERA
BIMPA:z6136n        LVGLFEDTNLCAIHAKRVTIMPKDIQLARRIRGERA
BIMPA:pzgndp        LVGLFEDTNLCAIHAKRVTIMPKDIQLARRIRGERA
BIMPA:866tmm        LVGLFEDTNLCAIHAKRVTIMPKDIQLARRIRGERA
BTERR:3tx9vd        LVGLFEDTNLCAIHAKRVTIMPKDIQLARRIRGERA
BTERR:xd25vx        LVGLFEDTNLCAIHAKRVTIMPKDIQLARRIRGERA
CFLOR:4qrg7t        LVGLFEDTNLCAIHAKRVTIMPKDIQLARRIRGERA
CFLOR:63xt8d        LVGLFEDTNLCAIHAKRVTIMPKDIQLARRIRGERA
CFLOR:zgmt53        LVGLFEDTNLCAIHAKRVTIMPKDIQLARRIRGERA
HSALT:ncjvtm        LVGLFEDTNLCAIHAKRVTIMPKDIQLARRIRGERA
HSALT:h9w2rc        LVGLFEDTNLCAIHAKRVTIMPKDIQLARRIRGERA
LHUMI:bnzv94        LVGLFEDTNLCAIHAKRVTIMPKDIQLARRIRGERA
LHUMI:8sf9nb        LVGLFEDTNLCAIHAKRVTIMPKDIQLARRIRGERA
LHUMI:89340x        LVGLFEDTNLCAIHAKRVTIMPKDIQLARRIRGERA
MROTU:hx3hms        LVGLFEDTNLCAIHAKRVTIMPKDIQLARRIRGERA
NVITR:m90824        LVGLFEDTNLCAIHAKRVTIMPKDIQLARRIRGERA
NVITR:bg7cnz        LVGLFEDTNLCAIHAKRVTIMPKDIQLARRIRGERA
NVITR:k98vrf        LVGLFEDTNLCAIHAKRVTIMPKDIQLARRIRGERA
NVITR:3bk5t5        LVGLFEDTNLCAIHAKRVTIMPKDIQLARRIRGERA
NVITR:9w0z3p        LVGLFEDTNLCAIHAKRVTIMPKDIQLARRIRGERA
NVITR:jdfqd2        LVGLFEDTNLCAIHAKRVTIMPKDIQLARRIRGERA
NVITR:qnkcmg        LVGLFEDTNLCAIHAKRVTIMPKDIQLARRIRGERA
NVITR:x69rmx        LVGLFEDTNLCAIHAKRVTIMPKDIQLARRIRGERA
NVITR:pk0rdh        LVGLFEDTNLCAIHAKRVTIMPKDIQLARRIRGERA
NVITR:brv3gd        LVGLFEDTNLCAIHAKRVTIMPKDIQLARRIRGERA
NVITR:qjq4qk        LVGLFEDTNLCAIHAKRVTIMPKDIQLARRIRGERA
NVITR:2rbr8q        LVGLFEDTNLCAIHAKRVTIMPKDIQLARRIRGERA
NVITR:jh9zd5        LVGLFEDTNLCAIHAKRVTIMPKDIQLARRIRGERA
NVITR:9cnrj8        LVGLFEDTNLCAIHAKRVTIMPKDIQLARRIRGERA
PBARB:fxpr8v        LVGLFEDTNLCAIHAKRVTIMPKDIQLARRIRGERA
PBARB:t4bbxs        LVGLFEDTNLCAIHAKRVTIMPKDIQLARRIRGERA
PBARB:5dv6dv        LVGLFEDTNLCAIHAKRVTIMPKDIQLARRIRGERA
PBARB:573qkp        LVGLFEDTNLCAIHAKRVTIMPKDIQLARRIRGERA
SINVI:wm3bb8        LVGLFEDTNLCAIHAKRVTIMPKDIQLARRIRGERA
SINVI:2bvsv9        LVGLFEDTNLCAIHAKRVTIMPKDIQLARRIRGERA
