# Supplementary material for: OGS2: genome re-annotation of the jewel wasp Nasonia vitripennis
Source: BMC Genomics. 2016 Aug 25;17(1):678. doi: 10.1186/s12864-016-2886-9 (PMC5000498; doi:10.1186/s12864-016-2886-9)
Supplement: Additional file 11: — Genes with more than 10 isoforms present in OGS2. (XLS 48 kb) [file 12864_2016_2886_MOESM11_ESM.xls]

## Sheet: Table S7
	transcriptID	geneID	ODB6_OG_ID	Name
6369	Nasvi2EG000824t1	Nasvi2EG000824	EOG6866TD	Intersectin-1 (63%U)
6373	Nasvi2EG000824t10	Nasvi2EG000824	EOG6866TD	Intersectin-1 (60%U)
6366	Nasvi2EG000824t11	Nasvi2EG000824	EOG6866TD	Intersectin-1 (56%U)
6365	Nasvi2EG000824t12	Nasvi2EG000824	EOG6866TD	Intersectin-1 (56%U)
6364	Nasvi2EG000824t2	Nasvi2EG000824	EOG6866TD	Intersectin-1 (64%U)
6372	Nasvi2EG000824t3	Nasvi2EG000824	EOG6866TD	Intersectin-1 (61%U)
6370	Nasvi2EG000824t4	Nasvi2EG000824	EOG6866TD	Intersectin-1 (60%U)
6374	Nasvi2EG000824t5	Nasvi2EG000824	EOG6866TD	Intersectin-1 (60%U)
6363	Nasvi2EG000824t6	Nasvi2EG000824	EOG6866TD	Intersectin-1 (55%U)
6368	Nasvi2EG000824t7	Nasvi2EG000824	EOG6866TD	Intersectin-1 (55%U)
6371	Nasvi2EG000824t8	Nasvi2EG000824	EOG6866TD	Intersectin-1 (60%U)
6367	Nasvi2EG000824t9	Nasvi2EG000824	EOG6866TD	Intersectin-1 (60%U)
15358	Nasvi2EG001254t1	Nasvi2EG001254	EOG6NGF2V	NAD kinase. putative (80%a)
15356	Nasvi2EG001254t10	Nasvi2EG001254	EOG6NGF2V	NAD kinase. putative (93%a)
15351	Nasvi2EG001254t11	Nasvi2EG001254	EOG6NGF2V	NAD kinase. putative (93%a)
15360	Nasvi2EG001254t12	Nasvi2EG001254	EOG6NGF2V	NAD kinase. putative (87%a)
15353	Nasvi2EG001254t13	Nasvi2EG001254	EOG6NGF2V	NAD kinase. putative (90%a)
15354	Nasvi2EG001254t2	Nasvi2EG001254	EOG6NGF2V	NAD kinase. putative (83%a)
15363	Nasvi2EG001254t3	Nasvi2EG001254	EOG6NGF2V	NAD kinase. putative (80%a)
15362	Nasvi2EG001254t4	Nasvi2EG001254	EOG6NGF2V	NAD kinase. putative (83%a)
15352	Nasvi2EG001254t5	Nasvi2EG001254	EOG6NGF2V	NAD kinase. putative (90%a)
15359	Nasvi2EG001254t6	Nasvi2EG001254	EOG6NGF2V	NAD kinase. putative (93%a)
15361	Nasvi2EG001254t7	Nasvi2EG001254	EOG6NGF2V	NAD kinase. putative (91%a)
15355	Nasvi2EG001254t8	Nasvi2EG001254	EOG6NGF2V	NAD kinase. putative (89%a)
15357	Nasvi2EG001254t9	Nasvi2EG001254	EOG6NGF2V	NAD kinase. putative (90%a)
7499	Nasvi2EG003287t1	Nasvi2EG003287	EOG69GHZ3	Unknown (58%A)
7494	Nasvi2EG003287t10	Nasvi2EG003287	EOG69GHZ3	Unknown (58%A)
7497	Nasvi2EG003287t11	Nasvi2EG003287	EOG69GHZ3	Unknown (58%A)
7496	Nasvi2EG003287t12	Nasvi2EG003287	EOG69GHZ3	Unknown (58%A)
7489	Nasvi2EG003287t2	Nasvi2EG003287	EOG69GHZ3	Unknown (58%A)
7492	Nasvi2EG003287t3	Nasvi2EG003287	EOG69GHZ3	Unknown (58%A)
7493	Nasvi2EG003287t4	Nasvi2EG003287	EOG69GHZ3	Unknown (58%A)
7500	Nasvi2EG003287t5	Nasvi2EG003287	EOG69GHZ3	Unknown (58%A)
7490	Nasvi2EG003287t6	Nasvi2EG003287	EOG69GHZ3	Unknown (58%A)
7495	Nasvi2EG003287t7	Nasvi2EG003287	EOG69GHZ3	Unknown (58%A)
7498	Nasvi2EG003287t8	Nasvi2EG003287	EOG69GHZ3	Unknown (58%A)
7491	Nasvi2EG003287t9	Nasvi2EG003287	EOG69GHZ3	Unknown (58%A)
3266	Nasvi2EG004357t1	Nasvi2EG004357	EOG63XSJD	serine/threonine-protein kinase MARK2 (67%a)
3259	Nasvi2EG004357t10	Nasvi2EG004357	EOG63XSJD	serine/threonine-protein kinase MARK2 (77%a)
3264	Nasvi2EG004357t11	Nasvi2EG004357	EOG63XSJD	serine/threonine-protein kinase MARK2 (78%a)
3258	Nasvi2EG004357t2	Nasvi2EG004357	EOG63XSJD	Serine/threonine-protein kinase MARK2 (67%A)
3257	Nasvi2EG004357t3	Nasvi2EG004357	EOG63XSJD	serine/threonine-protein kinase MARK2 (75%a)
3267	Nasvi2EG004357t4	Nasvi2EG004357	EOG63XSJD	serine/threonine-protein kinase MARK2 (75%a)
3262	Nasvi2EG004357t5	Nasvi2EG004357	EOG63XSJD	serine/threonine-protein kinase MARK2 (75%a)
3265	Nasvi2EG004357t6	Nasvi2EG004357	EOG63XSJD	Serine/threonine-protein kinase MARK2 (67%A)
3260	Nasvi2EG004357t7	Nasvi2EG004357	EOG63XSJD	serine/threonine-protein kinase MARK2 (77%a)
3263	Nasvi2EG004357t8	Nasvi2EG004357	EOG63XSJD	serine/threonine-protein kinase MARK2 (77%a)
3268	Nasvi2EG004357t9	Nasvi2EG004357	EOG63XSJD	Serine/threonine-protein kinase MARK2 (67%A)
8645	Nasvi2EG004889t1	Nasvi2EG004889	EOG6C2FRC	CLIP-associating protein 1-A (75%a)
8651	Nasvi2EG004889t10	Nasvi2EG004889	EOG6C2FRC	CLIP-associating protein 1-A (74%a)
8652	Nasvi2EG004889t11	Nasvi2EG004889	EOG6C2FRC	CLIP-associating protein 1-A (74%a)
8646	Nasvi2EG004889t12	Nasvi2EG004889	EOG6C2FRC	CLIP-associating protein 1-A (74%a)
8650	Nasvi2EG004889t2	Nasvi2EG004889	EOG6C2FRC	CLIP-associating protein 1-A (75%a)
8654	Nasvi2EG004889t3	Nasvi2EG004889	EOG6C2FRC	CLIP-associating protein 1-A (75%a)
8656	Nasvi2EG004889t4	Nasvi2EG004889	EOG6C2FRC	CLIP-associating protein 1-A (75%a)
8649	Nasvi2EG004889t5	Nasvi2EG004889	EOG6C2FRC	CLIP-associating protein 1-A (74%a)
8647	Nasvi2EG004889t6	Nasvi2EG004889	EOG6C2FRC	CLIP-associating protein 1-A (74%a)
8653	Nasvi2EG004889t7	Nasvi2EG004889	EOG6C2FRC	CLIP-associating protein 1-A (74%a)
8648	Nasvi2EG004889t8	Nasvi2EG004889	EOG6C2FRC	CLIP-associating protein 1-A (74%a)
8655	Nasvi2EG004889t9	Nasvi2EG004889	EOG6C2FRC	CLIP-associating protein 1-A (74%a)
22084	Nasvi2EG005805t1	Nasvi2EG005805	EOG6Z8WC3	LIM domain and actin-binding protein (66%A)
22090	Nasvi2EG005805t10	Nasvi2EG005805	EOG6Z8WC3	LIM domain and actin-binding protein (66%A)
22081	Nasvi2EG005805t11	Nasvi2EG005805	EOG6Z8WC3	LIM domain and actin-binding protein (66%A)
22080	Nasvi2EG005805t12	Nasvi2EG005805	EOG6Z8WC3	LIM domain and actin-binding protein (66%A)
22089	Nasvi2EG005805t13	Nasvi2EG005805	EOG6Z8WC3	LIM domain and actin-binding protein (66%A)
22079	Nasvi2EG005805t14	Nasvi2EG005805	EOG6Z8WC3	LIM domain and actin-binding protein (66%A)
22076	Nasvi2EG005805t15	Nasvi2EG005805	EOG6Z8WC3	LIM domain and actin-binding protein (66%A)
22086	Nasvi2EG005805t2	Nasvi2EG005805	EOG6Z8WC3	LIM domain and actin-binding protein (66%A)
22087	Nasvi2EG005805t3	Nasvi2EG005805	EOG6Z8WC3	LIM domain and actin-binding protein (66%A)
22088	Nasvi2EG005805t4	Nasvi2EG005805	EOG6Z8WC3	LIM domain and actin-binding protein (66%A)
22083	Nasvi2EG005805t5	Nasvi2EG005805	EOG6Z8WC3	LIM domain and actin-binding protein (66%A)
22082	Nasvi2EG005805t6	Nasvi2EG005805	EOG6Z8WC3	LIM domain and actin-binding protein (66%A)
22078	Nasvi2EG005805t7	Nasvi2EG005805	EOG6Z8WC3	LIM domain and actin-binding protein 1 (67%U)
22085	Nasvi2EG005805t8	Nasvi2EG005805	EOG6Z8WC3	LIM domain and actin-binding protein (66%A)
22077	Nasvi2EG005805t9	Nasvi2EG005805	EOG6Z8WC3	LIM domain and actin-binding protein (66%A)
11913	Nasvi2EG006312t1	Nasvi2EG006312	EOG6GTHTQ	WD repeat-containing protein 7 (86%U)
11908	Nasvi2EG006312t10	Nasvi2EG006312	EOG6GTHTQ	WD repeat-containing protein 7 (87%U)
11909	Nasvi2EG006312t11	Nasvi2EG006312	EOG6GTHTQ	WD repeat-containing protein 7 (85%U)
11907	Nasvi2EG006312t12	Nasvi2EG006312	EOG6GTHTQ	WD repeat-containing protein 7 (86%U)
11904	Nasvi2EG006312t13	Nasvi2EG006312	EOG6GTHTQ	WD repeat-containing protein 7 (87%U)
11902	Nasvi2EG006312t14	Nasvi2EG006312	EOG6GTHTQ	WD repeat-containing protein 7 (87%U)
11903	Nasvi2EG006312t2	Nasvi2EG006312	EOG6GTHTQ	WD repeat-containing protein 7 (89%U)
11911	Nasvi2EG006312t3	Nasvi2EG006312	EOG6GTHTQ	WD repeat-containing protein 7 (89%U)
11914	Nasvi2EG006312t4	Nasvi2EG006312	EOG6GTHTQ	WD repeat-containing protein 7 (89%U)
11910	Nasvi2EG006312t5	Nasvi2EG006312	EOG6GTHTQ	WD repeat-containing protein 7 (87%U)
11906	Nasvi2EG006312t6	Nasvi2EG006312	EOG6GTHTQ	WD repeat-containing protein 7 (87%U)
11912	Nasvi2EG006312t7	Nasvi2EG006312	EOG6GTHTQ	WD repeat-containing protein 7 (88%U)
11905	Nasvi2EG006312t8	Nasvi2EG006312	EOG6GTHTQ	WD repeat-containing protein 7 (89%U)
11901	Nasvi2EG006312t9	Nasvi2EG006312	EOG6GTHTQ	WD repeat-containing protein 7 (86%U)
21291	Nasvi2EG006687t1	Nasvi2EG006687	EOG6X95ZC	Unknown (55%A)
21289	Nasvi2EG006687t10	Nasvi2EG006687	EOG6X95ZC	Unknown (55%A)
21296	Nasvi2EG006687t11	Nasvi2EG006687	EOG6X95ZC	Unknown (55%A)
21301	Nasvi2EG006687t12	Nasvi2EG006687	EOG6X95ZC	Unknown (55%A)
21288	Nasvi2EG006687t13	Nasvi2EG006687	EOG6X95ZC	Unknown (55%A)
21299	Nasvi2EG006687t14	Nasvi2EG006687	EOG6X95ZC	Unknown (55%A)
21295	Nasvi2EG006687t15	Nasvi2EG006687	EOG6X95ZC	Unknown (55%A)
21292	Nasvi2EG006687t2	Nasvi2EG006687	EOG6X95ZC	Unknown (55%A)
21290	Nasvi2EG006687t3	Nasvi2EG006687	EOG6X95ZC	Chromodomain Y protein. putative (31%U)
21293	Nasvi2EG006687t4	Nasvi2EG006687	EOG6X95ZC	Unknown (55%A)
21300	Nasvi2EG006687t5	Nasvi2EG006687	EOG6X95ZC	Unknown (55%A)
21298	Nasvi2EG006687t6	Nasvi2EG006687	EOG6X95ZC	Unknown (55%A)
21287	Nasvi2EG006687t7	Nasvi2EG006687	EOG6X95ZC	Unknown (55%A)
21294	Nasvi2EG006687t8	Nasvi2EG006687	EOG6X95ZC	Unknown (55%A)
21297	Nasvi2EG006687t9	Nasvi2EG006687	EOG6X95ZC	Unknown (55%A)
17798	Nasvi2EG007441t1	Nasvi2EG007441	EOG6RV165	1-phosphatidylinositol-4.5-bisphosphate phosphodiesterase classes I and II (76%a)
17800	Nasvi2EG007441t10	Nasvi2EG007441	EOG6RV165	1-phosphatidylinositol-4.5-bisphosphate phosphodiesterase classes I and II (76%a)
17795	Nasvi2EG007441t11	Nasvi2EG007441	EOG6RV165	1-phosphatidylinositol-4.5-bisphosphate phosphodiesterase classes I and II (74%a)
17802	Nasvi2EG007441t12	Nasvi2EG007441	EOG6RV165	1-phosphatidylinositol-4.5-bisphosphate phosphodiesterase classes I and II (76%a)
17801	Nasvi2EG007441t13	Nasvi2EG007441	EOG6RV165	1-phosphatidylinositol-4.5-bisphosphate phosphodiesterase classes I and II (77%a)
17793	Nasvi2EG007441t2	Nasvi2EG007441	EOG6RV165	1-phosphatidylinositol-4.5-bisphosphate phosphodiesterase classes I and II (76%a)
17804	Nasvi2EG007441t3	Nasvi2EG007441	EOG6RV165	1-phosphatidylinositol-4.5-bisphosphate phosphodiesterase classes I and II (76%a)
17803	Nasvi2EG007441t4	Nasvi2EG007441	EOG6RV165	1-phosphatidylinositol-4.5-bisphosphate phosphodiesterase classes I and II (76%a)
17796	Nasvi2EG007441t5	Nasvi2EG007441	EOG6RV165	1-phosphatidylinositol-4.5-bisphosphate phosphodiesterase classes I and II (76%a)
17799	Nasvi2EG007441t6	Nasvi2EG007441	EOG6RV165	1-phosphatidylinositol-4.5-bisphosphate phosphodiesterase classes I and II (76%a)
17797	Nasvi2EG007441t7	Nasvi2EG007441	EOG6RV165	1-phosphatidylinositol-4.5-bisphosphate phosphodiesterase classes I and II (76%a)
17794	Nasvi2EG007441t8	Nasvi2EG007441	EOG6RV165	1-phosphatidylinositol-4.5-bisphosphate phosphodiesterase classes I and II (77%a)
17792	Nasvi2EG007441t9	Nasvi2EG007441	EOG6RV165	1-phosphatidylinositol-4.5-bisphosphate phosphodiesterase classes I and II (76%a)
19755	Nasvi2EG010881t1	Nasvi2EG010881	EOG6VDNDB	Unknown (56%A)
19753	Nasvi2EG010881t10	Nasvi2EG010881	EOG6VDNDB	Iporin (45%U)
19754	Nasvi2EG010881t11	Nasvi2EG010881	EOG6VDNDB	Iporin (50%U)
19757	Nasvi2EG010881t2	Nasvi2EG010881	EOG6VDNDB	Unknown (56%A)
19761	Nasvi2EG010881t3	Nasvi2EG010881	EOG6VDNDB	Unknown (56%A)
19759	Nasvi2EG010881t4	Nasvi2EG010881	EOG6VDNDB	Unknown (56%A)
19762	Nasvi2EG010881t5	Nasvi2EG010881	EOG6VDNDB	Unknown (56%A)
19758	Nasvi2EG010881t6	Nasvi2EG010881	EOG6VDNDB	Unknown (56%A)
19763	Nasvi2EG010881t7	Nasvi2EG010881	EOG6VDNDB	Iporin (46%U)
19756	Nasvi2EG010881t8	Nasvi2EG010881	EOG6VDNDB	Iporin (47%U)
19760	Nasvi2EG010881t9	Nasvi2EG010881	EOG6VDNDB	Iporin (45%U)
3246	Nasvi2EG022635t1	Nasvi2EG022635	EOG63XSJ8	Microtubule-actin cross-linking factor 1 (60%A)
3240	Nasvi2EG022635t10	Nasvi2EG022635	EOG63XSJ8	Microtubule-actin cross-linking factor 1 (60%A)
3251	Nasvi2EG022635t11	Nasvi2EG022635	EOG63XSJ8	Microtubule-actin cross-linking factor 1 (60%A)
3249	Nasvi2EG022635t12	Nasvi2EG022635	EOG63XSJ8	Microtubule-actin cross-linking factor 1 (60%A)
3243	Nasvi2EG022635t2	Nasvi2EG022635	EOG63XSJ8	Microtubule-actin cross-linking factor 1 (60%A)
3245	Nasvi2EG022635t3	Nasvi2EG022635	EOG63XSJ8	Microtubule-actin cross-linking factor 1 (60%A)
3250	Nasvi2EG022635t4	Nasvi2EG022635	EOG63XSJ8	Microtubule-actin cross-linking factor 1 (60%A)
3241	Nasvi2EG022635t5	Nasvi2EG022635	EOG63XSJ8	Microtubule-actin cross-linking factor 1 (60%A)
3242	Nasvi2EG022635t6	Nasvi2EG022635	EOG63XSJ8	Microtubule-actin cross-linking factor 1 (60%A)
3239	Nasvi2EG022635t7	Nasvi2EG022635	EOG63XSJ8	Microtubule-actin cross-linking factor 1 (60%A)
3244	Nasvi2EG022635t8	Nasvi2EG022635	EOG63XSJ8	Microtubule-actin cross-linking factor 1 (60%A)
3248	Nasvi2EG022635t9	Nasvi2EG022635	EOG63XSJ8	Microtubule-actin cross-linking factor 1 (60%A)
6110	Nasvi2EG036900t1	Nasvi2EG036900	EOG67SQXB	Longitudinals lacking protein (71%A)
6094	Nasvi2EG036900t10	Nasvi2EG036900	EOG67SQXB	Longitudinals lacking protein (71%A)
6138	Nasvi2EG036900t11	Nasvi2EG036900	EOG67SQXB	Longitudinals lacking protein (71%A)
6112	Nasvi2EG036900t12	Nasvi2EG036900	EOG67SQXB	Longitudinals lacking protein (71%A)
6077	Nasvi2EG036900t13	Nasvi2EG036900	EOG67SQXB	Longitudinals lacking protein (71%A)
6085	Nasvi2EG036900t14	Nasvi2EG036900	EOG67SQXB	Longitudinals lacking protein (71%A)
6142	Nasvi2EG036900t15	Nasvi2EG036900	EOG67SQXB	Longitudinals lacking protein (71%A)
6088	Nasvi2EG036900t16	Nasvi2EG036900	EOG67SQXB	Longitudinals lacking protein (71%A)
6107	Nasvi2EG036900t17	Nasvi2EG036900	EOG67SQXB	Longitudinals lacking protein (71%A)
6132	Nasvi2EG036900t18	Nasvi2EG036900	EOG67SQXB	Longitudinals lacking protein (71%A)
6125	Nasvi2EG036900t19	Nasvi2EG036900	EOG67SQXB	Longitudinals lacking protein (71%A)
6115	Nasvi2EG036900t2	Nasvi2EG036900	EOG67SQXB	Longitudinals lacking protein (71%A)
6084	Nasvi2EG036900t20	Nasvi2EG036900	EOG67SQXB	Longitudinals lacking protein (71%A)
6072	Nasvi2EG036900t21	Nasvi2EG036900	EOG67SQXB	Longitudinals lacking protein (71%A)
6086	Nasvi2EG036900t22	Nasvi2EG036900	EOG67SQXB	Longitudinals lacking protein (71%A)
6097	Nasvi2EG036900t23	Nasvi2EG036900	EOG67SQXB	Longitudinals lacking protein (71%A)
6124	Nasvi2EG036900t24	Nasvi2EG036900	EOG67SQXB	Longitudinals lacking protein (71%A)
6136	Nasvi2EG036900t25	Nasvi2EG036900	EOG67SQXB	Longitudinals lacking protein (71%A)
6128	Nasvi2EG036900t26	Nasvi2EG036900	EOG67SQXB	Longitudinals lacking protein (71%A)
6078	Nasvi2EG036900t27	Nasvi2EG036900	EOG67SQXB	Longitudinals lacking protein (71%A)
6119	Nasvi2EG036900t28	Nasvi2EG036900	EOG67SQXB	Longitudinals lacking protein (71%A)
6131	Nasvi2EG036900t29	Nasvi2EG036900	EOG67SQXB	Longitudinals lacking protein (71%A)
6133	Nasvi2EG036900t3	Nasvi2EG036900	EOG67SQXB	Longitudinals lacking protein (71%A)
6106	Nasvi2EG036900t30	Nasvi2EG036900	EOG67SQXB	Longitudinals lacking protein (71%A)
6081	Nasvi2EG036900t31	Nasvi2EG036900	EOG67SQXB	Longitudinals lacking protein (71%A)
6087	Nasvi2EG036900t32	Nasvi2EG036900	EOG67SQXB	Longitudinals lacking protein (71%A)
6060	Nasvi2EG036900t33	Nasvi2EG036900	EOG67SQXB	Longitudinals lacking protein (71%A)
6063	Nasvi2EG036900t34	Nasvi2EG036900	EOG67SQXB	Longitudinals lacking protein (71%A)
6114	Nasvi2EG036900t35	Nasvi2EG036900	EOG67SQXB	Longitudinals lacking protein (71%A)
6105	Nasvi2EG036900t36	Nasvi2EG036900	EOG67SQXB	Longitudinals lacking protein (71%A)
6135	Nasvi2EG036900t37	Nasvi2EG036900	EOG67SQXB	Longitudinals lacking protein (71%A)
6120	Nasvi2EG036900t38	Nasvi2EG036900	EOG67SQXB	Longitudinals lacking protein (71%A)
6111	Nasvi2EG036900t39	Nasvi2EG036900	EOG67SQXB	Longitudinals lacking protein (71%A)
6143	Nasvi2EG036900t4	Nasvi2EG036900	EOG67SQXB	Longitudinals lacking protein (71%A)
6068	Nasvi2EG036900t40	Nasvi2EG036900	EOG67SQXB	Longitudinals lacking protein (71%A)
6104	Nasvi2EG036900t41	Nasvi2EG036900	EOG67SQXB	Longitudinals lacking protein (71%A)
6095	Nasvi2EG036900t42	Nasvi2EG036900	EOG67SQXB	Longitudinals lacking protein (71%A)
6075	Nasvi2EG036900t43	Nasvi2EG036900	EOG67SQXB	Longitudinals lacking protein (71%A)
6122	Nasvi2EG036900t44	Nasvi2EG036900	EOG67SQXB	Longitudinals lacking protein (71%A)
6092	Nasvi2EG036900t45	Nasvi2EG036900	EOG67SQXB	Longitudinals lacking protein (71%A)
6061	Nasvi2EG036900t46	Nasvi2EG036900	EOG67SQXB	Longitudinals lacking protein (71%A)
6082	Nasvi2EG036900t47	Nasvi2EG036900	EOG67SQXB	Longitudinals lacking protein (71%A)
6090	Nasvi2EG036900t48	Nasvi2EG036900	EOG67SQXB	Longitudinals lacking protein (71%A)
6117	Nasvi2EG036900t49	Nasvi2EG036900	EOG67SQXB	Longitudinals lacking protein (71%A)
6123	Nasvi2EG036900t5	Nasvi2EG036900	EOG67SQXB	Longitudinals lacking protein (71%A)
6073	Nasvi2EG036900t50	Nasvi2EG036900	EOG67SQXB	Longitudinals lacking protein (71%A)
6102	Nasvi2EG036900t51	Nasvi2EG036900	EOG67SQXB	Longitudinals lacking protein (71%A)
6059	Nasvi2EG036900t52	Nasvi2EG036900	EOG67SQXB	Longitudinals lacking protein (71%A)
6079	Nasvi2EG036900t53	Nasvi2EG036900	EOG67SQXB	Longitudinals lacking protein (71%A)
6113	Nasvi2EG036900t54	Nasvi2EG036900	EOG67SQXB	Longitudinals lacking protein (71%A)
6126	Nasvi2EG036900t55	Nasvi2EG036900	EOG67SQXB	Longitudinals lacking protein (71%A)
6140	Nasvi2EG036900t56	Nasvi2EG036900	EOG67SQXB	Longitudinals lacking protein (71%A)
6076	Nasvi2EG036900t57	Nasvi2EG036900	EOG67SQXB	Longitudinals lacking protein (71%A)
6109	Nasvi2EG036900t58	Nasvi2EG036900	EOG67SQXB	Longitudinals lacking protein (71%A)
6064	Nasvi2EG036900t59	Nasvi2EG036900	EOG67SQXB	Longitudinals lacking protein (71%A)
6098	Nasvi2EG036900t6	Nasvi2EG036900	EOG67SQXB	Longitudinals lacking protein (71%A)
6137	Nasvi2EG036900t60	Nasvi2EG036900	EOG67SQXB	Longitudinals lacking protein (71%A)
6118	Nasvi2EG036900t61	Nasvi2EG036900	EOG67SQXB	Longitudinals lacking protein (71%A)
6058	Nasvi2EG036900t62	Nasvi2EG036900	EOG67SQXB	Longitudinals lacking protein (71%A)
6080	Nasvi2EG036900t63	Nasvi2EG036900	EOG67SQXB	Longitudinals lacking protein (71%A)
6099	Nasvi2EG036900t64	Nasvi2EG036900	EOG67SQXB	Longitudinals lacking protein (71%A)
6141	Nasvi2EG036900t65	Nasvi2EG036900	EOG67SQXB	Longitudinals lacking protein (71%A)
6074	Nasvi2EG036900t66	Nasvi2EG036900	EOG67SQXB	Longitudinals lacking protein (71%A)
6091	Nasvi2EG036900t67	Nasvi2EG036900	EOG67SQXB	Longitudinals lacking protein (71%A)
6069	Nasvi2EG036900t68	Nasvi2EG036900	EOG67SQXB	Longitudinals lacking protein (71%A)
6065	Nasvi2EG036900t69	Nasvi2EG036900	EOG67SQXB	Longitudinals lacking protein (71%A)
6116	Nasvi2EG036900t7	Nasvi2EG036900	EOG67SQXB	Longitudinals lacking protein (71%A)
6062	Nasvi2EG036900t70	Nasvi2EG036900	EOG67SQXB	Longitudinals lacking protein (71%A)
6103	Nasvi2EG036900t71	Nasvi2EG036900	EOG67SQXB	Longitudinals lacking protein (71%A)
6108	Nasvi2EG036900t72	Nasvi2EG036900	EOG67SQXB	Longitudinals lacking protein (71%A)
6127	Nasvi2EG036900t73	Nasvi2EG036900	EOG67SQXB	Longitudinals lacking protein (71%A)
6101	Nasvi2EG036900t74	Nasvi2EG036900	EOG67SQXB	Longitudinals lacking protein (71%A)
6070	Nasvi2EG036900t75	Nasvi2EG036900	EOG67SQXB	Longitudinals lacking protein (71%A)
6130	Nasvi2EG036900t76	Nasvi2EG036900	EOG67SQXB	Longitudinals lacking protein (71%A)
6083	Nasvi2EG036900t77	Nasvi2EG036900	EOG67SQXB	Longitudinals lacking protein (71%A)
6134	Nasvi2EG036900t78	Nasvi2EG036900	EOG67SQXB	Longitudinals lacking protein (71%A)
6066	Nasvi2EG036900t79	Nasvi2EG036900	EOG67SQXB	Longitudinals lacking protein (71%A)
6071	Nasvi2EG036900t8	Nasvi2EG036900	EOG67SQXB	Longitudinals lacking protein (71%A)
6067	Nasvi2EG036900t80	Nasvi2EG036900	EOG67SQXB	Longitudinals lacking protein (71%A)
6089	Nasvi2EG036900t81	Nasvi2EG036900	EOG67SQXB	Longitudinals lacking protein (71%A)
6121	Nasvi2EG036900t82	Nasvi2EG036900	EOG67SQXB	Longitudinals lacking protein (71%A)
6129	Nasvi2EG036900t83	Nasvi2EG036900	EOG67SQXB	Longitudinals lacking protein (71%A)
6096	Nasvi2EG036900t84	Nasvi2EG036900	EOG67SQXB	Longitudinals lacking protein (71%A)
6100	Nasvi2EG036900t85	Nasvi2EG036900	EOG67SQXB	Longitudinals lacking protein (71%A)
6139	Nasvi2EG036900t86	Nasvi2EG036900	EOG67SQXB	Longitudinals lacking protein (71%A)
6093	Nasvi2EG036900t9	Nasvi2EG036900	EOG67SQXB	Longitudinals lacking protein (71%A)
6624	Nasvi2EG037251t1	Nasvi2EG037251	EOG68GTKB	fruitless. sym:Fru (100%e)
6619	Nasvi2EG037251t10	Nasvi2EG037251	EOG68GTKB	Nvu1 - fruitless readthrough transcript sym:Nvu1-Fru (73%A)
6625	Nasvi2EG037251t11	Nasvi2EG037251	EOG68GTKB	Nvu1 - fruitless readthrough transcript sym:Nvu1-Fru (73%A)
6622	Nasvi2EG037251t12	Nasvi2EG037251	EOG68GTKB	Nvu1 - fruitless readthrough transcript sym:Nvu1-Fru (73%A)
6629	Nasvi2EG037251t13	Nasvi2EG037251	EOG68GTKB	Nvu1 - fruitless readthrough transcript sym:Nvu1-Fru (73%A)
6627	Nasvi2EG037251t14	Nasvi2EG037251	EOG68GTKB	Nvu1 - fruitless readthrough transcript sym:Nvu1-Fru (73%A)
6617	Nasvi2EG037251t15	Nasvi2EG037251	EOG68GTKB	Nvu1 - fruitless readthrough transcript sym:Nvu1-Fru (73%A)
6623	Nasvi2EG037251t16	Nasvi2EG037251	EOG68GTKB	Nvu1 - fruitless readthrough transcript sym:Nvu1-Fru (73%A)
6628	Nasvi2EG037251t17	Nasvi2EG037251	EOG68GTKB	Nvu1 - fruitless readthrough transcript sym:Nvu1-Fru (73%A)
6631	Nasvi2EG037251t3	Nasvi2EG037251	EOG68GTKB	Nvu1 - fruitless readthrough transcript sym:Nvu1-Fru (73%A)
6621	Nasvi2EG037251t4	Nasvi2EG037251	EOG68GTKB	Nvu1 - fruitless readthrough transcript sym:Nvu1-Fru (73%A)
6634	Nasvi2EG037251t5	Nasvi2EG037251	EOG68GTKB	Nvu1 - fruitless readthrough transcript sym:Nvu1-Fru (73%A)
6632	Nasvi2EG037251t6	Nasvi2EG037251	EOG68GTKB	Fruitless female-specific-fru-F (100%U)
6630	Nasvi2EG037251t7	Nasvi2EG037251	EOG68GTKB	Nvu1 - fruitless readthrough transcript sym:Nvu1-Fru (73%A)
6620	Nasvi2EG037251t8	Nasvi2EG037251	EOG68GTKB	Nvu1 - fruitless readthrough transcript sym:Nvu1-Fru (73%A)
6618	Nasvi2EG037251t9	Nasvi2EG037251	EOG68GTKB	Nvu1 - fruitless readthrough transcript sym:Nvu1-Fru (73%A)

## Sheet: Column Headings
transcriptID: Transcript ID (OGS2.0)
geneID: Gene ID (OGS2.0)
ODB6_OG_ID: Orthologous Group ID (OrthoDB v6)
Name: Gene name
