# Supplementary material for: OGS2: genome re-annotation of the jewel wasp Nasonia vitripennis
Source: BMC Genomics. 2016 Aug 25;17(1):678. doi: 10.1186/s12864-016-2886-9 (PMC5000498; doi:10.1186/s12864-016-2886-9)
Supplement: Additional file 13: — Model selection table for models comprising different combinations of factors with a putative role in characterizing genes with and without annotated isoforms. (XLS 59 kb) [file 12864_2016_2886_MOESM13_ESM.xls]

## Sheet: Table S1
		(Intercept)	adult_female_meth_status	quality7	z(log10(I(CDSl/Transl)))	z(log10(IntPred))	z(log10(OGparalogs_Art + 1))	z(log10(ratio))	z(log10(Transl))	df	logLik	AICc	delta	weight
	79	0.0792667	NA	+	0.0509628	0.477849	NA	NA	0.304504	6	-3442.19	6896.4	0	0.0939463
	111	0.0791268	NA	+	0.0488186	0.4781	NA	-0.0407488	0.303824	7	-3441.27	6896.57	0.168813	0.0863421
	95	0.0740949	NA	+	0.0512038	0.479353	-0.0432932	NA	0.302777	7	-3441.37	6896.76	0.353839	0.0787127
	127	0.0740251	NA	+	0.0490646	0.479571	-0.0427769	-0.040329	0.302126	8	-3440.47	6896.96	0.56113	0.070963
	107	0.0789721	NA	+	NA	0.492039	NA	-0.0431209	0.299409	6	-3442.56	6897.13	0.726494	0.0653317
	75	0.0790929	NA	+	NA	0.492391	NA	NA	0.299963	5	-3443.6	6897.2	0.800229	0.0629669
	123	0.0738989	NA	+	NA	0.493554	-0.04243	-0.0427466	0.297718	7	-3441.76	6897.55	1.14494	0.0529979
	91	0.0739534	NA	+	NA	0.493942	-0.0429384	NA	0.298246	6	-3442.78	6897.58	1.18142	0.0520401
	96	0.104333	+	+	0.0536172	0.474111	-0.0498352	NA	0.304757	8	-3441.05	6898.13	1.73301	0.0394967
	80	0.096852	+	+	0.0523076	0.474777	NA	NA	0.305779	7	-3442.09	6898.19	1.79153	0.0383578
	93	0.0587031	NA	NA	0.05028	0.481842	-0.0745237	NA	0.302316	6	-3443.14	6898.3	1.90321	0.0362747
	128	0.103956	+	+	0.051455	0.474381	-0.0492635	-0.0402286	0.304086	9	-3440.16	6898.36	1.95363	0.0353715
	112	0.0965175	+	+	0.0501501	0.475064	NA	-0.040727	0.305088	8	-3441.17	6898.37	1.96515	0.0351685
	125	0.0585448	NA	NA	0.0481329	0.482057	-0.0741802	-0.0398686	0.301677	7	-3442.27	6898.55	2.15208	0.0320303
	89	0.0587594	NA	NA	NA	0.496131	-0.0737706	NA	0.297836	5	-3444.51	6899.04	2.63584	0.0251486
	108	0.0904269	+	+	NA	0.490297	NA	-0.0431508	0.300149	7	-3442.51	6899.04	2.64004	0.0250959
	121	0.0586092	NA	NA	NA	0.495739	-0.073454	-0.0422749	0.297335	6	-3443.52	6899.05	2.64464	0.0250382
	76	0.0904506	+	+	NA	0.490666	NA	NA	0.300691	6	-3443.55	6899.12	2.7147	0.0241764
	124	0.0973914	+	+	NA	0.490038	-0.0475029	-0.0427602	0.299066	8	-3441.57	6899.17	2.76834	0.0235365
	92	0.0974712	+	+	NA	0.490427	-0.04801	NA	0.299579	7	-3442.59	6899.2	2.80351	0.0231263
	94	0.0883003	+	NA	0.052642	0.476693	-0.0810317	NA	0.304256	7	-3442.84	6899.71	3.30577	0.0179904
	126	0.0878398	+	NA	0.050472	0.476954	-0.0806293	-0.0397727	0.303604	8	-3441.97	6899.97	3.56726	0.0157855
	90	0.0817734	+	NA	NA	0.492672	-0.0788048	NA	0.299147	6	-3444.33	6900.67	4.27221	0.0110964
	122	0.0816096	+	NA	NA	0.492277	-0.0784848	-0.0422936	0.298649	7	-3443.33	6900.68	4.28191	0.0110427
	77	0.0587037	NA	NA	0.0491216	0.480847	NA	NA	0.306222	5	-3446.39	6902.79	6.38373	0.00386073
	109	0.0585269	NA	NA	0.0469671	0.481095	NA	-0.0405161	0.305557	6	-3445.48	6902.98	6.57877	0.00350201
	105	0.0585991	NA	NA	NA	0.494479	NA	-0.0428281	0.301222	5	-3446.67	6903.35	6.94778	0.00291198
	73	0.0587702	NA	NA	NA	0.494839	NA	NA	0.301742	4	-3447.69	6903.39	6.98737	0.00285491
	78	0.0602475	+	NA	0.0492381	0.480574	NA	NA	0.306345	6	-3446.39	6904.79	8.38638	0.00141841
	110	0.0598993	+	NA	0.0470722	0.480854	NA	-0.0405131	0.305668	7	-3445.48	6904.98	8.58253	0.0012859
	106	0.0548143	+	NA	NA	0.495052	NA	-0.0428166	0.300952	6	-3446.66	6905.34	8.94143	0.00107467
	74	0.0549011	+	NA	NA	0.495423	NA	NA	0.301472	5	-3447.69	6905.38	8.9798	0.00105424
	59	0.0713202	NA	+	NA	0.713219	-0.0489538	-0.0436908	NA	6	-3463.72	6939.46	43.0541	4.20526e-11
	43	0.0772716	NA	+	NA	0.713023	NA	-0.0441406	NA	5	-3464.78	6939.56	43.1596	3.98916e-11
	27	0.0713081	NA	+	NA	0.714012	-0.049504	NA	NA	5	-3464.82	6939.65	43.2463	3.82007e-11
	11	0.0773319	NA	+	NA	0.713797	NA	NA	NA	4	-3465.9	6939.8	43.3982	3.54064e-11
	31	0.0714166	NA	+	0.0385862	0.705489	-0.0499106	NA	NA	6	-3464.01	6940.03	43.6278	3.1566e-11
	63	0.0714127	NA	+	0.0362709	0.705234	-0.0493455	-0.0418626	NA	7	-3463.01	6940.03	43.6313	3.15105e-11
	47	0.0774082	NA	+	0.035849	0.705123	NA	-0.0423577	NA	6	-3464.08	6940.17	43.7703	2.9395e-11
	15	0.0774858	NA	+	0.0381661	0.705362	NA	NA	NA	5	-3465.1	6940.22	43.8155	2.87379e-11
	57	0.0562003	NA	NA	NA	0.714943	-0.0796505	-0.0431752	NA	5	-3465.44	6940.89	44.4852	2.05609e-11
	25	0.0563032	NA	NA	NA	0.71572	-0.0799721	NA	NA	4	-3466.51	6941.03	44.6257	1.91662e-11
	60	0.0827436	+	+	NA	0.711989	-0.0514312	-0.0436908	NA	7	-3463.67	6941.37	44.968	1.61511e-11
	29	0.0562569	NA	NA	0.0376521	0.707442	-0.0806951	NA	NA	5	-3465.74	6941.48	45.0808	1.52657e-11
	61	0.0561516	NA	NA	0.0353304	0.707199	-0.0803319	-0.0413628	NA	6	-3464.76	6941.53	45.1318	1.48813e-11
	28	0.082781	+	+	NA	0.712773	-0.0519827	NA	NA	6	-3464.77	6941.56	45.1587	1.46822e-11
	44	0.0753958	+	+	NA	0.713216	NA	-0.0441375	NA	6	-3464.77	6941.56	45.1616	1.4661e-11
	12	0.0753663	+	+	NA	0.714001	NA	NA	NA	5	-3465.89	6941.8	45.3992	1.3019e-11
	32	0.0875225	+	+	0.0397792	0.703486	-0.0534109	NA	NA	7	-3463.92	6941.85	45.4535	1.26703e-11
	64	0.0871788	+	+	0.0374322	0.703274	-0.0527713	-0.0418032	NA	8	-3462.92	6941.87	45.4649	1.2598e-11
	48	0.0794617	+	+	0.0359939	0.704876	NA	-0.0423546	NA	7	-3464.08	6942.17	45.7725	1.08018e-11
	16	0.0797157	+	+	0.0383232	0.705095	NA	NA	NA	6	-3465.1	6942.22	45.8165	1.0567e-11
	58	0.0671248	+	NA	NA	0.713754	-0.0820523	-0.0431777	NA	6	-3465.4	6942.81	46.4059	7.86992e-12
	26	0.0672662	+	NA	NA	0.714529	-0.0823832	NA	NA	5	-3466.47	6942.95	46.5451	7.34069e-12
	30	0.0717251	+	NA	0.0387959	0.705507	-0.0841166	NA	NA	6	-3465.65	6943.32	46.919	6.08896e-12
	62	0.0712916	+	NA	0.036454	0.70531	-0.0836834	-0.0413058	NA	7	-3464.68	6943.38	46.9775	5.91354e-12
	41	0.0564527	NA	NA	NA	0.716815	NA	-0.0437766	NA	4	-3469.14	6946.29	49.8862	1.38108e-12
	9	0.0565738	NA	NA	NA	0.717568	NA	NA	NA	3	-3470.24	6946.48	50.0816	1.25256e-12
	45	0.0564037	NA	NA	0.0337211	0.709451	NA	-0.0420722	NA	5	-3468.52	6947.06	50.6564	9.39707e-13
	13	0.0565321	NA	NA	0.0360497	0.709676	NA	NA	NA	4	-3469.53	6947.07	50.6685	9.34038e-13
	42	0.0395346	+	NA	NA	0.718489	NA	-0.0437427	NA	5	-3469.03	6948.07	51.6735	5.65091e-13
	10	0.0395892	+	NA	NA	0.719255	NA	NA	NA	4	-3470.13	6948.27	51.8665	5.13107e-13
	46	0.042768	+	NA	0.0327683	0.71101	NA	-0.0420959	NA	6	-3468.45	6948.92	52.5211	3.69882e-13
	14	0.0430682	+	NA	0.0351138	0.711213	NA	NA	NA	5	-3469.46	6948.94	52.5362	3.67106e-13
	88	0.15875	+	+	0.117062	NA	-0.0531756	NA	0.644667	7	-3494.27	7002.55	106.154	8.35487e-25
	120	0.158409	+	+	0.115222	NA	-0.0526997	-0.0388876	0.644199	8	-3493.43	7002.89	106.49	7.05984e-25
	72	0.150776	+	+	0.11576	NA	NA	NA	0.646252	6	-3495.47	7002.96	106.555	6.83593e-25
	104	0.150493	+	+	0.113925	NA	NA	-0.0393363	0.645766	7	-3494.62	7003.25	106.85	5.89773e-25
	71	0.0771449	NA	+	0.111601	NA	NA	NA	0.650115	5	-3497.44	7004.89	108.485	2.60361e-25
	103	0.0769675	NA	+	0.10977	NA	NA	-0.0393266	0.649611	6	-3496.58	7005.17	108.772	2.25641e-25
	86	0.14073	+	NA	0.116459	NA	-0.0895307	NA	0.646405	6	-3496.73	7005.48	109.075	1.93859e-25
	87	0.073068	NA	+	0.111927	NA	-0.034276	NA	0.649671	6	-3496.91	7005.83	109.43	1.62381e-25
	118	0.140336	+	NA	0.114612	NA	-0.0891967	-0.0384572	0.645944	7	-3495.92	7005.85	109.452	1.60606e-25
	119	0.0729476	NA	+	0.110096	NA	-0.0338442	-0.0390394	0.649175	7	-3496.06	7006.14	109.742	1.38884e-25
	85	0.0551383	NA	NA	0.111336	NA	-0.0706109	NA	0.651459	5	-3499.37	7008.74	112.342	3.78632e-26
	117	0.0549482	NA	NA	0.109499	NA	-0.070322	-0.0385945	0.650979	6	-3498.54	7009.1	112.695	3.17227e-26
	70	0.110366	+	NA	0.113375	NA	NA	NA	0.651878	5	-3501.15	7012.31	115.905	6.37375e-27
	102	0.110057	+	NA	0.111526	NA	NA	-0.0391351	0.651405	6	-3500.31	7012.63	116.224	5.43346e-27
	69	0.0551523	NA	NA	0.110232	NA	NA	NA	0.65441	4	-3502.33	7012.68	116.274	5.30129e-27
	101	0.0549416	NA	NA	0.108391	NA	NA	-0.0391204	0.653923	5	-3501.49	7012.99	116.585	4.53716e-27
	116	0.146875	+	+	NA	NA	-0.0488417	-0.0442712	0.658488	7	-3500.99	7016	119.594	1.0076e-27
	100	0.13974	+	+	NA	NA	NA	-0.0445647	0.659767	6	-3502	7016.03	119.624	9.9284e-28
	84	0.146945	+	+	NA	NA	-0.0492512	NA	0.659322	6	-3502.1	7016.21	119.805	9.06969e-28
	68	0.139763	+	+	NA	NA	NA	NA	0.660611	5	-3503.13	7016.27	119.867	8.79173e-28
	99	0.0763478	NA	+	NA	NA	NA	-0.0443618	0.662761	5	-3503.47	7016.96	120.557	6.22596e-28
	67	0.0764764	NA	+	NA	NA	NA	NA	0.663612	4	-3504.59	7017.19	120.789	5.5443e-28
	115	0.0724629	NA	+	NA	NA	-0.0325183	-0.0441376	0.662396	6	-3503	7018.01	121.606	3.68455e-28
	83	0.0725351	NA	+	NA	NA	-0.0329305	NA	0.663241	5	-3504.1	7018.22	121.814	3.32108e-28
	114	0.129115	+	NA	NA	NA	-0.0848366	-0.0438818	0.660061	6	-3503.4	7018.81	122.409	2.46639e-28
	82	0.129246	+	NA	NA	NA	-0.0850983	NA	0.660882	5	-3504.48	7018.98	122.578	2.26732e-28
	113	0.0547137	NA	NA	NA	NA	-0.0685048	-0.0437396	0.664022	5	-3505.41	7020.82	124.421	9.02196e-29
	81	0.0548634	NA	NA	NA	NA	-0.0687706	NA	0.664851	4	-3506.49	7020.99	124.585	8.31107e-29
	97	0.0547481	NA	NA	NA	NA	NA	-0.0441489	0.66667	4	-3508.21	7024.42	128.019	1.4923e-29
	65	0.0549214	NA	NA	NA	NA	NA	NA	0.667497	3	-3509.31	7024.62	128.221	1.34943e-29
	98	0.100675	+	NA	NA	NA	NA	-0.0443013	0.664791	5	-3507.38	7024.77	128.371	1.25183e-29
	66	0.100755	+	NA	NA	NA	NA	NA	0.665613	4	-3508.49	7024.98	128.579	1.12804e-29
	56	0.212833	+	+	0.192207	NA	-0.0788337	-0.0428742	NA	7	-3726.28	7466.57	570.171	1.45133e-125
	24	0.213108	+	+	0.194383	NA	-0.0793354	NA	NA	6	-3727.44	7466.89	570.489	1.23826e-125
	40	0.202636	+	+	0.190673	NA	NA	-0.0434715	NA	6	-3729.04	7470.1	573.701	2.48425e-126
	8	0.202847	+	+	0.192851	NA	NA	NA	NA	5	-3730.24	7470.49	574.089	2.04701e-126
	54	0.191748	+	NA	0.19155	NA	-0.121933	-0.0423094	NA	6	-3729.88	7471.78	575.377	1.07486e-126
	22	0.192097	+	NA	0.193732	NA	-0.122243	NA	NA	5	-3731.01	7472.03	575.631	9.46595e-127
	55	0.0695057	NA	+	0.18524	NA	-0.0476015	-0.0433785	NA	6	-3734.32	7480.66	584.259	1.26683e-128
	39	0.0754712	NA	+	0.184828	NA	NA	-0.0437128	NA	5	-3735.39	7480.8	584.394	1.18402e-128
	23	0.0694363	NA	+	0.187464	NA	-0.0480443	NA	NA	5	-3735.52	7481.05	584.649	1.04223e-128
	7	0.0754625	NA	+	0.187052	NA	NA	NA	NA	4	-3736.61	7481.23	584.824	9.55008e-129
	53	0.0484701	NA	NA	0.184589	NA	-0.0906102	-0.0427948	NA	5	-3737.92	7485.85	589.453	9.4337e-130
	21	0.0485052	NA	NA	0.186816	NA	-0.0908541	NA	NA	4	-3739.09	7486.18	589.777	8.02569e-130
	38	0.154035	+	NA	0.188256	NA	NA	-0.0430545	NA	5	-3738.46	7486.93	590.524	5.52429e-130
	6	0.154322	+	NA	0.19046	NA	NA	NA	NA	4	-3739.62	7487.26	590.856	4.67912e-130
	37	0.049447	NA	NA	0.183362	NA	NA	-0.0432702	NA	4	-3743.03	7494.07	597.665	1.55453e-131
	5	0.0494946	NA	NA	0.1856	NA	NA	NA	NA	3	-3744.22	7494.44	598.037	1.29043e-131
	52	0.198031	+	+	NA	NA	-0.0733288	-0.0525751	NA	6	-3749.22	7510.45	614.05	4.30067e-135
	20	0.198135	+	+	NA	NA	-0.0737913	NA	NA	5	-3751.01	7512.02	615.622	1.96029e-135
	36	0.188791	+	+	NA	NA	NA	-0.052966	NA	5	-3751.63	7513.27	616.866	1.05218e-135
	4	0.18886	+	+	NA	NA	NA	NA	NA	4	-3753.45	7514.9	618.497	4.65547e-136
	50	0.177352	+	NA	NA	NA	-0.115506	-0.0521189	NA	5	-3752.69	7515.4	618.996	3.62827e-136
	18	0.177538	+	NA	NA	NA	-0.11577	NA	NA	4	-3754.45	7516.9	620.501	1.70958e-136
	35	0.0754424	NA	+	NA	NA	NA	-0.0530467	NA	4	-3756.73	7521.47	625.065	1.74487e-137
	51	0.0697104	NA	+	NA	NA	-0.0455334	-0.0528136	NA	5	-3755.75	7521.5	625.102	1.7131e-137
	3	0.075384	NA	+	NA	NA	NA	NA	NA	3	-3758.56	7523.12	626.719	7.63157e-138
	19	0.0695945	NA	+	NA	NA	-0.0459631	NA	NA	4	-3757.56	7523.12	626.719	7.63135e-138
	49	0.0490891	NA	NA	NA	NA	-0.0876362	-0.0523343	NA	4	-3759.22	7526.44	630.038	1.45132e-138
	17	0.0490808	NA	NA	NA	NA	-0.0878617	NA	NA	3	-3760.99	7527.99	631.586	6.69423e-139
	34	0.141996	+	NA	NA	NA	NA	-0.0525938	NA	4	-3760.45	7528.9	632.497	4.24486e-139
	2	0.142152	+	NA	NA	NA	NA	NA	NA	3	-3762.23	7530.47	634.064	1.93915e-139
	33	0.0500701	NA	NA	NA	NA	NA	-0.0526651	NA	3	-3764.02	7534.04	637.641	3.24186e-140
	1	0.0500794	NA	NA	NA	NA	NA	NA	NA	2	-3765.82	7535.63	639.232	1.46328e-140

## Sheet: Column Headings
(Intercept): Intercept value (mean probability all else being equal)
adult_female_meth_status: Methylation status (methylated or unmethylated)
quality7: Presence of best match within the same genome or in another genome (ortholog/paralog definition 1)
z(log10(I(CDSl/Transl))): log transformed and normalized ratio of coding sequence versus total transcript length
z(log10(IntPred)): log transformed and normalized number of predicted introns
z(log10(OGparalogs_Art + 1)): log transformed and normalized number of paralogs within the same Arthropoda orthologous group, plus one to avoid log(0) errors.
z(log10(ratio)): log transformed and normalized ratio of Nasonia specific sequence divergence (see materials and method for details).
z(log10(Transl)): log transformed and normalized transcript length (using the longest transcript for each gene)
df: Degrees of freedom required by the model
logLik: Log Likelyhood of the model
AICc: Akaike information Criterion adjusted for finite sample size
delta: Difference in AICc between the best model and the current one
weight: Probability that the current model is the best fitting one of the model set
